# Supplementary material for: Coexpression patterns define epigenetic regulators associated with neurological dysfunction
Source: Genome Res. 2019 Apr;29(4):532–42. doi: 10.1101/gr.239442.118 (PMC6442390; doi:10.1101/gr.239442.118)
Supplement: Supplemental Material [file supp_gr.239442.118_Supplemental_Code_1.zip]

Archive with 53 entries (46 files):
- EM_paper_28_raw_expression_matrices.R
- EM_paper_accessory_EM_subunit_analysis_and_figures.R
- EM_paper_brain_regulatory_elements.R
- EM_paper_coexpression_cormat_thresholding.R
- EM_paper_coexpression_functions.R
- EM_paper_coexpression_neuro_enrichment.R
- EM_paper_coexpression_spatial_clustering.R
- EM_paper_coexpression_subsampling.R
- EM_paper_disease_associations.R
- EM_paper_disease_candidates.R
- EM_paper_domain_constraint_analysis_quantitative_version.R
- EM_paper_domain_constraint_binary.R
- EM_paper_domain_constraint_functions.R
- EM_paper_domain_constraint_quantitative_version_figures.R
- EM_paper_expression_levels_tissue_specificity_figures.R
- EM_paper_gtex_read.R
- EM_paper_k562_analysis_and_figures.R
- EM_paper_main_coexpression_analysis.R
- EM_paper_map_protein_domain_to_genomic_coordinates.R
- EM_paper_substrate_specificities_analysis_and_figures.R
- EM_paper_TF_chipseq_read.R
- EM_paper_tissue_specificity_analysis.R
- EM_paper_tissue_specificity_analysis_batch_correction.R
- EM_paper_variation_tolerance_figure.R
- EM_paper_variation_tolerance_objects.R
- README.md
- ldsc/
- ldsc/data/
- ldsc/data/reldscoreregressionresponsetoreviewers/
- ldsc/data/reldscoreregressionresponsetoreviewers/EM_all_brain_regulatory_elements.bed
- ldsc/data/reldscoreregressionresponsetoreviewers/EM_cortex_regulatory_elements.bed
- ldsc/data/reldscoreregressionresponsetoreviewers/EM_fetal_brain_regulatory_elements.bed
- ldsc/data/reldscoreregressionresponsetoreviewers/highly_coexp_all_brain_regulatory_elements.bed
- ldsc/data/reldscoreregressionresponsetoreviewers/highly_coexp_cortex_regulatory_elements.bed
- ldsc/data/reldscoreregressionresponsetoreviewers/highly_coexp_fetal_brain_regulatory_elements.bed
- ldsc/extdata/
- ldsc/figures/
- ldsc/figures/Coefficient_Z-score.baseline_adjustments.pdf
- ldsc/figures/Coefficient_Z-score.baseline_adjustments.stratified.pdf
- ldsc/figures/Enrichment.baseline_adjustments.pdf
- ldsc/figures/Enrichment.baseline_adjustments.sig_stratified.pdf
- ldsc/figures/Legend.pdf
- ldsc/scripts/
- ldsc/scripts/make_LDSC_annot.R
- ldsc/scripts/plot_LDSC.R
- ldsc/scripts/run_LDSC.R
- ldsc/scripts/run_LDSC.sh
- ldsc/scripts/run_LDScore_estimation.R
- ldsc/scripts/run_LDScore_estimation.sh
- ldsc/tables/
- ldsc/tables/annotated_traits_df.csv
- ldsc/tables/LDSC_results.baseline_adjustments.csv
- ldsc/tables/traits_df.csv
