# Supplementary material for: Coexpression patterns define epigenetic regulators associated with neurological dysfunction
Source: Genome Res. 2019 Apr;29(4):532–42. doi: 10.1101/gr.239442.118 (PMC6442390; doi:10.1101/gr.239442.118)
Supplement: Supplemental Material [file supp_gr.239442.118_Supplemental_Code_1.zip › ldsc/data/reldscoreregressionresponsetoreviewers/EM_all_brain_regulatory_elements.bed]

chr20	43016890	43018150
chr20	34858529	34860310
chr20	46733289	46735396
chr20	30946895	30949249
chr20	62289972	62291414
chr20	62376014	62378366
chr20	45294628	45295646
chr20	34740166	34741773
chr20	46406898	46408141
chr20	33432417	33433455
chr20	34687786	34689371
chr20	40270994	40273370
chr20	46433168	46434431
chr20	62122936	62124592
chr20	46402140	46403603
chr20	33358775	33360406
chr20	40247808	40250531
chr20	61570126	61571491
chr20	46121245	46123287
chr20	62000031	62001066
chr20	40999851	41001034
chr20	61810658	61814549
chr20	32019349	32020787
chr20	62416767	62418125
chr20	61437035	61438324
chr20	34684537	34686737
chr20	35018248	35021920
chr20	61555373	61557042
chr20	30919007	30920998
chr20	40974458	40976007
chr20	60803911	60805895
chr20	62072858	62075024
chr20	62285598	62287191
chr20	45746393	45747604
chr20	45038807	45040008
chr20	42708345	42710486
chr20	32028507	32030691
chr20	62093661	62097198
chr20	34285087	34286563
chr20	30871983	30874496
chr20	62324535	62325572
chr20	61432203	61435634
chr20	62163122	62164224
chr20	62079621	62081116
chr20	42474964	42475983
chr20	31424388	31425625
chr20	40038872	40041172
chr20	62414444	62416604
chr20	32021161	32022520
chr20	34959254	34960923
chr20	34829810	34831151
chr20	33652482	33653868
chr20	34540321	34541772
chr20	45525712	45527958
chr20	61576558	61579294
chr21	41549062	41552266
chr21	40683578	40684816
chr21	40752836	40755201
chr21	41419220	41422807
chr21	42793373	42795308
chr21	41616681	41618162
chr21	41510106	41512313
chr21	40308499	40310984
chr21	44804351	44805857
chr21	40690814	40693211
chr21	42618249	42624932
chr21	45630300	45632194
chr21	44060251	44062990
chr21	41526905	41528573
chr21	37093709	37095180
chr21	40189445	40190595
chr21	44887148	44888401
chr21	37741197	37742900
chr21	45031246	45032762
chr21	43603418	43604727
chr21	41520521	41521967
chr21	40203105	40204301
chr21	37738969	37740256
chr21	42720413	42722349
chr21	46294660	46296301
chr21	42384029	42385149
chr21	40114627	40115804
chr21	44927244	44933822
chr21	36628479	36630546
chr21	40688235	40689888
chr21	40882921	40884055
chr21	39806240	39808189
chr21	39876800	39878005
chr21	45627666	45629533
chr21	42364834	42366510
chr21	41291248	41292737
chr21	44883178	44884537
chr21	46346244	46347666
chr21	40850659	40852024
chr21	43516711	43519985
chr21	43113624	43116264
chr22	42359606	42360956
chr22	30707837	30709507
chr22	43601563	43602772
chr22	39269090	39270686
chr22	31690937	31692712
chr22	18399860	18400981
chr22	30705512	30707824
chr22	40921741	40922987
chr22	39926886	39928009
chr22	41509751	41510949
chr22	46330292	46332433
chr22	38825075	38827152
chr22	30720146	30722052
chr22	38366664	38368859
chr22	38818426	38821110
chr22	42467429	42469658
chr22	39092339	39094859
chr22	32338134	32339630
chr22	18358998	18360675
chr22	40039291	40040531
chr22	50775386	50778968
chr22	44730579	44732568
chr22	17544276	17546546
chr22	41698292	41700071
chr22	50193611	50195848
chr22	46068383	46070532
chr22	42650988	42652036
chr22	43548333	43549737
chr22	38852587	38855645
chr22	39760926	39762256
chr22	18574203	18575501
chr22	40481353	40482456
chr22	17566741	17568831
chr22	45637663	45638978
chr22	51002257	51003721
chr22	41076073	41077857
chr22	50414468	50415763
chr22	32312756	32314092
chr22	42231489	42233197
chr22	31441159	31442673
chr22	30944483	30946224
chr22	16861149	16862170
chr22	41958577	41959934
chr22	42229765	42231279
chr22	40019116	40020401
chr22	42064952	42066063
chr22	31088789	31090095
chr22	42558593	42560032
chr22	44482132	44483411
chr22	30607582	30609389
chr22	45686977	45688189
chr22	39890108	39891131
chr22	31091487	31092874
chr22	44664639	44665726
chr22	38302887	38304284
chr22	31094841	31096430
chr22	46215356	46216505
chr22	31975543	31976713
chr22	41060320	41062035
chr22	32225423	32226923
chr22	49245021	49246126
chr22	39108097	39110320
chr1	224818167	224819319
chr1	114489147	114490217
chr1	2086415	2087478
chr1	41733768	41735627
chr1	14564356	14565750
chr1	40627811	40629553
chr1	114518792	114520042
chr1	42010019	42011931
chr1	23033884	23036599
chr1	94291381	94292600
chr1	33245326	33246730
chr1	23493295	23494616
chr1	155755308	155756328
chr1	225737041	225738412
chr1	6918005	6919038
chr1	8939755	8941233
chr1	151805131	151807207
chr1	2455499	2457265
chr1	33399107	33400555
chr1	246736002	246738187
chr1	155682232	155684674
chr1	33465511	33466891
chr1	115641210	115642750
chr1	179852079	179853563
chr1	6846050	6847905
chr1	6843426	6844702
chr1	202110942	202113169
chr1	201849181	201850205
chr1	227453193	227454608
chr1	155147092	155148146
chr1	14848434	14850644
chr1	156183577	156184719
chr1	94313042	94314543
chr1	202319826	202321069
chr1	23552871	23554132
chr1	151580279	151581497
chr1	150114431	150115553
chr1	52075431	52076664
chr1	6056636	6058598
chr1	213567870	213569634
chr1	224913804	224915982
chr1	246039854	246041763
chr1	41313768	41316702
chr1	227125297	227127182
chr1	3325944	3327252
chr1	53555601	53557502
chr1	23004506	23005825
chr1	202655504	202660227
chr1	22415863	22417704
chr1	14251722	14254528
chr1	8895680	8896885
chr1	32423037	32424422
chr1	202932732	202935509
chr1	7326183	7327396
chr1	203237500	203239939
chr1	40841543	40844460
chr1	228094095	228095485
chr1	7568227	7569647
chr1	150344443	150345591
chr1	156612498	156614350
chr1	7068123	7070074
chr1	44021415	44022704
chr1	53124204	53125532
chr1	8727032	8728282
chr1	44982022	44983370
chr1	23346873	23348066
chr1	94491834	94492989
chr1	154688785	154690410
chr1	225641720	225642989
chr1	215442871	215443891
chr1	203768085	203769764
chr1	13944556	13950665
chr1	155188650	155190008
chr1	202216524	202219491
chr1	44430502	44431840
chr1	53165379	53166833
chr1	32872441	32873614
chr1	22873381	22875109
chr1	154296001	154297180
chr1	155509866	155510969
chr1	114816964	114818939
chr1	33720162	33721451
chr1	5656416	5658787
chr1	3826765	3828381
chr1	42359662	42361504
chr1	33313100	33314860
chr1	150778536	150780199
chr1	44370111	44371614
chr1	22853099	22854449
chr1	6671334	6672530
chr1	246800854	246803800
chr1	9350092	9351123
chr1	41445883	41448160
chr1	203468809	203469831
chr1	227506614	227507728
chr1	52316042	52317326
chr1	8087152	8089326
chr1	92349638	92351231
chr1	153721389	153723113
chr1	201987012	201988628
chr1	227409603	227411435
chr1	24246203	24247586
chr1	214704395	214706462
chr1	149900842	149902703
chr1	7018921	7020544
chr1	32468064	32469661
chr1	203318097	203319601
chr1	8481367	8483028
chr1	114298754	114301074
chr1	91473381	91474897
chr1	227283846	227285324
chr1	114745413	114746583
chr1	32426306	32427864
chr1	178988786	178989889
chr1	32574245	32575527
chr1	227373613	227374627
chr1	227193816	227195193
chr1	6234049	6235928
chr1	2513423	2517076
chr1	52618290	52620481
chr1	2173091	2175447
chr1	52238779	52240150
chr1	227517541	227518997
chr1	214721329	214724325
chr1	155447470	155448972
chr1	224618887	224621211
chr1	14291808	14293358
chr1	202719815	202721272
chr1	42088494	42089708
chr1	22773233	22774756
chr1	41992044	41998847
chr1	33005542	33007880
chr1	43507847	43509639
chr1	33348852	33350614
chr1	155222719	155224495
chr1	5566305	5567650
chr1	33354685	33356176
chr1	6165825	6169121
chr1	179138382	179139704
chr1	154868233	154869355
chr1	6394095	6395164
chr1	246131076	246132672
chr1	203131973	203133393
chr1	5446670	5448219
chr1	228258201	228260506
chr1	202774552	202776734
chr1	22855409	22857909
chr1	42203297	42207083
chr1	228698523	228699588
chr1	151255472	151257475
chr1	2227637	2228910
chr1	6552687	6554020
chr1	32790869	32791982
chr1	93348292	93350118
chr1	51979861	51980883
chr1	202106497	202108308
chr1	43286039	43287234
chr1	226251049	226252241
chr1	115037022	115038295
chr1	151843729	151844883
chr1	43148748	43150058
chr1	33226256	33228339
chr1	2509455	2510971
chr1	227406337	227407579
chr1	153893049	153894830
chr1	93458798	93460000
chr1	44726476	44728233
chr1	31954928	31957486
chr1	226247702	226249624
chr1	9615268	9616547
chr1	150119900	150121246
chr1	156738174	156739374
chr3	46695036	46696183
chr3	20228377	20229715
chr3	108159731	108161577
chr3	28515795	28516824
chr3	123282460	123284324
chr3	9984285	9987251
chr3	52002387	52003688
chr3	4392350	4394541
chr3	19387397	19388927
chr3	9852464	9853814
chr3	128834986	128836962
chr3	53196046	53198386
chr3	46743589	46745628
chr3	4560883	4563119
chr3	51597088	51599941
chr3	47731094	47732501
chr3	47384267	47385685
chr3	4786346	4790208
chr3	29326549	29328046
chr3	52571304	52573699
chr3	108011175	108012211
chr3	53567357	53569748
chr3	4335480	4337579
chr3	13723507	13725620
chr3	47646115	47648440
chr3	47995700	47996723
chr3	52445236	52447134
chr3	4840426	4843336
chr3	13419479	13422402
chr3	20101598	20102931
chr3	10136448	10138648
chr3	129466609	129467820
chr3	14444985	14446909
chr3	52228154	52231296
chr3	4812053	4813208
chr3	128923292	128924914
chr3	46740849	46742056
chr3	10183959	10185209
chr3	121669907	121701021
chr3	47364680	47366070
chr3	107938477	107940562
chr3	128506210	128508117
chr3	128925633	128926921
chr3	14167180	14169682
chr3	47018933	47020214
chr3	10736481	10740382
chr3	53578734	53580635
chr3	122794467	122796645
chr3	53707437	53710674
chr3	129831027	129832303
chr3	122111662	122112740
chr3	129028875	129030576
chr3	10017530	10020187
chr3	128498383	128499789
chr3	47913961	47915286
chr3	46847535	46848553
chr3	19236213	19237669
chr3	129607010	129611601
chr3	9160446	9162189
chr3	4770209	4771673
chr3	122514793	122515829
chr3	46604908	46607129
chr3	53287507	53289274
chr3	53619267	53620423
chr3	14418750	14420518
chr3	52310106	52312029
chr3	9266369	9267603
chr3	47792934	47794098
chr3	98503865	98506379
chr3	128596393	128597776
chr3	107920724	107922733
chr2	86718136	86719369
chr2	24347311	24348789
chr2	241939333	241941438
chr2	20847296	20850187
chr2	42460848	42462228
chr2	23938829	23940146
chr2	230137083	230139293
chr2	48826395	48830463
chr2	42012106	42014277
chr2	230918420	230920311
chr2	73613765	73615171
chr2	24587474	24588773
chr2	231082266	231083913
chr2	73044547	73045780
chr2	89170053	89171228
chr2	74487325	74488534
chr2	148600411	148601795
chr2	242642251	242643478
chr2	74683234	74684874
chr2	43244566	43247449
chr2	200323853	200325832
chr2	26182535	26184242
chr2	241718345	241721080
chr2	42397204	42399541
chr2	47945643	47947490
chr2	87063027	87064794
chr2	75080164	75081196
chr2	242455482	242457374
chr2	161236314	161239532
chr2	240833042	240834947
chr2	48542465	48543836
chr2	73295851	73298106
chr2	74757609	74759008
chr2	42286459	42289337
chr2	42725029	42726307
chr2	23626959	23628232
chr2	25826315	25827528
chr2	43651504	43653483
chr2	24300057	24301358
chr2	24897369	24898525
chr2	89052850	89054902
chr2	200278596	200281146
chr2	201089094	201092314
chr2	160214397	160216606
chr2	86788485	86789817
chr2	88913720	88915339
chr2	241261708	241263461
chr2	26468259	26469896
chr2	148614916	148618789
chr2	72751826	72752995
chr2	86783366	86785879
chr2	72498108	72500201
chr2	230711750	230713249
chr2	161347969	161349445
chr2	25036147	25037958
chr2	85874874	85877289
chr2	42368158	42370509
chr2	43530764	43533174
chr2	25892993	25894090
chr2	26240234	26241634
chr2	24959099	24960768
chr2	41924261	41926905
chr2	86703869	86705028
chr2	161173383	161174407
chr2	74155162	74157442
chr2	88958066	88960101
chr2	231282465	231284079
chr2	27075212	27076800
chr2	41942688	41943835
chr2	47238579	47240585
chr2	72552162	72553416
chr2	26832452	26834046
chr2	160473889	160475138
chr2	201725546	201728364
chr2	20363997	20366030
chr2	160609070	160611481
chr2	73261018	73262577
chr2	48130488	48132180
chr2	48126774	48127899
chr2	230536583	230537791
chr2	240080527	240081529
chr2	148836951	148837977
chr2	26213226	26215723
chr2	242402886	242404573
chr2	73229931	73233469
chr2	86535366	86537134
chr2	159542012	159544004
chr2	86846996	86850291
chr2	47026820	47028922
chr2	43306791	43307986
chr2	241178254	241179305
chr2	149549415	149552193
chr2	231085464	231087154
chr2	74177253	74180269
chr2	48353645	48355466
chr2	201674180	201675694
chr2	239635374	239639731
chr2	72974296	72975654
chr2	48922171	48924002
chr5	139490741	139492931
chr5	55400871	55402312
chr5	138941345	138942793
chr5	141927715	141928804
chr5	136706099	136707642
chr5	136726970	136728230
chr5	139131445	139132501
chr5	176257189	176258361
chr5	133707537	133709330
chr5	121788953	121791122
chr5	425752	427592
chr5	141782213	141784829
chr5	691306	692674
chr5	855771	857358
chr5	141947451	141948539
chr5	176969118	176971609
chr5	136814893	136818421
chr5	140343913	140344998
chr5	139779362	139780757
chr5	56788335	56791998
chr5	140367357	140369636
chr5	137737254	137738867
chr5	176555613	176559246
chr5	1536337	1537540
chr5	56612379	56615636
chr5	56467867	56469112
chr5	56112154	56113897
chr5	139940256	139943182
chr5	159672207	159673495
chr5	177501721	177503588
chr5	1315507	1316796
chr5	140971552	140972581
chr5	55370305	55371352
chr5	175980485	175981762
chr5	98262938	98264175
chr5	159489002	159490560
chr5	138840380	138841560
chr5	56506920	56508111
chr5	136713735	136715294
chr5	24255471	24256518
chr5	138606839	138607973
chr5	138858032	138859373
chr5	98273200	98275266
chr5	176561641	176563001
chr5	134259757	134261139
chr5	139559951	139561945
chr5	158877644	158879750
chr5	159950796	159953365
chr5	137836860	137838653
chr5	121498176	121500891
chr5	160032056	160033715
chr5	138211816	138213263
chr5	137689130	137691075
chr5	158931255	158932729
chr5	141699243	141701256
chr5	57031635	57033678
chr5	134568133	134569598
chr5	177541817	177544676
chr5	97817341	97818360
chr5	175965368	175968617
chr5	134064850	134066085
chr5	56751860	56752920
chr4	1653514	1655232
chr4	129589207	129591316
chr4	185206387	185208310
chr4	81116137	81117902
chr4	122789687	122790808
chr4	130247611	130248911
chr4	120988565	120989910
chr4	184548155	184550297
chr4	143947053	143948277
chr4	2592541	2593882
chr4	140743844	140745197
chr4	140495655	140498621
chr4	105978525	105981458
chr4	106068490	106069816
chr4	129382250	129384635
chr4	106200797	106202881
chr4	1969074	1974417
chr4	141164024	141165920
chr4	106155361	106157484
chr4	139939238	139942218
chr4	140088616	140089764
chr4	2059092	2060328
chr4	122720085	122721692
chr4	184018168	184019612
chr4	129163347	129164889
chr7	23222134	23223455
chr7	104837459	104839968
chr7	148027894	148029263
chr7	11741336	11742480
chr7	105009794	105011012
chr7	151505417	151509129
chr7	5304734	5306781
chr7	138815454	138817769
chr7	73126561	73128081
chr7	73601898	73603422
chr7	140471570	140472613
chr7	140323590	140324672
chr7	73122491	73124242
chr7	71984404	71985428
chr7	104776449	104778708
chr7	4722727	4724956
chr7	5804460	5807986
chr7	11896738	11898106
chr7	18240621	18242082
chr7	126546723	126548311
chr7	73701367	73703141
chr7	101013237	101014861
chr7	151414672	151416752
chr7	104784016	104785236
chr7	149135295	149136723
chr7	100177506	100178749
chr7	99725380	99726783
chr7	121007889	121010339
chr7	138189756	138190800
chr7	5999039	6000203
chr7	73257843	73259290
chr7	149155445	149157378
chr7	73928056	73929249
chr7	148030927	148033199
chr7	151955069	151956391
chr7	128213313	128215633
chr7	147600267	147601377
chr7	152090799	152091938
chr7	105130690	105132072
chr7	73670456	73671816
chr7	152130529	152132364
chr7	127816659	127819184
chr7	73704612	73706464
chr7	120633834	120637992
chr7	121037668	121039287
chr7	152081135	152082185
chr7	11856541	11860924
chr7	72934371	72935825
chr7	147791433	147793016
chr7	127811621	127813031
chr7	140844210	140845720
chr7	100272093	100273107
chr7	23241220	23242391
chr7	23256146	23257177
chr7	18330727	18332352
chr7	147834794	147836131
chr7	140510239	140511695
chr7	11872770	11873927
chr7	128231446	128234832
chr7	149302613	149303808
chr7	152889956	152891057
chr7	72917663	72920155
chr7	147931871	147933361
chr7	4914331	4915375
chr7	127226522	127227720
chr7	127566277	127567318
chr7	25664300	25665935
chr7	18263722	18265100
chr7	138663187	138665315
chr7	105075721	105077082
chr7	11456107	11457987
chr7	140848545	140849910
chr7	25759288	25762139
chr7	127448702	127450304
chr7	140625589	140626656
chr7	17718903	17720093
chr7	151839805	151841508
chr7	149571667	149573406
chr7	26241637	26243097
chr7	139870040	139871410
chr7	103696038	103697182
chr7	139874479	139875877
chr7	151514785	151516338
chr7	5819395	5820652
chr7	11382364	11383782
chr7	138619072	138622781
chr7	148155412	148156448
chr7	148054776	148055856
chr7	137452822	137454144
chr7	139358754	139359928
chr7	73001040	73002898
chr7	152156589	152158063
chr7	152158649	152159872
chr7	120112555	120114873
chr7	149471197	149472250
chr7	73611258	73612923
chr6	170788405	170790395
chr6	19141783	19143657
chr6	80315562	80318540
chr6	146825625	146827737
chr6	33173424	33174921
chr6	37135609	37137176
chr6	14319087	14321195
chr6	34353260	34355292
chr6	113878884	113880048
chr6	46139647	46140817
chr6	3776810	3777906
chr6	80518167	80519246
chr6	13488585	13489797
chr6	146465863	146466937
chr6	129445438	129446749
chr6	113989923	113991691
chr6	99741252	99742751
chr6	107365131	107366544
chr6	46348580	46350288
chr6	35859942	35860975
chr6	47273058	47274525
chr6	31166843	31168719
chr6	99424545	99426742
chr6	46104156	46105720
chr6	14010176	14011558
chr6	14141110	14142449
chr6	129818108	129819315
chr6	145526936	145528806
chr6	13389976	13391247
chr6	80338551	80339564
chr6	170707546	170708868
chr6	35229987	35231316
chr6	107519520	107520542
chr6	169683650	169684659
chr6	105810185	105813972
chr6	113503735	113507143
chr6	146678795	146681242
chr6	13457488	13459086
chr6	13096120	13097202
chr6	131214174	131215601
chr6	46454740	46458278
chr6	30185973	30187788
chr6	15595473	15597270
chr6	47598437	47600494
chr6	169771315	169772820
chr6	17289178	17290380
chr6	22153748	22155344
chr6	100315823	100318552
chr6	12892611	12895006
chr6	80407463	80409366
chr6	32075021	32076051
chr6	36649502	36651621
chr6	106041885	106044756
chr6	35582416	35583464
chr6	35228152	35229748
chr6	146136998	146138257
chr6	106321087	106322375
chr6	34200792	34202822
chr6	18152973	18154538
chr6	47274984	47276767
chr6	80490743	80491782
chr6	36951288	36952769
chr6	114127731	114130124
chr6	34103282	34105702
chr6	129352887	129354573
chr6	107015172	107016674
chr6	12717761	12723408
chr6	129425806	129427288
chr6	21853038	21854061
chr6	32809442	32811132
chr6	106459323	106460498
chr6	16236483	16237629
chr6	31547602	31548847
chr6	46956919	46958543
chr6	30292615	30293697
chr6	13787199	13788540
chr6	106231893	106233197
chr6	131322662	131324113
chr6	35436884	35438413
chr6	80138439	80139807
chr6	3987055	3988658
chr6	31369534	31370727
chr6	129635258	129636775
chr6	64279291	64280603
chr6	30509368	30510956
chr6	30522513	30523669
chr6	12605819	12607873
chr6	170760995	170762789
chr6	36511890	36514489
chr6	18649245	18650456
chr6	170483285	170484562
chr6	170190945	170192296
chr6	80497122	80498281
chr6	47235160	47237266
chr6	32818240	32820948
chr6	99969614	99970958
chr6	30656519	30657628
chr6	146681519	146684622
chr6	14727996	14729970
chr6	12762687	12763987
chr6	170152694	170153861
chr6	34255935	34257613
chr6	17924792	17926581
chr6	147226156	147227586
chr6	32853878	32855526
chr6	13281162	13282582
chr6	13025865	13027636
chr6	35889708	35890891
chr6	15887206	15890117
chr6	145954066	145956267
chr6	36114531	36115599
chr6	36802303	36806396
chr6	31866689	31868001
chr6	34358097	34359817
chr6	30720074	30721391
chr6	22339108	22340342
chr6	15790648	15793532
chr6	33752009	33753778
chr9	132970631	132972646
chr9	6845526	6846868
chr9	123613563	123614982
chr9	137002921	137004072
chr9	136716345	136719148
chr9	96339609	96342804
chr9	5647460	5648493
chr9	33511973	33513145
chr9	134367038	134368738
chr9	133630600	133633057
chr9	100281770	100284611
chr9	124036413	124039047
chr9	95876955	95878036
chr9	15305272	15306597
chr9	140009915	140011709
chr9	140344410	140345985
chr9	15662496	15663520
chr9	137489632	137492260
chr9	136428586	136429863
chr9	123962268	123963681
chr9	139744146	139745403
chr9	133482559	133485599
chr9	6497709	6499492
chr9	2234069	2236316
chr9	5842754	5844387
chr9	124245043	124246750
chr9	6551328	6555760
chr9	124314426	124316801
chr9	133833626	133834798
chr9	123636868	123638658
chr9	133654791	133657183
chr9	14780354	14782644
chr9	136325752	136330517
chr9	137679370	137680878
chr9	95527901	95528970
chr9	122632282	122634002
chr9	96336163	96337949
chr9	124481298	124483487
chr9	99865230	99866266
chr9	96361924	96363037
chr9	100844647	100846614
chr9	96827159	96828669
chr9	123477633	123478946
chr9	99364656	99366237
chr9	5741488	5742540
chr9	100836066	100837541
chr9	136253530	136255423
chr9	100685719	100687547
chr9	2666130	2667606
chr9	99178526	99179949
chr9	140526663	140528070
chr9	33135656	33136681
chr9	140842883	140844302
chr9	124432855	124434159
chr9	96055728	96057173
chr9	136995706	136998398
chr9	124112133	124114368
chr9	133856541	133857802
chr9	5493545	5494593
chr9	140424575	140426546
chr9	33167986	33169479
chr8	62248489	62250397
chr8	21967532	21970719
chr8	134576705	134578167
chr8	38204855	38206163
chr8	41890071	41892390
chr8	71304922	71306735
chr8	60970427	60971678
chr8	125286929	125288843
chr8	71313354	71315104
chr8	42007485	42008510
chr8	37669187	37670209
chr8	42398006	42399099
chr8	42575065	42576611
chr8	42393223	42395135
chr8	21772226	21774137
chr8	42513381	42515328
chr8	134665186	134669173
chr8	125382527	125384153
chr8	38855340	38856955
chr8	133292043	133295708
chr8	22231235	22232371
chr8	124532129	124534314
chr8	71095612	71098395
chr8	61893590	61894990
chr8	62278988	62280736
chr8	133439092	133441102
chr8	42694680	42697426
chr8	42308161	42310829
chr8	62380606	62381769
chr8	42496489	42499010
chr8	125221671	125222995
chr8	42563450	42565490
chr8	21919921	21922176
chr8	61700594	61703090
chr8	38483600	38484601
chr8	42030277	42034221
chr8	37742922	37744814
chr8	125278735	125279881
chr8	41816826	41819423
chr8	38359707	38361067
chr8	21774853	21776353
chr8	41513365	41516586
chr8	124283958	124285741
chr8	133275090	133279365
chr8	41604303	41605584
chr8	38587074	38589776
chr8	37747523	37749196
chr8	38124224	38125925
chr8	133684857	133686795
chr8	132931978	132933934
chr8	38186669	38187685
chr8	134367355	134369276
chr8	124076928	124079168
chr8	21600731	21603753
chrY	15684666	15685674
chrY	19134364	19135376
chrX	71173910	71175697
chrX	45367494	45369285
chrX	49126952	49130909
chrX	133331153	133332163
chrX	106956770	106958824
chrX	53308242	53310029
chrX	111680539	111681571
chrX	153945835	153947381
chrX	54207354	54209001
chrX	152970628	152972968
chrX	134475104	134477919
chrX	52820624	52821938
chrX	134230570	134231925
chrX	11131445	11132734
chrX	71567038	71569083
chrX	153767057	153768381
chrX	11438212	11441037
chrX	110987469	110988485
chrX	71261203	71262616
chrX	129135958	129137378
chrX	69668924	69670564
chrX	70316908	70319283
chrX	70362786	70364016
chrX	106943324	106944608
chrX	45628342	45631023
chrX	53572731	53575064
chrX	106964320	106966017
chrX	53012553	53013814
chrX	19314130	19315153
chrX	153958414	153959753
chrX	153956490	153958098
chrX	153745476	153747147
chrX	53084002	53085291
chrX	49054188	49055982
chrX	54520158	54521763
chrX	153128016	153130014
chrX	111110999	111113918
chrX	71226251	71228172
chrX	49130998	49132475
chrX	53373096	53374129
chrX	106403219	106404549
chr11	130130548	130134006
chr11	61596810	61599404
chr11	915719	917033
chr11	61448763	61452164
chr11	128903865	128906469
chr11	67251256	67253353
chr11	36042309	36043372
chr11	128984926	128986416
chr11	78356239	78357983
chr11	65814218	65815845
chr11	8983726	8985315
chr11	117527786	117530337
chr11	64880287	64881826
chr11	67700466	67701499
chr11	65283307	65284442
chr11	86269749	86271195
chr11	61564548	61566189
chr11	85421533	85422801
chr11	8834734	8836721
chr11	942177	943867
chr11	95726265	95728075
chr11	67796047	67797248
chr11	76775471	76777068
chr11	130050885	130052460
chr11	7914041	7915698
chr11	1573024	1574379
chr11	66738396	66739516
chr11	117724515	117727775
chr11	68672303	68673545
chr11	95380829	95381948
chr11	46033225	46034498
chr11	95308972	95310846
chr11	66178757	66183228
chr11	64646770	64648711
chr11	46243966	46245221
chr11	64953575	64954720
chr11	67573544	67574738
chr11	86267098	86268544
chr11	349163	350360
chr11	61938603	61939707
chr11	8849373	8851259
chr11	36678232	36679296
chr11	67000562	67001669
chr11	130135204	130136932
chr11	117758432	117759587
chr11	45192120	45193361
chr11	66037208	66038251
chr11	94820381	94821815
chr11	66361881	66363461
chr11	45552050	45555141
chr11	85661358	85662530
chr11	46620789	46623907
chr11	62624275	62625946
chr11	68229035	68230825
chr11	94890022	94892167
chr11	784737	786396
chr11	94800774	94802527
chr11	9067559	9069952
chr11	46874160	46875439
chr11	954185	955284
chr11	308741	310365
chr11	46525154	46528635
chr11	36119314	36120376
chr11	8945554	8946615
chr11	78084198	78085575
chr11	130251054	130252355
chr11	129937712	129938943
chr11	76607499	76608769
chr11	44999560	45000693
chr11	94282986	94284227
chr11	93919439	93921264
chr11	46362543	46364417
chr11	67891345	67893667
chr11	86525060	86526596
chr11	1377265	1378704
chr11	44199097	44201320
chr11	36585562	36587408
chr11	36074528	36077642
chr11	46139069	46142090
chr11	66090784	66091980
chr11	306224	307274
chr11	119287745	119293420
chr11	944117	946583
chr11	64949420	64950635
chr11	36304914	36306020
chr11	45494019	45495713
chr11	36181248	36182287
chr11	311378	312901
chr11	86285790	86288971
chr11	129145665	129147002
chr11	68027769	68029119
chr11	335520	337303
chr11	66315478	66316928
chr11	44967159	44968888
chr11	86391240	86392553
chr11	359466	360569
chr11	61593348	61595030
chr11	46629133	46630431
chr11	65548949	65551220
chr11	117929983	117931671
chr11	44963018	44964189
chr11	128890350	128891816
chr11	77897130	77898928
chr11	65885806	65888093
chr11	36499458	36501037
chr11	130380142	130381180
chr11	64546622	64547994
chr11	66791582	66793347
chr11	85373884	85375369
chr11	94278474	94282509
chr11	94502187	94504021
chr11	94252388	94253760
chr11	64865564	64867418
chr11	129970532	129971548
chr11	94463211	94468648
chr11	66603194	66604490
chr11	68709832	68711561
chr11	119040365	119041704
chr11	128926081	128927762
chr11	67351918	67354467
chr11	86338549	86340614
chr11	117729977	117731554
chr11	46929833	46932196
chr11	66979016	66980201
chr11	64407668	64410010
chr11	64162693	64164715
chr11	94509207	94510462
chr11	35917980	35918984
chr11	65473794	65476372
chr11	64590772	64592169
chr10	116133176	116134682
chr10	6620488	6621556
chr10	989494	991318
chr10	76050462	76051677
chr10	21581754	21583497
chr10	103225476	103227195
chr10	7637556	7639279
chr10	112154463	112156499
chr10	101689877	101691699
chr10	69588297	69589535
chr10	101767668	101769007
chr10	133727399	133728586
chr10	115931458	115933226
chr10	133476252	133477329
chr10	6819195	6820749
chr10	65557598	65560257
chr10	951197	953127
chr10	135127287	135129369
chr10	76601159	76603498
chr10	134725398	134727323
chr10	116786018	116788926
chr10	75697438	75698594
chr10	65467617	65469736
chr10	116278538	116280275
chr10	70630031	70631909
chr10	14694786	14696067
chr10	64375807	64377787
chr10	115317317	115318729
chr10	134205463	134207668
chr10	15148038	15149408
chr10	14368487	14371927
chr10	64519243	64520828
chr10	1140319	1141581
chr10	6597231	6598485
chr10	1169386	1170412
chr10	64529004	64531174
chr10	76259441	76260857
chr10	76970592	76972052
chr10	21410427	21411731
chr10	14426954	14428131
chr10	75792553	75794949
chr10	76581336	76585376
chr10	116690559	116694442
chr10	65338609	65340705
chr10	116582301	116585010
chr10	14782460	14783832
chr10	75758711	75759863
chr10	75866064	75869239
chr10	14997273	14999822
chr10	69693885	69695957
chr10	22027267	22029187
chr10	103089102	103092443
chr10	70845148	70846590
chr10	116160476	116163797
chr10	134696715	134698346
chr10	1100427	1101485
chr10	133602153	133605684
chr10	70588076	70590149
chr10	14056779	14058119
chr10	111769368	111771091
chr10	134700247	134701880
chr10	134311439	134313475
chr10	21951380	21952582
chr10	68837951	68840440
chr10	134922781	134925518
chr10	496081	497503
chr10	116783434	116785984
chr10	116307066	116308799
chr10	22533957	22535111
chr10	64192838	64195067
chr10	116827064	116830517
chr10	112834267	112836028
chr10	111782342	111783700
chr10	21439915	21441794
chr13	49464913	49467313
chr13	25747046	25748481
chr13	24840867	24842763
chr13	25739224	25740966
chr13	50126545	50127772
chr13	20533549	20535555
chr13	20438510	20439823
chr13	111182888	111184307
chr13	49151411	49155317
chr13	111606513	111607899
chr13	111268421	111270971
chr13	49402600	49403957
chr13	49701207	49703705
chr13	110442738	110444227
chr13	20676153	20677265
chr13	111685011	111686135
chr13	112273047	112275147
chr13	112022722	112024738
chr13	60104610	60106383
chr13	111359208	111361165
chr13	20782809	20785192
chr13	112181958	112183562
chr13	50071141	50075153
chr13	49550886	49552176
chr13	20563552	20565074
chr13	50189445	50191875
chr13	50996038	50997500
chr13	50731170	50732484
chr12	48578366	48580274
chr12	49929070	49931593
chr12	121079512	121080873
chr12	108756068	108758177
chr12	48965666	48967002
chr12	53890731	53892808
chr12	50299162	50300469
chr12	132534375	132535781
chr12	121732090	121733880
chr12	122802230	122804324
chr12	120155619	120157685
chr12	53772039	53773207
chr12	56862938	56864485
chr12	121148649	121150534
chr12	47949333	47953014
chr12	49762418	49764346
chr12	121623890	121625211
chr12	133265466	133266838
chr12	119781366	119783590
chr12	107378820	107380161
chr12	54196073	54197493
chr12	56322439	56324147
chr12	120147673	120150595
chr12	57605268	57607231
chr12	132843708	132845177
chr12	6306431	6308131
chr12	56708051	56709323
chr12	108959351	108961363
chr12	50445748	50447105
chr12	49661855	49663313
chr12	55328920	55330684
chr12	108513247	108515924
chr12	122902066	122903249
chr12	57730425	57731673
chr12	108727255	108729985
chr12	56546875	56549643
chr12	109039169	109040660
chr12	132930466	132933104
chr12	120130608	120131921
chr12	120306598	120308057
chr12	124520758	124522377
chr12	120159699	120161152
chr12	107835407	107836901
chr12	132340531	132342631
chr12	57400989	57402952
chr12	119884191	119886011
chr12	108856794	108858668
chr12	123372605	123373882
chr12	107484821	107486792
chr12	57844054	57847704
chr12	54123428	54124719
chr12	56422418	56423519
chr12	58132712	58134953
chr12	53902127	53903866
chr12	120141614	120143024
chr12	132906989	132908324
chr12	6926437	6930304
chr12	57473184	57474481
chr12	49673190	49674378
chr12	121339811	121341597
chr12	427847	429258
chr12	1101260	1102715
chr12	132270063	132272601
chr12	108846608	108848796
chr12	122793743	122796072
chr12	56266912	56268370
chr12	123958972	123960458
chr12	124066494	124068338
chr12	57911028	57912992
chr12	132640044	132641721
chr12	1326123	1328183
chr12	49216057	49217377
chr12	131993154	131997212
chr12	122126375	122129524
chr12	107525070	107526665
chr12	108742025	108744385
chr12	108439650	108442772
chr12	6805205	6808773
chr12	47911462	47912495
chr12	57440630	57442134
chr12	7038370	7039612
chr15	42090595	42091840
chr15	40734456	40737124
chr15	83376628	83377890
chr15	42187209	42188268
chr15	83877120	83879237
chr15	83516623	83517748
chr15	93067829	93069753
chr15	84214409	84215772
chr15	41758734	41759959
chr15	84183039	84184301
chr15	42900426	42901815
chr15	39959056	39960479
chr15	42147058	42148756
chr15	55878154	55880233
chr15	41524436	41526350
chr15	40342282	40343694
chr15	94404461	94407443
chr15	83478793	83480359
chr15	43063961	43065541
chr15	93610414	93612296
chr15	84254396	84255654
chr15	93629674	93630765
chr15	93210166	93211454
chr15	93196495	93198237
chr15	83619558	83620657
chr15	41080967	41082305
chr15	40747215	40749239
chr15	83218724	83220048
chr15	93346855	93348237
chr15	93785293	93786606
chr14	100448026	100450753
chr14	104154219	104156973
chr14	100350170	100351722
chr14	100393743	100395056
chr14	100838681	100840691
chr14	100806408	100809133
chr14	106042881	106044142
chr14	30153392	30155012
chr14	30139273	30140843
chr14	103990616	103994648
chr14	73249914	73251107
chr14	105660550	105661771
chr14	105119758	105120880
chr14	99597685	99601703
chr14	30681076	30682275
chr14	36296387	36298526
chr14	22002308	22003333
chr14	104285028	104286961
chr14	103867352	103868783
chr14	100867145	100868198
chr14	104937455	104938956
chr14	99595558	99596780
chr14	35151645	35153456
chr14	104314674	104316414
chr14	35340441	35344225
chr14	74258423	74259979
chr14	92879388	92881457
chr14	99809607	99810627
chr14	100093009	100094415
chr14	103511454	103513338
chr14	92780743	92781901
chr14	104203900	104207114
chr14	104980550	104981822
chr14	34499759	34501797
chr14	105290415	105291868
chr14	103798237	103799351
chr14	103965858	103970580
chr14	30218073	30219082
chr14	31752577	31753794
chr14	35874774	35876389
chr14	106035238	106037496
chr14	30858169	30860573
chr14	99498449	99499485
chr14	105141246	105143274
chr14	93751714	93753476
chr14	93346999	93348569
chr14	30710112	30712395
chr14	99727524	99730392
chr14	100015427	100016904
chr14	105246677	105247952
chr14	106028995	106031119
chr14	93847185	93848972
chr14	35516302	35517471
chr14	73347504	73348799
chr14	103521397	103522823
chr14	103849673	103850993
chr14	30692019	30694638
chr14	30394247	30396144
chr14	93928234	93932104
chr17	54992473	54994095
chr17	36901830	36903497
chr17	1178370	1179794
chr17	49723530	49726030
chr17	7458380	7460376
chr17	42543819	42545515
chr17	7211555	7213238
chr17	55358278	55362303
chr17	47654189	47655949
chr17	7670245	7671915
chr17	79375534	79378646
chr17	17737602	17739527
chr17	45392314	45393627
chr17	18084005	18086200
chr17	54885558	54888131
chr17	47288869	47293072
chr17	75181985	75183155
chr17	17382992	17384819
chr17	1905241	1907332
chr17	74180060	74181717
chr17	48780138	48781730
chr17	65242128	65244020
chr17	27543215	27544920
chr17	47437179	47438825
chr17	76983624	76984869
chr17	39944329	39946710
chr17	1495720	1496911
chr17	852628	853860
chr17	42299622	42301604
chr17	56023609	56025147
chr17	26663399	26665787
chr17	26699785	26701141
chr17	75146090	75148591
chr17	79389721	79390829
chr17	47476714	47477747
chr17	78227758	78229481
chr17	78484593	78485691
chr17	64825367	64826673
chr17	45698571	45699732
chr17	16944193	16945331
chr17	74817928	74819379
chr17	73772316	73773899
chr17	45978896	45981115
chr17	49287379	49288649
chr17	17462347	17463919
chr17	8599502	8602979
chr17	7388862	7390171
chr17	54869604	54870972
chr17	77474123	77477439
chr17	42386993	42390412
chr17	64897883	64899234
chr17	7749677	7750704
chr17	36832141	36833759
chr17	27782152	27784662
chr17	66394504	66397451
chr17	2250941	2252384
chr17	45570600	45571722
chr17	17840051	17841843
chr17	54654896	54656333
chr17	78492438	78495478
chr17	47274536	47275630
chr17	55928546	55929995
chr17	45971173	45972653
chr17	28052697	28053855
chr17	79535314	79538711
chr17	48803168	48804254
chr17	40334905	40336467
chr17	6966750	6969375
chr17	66700850	66704003
chr17	54728369	54729390
chr17	1954195	1955829
chr17	73905716	73907215
chr17	2707508	2708782
chr17	40440770	40442954
chr17	79520131	79521334
chr17	55676133	55679418
chr17	75111868	75113323
chr17	64999503	65001208
chr17	79312546	79313814
chr17	45213463	45214469
chr17	6295913	6298882
chr17	42383656	42385341
chr17	27334029	27335852
chr17	66819986	66821306
chr17	77328277	77329648
chr17	65643990	65646174
chr17	75480199	75482086
chr17	79546208	79548236
chr17	7308560	7310323
chr17	80035397	80037112
chr17	78717229	78719465
chr17	782864	784641
chr17	76919233	76920759
chr17	41044851	41045899
chr17	47564762	47565764
chr17	6918910	6920190
chr17	43057014	43059047
chr17	27222635	27224064
chr17	36887224	36889065
chr17	1010263	1011501
chr17	75174349	75175890
chr17	7789033	7791323
chr17	7555318	7556782
chr17	79829556	79831167
chr17	80807775	80808980
chr17	17945214	17946410
chr17	50232765	50235279
chr17	7800815	7802110
chr17	47673590	47675892
chr17	55662727	55663746
chr17	8061336	8065615
chr17	42244317	42246640
chr17	7784302	7786992
chr17	65217204	65218385
chr17	42839725	42841041
chr17	79274028	79275233
chr17	74919621	74922499
chr17	55164044	55166636
chr17	43092055	43093222
chr17	26724808	26727142
chr17	78229892	78230906
chr17	75113331	75114911
chr17	36505155	36506767
chr17	41210982	41212032
chr17	48504129	48505759
chr17	2133547	2135198
chr17	49198939	49200432
chr17	36184719	36189602
chr17	77469065	77472588
chr17	18229369	18231332
chr17	78231022	78233179
chr17	56010141	56011682
chr17	28003772	28005016
chr17	47875400	47876515
chr17	27968685	27971486
chr17	66595061	66596332
chr17	79877055	79879340
chr17	78119013	78120249
chr17	48424031	48427155
chr17	78289085	78290112
chr17	45586973	45588211
chr17	56063649	56064713
chr17	78248405	78249512
chr17	42837442	42839677
chr17	43030406	43031673
chr17	39837486	39841370
chr17	65836119	65837155
chr17	27396571	27398475
chr17	49244362	49245535
chr17	56056064	56057287
chr17	78671495	78673077
chr17	36411454	36412704
chr17	74480115	74483146
chr17	28252619	28256006
chr17	39866204	39867795
chr16	53965874	53967419
chr16	30945838	30947138
chr16	89554222	89556038
chr16	50368941	50369964
chr16	81070367	81071554
chr16	79871715	79872847
chr16	562943	564604
chr16	31144679	31145935
chr16	473591	474841
chr16	89700759	89702134
chr16	28152444	28156896
chr16	50191590	50193531
chr16	80704786	80706042
chr16	29832434	29834308
chr16	1357089	1358301
chr16	30105122	30106802
chr16	1700290	1702427
chr16	28191561	28193885
chr16	89986260	89987494
chr16	30020196	30021447
chr16	30662859	30664191
chr16	53075792	53076950
chr16	5265070	5267089
chr16	5442505	5443558
chr16	500243	501586
chr16	28069959	28071886
chr16	27149786	27150886
chr16	5722786	5726308
chr16	31212002	31213287
chr16	80229873	80231218
chr16	81298536	81300249
chr16	31042685	31044069
chr16	89254811	89256688
chr16	53777867	53780654
chr16	162701	164022
chr16	53246208	53247691
chr16	51067418	51069562
chr16	30501145	30502207
chr16	4913536	4914861
chr16	4130829	4132871
chr16	58745630	58746941
chr16	50780747	50781853
chr16	31192146	31193658
chr16	53856608	53858843
chr16	5224002	5225574
chr16	50614884	50616625
chr16	30407171	30408248
chr16	89571189	89573315
chr16	4155765	4157773
chr16	3523206	3524490
chr16	58054109	58055415
chr16	53086603	53087653
chr16	5471897	5473144
chr16	27930240	27933250
chr16	81674213	81675329
chr16	30704558	30705885
chr16	53995727	53997705
chr16	476593	477966
chr16	50207082	50208169
chr16	447994	450999
chr16	30367112	30369258
chr16	26522667	26524870
chr16	80380998	80382328
chr19	35543353	35545163
chr19	33794626	33796653
chr19	36631865	36633636
chr19	14874105	14875294
chr19	56653223	56656568
chr19	36184589	36185757
chr19	38757139	38758320
chr19	3866019	3868028
chr19	40335074	40336363
chr19	14626593	14628437
chr19	35631188	35632513
chr19	35489267	35490623
chr19	11305906	11307008
chr19	39410572	39411785
chr19	58515454	58516749
chr19	5934999	5936690
chr19	3363443	3365919
chr19	14433264	14435988
chr19	36397169	36398505
chr19	33783418	33785451
chr19	1271376	1274182
chr19	56159834	56162347
chr19	14919725	14920781
chr19	10772894	10774190
chr19	10982987	10984193
chr19	5537333	5538759
chr19	16184535	16186479
chr19	33714355	33715376
chr19	40332816	40334353
chr19	38389169	38390368
chr19	2361836	2363614
chr19	56813359	56814628
chr19	4180862	4181923
chr19	4274910	4276120
chr19	4362747	4364712
chr19	11483189	11484689
chr19	10197664	10198934
chr19	39948372	39949418
chr19	1385073	1386367
chr19	55792689	55794781
chr19	40024443	40026325
chr19	493456	494673
chr19	3578720	3581146
chr19	36641083	36642728
chr19	38716961	38719540
chr19	32858387	32859617
chr19	16382982	16384579
chr19	3677466	3678901
chr19	2575235	2576369
chr19	39385535	39386711
chr19	1935769	1937078
chr19	3356793	3358598
chr19	1144225	1145386
chr19	54949068	54950980
chr19	33787784	33789390
chr19	39559124	39560238
chr19	1667739	1668909
chr19	55578936	55580029
chr19	55577346	55578558
chr19	1096762	1100760
chr19	14480065	14481250
chr19	10677576	10678641
chr19	39467576	39469451
chr19	35621923	35625315
chr19	15922780	15924948
chr19	4121257	4122599
chr19	33740208	33742186
chr19	38902224	38903539
chr19	5718302	5719404
chr19	10835050	10836475
chr19	1022175	1023621
chr19	2086680	2088222
chr19	38568536	38569791
chr19	4491774	4494801
chr19	4380163	4382040
chr19	2149387	2150901
chr19	16179756	16181226
chr19	56092943	56094188
chr19	4746883	4748703
chr19	56608248	56609891
chr19	5620527	5622196
chr19	3682668	3685605
chr19	4724613	4725731
chr19	39833855	39837492
chr18	51882974	51884330
chr18	6106185	6107934
chr18	31159371	31160739
chr18	46940397	46941670
chr18	52613238	52614935
chr18	47729776	47731238
chr18	31154459	31156046
chr18	47447574	47448675
chr18	31151716	31152919
chr18	5607951	5609070
chr18	48084677	48085739
chr18	51675515	51676627
chr18	7083401	7085102
chr18	48153558	48155669
chr18	46964436	46965697
chr18	6078641	6080865
chr18	31806014	31807628
chr18	48169126	48171672
chr18	7203946	7206912
chr18	48469874	48471678
chr18	47643438	47645005
chr18	6058191	6059643
chr20	30198002	30201302
chr20	45752178	45753811
chr20	33567175	33568184
chr20	46310657	46312168
chr20	31154383	31156265
chr20	31875936	31877060
chr20	61927370	61929542
chr20	42195374	42196652
chr20	42379652	42381263
chr20	43092419	43100447
chr20	34820228	34821631
chr20	42166704	42167996
chr20	39841510	39843603
chr20	61714765	61716208
chr20	34148236	34149935
chr20	61335283	61336430
chr20	39941094	39942383
chr20	39706514	39708325
chr20	60786536	60788104
chr20	31368361	31369578
chr20	60817925	60822970
chr20	41614384	41616465
chr20	45023912	45024943
chr20	32047715	32049235
chr20	30459387	30462342
chr20	45805866	45807646
chr20	33548168	33549486
chr20	33628463	33630806
chr21	46420032	46422011
chr21	45545777	45547023
chr21	45197416	45199554
chr21	38289034	38291209
chr21	44880388	44882503
chr21	44926004	44927239
chr21	45106414	45108324
chr21	37922540	37924392
chr21	37792197	37793568
chr21	41047118	41049182
chr21	37848318	37851615
chr21	37508118	37509267
chr21	46301773	46302863
chr21	37543001	37544795
chr21	45077346	45078468
chr21	40371710	40373656
chr21	41085396	41087644
chr21	45145081	45146201
chr21	43699130	43701612
chr21	43570213	43571581
chr21	45652716	45654652
chr21	38446353	38447485
chr21	42758213	42760023
chr22	18089128	18092100
chr22	44969816	44970967
chr22	31232034	31233922
chr22	45107667	45108780
chr22	40704853	40707429
chr22	40051260	40052721
chr22	17470155	17471815
chr22	44836978	44838080
chr22	40445789	40448056
chr22	49419254	49421606
chr22	18443050	18445223
chr22	38368926	38370023
chr22	41641516	41642749
chr22	17888323	17890700
chr22	46367252	46368714
chr22	46362102	46363653
chr22	18577015	18579630
chr22	17897452	17898871
chr22	17040335	17042524
chr22	18251517	18253762
chr22	49961606	49962612
chr22	49936434	49937808
chr22	42264209	42266878
chr22	42564128	42565489
chr22	40303582	40305266
chr22	43532063	43533707
chr22	39678388	39680384
chr22	38503545	38505112
chr22	41884249	41888299
chr22	18317400	18318628
chr22	38704146	38705505
chr22	40826908	40829041
chr22	40880514	40882141
chr22	46229327	46231267
chr22	44540829	44542998
chr22	30390490	30391748
chr22	50248399	50250335
chr22	38620646	38622046
chr22	18304646	18307728
chr22	31743307	31745433
chr22	43369250	43371387
chr22	43290775	43292654
chr22	42879097	42881197
chr22	31613388	31615390
chr22	38785167	38787598
chr22	40992614	40994491
chr22	38373435	38374524
chr22	39330138	39332231
chr22	44462988	44464057
chr22	39728075	39729446
chr22	42705491	42707607
chr22	41345496	41346644
chr1	3220330	3221943
chr1	8341590	8343311
chr1	202257942	202259549
chr1	114910239	114912327
chr1	9597550	9598766
chr1	224779867	224781104
chr1	156893167	156895031
chr1	227100018	227101269
chr1	33751412	33753065
chr1	157074784	157076692
chr1	228641749	228644453
chr1	154744150	154745377
chr1	33072529	33073559
chr1	53141518	53143711
chr1	2424371	2426096
chr1	41077807	41078956
chr1	43930898	43932062
chr1	8361212	8363197
chr1	150159632	150160712
chr1	6163947	6165250
chr1	2717674	2718860
chr1	150967143	150968774
chr1	203464450	203467163
chr1	32400386	32403174
chr1	5259069	5261387
chr1	214199989	214201006
chr1	7035018	7036837
chr1	214295602	214297256
chr1	91557193	91558532
chr1	8486852	8490472
chr1	180501764	180504136
chr1	151783283	151785972
chr1	41739999	41741173
chr1	53216008	53218577
chr1	226369658	226371007
chr1	43744884	43745969
chr1	203308301	203309499
chr1	6037273	6038980
chr1	8456947	8458621
chr1	179995174	179997000
chr1	42049379	42050493
chr1	92705339	92706341
chr1	150239519	150240988
chr1	152152149	152155074
chr1	33513497	33514536
chr1	42104023	42105923
chr1	228129303	228130319
chr1	203304290	203306636
chr1	92029920	92031673
chr1	155952827	155954777
chr1	45075092	45076437
chr1	203058490	203060447
chr1	180008235	180009955
chr1	226048982	226050089
chr1	5778664	5779747
chr1	15068206	15069727
chr1	32072697	32074053
chr1	42326626	42329252
chr1	93332732	93334394
chr1	9121377	9123039
chr1	44797695	44798931
chr1	246814137	246815227
chr1	41892558	41894697
chr1	44758901	44760757
chr1	5397027	5399027
chr1	9666321	9668264
chr1	246428116	246429665
chr1	8729942	8731579
chr1	180494640	180496567
chr1	94187752	94188939
chr1	179021759	179023177
chr1	32294565	32296767
chr1	14926031	14929863
chr1	33525808	33527565
chr1	8978013	8979382
chr1	13854817	13856648
chr1	8023545	8027721
chr1	93812322	93813688
chr1	202631102	202633378
chr1	41413841	41415202
chr1	150325053	150326370
chr1	3797036	3798337
chr1	33729154	33731676
chr1	41889030	41890186
chr1	225065938	225068131
chr1	94047267	94048938
chr1	246821592	246822917
chr1	32325690	32326992
chr1	225638498	225640334
chr1	53130401	53131557
chr3	46667566	46669542
chr3	128199389	128201921
chr3	51990011	51993738
chr3	12702547	12704622
chr3	46716534	46718009
chr3	13098300	13099652
chr3	122284058	122286532
chr3	20158529	20159749
chr3	13099856	13100999
chr3	10623477	10624827
chr3	107868664	107869863
chr3	20888323	20892299
chr3	8972567	8973880
chr3	129036029	129037245
chr3	53814233	53815764
chr3	123401333	123403171
chr3	13395004	13396611
chr3	129084331	129085860
chr3	97732374	97733534
chr3	53777808	53779049
chr3	19473881	19475938
chr3	51986828	51988552
chr3	52332044	52333543
chr3	98496606	98499749
chr3	128592892	128595151
chr3	123067581	123068959
chr3	46240948	46242496
chr3	52746121	52747558
chr3	13111664	13113969
chr3	13115815	13118041
chr3	128668663	128670285
chr3	128625178	128627130
chr3	3552597	3554247
chr3	13136579	13137882
chr3	52250394	52253840
chr3	122727672	122729491
chr3	98313161	98314561
chr3	52480026	52482888
chr3	52499110	52503490
chr3	13852527	13854339
chr3	47325664	47327264
chr3	97536502	97537796
chr3	9024274	9025804
chr3	9087034	9088577
chr3	10453837	10454899
chr3	19374641	19376273
chr3	10221876	10223226
chr3	5180034	5181917
chr3	19219405	19220653
chr3	9088789	9089863
chr3	8720244	8721482
chr3	53165595	53167407
chr3	47074126	47075461
chr3	4532927	4534405
chr3	8648096	8650128
chr3	9892537	9894652
chr3	46525876	46528405
chr3	98336268	98337343
chr3	46580739	46582061
chr3	47617838	47619375
chr3	13447238	13448788
chr3	122479578	122480823
chr2	86476966	86478732
chr2	159748247	159750673
chr2	47663366	47666134
chr2	160374471	160375940
chr2	25871927	25873829
chr2	42447410	42450062
chr2	240918598	240919812
chr2	43455091	43457081
chr2	74649631	74651469
chr2	73008213	73010571
chr2	23967466	23969909
chr2	160140976	160142303
chr2	86646760	86648258
chr2	230767423	230768712
chr2	43129032	43131425
chr2	86818838	86820123
chr2	25326006	25327043
chr2	43691353	43693830
chr2	21878642	21880369
chr2	240778589	240781183
chr2	87936565	87938506
chr2	242194927	242196433
chr2	160369703	160371404
chr2	20957312	20959622
chr2	159927399	159930281
chr2	42333361	42334869
chr2	21675654	21676913
chr2	240641980	240643176
chr2	75049431	75050738
chr2	240117848	240119048
chr2	201451812	201453381
chr2	43123307	43124492
chr2	21617187	21618840
chr2	20719302	20721062
chr2	201483099	201484691
chr2	159838952	159842697
chr2	47240800	47242552
chr2	48754224	48756103
chr2	48474043	48478569
chr2	241714940	241716552
chr2	47614538	47617628
chr2	20683147	20685924
chr2	241139156	241140669
chr2	23767025	23770461
chr2	26654575	26657323
chr2	43101767	43103001
chr2	231133135	231134298
chr2	24465762	24466916
chr2	199934424	199935998
chr2	48651192	48653224
chr2	86791272	86796074
chr2	241229116	241230847
chr2	25420247	25422278
chr2	241901422	241903413
chr2	43379108	43380677
chr2	159991194	159992983
chr2	240666385	240667435
chr2	239412477	239413748
chr2	24550714	24551789
chr2	75115210	75116980
[truncated: 13,541 more rows]
