# Supplementary material for: Coexpression patterns define epigenetic regulators associated with neurological dysfunction
Source: Genome Res. 2019 Apr;29(4):532–42. doi: 10.1101/gr.239442.118 (PMC6442390; doi:10.1101/gr.239442.118)
Supplement: Supplemental Material [file supp_gr.239442.118_Supplemental_Code_1.zip › ldsc/data/reldscoreregressionresponsetoreviewers/EM_cortex_regulatory_elements.bed]

chr20	41490487	41493382
chr20	41203186	41207226
chr20	41526867	41529309
chr20	30147277	30149109
chr20	42141164	42142194
chr20	41186986	41190313
chr20	30739929	30741313
chr20	34489577	34491022
chr20	42879104	42880758
chr20	41816333	41817730
chr20	41929281	41930577
chr20	39309000	39310536
chr20	40346131	40348755
chr20	34691604	34693396
chr20	40553484	40554722
chr20	40278253	40279336
chr20	31687325	31688994
chr20	40782860	40784410
chr20	32193639	32195059
chr20	60841684	60842851
chr20	41960419	41961458
chr20	40827495	40828590
chr20	60802005	60803281
chr20	39636040	39637488
chr20	39587408	39588632
chr20	40882183	40883305
chr20	61175965	61177217
chr20	46333097	46334244
chr20	40298012	40301669
chr20	30796337	30797814
chr20	46412376	46414081
chr20	61951387	61954250
chr20	30921327	30922744
chr20	40817605	40822332
chr20	39764081	39765362
chr20	32003474	32004909
chr20	40273572	40276018
chr20	34114566	34115799
chr20	33985516	33987569
chr20	41232867	41235046
chr20	30412138	30414215
chr21	41428473	41430462
chr21	42537006	42538681
chr21	40477986	40481254
chr21	46575482	46576820
chr21	41631823	41632906
chr21	39767147	39769154
chr21	43252501	43254381
chr21	45399819	45402208
chr21	41642006	41643486
chr21	40274681	40277411
chr21	45411038	45412422
chr21	46230334	46231497
chr21	45841335	45842739
chr21	43111385	43112543
chr21	40291244	40293405
chr21	39969456	39971551
chr21	39864881	39866373
chr21	43525690	43527774
chr21	38404584	38405584
chr21	45860382	45862569
chr21	42533501	42536059
chr21	40485669	40487742
chr21	40195790	40197183
chr21	41387504	41388531
chr21	43374840	43375985
chr21	42495428	42497771
chr21	41212085	41213666
chr21	40107156	40109440
chr22	32331843	32334145
chr22	45334277	45336787
chr22	30811119	30812634
chr22	39231208	39233078
chr22	42908319	42909414
chr22	40009889	40011711
chr22	49380717	49381989
chr22	39315536	39316784
chr22	30797687	30799824
chr22	38646481	38647626
chr22	40005586	40009278
chr22	44695161	44696359
chr22	44971174	44972230
chr22	51108868	51111983
chr22	45472412	45474548
chr22	42056052	42057168
chr22	45127180	45128935
chr22	44915144	44916481
chr22	42253016	42254147
chr22	41378018	41379920
chr22	40043464	40044909
chr22	31225830	31226962
chr22	45919775	45922524
chr22	50179633	50181474
chr22	46043586	46045011
chr22	49584160	49585212
chr22	49407030	49408611
chr22	41294373	41295539
chr1	202336207	202337779
chr1	155560084	155561190
chr1	14750395	14753603
chr1	214451598	214453772
chr1	8660885	8662220
chr1	14688760	14689944
chr1	44740076	44741602
chr1	52522570	52523743
chr1	157088308	157089923
chr1	6203130	6206453
chr1	33132433	33134387
chr1	156866378	156869140
chr1	153775496	153776699
chr1	203092508	203095509
chr1	226123924	226125804
chr1	224819534	224820696
chr1	41048595	41051707
chr1	53033135	53034498
chr1	115610104	115611471
chr1	114870733	114873544
chr1	6066690	6068603
chr1	24053130	24054720
chr1	227345856	227347007
chr1	246730323	246734425
chr1	42135840	42139114
chr1	7236552	7238264
chr1	14381741	14383203
chr1	33231793	33233971
chr1	22843624	22844975
chr1	153512002	153513275
chr1	115882779	115884401
chr1	23410437	23413960
chr1	202220125	202221790
chr1	151689651	151692135
chr1	22858240	22860447
chr1	93316912	93318864
chr1	44734249	44738419
chr1	14106668	14108010
chr1	214636352	214638689
chr1	149968331	149970303
chr1	150118828	150119898
chr1	41312462	41313733
chr1	32047500	32048896
chr1	7461915	7463164
chr1	22744829	22746139
chr1	202804124	202805403
chr1	14987111	14988147
chr1	150597956	150598958
chr1	228646751	228647958
chr1	5945014	5946752
chr1	8043284	8044382
chr1	41051722	41053781
chr1	42446070	42447800
chr1	94193616	94197137
chr1	92057652	92059240
chr1	8484900	8486038
chr1	214624290	214626807
chr1	9797321	9798932
chr1	33235129	33236638
chr1	53528723	53529955
chr1	94137711	94138920
chr1	43902719	43904180
chr1	225937404	225939384
chr1	115615322	115616374
chr1	41390823	41392783
chr1	214544045	214546779
chr1	178613315	178616319
chr1	247619713	247621897
chr1	44084664	44086026
chr1	44336270	44337799
chr1	2030523	2032018
chr1	41569159	41570271
chr1	41086729	41089019
chr1	202210115	202211165
chr1	226551145	226553220
chr1	224751829	224754113
chr1	225763684	225765198
chr1	245750812	245751932
chr1	203128160	203129215
chr1	203752940	203754041
chr1	51909899	51911553
chr1	23416749	23418676
chr1	42450550	42451853
chr1	52890196	52892664
chr1	180509410	180512421
chr1	13179740	13181581
chr1	33473903	33475191
chr1	23902816	23904874
chr1	203329098	203332350
chr1	92653220	92655608
chr1	179062443	179063464
chr1	5652586	5655100
chr1	245811614	245813837
chr1	92657156	92658781
chr1	6054977	6056608
chr1	94141968	94143332
chr1	203540512	203542255
chr1	5814703	5819912
chr1	92158862	92160396
chr1	13942494	13943714
chr1	214649576	214650639
chr1	94276299	94279226
chr1	44358473	44361033
chr3	52173123	52175803
chr3	9292087	9293329
chr3	9991558	9993289
chr3	13307514	13309211
chr3	109271714	109274056
chr3	13423135	13424236
chr3	9188969	9190256
chr3	46463915	46465598
chr3	10409818	10411300
chr3	53585053	53586727
chr3	5110883	5114104
chr3	9249071	9250188
chr3	54036195	54037265
chr3	9726096	9729065
chr3	98517212	98518901
chr3	122994701	122996486
chr3	47997029	47998532
chr3	53173819	53175170
chr3	9345575	9346901
chr3	10121933	10123501
chr3	12769511	12771103
chr3	122675170	122678034
chr3	130146264	130149418
chr3	109270556	109271618
chr3	46465796	46466823
chr3	123010332	123012338
chr3	13907458	13909464
chr3	5294615	5297292
chr3	21015580	21017215
chr3	4564011	4566992
chr3	13909494	13911153
chr3	109403414	109404416
chr3	52584711	52586753
chr3	129049446	129050955
chr3	53623189	53624902
chr3	4633666	4635080
chr3	122843045	122846061
chr3	9535865	9537336
chr3	4629254	4632107
chr3	129714354	129715598
chr3	122486293	122487771
chr3	8532945	8534379
chr3	9738109	9739587
chr3	9388396	9390876
chr3	4467105	4468258
chr3	13715444	13717459
chr3	53972736	53975182
chr3	108098628	108099888
chr3	5156831	5159292
chr3	52882142	52884266
chr3	108210157	108211219
chr3	108106246	108108367
chr3	3474838	3476504
chr3	3682960	3684211
chr3	10533737	10535515
chr2	42053937	42055209
chr2	149552370	149554347
chr2	23878984	23881738
chr2	42986764	42990049
chr2	88903005	88904470
chr2	239601807	239604218
chr2	160492018	160493574
chr2	201042800	201043985
chr2	200333857	200335302
chr2	43616263	43618158
chr2	200192026	200194123
chr2	73172081	73174934
chr2	86303423	86304937
chr2	42497534	42498756
chr2	26361719	26362976
chr2	24161580	24162674
chr2	42773501	42774666
chr2	240061706	240063402
chr2	42789191	42790624
chr2	239621550	239622700
chr2	42099470	42100767
chr2	48959787	48961272
chr2	89036877	89038838
chr2	201202667	201203864
chr2	72507595	72508688
chr2	88386712	88387849
chr2	161440047	161441154
chr2	23871939	23873540
chr2	240676018	240677158
chr2	73158045	73160163
chr2	24857126	24858206
chr2	42005842	42008913
chr2	42153814	42154993
chr2	86903938	86905915
chr2	240685294	240686616
chr2	232175942	232177353
chr2	24539934	24541150
chr2	24683339	24685804
chr2	200172997	200174156
chr2	20638332	20641094
chr2	23810525	23815949
chr2	25222876	25224866
chr2	73154952	73157495
chr2	200330722	200331960
chr2	41878931	41880025
chr2	74897838	74899864
chr2	25894493	25895707
chr2	41994465	41997576
chr2	200851822	200853834
chr2	201206364	201207509
chr2	231553915	231556544
chr2	232078498	232079766
chr2	48995264	48996534
chr2	240551657	240554251
chr2	231548740	231550795
chr2	239945655	239949562
chr2	23230404	23233113
chr2	86995123	86996293
chr2	43628672	43630816
chr2	149291364	149293522
chr2	73234028	73237076
chr2	41932897	41936117
chr2	48745687	48747206
chr2	24059398	24060743
chr2	74900007	74901536
chr2	200245712	200246996
chr2	24681615	24683011
chr2	149659990	149661429
chr2	161228375	161229814
chr2	41921370	41923995
chr2	240067629	240069386
chr2	47099983	47101415
chr2	240296650	240297943
chr2	47044624	47045771
chr2	20446471	20447498
chr5	176015010	176016083
chr5	159344753	159346221
chr5	159045456	159047718
chr5	56908007	56910162
chr5	158970341	158971707
chr5	141524136	141525685
chr5	57195540	57196980
chr5	56619683	56621024
chr5	176155510	176156996
chr5	56906421	56907867
chr5	141768802	141770535
chr5	56911614	56913494
chr5	98102819	98103981
chr5	158978352	158980165
chr5	138838196	138840133
chr5	141141355	141144773
chr5	139556569	139557937
chr5	56736532	56737904
chr5	97761261	97763441
chr5	609726	611601
chr5	140371236	140373062
chr5	133066728	133068952
chr5	56818861	56820569
chr5	56628169	56630785
chr5	176804890	176807070
chr5	56800982	56802464
chr5	176083266	176084461
chr5	55351718	55352988
chr5	141989723	141991315
chr5	134690079	134691518
chr5	133262238	133263454
chr5	160095215	160096271
chr5	159204153	159205255
chr5	132915309	132916775
chr5	132949112	132950344
chr5	175822859	175824509
chr5	138452843	138457236
chr5	57182997	57185952
chr5	121493552	121494829
chr5	24237607	24240530
chr5	140378247	140380141
chr5	158868346	158870000
chr5	138320044	138321188
chr5	97799151	97800542
chr5	56740201	56742111
chr5	140978719	140980149
chr5	137931217	137934004
chr5	24266794	24268780
chr5	159042494	159044328
chr5	138759287	138760531
chr5	159509948	159511306
chr5	141702574	141703996
chr5	159190150	159193246
chr5	122205625	122206982
chr5	57072063	57073330
chr5	176963080	176965697
chr5	159905482	159907459
chr5	57028777	57030124
chr4	143765550	143766846
chr4	183725092	183726562
chr4	129595567	129597376
chr4	139881936	139883263
chr4	122688313	122689849
chr4	145277156	145278211
chr4	122655852	122658230
chr4	140816764	140819226
chr4	184794255	184795600
chr4	184253474	184254877
chr4	122705900	122707420
chr4	145273670	145275934
chr4	184280609	184281637
chr4	185035826	185037478
chr4	144554753	144556299
chr4	2589105	2590708
chr4	130296076	130298223
chr4	184251050	184252497
chr4	1834962	1836860
chr4	184750801	184752432
chr7	140856692	140858273
chr7	126729410	126731935
chr7	121170001	121171108
chr7	17398868	17400397
chr7	126727649	126729250
chr7	23230349	23231408
chr7	104877929	104879524
chr7	73313935	73315218
chr7	137345386	137347007
chr7	6295609	6297025
chr7	138642342	138643907
chr7	18441502	18442830
chr7	101007543	101008817
chr7	151263876	151265203
chr7	149258157	149259323
chr7	4512393	4513731
chr7	17690462	17693598
chr7	126341414	126343401
chr7	26389131	26390166
chr7	25404546	25406038
chr7	138602513	138603638
chr7	121516570	121517846
chr7	101008857	101010866
chr7	11251686	11253485
chr7	148611258	148612281
chr7	137223110	137224480
chr7	26367792	26370470
chr7	148486366	148487503
chr7	148914731	148916801
chr7	148484109	148485378
chr7	127457830	127459216
chr7	126734095	126735314
chr7	99068338	99069474
chr7	127459757	127461993
chr7	127514984	127516850
chr7	148987700	148989055
chr7	148187693	148188978
chr7	101011252	101012317
chr7	121143895	121145552
chr7	120098821	120100117
chr7	17765401	17766875
chr7	72743839	72745556
chr7	73498903	73500139
chr7	147909740	147911413
chr7	24484057	24485293
chr7	147582292	147583645
chr7	148182583	148183630
chr7	5342024	5343335
chr7	73113303	73115059
chr7	147875975	147877271
chr7	18702716	18703974
chr6	4670017	4671692
chr6	23001753	23002781
chr6	5108047	5110309
chr6	17495265	17497073
chr6	129930192	129932170
chr6	105736496	105738255
chr6	146748201	146749316
chr6	3883569	3885025
chr6	15661602	15662644
chr6	17296773	17297819
chr6	36818909	36821148
chr6	19050358	19051877
chr6	100359596	100363431
chr6	13260354	13261403
chr6	17411787	17414048
chr6	169444211	169445393
chr6	147161624	147162777
chr6	13364732	13365855
chr6	146431884	146433495
chr6	145949833	145951573
chr6	170831628	170833887
chr6	146746306	146748043
chr6	13203199	13205225
chr6	4668556	4669891
chr6	147171449	147172485
chr6	129877291	129878540
chr6	105939999	105941656
chr6	12769793	12771993
chr6	100350082	100352766
chr6	105827502	105829237
chr6	13152536	13153760
chr6	129856445	129858349
chr6	147209677	147211321
chr6	12729181	12730425
chr6	17391243	17392585
chr6	107186666	107189621
chr6	13184037	13185639
chr6	47207375	47208842
chr6	36103281	36104816
chr6	33871307	33873068
chr6	107028862	107030373
chr6	47206032	47207112
chr6	106256204	106260803
chr6	12810306	12812820
chr6	13037215	13038437
chr6	46890316	46891983
chr6	99753576	99754600
chr6	105729063	105730511
chr6	47243072	47244964
chr6	5508494	5511463
chr6	80411934	80413465
chr6	99749486	99750579
chr6	105731719	105733351
chr6	105875652	105876785
chr6	129858619	129859794
chr6	80423639	80425253
chr6	4494730	4496128
chr6	34356328	34357910
chr6	17269035	17271088
chr6	129872955	129874303
chr6	17287929	17289069
chr6	106327887	106329257
chr6	106539652	106541315
chr6	46494224	46495610
chr6	12726511	12728238
chr6	100438455	100440777
chr6	36445812	36447042
chr6	17276909	17278015
chr6	14504718	14507007
chr6	13612857	13614852
chr6	106550525	106552032
chr6	146749991	146752017
chr6	15733453	15734645
chr6	170607393	170608405
chr6	106187276	106189600
chr6	106091218	106094546
chr6	46201882	46203760
chr6	170759686	170760983
chr6	101000690	101001841
chr6	80427707	80429385
chr6	23280880	23283363
chr9	100033192	100034357
chr9	33319915	33321931
chr9	6108096	6109823
chr9	140868898	140870952
chr9	141008097	141010662
chr9	136213113	136214148
chr9	124236012	124237882
chr9	137630449	137631504
chr9	140249309	140250425
chr9	7270818	7272758
chr9	137170753	137172087
chr9	33315209	33317255
chr9	124602772	124604488
chr9	133894854	133896629
chr9	137885274	137887069
chr9	123327075	123328467
chr9	16038922	16040837
chr9	100235917	100237386
chr9	32457328	32458508
chr9	2085428	2086965
chr9	133330139	133331336
chr9	140625631	140627475
chr9	32816944	32818814
chr9	97053961	97056098
chr9	133358490	133361362
chr9	7111682	7112992
chr9	33130383	33131849
chr9	7651872	7654708
chr9	132973297	132975571
chr9	140947964	140949306
chr9	136424623	136426166
chr9	122717396	122718740
chr9	137447805	137449596
chr9	100853635	100855361
chr9	137722586	137723841
chr9	7342198	7343296
chr9	33317313	33319230
chr9	132793330	132794346
chr9	137659451	137661736
chr9	14790520	14792376
chr9	100956438	100957497
chr9	101157480	101159356
chr9	122709767	122711214
chr9	136641685	136643148
chr9	136247976	136250112
chr9	14793387	14794831
chr9	133708641	133710159
chr9	140311166	140312407
chr9	100842924	100844561
chr9	137603745	137604893
chr9	136834719	136837295
chr9	122861225	122862306
chr9	5976601	5977889
chr9	6110107	6111669
chr9	137827421	137828458
chr9	6619081	6621577
chr8	37693903	37695699
chr8	124406570	124407856
chr8	133958400	133959794
chr8	37678503	37680186
chr8	124300645	124301788
chr8	132913440	132914804
chr8	42700043	42701063
chr8	71088476	71090181
chr8	133688711	133689939
chr8	22533026	22536137
chr8	133743590	133744875
chr8	21623983	21625169
chr8	22647545	22649198
chr8	133363412	133365176
chr8	21467378	21470083
chr8	20985568	20989193
chr8	22453774	22456354
chr8	133670817	133671931
chr8	133422885	133424217
chr8	21178317	21181652
chr8	124717161	124719628
chr8	22261744	22263381
chr8	21503381	21504572
chr8	133272898	133274266
chr8	22634742	22636852
chr8	133591100	133592124
chr8	21265822	21267248
chr8	125219711	125221515
chr8	125298091	125299259
chr8	62398874	62400220
chr8	60751354	60753598
chr8	133527232	133530041
chrX	18447038	18448183
chrX	43888659	43889746
chrX	48572240	48573708
chrX	18781488	18783170
chrX	152586437	152587623
chrX	12153522	12155099
chrX	12157259	12159672
chrX	48389286	48391339
chrX	132564702	132567512
chrX	152607792	152609018
chrX	53400666	53402451
chrX	71559181	71560507
chrX	18634551	18636589
chrX	48777104	48778293
chrX	110620258	110621733
chrX	128851470	128852736
chrX	45371940	45374906
chrX	49607889	49609235
chrX	129320634	129321752
chr11	45744309	45746402
chr11	46300309	46301404
chr11	95110644	95112668
chr11	76759307	76760761
chr11	95289093	95290346
chr11	64400662	64402866
chr11	46126126	46127316
chr11	117496214	117498769
chr11	62768184	62769423
chr11	36051232	36052619
chr11	64289236	64290704
chr11	118809791	118811237
chr11	86512374	86513941
chr11	86191364	86194306
chr11	86265553	86266843
chr11	128917682	128919722
chr11	44329108	44330480
chr11	86455703	86457105
chr11	95413921	95415308
chr11	46943524	46944559
chr11	78378095	78379334
chr11	117872322	117874224
chr11	46779280	46782226
chr11	65755079	65756877
chr11	128891877	128893185
chr11	65955923	65957692
chr11	67905071	67906452
chr11	63212593	63214722
chr11	67112655	67114409
chr11	45273522	45274600
chr11	95246094	95247190
chr11	386184	388752
chr11	78530008	78532212
chr11	376133	377962
chr11	66866800	66868056
chr11	220995	224286
chr11	8242653	8245860
chr11	46219002	46222749
chr11	68584057	68585173
chr11	35896471	35897612
chr11	35694756	35695957
chr11	36109373	36110876
chr11	62697020	62700037
chr11	45753945	45755127
chr11	8092652	8094216
chr11	95416498	95418669
chr11	129181928	129183800
chr11	45265153	45267292
chr11	36217661	36219081
chr10	101366685	101370674
chr10	116751877	116753775
chr10	70023089	70024181
chr10	64165142	64167422
chr10	101735214	101738253
chr10	115838806	115840086
chr10	112368992	112370114
chr10	133981916	133983282
chr10	65528182	65529206
chr10	116013901	116015006
chr10	133571492	133573143
chr10	111658326	111659522
chr10	116016873	116017981
chr10	101779626	101781106
chr10	115567921	115569534
chr10	116850448	116852141
chr10	101547720	101549665
chr10	317047	318048
chr10	14413300	14415691
chr10	115800727	115803125
chr10	75616723	75618816
chr10	112537151	112538334
chr10	116074998	116076044
chr10	116763013	116765003
chr10	102086088	102087966
chr10	133972375	133973768
chr10	65519883	65522104
chr10	116758393	116760501
chr10	101370844	101371845
chr10	111659616	111660854
chr10	69086601	69088766
chr10	115406455	115408442
chr10	14226412	14228320
chr10	134744294	134747334
chr10	133468000	133470453
chr10	14344801	14345930
chr10	14424092	14426227
chr10	21037545	21038642
chr10	64218661	64219978
chr10	65819519	65820845
chr10	112151891	112153239
chr10	64065505	64070899
chr10	64056709	64059617
chr10	101372081	101373984
chr10	7342147	7343627
chr10	655392	656614
chr10	76346612	76347664
chr10	101570305	101572416
chr10	116818238	116822685
chr10	70332920	70334123
chr10	21310317	21311490
chr10	64159971	64161015
chr10	134724115	134725338
chr10	103080462	103081496
chr10	70523332	70525069
chr10	133606851	133609439
chr10	7298675	7299841
chr10	116753968	116757918
chr10	70222752	70224878
chr10	115494540	115498368
chr10	116789205	116791402
chr10	113040293	113042212
chr10	75618902	75621004
chr10	70172015	70173213
chr10	101908238	101909558
chr10	14346070	14347439
chr10	112535087	112536971
chr10	75759997	75761369
chr10	14281906	14283015
chr10	134934498	134935983
chr10	115281974	115283472
chr10	102617287	102619512
chr10	115657612	115660890
chr10	7204518	7205905
chr10	115561607	115564778
chr10	114980407	114982233
chr10	76317260	76319515
chr10	103079027	103080207
chr10	21377334	21379000
chr10	134804420	134807271
chr10	134945346	134946478
chr10	116832289	116834558
chr13	50773950	50775429
chr13	112315279	112318758
chr13	111636587	111637990
chr13	112155414	112156422
chr13	26040284	26041604
chr13	111976352	111980238
chr13	61492071	61493767
chr13	24429468	24430821
chr13	60070556	60072418
chr13	20419074	20420698
chr13	61735421	61736733
chr12	124590894	124592940
chr12	108053947	108056208
chr12	119783721	119784757
chr12	123250771	123251849
chr12	56125912	56127046
chr12	48372067	48376138
chr12	132122328	132123495
chr12	123247886	123249724
chr12	641265	643958
chr12	47816808	47818076
chr12	121485871	121487043
chr12	7362116	7363897
chr12	122959840	122961088
chr12	7301726	7303321
chr12	120534097	120535299
chr12	131971375	131973848
chr12	131989844	131991362
chr12	119850208	119852087
chr12	48782521	48784528
chr12	131693220	131694551
chr12	58223428	58224675
chr12	133382313	133383356
chr12	131596422	131597885
chr12	119886082	119887594
chr12	58914943	58917577
chr12	49266114	49268404
chr12	49818747	49820083
chr12	123533428	123535349
chr12	121035000	121036442
chr12	1242272	1243429
chr12	55223174	55224974
chr12	123615782	123617115
chr12	7526150	7529011
chr12	49822086	49824209
chr12	108638864	108640733
chr12	49170583	49171727
chr12	56268895	56269898
chr12	107350571	107351957
chr12	121449450	121450538
chr12	57561014	57562041
chr12	57985934	57987548
chr12	107975311	107976428
chr12	121055940	121058843
chr12	49183581	49184759
chr12	120228362	120229436
chr12	122614746	122616078
chr12	119777850	119781045
chr12	7520869	7522702
chr12	119917875	119919157
chr12	132241327	132243268
chr12	6133164	6134265
chr12	133184039	133185078
chr12	132964013	132965103
chr12	132818961	132820476
chr12	119785013	119786783
chr12	49393765	49395830
chr15	92686628	92689671
chr15	41779478	41780678
chr15	40263868	40265852
chr15	83328457	83329718
chr15	56821591	56822832
chr15	56810685	56811856
chr15	40037424	40039768
chr15	40646279	40647700
chr15	41783432	41784714
chr15	41267681	41269942
chr15	83617560	83619321
chr15	56817095	56818124
chr14	74515111	74516852
chr14	104584960	104587500
chr14	92869898	92871307
chr14	93066353	93067422
chr14	93996474	93997729
chr14	104272858	104274210
chr14	72462980	72464255
chr14	92863958	92865515
chr14	100910140	100911256
chr14	100419625	100421364
chr14	94047967	94049512
chr14	100224012	100225059
chr14	104681212	104682325
chr14	104382349	104383926
chr14	30070406	30071543
chr14	73825243	73827081
chr14	31547220	31549378
chr14	94046079	94047241
chr14	104821217	104822261
chr14	105550001	105551051
chr14	100490719	100492198
chr14	73475057	73476374
chr14	34956934	34958833
chr14	35006175	35008121
chr14	94390464	94392080
chr14	72452772	72456776
chr14	104741843	104743567
chr14	73918835	73919977
chr14	31973917	31975764
chr14	105356388	105357615
chr14	93051780	93054139
chr14	99603653	99605177
chr14	99913806	99916859
chr14	35624835	35625862
chr14	94526391	94527557
chr14	34704846	34705930
chr14	105333061	105334815
chr14	93371479	93373810
chr17	42928072	42929321
chr17	55371414	55373127
chr17	79215348	79216944
chr17	54800768	54802183
chr17	36841226	36842849
chr17	40325710	40328188
chr17	76785087	76786775
chr17	75472127	75473988
chr17	26938768	26940383
chr17	47293465	47295628
chr17	65143403	65144709
chr17	1808175	1809624
chr17	8193054	8194288
chr17	18031088	18033152
chr17	77357064	77359232
chr17	65253462	65254887
chr17	42919468	42920902
chr17	55159656	55160694
chr17	37833222	37835250
chr17	8561341	8565708
chr17	66531608	66533074
chr17	1080481	1082083
chr17	76787363	76788816
chr17	73790953	73792148
chr17	36965824	36967193
chr17	77359427	77361331
chr17	8509298	8510608
chr17	66383298	66384476
chr17	8565746	8568364
chr17	37271121	37272296
chr17	78895100	78896961
chr17	48640193	48641330
chr17	46059826	46062139
chr17	75686072	75687890
chr17	49923218	49924401
chr17	50104514	50105540
chr17	75439409	75441259
chr17	66029879	66031002
chr17	75036607	75038065
chr17	65910871	65912464
chr17	921405	923259
chr17	48700692	48701786
chr17	75038313	75039715
chr17	77361662	77363437
chr17	42063192	42065313
chr17	43008152	43009595
chr17	6563581	6564585
chr17	45697216	45698311
chr17	48170097	48171464
chr17	65051850	65053874
chr17	80338523	80339777
chr17	75019898	75020913
chr17	6579975	6581084
chr17	26304453	26306180
chr17	54937627	54939351
chr17	7143842	7145136
chr17	1436163	1438671
chr17	26798303	26799901
chr17	46760918	46762006
chr17	78892519	78894588
chr17	80382259	80383633
chr16	27739560	27740934
chr16	81789516	81790725
chr16	5558847	5560479
chr16	834892	836306
chr16	5085387	5087494
chr16	5889537	5892679
chr16	5689537	5691581
chr16	80824991	80827002
chr16	30077701	30079459
chr16	57794389	57799222
chr16	51172187	51173222
chr16	31136879	31137996
chr16	5077463	5079219
chr16	5785054	5787541
chr16	90101243	90103098
chr16	30348390	30350255
chr16	3784223	3785588
chr16	53768505	53770456
chr16	52304669	52306181
chr16	5884660	5889206
chr16	5053831	5054950
chr16	81766394	81767516
chr16	89862150	89863587
chr16	4048634	4050764
chr16	31129876	31131120
chr16	5893092	5894142
chr16	58191721	58193887
chr16	49641859	49643003
chr16	89864458	89866212
chr16	5702576	5703805
chr16	51345865	51347240
chr16	5807739	5810327
chr16	52787186	52788924
chr16	5715575	5717108
chr16	80707245	80710901
chr16	30080064	30081852
chr16	5654076	5655601
chr16	81548641	81551366
chr16	81732998	81734880
chr16	58438555	58440182
chr16	80775799	80777360
chr16	3716691	3717719
chr16	58440187	58441522
chr19	32923672	32924916
chr19	38807157	38808646
chr19	5450793	5452056
chr19	38590682	38592555
chr19	15752446	15753448
chr19	3855320	3856393
chr19	11709215	11710670
chr19	4662326	4663658
chr19	368405	369979
chr19	32635908	32637064
chr19	2203843	2204956
chr19	12033996	12035068
chr19	11236710	11237836
chr19	33903976	33905375
chr19	11096640	11097757
chr19	55781669	55782677
chr19	32542396	32545208
chr19	5112443	5113538
chr19	10010316	10012127
chr19	370937	373445
chr19	32989381	32991668
chr19	56816595	56818040
chr19	885988	887418
chr19	38204589	38205642
chr19	32632538	32635677
chr19	15468946	15470305
chr19	623765	625300
chr19	894926	895961
chr19	4749158	4750275
chr19	2241833	2243190
chr19	4617749	4620620
chr19	4633696	4635012
chr19	4268144	4269325
chr19	54922130	54923381
chr19	58785327	58787834
chr19	32659192	32660972
chr19	39454602	39456433
chr19	32744501	32745766
chr19	4081295	4082455
chr18	5504853	5506246
chr18	52410123	52411535
chr18	31232434	31233807
chr18	6194238	6195936
chr18	5962077	5963105
chr18	31246301	31247691
chr18	31236815	31238275
chr18	5771936	5773117
chr18	30210188	30211818
chr18	31141518	31142563
chr18	30811306	30813061
chr18	6375843	6377064
chr18	5582426	5583498
chr18	52714244	52716221
chr20	31317796	31318901
chr21	41438043	41439941
chr21	45566329	45568170
chr22	31793662	31794679
chr22	32279836	32282115
chr1	92049758	92052234
chr1	201850288	201851312
chr1	14082885	14084119
chr3	46413190	46414542
chr3	54067449	54069140
chr3	109267444	109269858
chr3	5269199	5270514
chr3	108229814	108231578
chr2	73153563	73154692
chr2	200194286	200195305
chr2	48670783	48672397
chr2	41855939	41859183
chr5	137704657	137705853
chr4	130378903	130380637
chr4	144307967	144309629
chr4	184854033	184855050
chr7	73280473	73281794
chr7	104537483	104538551
chr7	127595180	127596483
chr7	121171149	121172376
chr9	15508431	15509527
chr9	101106585	101107903
chr9	6640566	6641767
chr8	41644360	41645847
chr8	42008646	42009740
chrX	18709904	18711135
chrX	105462567	105464526
chrX	152987561	152988864
chr11	1331677	1333364
chr11	77159804	77162103
chr12	121582073	121583101
chr12	566704	567886
chr12	571503	572586
chr15	40554137	40555272
chr15	56135965	56137122
chr14	31882766	31883829
chr14	72426378	72428614
chr17	75137714	75139362
chr17	75681693	75682810
chr16	5812763	5814594
chr16	3331814	3332820
chr16	26327699	26329146
