# Supplementary material for: Coexpression patterns define epigenetic regulators associated with neurological dysfunction
Source: Genome Res. 2019 Apr;29(4):532–42. doi: 10.1101/gr.239442.118 (PMC6442390; doi:10.1101/gr.239442.118)
Supplement: Supplemental Material [file supp_gr.239442.118_Supplemental_Code_1.zip › ldsc/data/reldscoreregressionresponsetoreviewers/EM_fetal_brain_regulatory_elements.bed]

chr1	1990450	1990970
chr1	1991030	1993870
chr1	2005720	2008960
chr1	2010130	2014160
chr1	2030480	2031160
chr1	2046240	2048440
chr1	2055840	2061330
chr1	2066790	2070010
chr1	2106270	2106550
chr1	2106930	2114670
chr1	2118650	2120980
chr1	2121220	2123330
chr1	2135070	2137740
chr1	2161180	2168100
chr1	2177260	2184310
chr1	2187810	2191870
chr1	2197620	2207450
chr1	2208620	2211870
chr1	2219780	2227520
chr1	2228120	2234410
chr1	2236020	2237450
chr1	2253020	2255530
chr1	2255580	2257040
chr1	2257160	2267900
chr1	2268290	2270240
chr1	2270320	2273200
chr1	2273280	2277600
chr1	2277820	2281850
chr1	2342620	2343820
chr1	2382180	2397750
chr1	2408150	2409910
chr1	2410060	2411170
chr1	2411750	2415880
chr1	2421310	2422630
chr1	2422780	2426290
chr1	2426390	2426920
chr1	2427010	2428040
chr1	2430270	2430520
chr1	2430670	2431070
chr1	2431160	2433550
chr1	2436960	2439970
chr1	2440500	2441300
chr1	2443300	2444320
chr1	2444480	2445440
chr1	2445530	2445790
chr1	2447160	2449600
chr1	2454330	2457900
chr1	2471680	2477800
chr1	2488170	2488410
chr1	2518390	2518520
chr1	2518740	2519170
chr1	2519230	2519770
chr1	2525370	2525820
chr1	2526800	2527440
chr1	2538510	2539850
chr1	2541630	2542710
chr1	2542780	2543560
chr1	2559160	2560760
chr1	2560960	2564300
chr1	2583150	2587960
chr1	2693750	2695340
chr1	2705580	2706060
chr1	2723180	2728460
chr1	2770170	2775090
chr1	2775880	2787480
chr1	2790810	2802570
chr1	2802620	2806430
chr1	2807580	2812950
chr1	2818560	2831540
chr1	2846490	2853280
chr1	2882690	2893520
chr1	2894730	2897700
chr1	2898330	2902350
chr1	2902750	2905370
chr1	2917490	2921890
chr1	2927750	2928040
chr1	2944350	2949980
chr1	2952310	2956260
chr1	2989290	2993340
chr1	2993430	3004080
chr1	3005520	3019110
chr1	3020020	3024140
chr1	3025820	3039540
chr1	3044600	3048720
chr1	3049370	3060280
chr1	3060310	3065360
chr1	3069190	3074860
chr1	3075240	3084400
chr1	3084540	3092390
chr1	3098570	3102680
chr1	3103040	3108200
chr1	3108980	3118850
chr1	3120740	3125020
chr1	3127770	3130910
chr1	3131660	3140090
chr1	3141820	3145200
chr1	3157040	3160450
chr1	3162520	3167400
chr1	3167640	3169820
chr1	3174750	3176640
chr1	3190830	3196690
chr1	3203240	3207420
chr1	3220040	3222630
chr1	3226150	3232690
chr1	3237330	3242130
chr1	3242360	3249700
chr1	3250490	3252040
chr1	3261920	3270800
chr1	3271090	3280150
chr1	3280250	3283340
chr1	3284470	3286560
chr1	3301850	3303200
chr1	3305130	3307410
chr1	3309230	3313050
chr1	3317960	3319350
chr1	3319560	3321300
chr1	3348700	3350240
chr1	3355190	3359450
chr1	3371380	3375150
chr1	3377720	3379620
chr1	3380240	3382710
chr1	3382750	3383730
chr1	3383900	3385440
chr1	3389800	3389950
chr1	3390090	3391270
chr1	3392630	3394430
chr1	3394590	3394980
chr1	3395180	3396080
chr1	3407150	3407470
chr1	3411060	3411170
chr1	3411310	3412450
chr1	3413930	3414930
chr1	3415390	3415700
chr1	3416490	3417190
chr1	3417870	3418350
chr1	3418490	3421770
chr1	3425810	3426430
chr1	3427470	3428110
chr1	3428250	3428560
chr1	3428690	3429410
chr1	3431240	3431960
chr1	3440810	3471150
chr1	3471510	3474800
chr1	3482360	3486490
chr1	3489230	3491110
chr1	3492080	3496380
chr1	3499260	3504350
chr1	3506330	3511900
chr1	3512010	3519020
chr1	3523240	3527700
chr1	3584980	3586730
chr1	3587110	3592030
chr1	3607510	3609610
chr1	3614720	3616850
chr1	3618270	3624110
chr1	3626470	3629220
chr1	3629280	3630540
chr1	3630620	3638580
chr1	3648120	3649310
chr1	3689410	3689620
chr1	3689750	3691860
chr1	3692050	3692350
chr1	3736920	3739620
chr1	3743920	3744960
chr1	3808890	3809440
chr1	3809560	3809910
chr1	5279530	5282020
chr1	5290820	5292620
chr1	5325410	5326540
chr1	5347510	5348770
chr1	5355940	5357990
chr1	5484480	5486190
chr1	5502370	5505030
chr1	5514900	5516030
chr1	5518120	5518820
chr1	5545440	5547450
chr1	5552810	5555060
chr1	5557540	5558520
chr1	5561280	5562190
chr1	5562220	5563360
chr1	5585680	5587020
chr1	5727140	5729000
chr1	5785270	5787140
chr1	5811850	5812760
chr1	5816520	5818760
chr1	5830730	5831960
chr1	5899550	5901570
chr1	5908530	5909950
chr1	5916690	5921020
chr1	5956430	5957860
chr1	6027420	6028360
chr1	6062020	6064330
chr1	6118320	6119500
chr1	6131200	6132810
chr1	6132850	6133790
chr1	6133830	6134360
chr1	6134380	6135540
chr1	6137080	6138400
chr1	6145300	6145740
chr1	6187230	6188100
chr1	6208050	6208910
chr1	6222420	6227450
chr1	6237540	6240000
chr1	6257960	6259620
chr1	6319460	6320880
chr1	6335790	6338420
chr1	6346660	6349180
chr1	6351240	6352690
chr1	6388360	6392700
chr1	6393630	6397730
chr1	6398040	6399490
chr1	6409930	6412730
chr1	6444920	6445550
chr1	6451510	6453310
chr1	6479210	6479300
chr1	6479400	6479660
chr1	6479760	6479830
chr1	6509150	6509740
chr1	6513800	6517230
chr1	6519710	6520050
chr1	6562480	6563430
chr1	6563700	6574010
chr1	6640200	6640600
chr1	6647350	6647530
chr1	6674170	6676130
chr1	6685350	6687180
chr1	6697560	6698350
chr1	6698420	6699110
chr1	6751230	6752050
chr1	6887160	6888680
chr1	6928810	6929890
chr1	6953590	6955490
chr1	6956770	6957500
chr1	6982280	6986560
chr1	7025070	7026290
chr1	7044730	7045590
chr1	7120130	7121600
chr1	7136610	7139190
chr1	7149400	7150130
chr1	7181430	7182560
chr1	7208270	7211900
chr1	7223750	7225170
chr1	7246420	7247440
chr1	7268780	7269870
chr1	7307660	7309550
chr1	7316030	7318030
chr1	7322710	7325430
chr1	7325890	7326500
chr1	7394200	7395250
chr1	7400690	7402580
chr1	7445480	7447790
chr1	7448050	7449850
chr1	7514550	7517360
chr1	7531020	7533290
chr1	7549520	7554830
chr1	7614330	7616490
chr1	7617520	7620000
chr1	7641810	7642490
chr1	7946080	7947000
chr1	8021850	8022340
chr1	8027020	8028010
chr1	8064120	8065370
chr1	8085200	8086210
chr1	8173160	8174480
chr1	8229130	8230830
chr1	8276840	8278020
chr1	8378250	8379480
chr1	8402760	8403800
chr1	8418980	8419820
chr1	8424320	8424800
chr1	8430130	8434480
chr1	8441620	8443040
chr1	8498570	8499840
chr1	8522300	8524060
chr1	8526080	8527220
chr1	8568810	8571230
chr1	8575920	8578660
chr1	8584700	8586530
chr1	8638100	8639290
chr1	8651440	8652100
chr1	8688740	8691000
chr1	8698910	8699780
chr1	8699840	8702040
chr1	8720150	8722090
chr1	8739130	8741500
chr1	8746840	8747640
chr1	8760890	8762690
chr1	8766550	8768210
chr1	8772030	8773300
chr1	8787660	8788570
chr1	8808380	8808900
chr1	8813520	8816080
chr1	8949890	8950660
chr1	8985170	8986360
chr1	8989510	8990750
chr1	9045540	9047320
chr1	9078440	9078740
chr1	9098990	9099610
chr1	9105940	9106750
chr1	9111360	9112040
chr1	9128450	9129560
chr1	9167030	9167540
chr1	9261080	9262360
chr1	9353130	9354570
chr1	9367430	9369520
chr1	9377740	9378670
chr1	9384070	9388100
chr1	9404820	9407950
chr1	9411840	9412920
chr1	9599810	9600770
chr1	9601230	9602760
chr1	9618230	9619130
chr1	9621030	9622330
chr1	9649100	9655940
chr1	9665020	9667610
chr1	9711860	9712660
chr1	9748630	9751090
chr1	9776140	9776490
chr1	9777680	9778750
chr1	9813200	9813560
chr1	9815370	9816520
chr1	9852120	9853230
chr1	9856270	9859360
chr1	9870300	9872360
chr1	13805020	13805540
chr1	13912140	13913430
chr1	13930410	13931160
chr1	13968250	13969400
chr1	14054610	14055140
chr1	14075980	14077650
chr1	14118300	14120120
chr1	14218590	14220550
chr1	14257580	14258190
chr1	14341320	14343280
chr1	14343330	14344610
chr1	14353220	14354250
chr1	14357770	14358500
chr1	14391230	14392560
chr1	14424560	14425710
chr1	14434030	14438190
chr1	14464950	14465890
chr1	14466810	14469910
chr1	14493960	14495270
chr1	14506390	14508550
chr1	14509710	14512120
chr1	14589240	14591170
chr1	14599510	14601430
chr1	14601520	14603200
chr1	14627290	14628790
chr1	14692360	14700860
chr1	14731300	14732510
chr1	14763410	14764640
chr1	14789420	14789880
chr1	14821740	14823640
chr1	14823950	14824990
chr1	14832680	14835400
chr1	14850600	14852570
chr1	14878060	14879830
chr1	14903020	14904410
chr1	14925720	14927120
chr1	14928480	14931900
chr1	14947250	14947880
chr1	14951250	14953390
chr1	14953450	14955970
chr1	14957760	14958720
chr1	14997840	14999050
chr1	15033150	15034810
chr1	15041540	15043320
chr1	15051910	15053070
chr1	15065370	15066390
chr1	15071170	15072490
chr1	22379240	22381200
chr1	22440330	22441710
chr1	22448070	22448510
chr1	22453690	22455120
chr1	22464960	22466200
chr1	22467200	22469330
chr1	22511280	22512380
chr1	22531260	22532660
chr1	22559230	22561400
chr1	22562550	22563110
chr1	22578410	22581370
chr1	22640940	22642700
chr1	22644420	22645990
chr1	22668160	22671110
chr1	22675560	22677480
chr1	22677540	22678810
chr1	22700030	22701200
chr1	22778500	22779150
chr1	22826720	22827490
chr1	22843340	22843790
chr1	22843960	22845610
chr1	22873240	22875870
chr1	23003080	23004360
chr1	23037540	23041010
chr1	23049020	23050420
chr1	23052170	23052620
chr1	23056030	23057080
chr1	23062590	23063780
chr1	23076630	23077360
chr1	23086840	23089710
chr1	23099600	23101440
chr1	23104860	23106390
chr1	23108460	23109540
chr1	23126180	23129300
chr1	23130640	23133790
chr1	23135180	23135960
chr1	23140500	23143110
chr1	23144520	23146220
chr1	23150330	23151610
chr1	23154670	23157280
chr1	23161680	23163040
chr1	23167440	23169460
chr1	23182340	23183310
chr1	23196920	23197580
chr1	23201690	23203860
chr1	23242230	23243680
chr1	23279080	23279530
chr1	23493550	23495250
chr1	23576000	23577080
chr1	23670020	23670700
chr1	23743930	23744390
chr1	23749850	23751050
chr1	23801200	23802370
chr1	23809250	23810490
chr1	23851200	23852180
chr1	24070070	24071810
chr1	24117740	24119140
chr1	24151040	24151840
chr1	24193080	24194380
chr1	24227970	24230180
chr1	24286490	24287110
chr1	24305940	24306680
chr1	24344990	24346380
chr1	31843600	31845780
chr1	31887620	31888690
chr1	31913530	31914300
chr1	31955210	31958530
chr1	32091550	32092390
chr1	32092920	32094790
chr1	32109120	32109980
chr1	32131540	32131630
chr1	32131680	32133170
chr1	32133220	32133760
chr1	32133810	32134400
chr1	32136240	32137210
chr1	32137260	32138010
chr1	32138440	32140600
chr1	32140640	32140850
chr1	32140910	32141620
chr1	32158760	32159740
chr1	32159770	32160780
chr1	32160820	32161360
chr1	32161380	32161680
chr1	32161740	32162560
chr1	32166150	32167650
chr1	32182610	32183640
chr1	32191700	32192120
chr1	32193880	32194190
chr1	32194230	32195880
chr1	32198740	32200780
chr1	32202320	32203020
chr1	32215870	32221590
chr1	32241770	32242720
chr1	32261500	32262190
chr1	32276400	32278130
chr1	32302840	32304220
chr1	32307870	32309440
chr1	32334550	32336430
chr1	32401870	32403580
chr1	32416890	32418000
chr1	32424750	32426120
chr1	32447200	32448200
chr1	32450400	32451380
chr1	32455910	32457350
chr1	32479980	32480980
chr1	32484540	32486800
chr1	32527770	32528500
chr1	32645380	32645910
chr1	32646120	32646840
chr1	32705030	32705460
chr1	32706270	32706730
chr1	32757820	32758790
chr1	32859740	32860000
chr1	32892060	32892960
chr1	32930710	32932180
chr1	33005170	33006720
chr1	33167420	33168200
chr1	33207790	33208480
chr1	33218810	33221240
chr1	33231430	33233380
chr1	33326640	33327860
chr1	33359230	33359360
chr1	33365990	33366820
chr1	33390150	33391890
chr1	33427480	33429650
chr1	33463720	33464230
chr1	33500770	33502330
chr1	33626450	33627740
chr1	33645880	33646620
chr1	33722260	33723070
chr1	40724070	40724780
chr1	40773920	40774580
chr1	40775040	40775600
chr1	40775660	40775740
chr1	40779940	40780020
chr1	40781340	40782790
chr1	40840380	40841550
chr1	40943570	40945000
chr1	40974550	40975400
chr1	40997460	40998350
chr1	41102360	41103410
chr1	41118850	41121190
chr1	41128900	41131060
chr1	41226320	41227830
chr1	41264520	41265550
chr1	41267620	41268530
chr1	41283960	41284170
chr1	41284350	41285010
chr1	41318300	41320680
chr1	41445500	41447850
chr1	41511370	41512070
chr1	41567050	41568950
chr1	41657940	41659030
chr1	41706490	41707730
chr1	41740330	41741040
chr1	41751190	41753060
chr1	41756460	41757740
chr1	41759160	41761010
chr1	41780240	41782480
chr1	41785370	41787380
chr1	41807180	41808490
chr1	41828020	41836010
chr1	41836520	41840270
chr1	41844950	41847280
chr1	41849260	41849980
chr1	41850240	41858200
chr1	41858300	41862800
chr1	41863040	41866110
chr1	41867970	41871840
chr1	41872000	41874260
chr1	41878310	41881280
chr1	41892390	41894310
chr1	41905580	41907320
chr1	41919790	41920980
chr1	41921130	41922390
chr1	41927470	41928710
chr1	41939470	41941480
chr1	41946920	41948130
chr1	41948260	41949710
chr1	42073330	42075520
chr1	42104260	42104850
chr1	42112370	42116590
chr1	42117740	42119450
chr1	42126610	42129060
chr1	42130270	42132070
chr1	42135570	42140430
chr1	42154810	42155720
chr1	42161560	42163540
chr1	42165780	42166580
chr1	42166670	42167310
chr1	42177150	42182890
chr1	42185580	42187270
chr1	42194010	42195330
chr1	42195420	42202430
chr1	42268320	42268980
chr1	42307830	42310430
chr1	42321260	42323090
chr1	42325840	42329560
chr1	42339320	42340380
chr1	42342480	42343390
chr1	42359960	42360930
chr1	42381050	42384080
chr1	42451350	42452090
chr1	42465750	42467680
chr1	42603040	42603900
chr1	43148400	43149070
chr1	43149140	43149410
chr1	43407050	43407800
chr1	43409480	43410250
chr1	43471530	43474490
chr1	43501430	43504090
chr1	43504100	43505530
chr1	43522540	43524890
chr1	43528020	43528820
chr1	43533510	43534860
chr1	43613760	43614400
chr1	43672600	43673160
chr1	43697840	43698170
chr1	43698300	43699530
chr1	43721020	43721620
chr1	43736460	43737000
chr1	43783740	43784220
chr1	43813780	43814510
chr1	43814670	43814930
chr1	43815030	43815710
chr1	43824680	43824830
chr1	43996760	43999590
chr1	44007450	44008260
chr1	44010840	44012240
chr1	44023570	44026860
chr1	44029090	44033000
chr1	44035640	44037180
chr1	44038310	44039590
chr1	44115920	44117990
chr1	44151900	44154580
chr1	44154770	44156510
chr1	44261390	44262480
chr1	44333960	44335040
chr1	44401900	44401970
chr1	44413360	44414870
chr1	44417910	44419480
chr1	44457420	44457510
chr1	44457680	44457880
chr1	44476560	44477230
chr1	44478300	44482710
chr1	44714960	44718730
chr1	44726760	44727900
chr1	44736470	44736960
chr1	44812920	44814820
chr1	44818790	44820560
chr1	44871200	44875140
chr1	44882710	44884490
chr1	44889230	44890440
chr1	44989520	44991260
chr1	45068240	45069400
chr1	45090610	45091960
chr1	45096850	45098010
chr1	45098050	45098840
chr1	45101840	45102990
chr1	51971930	51972820
chr1	51983050	51984870
chr1	52048990	52049710
chr1	52082890	52084450
chr1	52422000	52422720
chr1	52455340	52456220
chr1	52608080	52608990
chr1	52785770	52787520
chr1	52830310	52831740
chr1	53068220	53069680
chr1	53128270	53129690
chr1	53162910	53163890
chr1	53192360	53193060
chr1	53308650	53309740
chr1	53393140	53394160
chr1	53513610	53516080
chr1	53527980	53529040
chr1	53557480	53558220
chr1	53585610	53589900
chr1	53600100	53601410
chr1	53605530	53606480
chr1	53662770	53663560
chr1	53684600	53685930
chr1	53686020	53686240
chr1	53746390	53747670
chr1	53750840	53755230
chr1	53759230	53763360
chr1	53767950	53786780
chr1	53788110	53792540
chr1	53792660	53793460
chr1	53834010	53834880
chr1	53840680	53843140
chr1	53854850	53857610
chr1	53861500	53862760
chr1	91486600	91486820
chr1	91563990	91564760
chr1	91626900	91628100
chr1	91636990	91639500
chr1	92088150	92088880
chr1	92191520	92192370
chr1	92219070	92219870
chr1	92311510	92312200
chr1	92350140	92351430
chr1	92495870	92497310
chr1	92546280	92547550
chr1	92632730	92633400
chr1	92633920	92634420
chr1	92634550	92635360
chr1	92946650	92948420
chr1	93221010	93222510
chr1	93399970	93401880
chr1	93408560	93409380
chr1	93465880	93467030
chr1	93794080	93795140
chr1	94063070	94064430
chr1	94077040	94077680
chr1	94129760	94131200
chr1	94180680	94182110
chr1	94233540	94235140
chr1	94312470	94312620
chr1	94343420	94344630
chr1	94373050	94374590
chr1	94432550	94433470
chr1	94505680	94506140
chr1	94542320	94542990
chr1	114157280	114160020
chr1	114201890	114203220
chr1	114204260	114205050
chr1	114300380	114301230
chr1	114325810	114326650
chr1	114525290	114526760
chr1	114664790	114665690
chr1	114668770	114669810
chr1	114691330	114693460
chr1	114752480	114753010
chr1	114757990	114758600
chr1	114766790	114767740
chr1	114778520	114779200
chr1	114870450	114871800
chr1	114894390	114896950
chr1	115049630	115053170
chr1	115122570	115123910
chr1	115124010	115124110
chr1	115151520	115152370
chr1	115258880	115259270
chr1	115322840	115323000
chr1	115630660	115631980
chr1	115725770	115727290
chr1	115856540	115857270
chr1	115879720	115880820
chr1	115896620	115899150
chr1	116021130	116022570
chr1	149899190	149899610
chr1	149977300	149978000
chr1	149980780	149982390
chr1	150040010	150040200
chr1	150122480	150123100
chr1	150123250	150123430
chr1	150154090	150154980
chr1	150206180	150206920
chr1	150294040	150294410
chr1	150337400	150337620
chr1	150355810	150356880
chr1	150488540	150489210
chr1	150540090	150541470
chr1	150601260	150601530
chr1	150848300	150849010
chr1	151021330	151022430
chr1	151103140	151104160
chr1	151115150	151116860
chr1	151116910	151118900
chr1	151160870	151162480
chr1	151227280	151228640
chr1	151254870	151256750
chr1	151298850	151299740
chr1	151319080	151319680
chr1	151343870	151345110
chr1	151372200	151372450
chr1	151430520	151431620
chr1	151445370	151446540
chr1	151512900	151513270
chr1	151584990	151585620
chr1	151681820	151682210
chr1	151682260	151687060
chr1	151699120	151700050
chr1	151700090	151701240
chr1	151701370	151701960
chr1	151811700	151812670
chr1	151965160	151966220
chr1	152008670	152009380
chr1	152487520	152487830
chr1	153631360	153631610
chr1	153631660	153631920
chr1	153701260	153703030
chr1	153748640	153748990
chr1	153755370	153756830
chr1	153852080	153855200
chr1	153917400	153918770
chr1	153928220	153930820
chr1	154148750	154149150
chr1	154245250	154245810
chr1	154391100	154392960
chr1	154415800	154416680
chr1	154441930	154443160
chr1	154540580	154541780
chr1	154546970	154547990
chr1	154571620	154572660
chr1	154598550	154600330
chr1	154635090	154637340
chr1	154684770	154685930
chr1	154687480	154690770
chr1	154698640	154701420
chr1	154702560	154704440
chr1	154719020	154721470
chr1	154723220	154725040
chr1	154739830	154740620
chr1	154745950	154746570
chr1	154748110	154749430
chr1	154763990	154764780
chr1	154768720	154769290
chr1	154785440	154787010
chr1	154796750	154797850
chr1	154803270	154807560
chr1	154809400	154823990
chr1	154827730	154829990
chr1	154837340	154841500
chr1	154933570	154933940
chr1	154979370	154982260
chr1	154984480	154985130
chr1	155057880	155058350
chr1	155100550	155102370
chr1	155108470	155108770
chr1	155108870	155109300
chr1	155188730	155189700
chr1	155224250	155224440
chr1	155278870	155279570
chr1	155469240	155470810
chr1	155477410	155478110
chr1	155565620	155567320
chr1	155568460	155569230
chr1	155687350	155689940
chr1	155838580	155844200
chr1	155936680	155938940
chr1	155939090	155940210
chr1	155943620	155947850
chr1	155989960	155990670
chr1	156040300	156041170
chr1	156059330	156060260
chr1	156072750	156074310
chr1	156074740	156077040
chr1	156085070	156086110
chr1	156130400	156130690
chr1	156130820	156131000
chr1	156131010	156131130
chr1	156131310	156131760
chr1	156164040	156165760
chr1	156182970	156184390
chr1	156215450	156215570
chr1	156328240	156328970
chr1	156357280	156363320
chr1	156368960	156373280
chr1	156375090	156376870
chr1	156376990	156377630
chr1	156377770	156384440
chr1	156384550	156386560
chr1	156386660	156388980
chr1	156409180	156411650
chr1	156412890	156413890
chr1	156445030	156446280
chr1	156456010	156458070
chr1	156465560	156470270
chr1	156480630	156481300
chr1	156541770	156542280
chr1	156561780	156561890
chr1	156570110	156571200
chr1	156593950	156594140
chr1	156614730	156615260
chr1	156626350	156626720
chr1	156637050	156638550
chr1	156643320	156645000
chr1	156645130	156646270
chr1	156673890	156675160
chr1	156709930	156710800
chr1	156821980	156823020
chr1	156893270	156893740
chr1	156915960	156916450
chr1	156976300	156977660
chr1	157106240	157108100
chr1	157441090	157442210
chr1	178619960	178621980
chr1	178719160	178720960
chr1	178827540	178828280
chr1	178901050	178902010
chr1	178907500	178909640
chr1	178995230	178996580
chr1	179051520	179052070
chr1	179175240	179176580
chr1	179196930	179198370
chr1	179263070	179264080
chr1	179335260	179335530
chr1	179712560	179714300
chr1	179755840	179757640
chr1	179924280	179924720
chr1	180124310	180125920
chr1	180142620	180144020
chr1	180151460	180153050
chr1	180312750	180314270
chr1	180322880	180323740
chr1	180376080	180376880
chr1	180393670	180395310
chr1	180470450	180471170
chr1	180510960	180513440
chr1	180517720	180518100
chr1	180531480	180534380
chr1	180535660	180538020
chr1	180543320	180544100
chr1	201858200	201858570
chr1	201858740	201859580
chr1	201924680	201926380
chr1	202076320	202078110
chr1	202093300	202094480
chr1	202095440	202096860
chr1	202098790	202100710
chr1	202101630	202102530
chr1	202110980	202113570
chr1	202176360	202176880
chr1	202183370	202184250
chr1	202218660	202219410
chr1	202239920	202242060
chr1	202310720	202311020
chr1	202318270	202319420
chr1	202326760	202327120
chr1	202330860	202331730
chr1	202366240	202366810
chr1	202584530	202585910
chr1	202606400	202608970
chr1	202611150	202612400
chr1	202630700	202631820
chr1	202811700	202812810
chr1	202830940	202831500
chr1	202926140	202927030
chr1	202935730	202935870
chr1	202936030	202936310
chr1	202993740	202996940
chr1	202997100	202998790
chr1	203021010	203021590
chr1	203044890	203045460
chr1	203086620	203086830
chr1	203097060	203097400
chr1	203097560	203097910
chr1	203098310	203100240
chr1	203105040	203105920
chr1	203121780	203122900
chr1	203127670	203129420
chr1	203219920	203220670
chr1	203245550	203246270
chr1	203258870	203260870
chr1	203330550	203332480
chr1	203333150	203334140
chr1	203347430	203349390
chr1	203445070	203448820
chr1	203472870	203473390
chr1	203475310	203476940
chr1	203476980	203477770
chr1	203478080	203478300
chr1	203481860	203484100
chr1	203490160	203492020
chr1	203495770	203497590
chr1	203524230	203527150
chr1	203540660	203542070
chr1	203552980	203554170
chr1	203557960	203559210
chr1	203560660	203561960
chr1	203565410	203568470
chr1	203578900	203579750
chr1	203596350	203600380
chr1	203605160	203609390
chr1	203618890	203620220
chr1	203640780	203642990
chr1	203680440	203681080
chr1	203713210	203714450
chr1	203738820	203739950
chr1	213454320	213456260
chr1	213498550	213500360
chr1	213500420	213501170
chr1	213554280	213556330
chr1	213561760	213564110
chr1	213591330	213592770
chr1	213596780	213597650
chr1	213898270	213899000
chr1	214002890	214003630
chr1	214036670	214038300
chr1	214077910	214079380
chr1	214139130	214139860
chr1	214162060	214163360
chr1	214178620	214179670
chr1	214203710	214204920
chr1	214360200	214361480
chr1	214397600	214398840
chr1	214401490	214403080
chr1	214454770	214456290
chr1	214476060	214477950
chr1	214510480	214511520
chr1	214538020	214538880
chr1	214636860	214637970
chr1	214704480	214705960
chr1	214738400	214739500
chr1	214745700	214746580
chr1	214776660	214777760
chr1	214794290	214795110
chr1	214845930	214847510
chr1	214892520	214892840
chr1	215019260	215021790
chr1	215068310	215072510
chr1	215085070	215086930
chr1	215256780	215257370
chr1	215267630	215268000
chr1	215276850	215277970
chr1	215291550	215292990
chr1	224619840	224621380
chr1	224685620	224686230
chr1	224703680	224705190
chr1	224727710	224729520
chr1	224804960	224805920
chr1	224815780	224823260
chr1	224824960	224826500
chr1	224837510	224838980
chr1	224854210	224855890
chr1	224860100	224861640
chr1	224871210	224872000
chr1	224876820	224877900
chr1	224884160	224885410
chr1	224923870	224926180
chr1	224928250	224929500
chr1	224931150	224932580
chr1	224935270	224936440
chr1	224938520	224939590
chr1	224989520	224991330
chr1	225017620	225019860
chr1	225117540	225118570
chr1	225610270	225611610
chr1	225611790	225615650
chr1	225641480	225642060
chr1	225647680	225651530
chr1	225711050	225712320
chr1	225728550	225729860
chr1	225768700	225769440
chr1	225780660	225781420
chr1	225782820	225784230
chr1	225817400	225819260
chr1	225836440	225840380
chr1	225864680	225865890
chr1	225922980	225924260
chr1	225932890	225935220
chr1	225951460	225952160
chr1	225954340	225955510
chr1	225965720	225966200
chr1	226004190	226005880
chr1	226036260	226036590
chr1	226069220	226070000
chr1	226102160	226105810
chr1	226185110	226186890
chr1	226222000	226222640
chr1	226250510	226251610
chr1	226270300	226272260
chr1	226287950	226289160
chr1	226322290	226323750
chr1	226372800	226374090
chr1	226411780	226412310
chr1	226495670	226496800
chr1	226542670	226545080
chr1	226590240	226590890
chr1	226593930	226595510
chr1	227128100	227129460
chr1	227155280	227155670
chr1	227161800	227165140
chr1	227165220	227169720
chr1	227172640	227172950
chr1	227485720	227487190
chr1	227622300	227624160
chr1	227751430	227753270
chr1	227916490	227917700
chr1	227967240	227968220
chr1	227973720	227977970
chr1	228072840	228079760
chr1	228100760	228104270
chr1	228106850	228109160
chr1	228112100	228112960
chr1	228113220	228116360
chr1	228157390	228162170
chr1	228200720	228202920
chr1	228224200	228227330
chr1	228260020	228260360
chr1	228290750	228290830
chr1	228296720	228296840
chr1	228337710	228341060
chr1	228400610	228401120
chr1	228462540	228463460
chr1	228463730	228464150
chr1	228494340	228494600
chr1	228529320	228529810
chr1	228562450	228563400
chr1	228565710	228565970
chr1	228633140	228635010
chr1	228675580	228676660
chr1	228756380	228757060
chr1	228782340	228784470
chr1	228832760	228833370
chr1	228871750	228873410
chr1	228916880	228917920
chr1	245673550	245674390
chr1	245713300	245714100
chr1	245722940	245724750
chr1	245745780	245746920
chr1	245750960	245754140
chr1	245754670	245756120
chr1	245761710	245763190
chr1	245766900	245770000
chr1	245814820	245815880
chr1	245846090	245847530
chr1	245898580	245900110
chr1	245926440	245927340
chr1	245927450	245928500
chr1	245937290	245938770
chr1	245946100	245946920
chr1	245970770	245973200
chr1	245973330	245975280
chr1	245986240	245987300
chr1	245998220	245999740
chr1	246023930	246025120
chr1	246037830	246038730
chr1	246113510	246114310
chr1	246198040	246199330
chr1	246220550	246221210
chr1	246361870	246363040
chr1	246373730	246375000
chr1	246669150	246670350
chr1	246814360	246815060
chr1	246843240	246844720
chr1	246854780	246855740
chr1	246887920	246888570
chr1	246962070	246963080
chr1	247094170	247094600
chr1	247170030	247171200
chr1	247241400	247241890
chr1	247266850	247267240
chr1	247493380	247494730
chr1	247510900	247512030
chr1	247611140	247611700
chr2	20348600	20351430
chr2	20422340	20424560
chr2	20549600	20550350
chr2	20570880	20571930
chr2	20593650	20594730
chr2	20603430	20603940
chr2	20616160	20617350
chr2	20621580	20622100
chr2	20649200	20650890
chr2	20665410	20666650
chr2	20730930	20731810
chr2	20743110	20744400
chr2	20773140	20775060
chr2	20804130	20805320
chr2	20808640	20810000
chr2	20812630	20813490
chr2	20816700	20817560
chr2	20828740	20831000
chr2	20868970	20870220
chr2	20871250	20871810
chr2	20895950	20896540
chr2	21022220	21022790
chr2	21116680	21117800
chr2	21266420	21266730
chr2	21336330	21336940
chr2	21474380	21475400
chr2	21504200	21505350
chr2	21741200	21743010
chr2	21794350	21795250
chr2	21802750	21804040
chr2	21812470	21813640
chr2	21814460	21815480
chr2	21830180	21831040
chr2	21850720	21851330
chr2	21855870	21856820
chr2	21915580	21916910
chr2	21980350	21981680
chr2	22015240	22018270
chr2	22040850	22041830
chr2	22044030	22045430
chr2	22168050	22171420
chr2	22309440	22310380
chr2	23230910	23232020
chr2	23257640	23258550
chr2	23357510	23359810
chr2	23380540	23381940
chr2	23545510	23548130
chr2	23557120	23558350
chr2	23608650	23610350
chr2	23645020	23646940
chr2	23658330	23660280
chr2	23667880	23668790
chr2	23675570	23680600
chr2	23687780	23689510
chr2	23701160	23702660
chr2	23714690	23721570
chr2	23723740	23726890
chr2	23745590	23747720
chr2	23748600	23752130
chr2	23752320	23757620
chr2	23757690	23762560
chr2	23766710	23769610
chr2	23770700	23775470
chr2	23776410	23778160
chr2	23778930	23780650
chr2	23807820	23813640
chr2	23816370	23819890
chr2	23822470	23824160
chr2	23839500	23841420
chr2	23841630	23842720
chr2	23843300	23844660
chr2	23877760	23882240
chr2	23885310	23887640
chr2	23889120	23893840
chr2	23919380	23922620
chr2	23941990	23942930
chr2	24139780	24140230
chr2	24148480	24149420
chr2	24163520	24165630
chr2	24233060	24234180
chr2	24249130	24249540
chr2	24550980	24551270
chr2	24581850	24583170
chr2	24622240	24623350
chr2	24625000	24626370
chr2	24648160	24648740
chr2	24651810	24652560
chr2	24658250	24660160
chr2	24676570	24677600
chr2	24681520	24683590
chr2	24724590	24725380
chr2	24735500	24736610
chr2	24763670	24764330
chr2	24791130	24792270
chr2	24840120	24840800
chr2	24865280	24866360
chr2	24914530	24915750
chr2	24944260	24944810
chr2	25051030	25051440
chr2	25054620	25056500
chr2	25111940	25112710
chr2	25135270	25137300
chr2	25153130	25154460
chr2	25207270	25210110
chr2	25265190	25268150
chr2	25277840	25279640
chr2	25285050	25289810
chr2	25312110	25314190
chr2	25350360	25351050
chr2	25390610	25391360
chr2	25426630	25428120
chr2	25438130	25439650
chr2	25472980	25475060
chr2	25480180	25482070
chr2	25507540	25509000
chr2	25513500	25514930
chr2	25526040	25528070
chr2	25528450	25529970
chr2	25533910	25535490
chr2	25537030	25540140
chr2	25547810	25548680
chr2	25561840	25564690
chr2	25594840	25597110
chr2	25622880	25623580
chr2	25624130	25624950
chr2	25641740	25642380
chr2	25642400	25642610
chr2	25696640	25697440
chr2	25761970	25762530
chr2	25808990	25811060
chr2	25895400	25896250
chr2	25907040	25908650
chr2	26099850	26101030
chr2	26198880	26203240
chr2	26223820	26226370
chr2	26257600	26257940
chr2	26345480	26346340
chr2	26396200	26398580
chr2	26425620	26426840
chr2	26474350	26475740
chr2	26521180	26522980
chr2	26625010	26625670
chr2	26692600	26693040
chr2	26711030	26712070
chr2	26712160	26712540
chr2	26835270	26836120
chr2	26916030	26917540
chr2	26918460	26919520
chr2	26934210	26936500
chr2	26987300	26989100
chr2	26994510	26996030
chr2	27030530	27031380
chr2	27071370	27073290
chr2	27083770	27085130
chr2	41824720	41826020
chr2	41829350	41829860
chr2	41836840	41838850
chr2	42105920	42107070
chr2	42193320	42195030
chr2	42275980	42277710
chr2	42327550	42330120
chr2	42337410	42338340
chr2	42359130	42361260
chr2	42368290	42369310
chr2	42390180	42391490
chr2	42396780	42397100
chr2	42587780	42588220
chr2	42795910	42797570
chr2	42900810	42902040
chr2	43019190	43019590
chr2	43071930	43073530
chr2	43132570	43134820
chr2	43141330	43142000
chr2	43151570	43154280
chr2	43184570	43185880
chr2	43188200	43189880
chr2	43226950	43228450
chr2	43282050	43287100
chr2	43294630	43297110
chr2	43308970	43310160
chr2	43327580	43329120
chr2	43574900	43577940
chr2	47073810	47075060
chr2	47075660	47077400
chr2	47229120	47232630
chr2	47233860	47237870
chr2	47246290	47249000
chr2	47251500	47253810
chr2	47253870	47255380
chr2	47284870	47286330
chr2	47288110	47292080
chr2	47298700	47300840
chr2	47317510	47319220
chr2	47396790	47397410
chr2	47402350	47403570
chr2	47418190	47419540
chr2	47419960	47422590
chr2	47452720	47455360
chr2	47466200	47467130
chr2	47492170	47493540
chr2	47533750	47534740
chr2	47537770	47538600
chr2	47596720	47597830
chr2	47630540	47632060
chr2	47711450	47712700
chr2	47734780	47736220
chr2	47736270	47737920
chr2	47755510	47756200
chr2	47784680	47786680
chr2	47794970	47797070
chr2	47961950	47963070
chr2	48011240	48012780
chr2	48131420	48132620
chr2	48171870	48172660
chr2	48358030	48359970
chr2	48398440	48399270
chr2	48423160	48424160
chr2	48475770	48476560
chr2	48510720	48512180
chr2	48568500	48569650
chr2	48580270	48580970
chr2	48584110	48584520
chr2	48607090	48608040
chr2	48624220	48626390
chr2	48641840	48643250
chr2	48668150	48669550
chr2	48706530	48707060
chr2	48707160	48708160
chr2	48757360	48757850
chr2	48757970	48759060
chr2	48916350	48916760
chr2	48955560	48956290
chr2	72564960	72565650
chr2	72773700	72774460
chr2	72921700	72922400
chr2	72949860	72950440
chr2	73050680	73052920
chr2	73121840	73124040
chr2	73124710	73125730
chr2	73145500	73150390
chr2	73150460	73151430
chr2	73151620	73153080
chr2	73158080	73159520
chr2	73162480	73166250
chr2	73172760	73176480
chr2	73181310	73183330
chr2	73188380	73189490
chr2	73189890	73191830
chr2	73210950	73211880
chr2	73218520	73219780
chr2	73221790	73223730
chr2	73233710	73234800
chr2	73277120	73277930
chr2	73285740	73286870
chr2	73329920	73330600
chr2	73337260	73339470
chr2	73430180	73430840
chr2	73441490	73442560
chr2	73471180	73471670
chr2	73509180	73512740
chr2	73512960	73514220
chr2	73550320	73552720
chr2	74056640	74057360
chr2	74154180	74155890
chr2	74230290	74230660
chr2	74230720	74234220
chr2	74235230	74237630
chr2	74246290	74247060
chr2	74248140	74248800
chr2	74259020	74260080
chr2	74293810	74294400
chr2	74302430	74303560
chr2	74404810	74405780
chr2	74599540	74600050
chr2	74600070	74601440
chr2	74618740	74618920
chr2	74642750	74642830
chr2	74643060	74643130
chr2	74667100	74667470
chr2	74699380	74699480
chr2	74699600	74699690
chr2	74881650	74882990
chr2	74972010	74973500
chr2	75004810	75006780
chr2	75043050	75043430
chr2	75061770	75063600
chr2	75070210	75071450
chr2	75072180	75072870
chr2	75087130	75090820
chr2	75186020	75186460
chr2	85788110	85788500
chr2	85822970	85823640
chr2	85967940	85970900
chr2	85982080	85983050
chr2	85992110	85993630
chr2	86005280	86008380
chr2	86020800	86020940
chr2	86020950	86024460
chr2	86202500	86204170
chr2	86205280	86206400
chr2	86223580	86224730
chr2	86506520	86508550
chr2	86511430	86512420
chr2	86519460	86521480
chr2	86521940	86523040
chr2	86527340	86528550
chr2	86528830	86529850
chr2	86559000	86560980
chr2	86562640	86564600
chr2	86587690	86588690
chr2	86641970	86642490
chr2	86668610	86669140
chr2	86669360	86671490
chr2	86680510	86681850
chr2	86789100	86790420
chr2	86819620	86821200
chr2	86849400	86849780
chr2	86859110	86861310
chr2	86930620	86932110
chr2	86947930	86948100
chr2	86974190	86975660
chr2	87014860	87015650
chr2	87015680	87016440
chr2	87034240	87034560
chr2	87034910	87035240
chr2	87302470	87303040
chr2	87574990	87577170
chr2	87622900	87626800
chr2	87641380	87645460
chr2	87883400	87884390
chr2	88315500	88317160
chr2	88352690	88355140
chr2	88675860	88677630
chr2	88849040	88849950
chr2	88991500	88992640
chr2	89127540	89128680
chr2	147867660	147868620
chr2	147892830	147893710
chr2	147955320	147957110
chr2	147972390	147973230
chr2	148012630	148014210
chr2	148106380	148107220
chr2	148206760	148209100
chr2	148214330	148215100
chr2	148223810	148224450
chr2	148401910	148402680
chr2	148404490	148405280
chr2	148436820	148438030
chr2	148602780	148603230
chr2	148617090	148618110
chr2	148671070	148672210
chr2	149057800	149058990
chr2	149059120	149061960
chr2	149062780	149063480
chr2	149207980	149208950
chr2	149372940	149373580
chr2	149379060	149380560
chr2	149477990	149478690
chr2	149569460	149570850
chr2	149574040	149575540
chr2	149633310	149636460
chr2	149643490	149647180
chr2	149661350	149662400
chr2	149670670	149673030
chr2	159488450	159489160
chr2	159521510	159522920
chr2	159533380	159533810
chr2	159749230	159750320
chr2	159825300	159826970
chr2	159841010	159841850
chr2	159888710	159889870
chr2	159964530	159965870
chr2	159967570	159968380
chr2	160001760	160005040
chr2	160032130	160032860
chr2	160058970	160059690
chr2	160067680	160068820
chr2	160089170	160090200
chr2	160141940	160142870
chr2	160253240	160253800
chr2	160466190	160466800
chr2	160471960	160472250
chr2	160653780	160654640
chr2	160709460	160709780
chr2	160709860	160710130
chr2	160760310	160761090
chr2	161103730	161104760
chr2	161109820	161111410
chr2	161173640	161174660
chr2	161348930	161349790
chr2	161439090	161440150
chr2	199878790	199879620
chr2	199971340	199972480
chr2	200059700	200062530
chr2	200070670	200072110
chr2	200121940	200123090
chr2	200147000	200147790
chr2	200153920	200155060
chr2	200167190	200169640
chr2	200172090	200173480
chr2	200173680	200175100
chr2	200175160	200177490
chr2	200184600	200188520
chr2	200193630	200195800
chr2	200234660	200235660
chr2	200246540	200250670
chr2	200275780	200282200
chr2	200288280	200289640
chr2	200320050	200320590
chr2	200320820	200322060
chr2	200453670	200455120
chr2	200523860	200524530
chr2	200598650	200599270
chr2	200611290	200613420
chr2	200621360	200622880
chr2	200661210	200664670
chr2	200676260	200678490
chr2	200694760	200695840
chr2	200712670	200713570
chr2	200714480	200715460
chr2	200776500	200776950
chr2	200929390	200930890
chr2	200941880	200942470
chr2	201032980	201034910
chr2	201050020	201051000
chr2	201084110	201085650
chr2	201173810	201174680
chr2	201176200	201177250
chr2	201195160	201196120
chr2	201206960	201208010
chr2	201220610	201223080
chr2	201242750	201245370
chr2	201261350	201262980
chr2	201373390	201374350
chr2	201450880	201451610
chr2	201462230	201463000
chr2	201501160	201501630
chr2	201505910	201506490
chr2	201652010	201653360
chr2	201728140	201728820
chr2	230103380	230104390
chr2	230108700	230110980
chr2	230116070	230118220
chr2	230135300	230135720
chr2	230234360	230236410
chr2	230290200	230291000
chr2	230309670	230311320
chr2	230379800	230380320
chr2	230386700	230387340
chr2	230456600	230457010
chr2	230498350	230500500
chr2	230510460	230511490
chr2	230517050	230518100
chr2	230522560	230523530
chr2	230577480	230578860
chr2	230695560	230697240
chr2	230728120	230729140
chr2	230834460	230835500
chr2	230844760	230846560
chr2	231554870	231555630
chr2	231578770	231579930
chr2	231658050	231659660
chr2	231692170	231694480
chr2	231732440	231737370
chr2	231751680	231752320
chr2	231757860	231759580
chr2	231763140	231764690
chr2	231804390	231806490
chr2	231821480	231822760
chr2	231902920	231903950
chr2	231921760	231923720
chr2	232063410	232064400
chr2	239335760	239337360
chr2	239367460	239368330
chr2	239417310	239418530
chr2	239431510	239433740
chr2	239494420	239495950
chr2	239606950	239608330
chr2	239698890	239701240
chr2	239757380	239758750
chr2	239762930	239764340
chr2	239906730	239909920
chr2	239946800	239950500
chr2	239960900	239962260
chr2	239981340	239988410
chr2	239996800	239999490
chr2	240013310	240016700
chr2	240016750	240022130
chr2	240031520	240033220
chr2	240033410	240035330
chr2	240035350	240036150
chr2	240042760	240043870
chr2	240044040	240047060
chr2	240083270	240085490
chr2	240085620	240086460
chr2	240104360	240105640
chr2	240111770	240115020
chr2	240122280	240127020
chr2	240132400	240134700
chr2	240142430	240146180
chr2	240146870	240150300
chr2	240158360	240159840
chr2	240160980	240162960
chr2	240166760	240169600
chr2	240171390	240172830
chr2	240173550	240176000
chr2	240177210	240178280
chr2	240181780	240188540
chr2	240195980	240198900
chr2	240204510	240207770
chr2	240211810	240214480
chr2	240220850	240221670
chr2	240231580	240235890
chr2	240248190	240249800
chr2	240249820	240253010
chr2	240258600	240260270
chr2	240264980	240266880
chr2	240279390	240280460
chr2	240302200	240304340
chr2	240339920	240341770
chr2	240345660	240347820
chr2	240360800	240363470
chr2	240381300	240382320
chr2	240384320	240387870
chr2	240396870	240400100
chr2	240409890	240411780
chr2	240416390	240418640
chr2	240419970	240423170
chr2	240427340	240432070
chr2	240437610	240443540
chr2	240453270	240454920
chr2	240465560	240467070
chr2	240512670	240518880
chr2	240529380	240532200
chr2	240548400	240549520
chr2	240595830	240599930
chr2	240612020	240615080
chr2	240621850	240623160
chr2	240636650	240640310
chr2	240643420	240652710
chr2	240656230	240659030
chr2	240670460	240674550
chr2	240684630	240686200
chr2	240712940	240715010
chr2	240722940	240724430
chr2	240736060	240737360
chr2	240812920	240814570
chr2	240820330	240821580
chr2	240859140	240860690
chr2	240867680	240869410
chr2	240892510	240896760
chr2	240936930	240939340
chr2	240963210	240964640
chr2	241073870	241075600
chr2	241093690	241095160
chr2	241105650	241110100
chr2	241141190	241141890
chr2	241141950	241145390
chr2	241152140	241156090
chr2	241174270	241178070
chr2	241178810	241180180
chr2	241186500	241192900
chr2	241225800	241228330
chr2	241231310	241237960
chr2	241259180	241261040
chr2	241261620	241265570
chr2	241273130	241274290
chr2	241278910	241280700
chr2	241288080	241294200
chr2	241294410	241296260
chr2	241301110	241307650
chr2	241307840	241312340
chr2	241322200	241326310
chr2	241657590	241658420
chr2	241658620	241659190
chr2	241659340	241660330
chr2	241663450	241664680
chr2	241664820	241665500
chr2	241669960	241671650
chr2	241716270	241718590
chr2	241720800	241722000
chr2	241722020	241722460
chr2	241722530	241723150
chr2	241723230	241724400
chr2	241724520	241725750
chr2	241725930	241726660
chr2	241728730	241734540
chr2	241755320	241759530
chr2	241770780	241773660
chr2	241815420	241816950
chr2	241817570	241818130
chr2	241845570	241847150
chr2	241869100	241875500
chr2	241895020	241895260
chr2	241895280	241895780
chr2	241895880	241896770
chr2	241897040	241898490
chr2	241898530	241898650
chr2	241898840	241902680
chr2	241903590	241906740
chr2	241924720	241927970
chr2	241947280	241952150
chr2	241974150	241976200
chr2	242040140	242041660
chr2	242137570	242138730
chr2	242155650	242157100
chr2	242210800	242212170
chr2	242295800	242296800
chr2	242438830	242439580
chr2	242479700	242482760
chr2	242587750	242589160
chr2	242613270	242614190
chr2	242625290	242626060
chr2	242674110	242674540
chr2	242734880	242738470
chr2	242741450	242742750
chr2	242752560	242754470
chr2	242795130	242798900
chr2	242812070	242813860
chr2	242832560	242838950
chr2	242840490	242848550
chr2	242866940	242869880
chr2	242873070	242876240
chr2	243030950	243032670
chr3	3398200	3399390
chr3	3557040	3557880
chr3	3628430	3629980
chr3	3645970	3648900
chr3	3683340	3684430
chr3	3746610	3747380
chr3	3753800	3755770
chr3	3780740	3781680
chr3	3804120	3805500
chr3	3814560	3815070
chr3	3824860	3826510
chr3	3841600	3844370
chr3	3863420	3864110
chr3	4043620	4044260
chr3	4259980	4261050
chr3	4345550	4347300
chr3	4425110	4425690
chr3	4440250	4441250
chr3	4449410	4452200
chr3	4452330	4452540
chr3	4455850	4457060
chr3	4458330	4458810
chr3	4458930	4459040
chr3	4507650	4508650
chr3	4546380	4546890
chr3	4558270	4559200
chr3	4565150	4566670
chr3	4569890	4570960
chr3	4617960	4619900
chr3	4629980	4631290
chr3	4663860	4666720
chr3	4722380	4723040
chr3	4771020	4773810
chr3	4774900	4775670
chr3	4853410	4854820
chr3	4877310	4877980
chr3	4908990	4910990
chr3	4926330	4927520
chr3	4947590	4948060
chr3	5137110	5139210
chr3	5164270	5164980
chr3	5230000	5231800
chr3	5341960	5344240
chr3	8485540	8486500
chr3	8570350	8572840
chr3	8596510	8597860
chr3	8634420	8636400
chr3	8692020	8693180
chr3	8810020	8810180
chr3	8905480	8906910
chr3	9003690	9005010
chr3	9032520	9033080
chr3	9060800	9061820
chr3	9063800	9066690
chr3	9067870	9068610
chr3	9068680	9069780
chr3	9069810	9070760
chr3	9113760	9115200
chr3	9129740	9131120
chr3	9140330	9141850
chr3	9144060	9144830
chr3	9157640	9159680
chr3	9162430	9163920
chr3	9164590	9166400
chr3	9172210	9173200
chr3	9176940	9179940
chr3	9183970	9184720
chr3	9184770	9186010
chr3	9195320	9196710
chr3	9209900	9211120
chr3	9224410	9226660
chr3	9236980	9239400
chr3	9240050	9241220
chr3	9241380	9242930
chr3	9245450	9246850
chr3	9266310	9267710
chr3	9271980	9274700
chr3	9275000	9277180
chr3	9279640	9282840
chr3	9285320	9288900
chr3	9321480	9322950
chr3	9358470	9359270
chr3	9372270	9373550
chr3	9405020	9405310
chr3	9444180	9445660
chr3	9550280	9551250
chr3	9591840	9593950
chr3	9594530	9595360
chr3	9642170	9642860
chr3	9745750	9746270
chr3	9746310	9746430
chr3	9746470	9746570
chr3	9746680	9747140
chr3	9747180	9747400
chr3	9792110	9792620
chr3	9809470	9811510
chr3	9852390	9853100
chr3	9884560	9885140
chr3	9885290	9885570
chr3	9932500	9933680
chr3	9992800	9994000
chr3	10050340	10051550
chr3	10052090	10052560
chr3	10157500	10160030
chr3	10183870	10186440
chr3	10206730	10207530
chr3	10233010	10234270
chr3	10235870	10236940
chr3	10290750	10290870
chr3	10291300	10293130
chr3	10361000	10362550
chr3	10417930	10419930
chr3	10421480	10423860
chr3	10458240	10459090
chr3	10504320	10515280
chr3	10515410	10518730
chr3	10525700	10528250
chr3	10531330	10535030
chr3	10543600	10547140
chr3	10560040	10561680
chr3	10587680	10590390
chr3	10591180	10594510
chr3	10594740	10596100
chr3	10600280	10601010
chr3	10638050	10639400
chr3	10650650	10651760
chr3	10748410	10750310
chr3	12526380	12528020
chr3	12585580	12586740
chr3	12598680	12600880
chr3	12704090	12705310
chr3	12769950	12771220
chr3	12826500	12827140
chr3	12838290	12839230
chr3	12925370	12926180
chr3	12927830	12928820
chr3	12946380	12949840
chr3	12963740	12966080
chr3	12972400	12974730
chr3	12975330	12976940
chr3	12979090	12980760
chr3	12983960	12987030
chr3	12993640	12996210
chr3	12996290	12997450
chr3	13007700	13008880
chr3	13027450	13029380
chr3	13058730	13061910
chr3	13062610	13065230
chr3	13079890	13081840
chr3	13092520	13097790
chr3	13103700	13106820
chr3	13106970	13110100
chr3	13111410	13114490
chr3	13136520	13137940
chr3	13151980	13152940
chr3	13153450	13155660
chr3	13237290	13239760
chr3	13277550	13281710
chr3	13290970	13292010
chr3	13299010	13299570
chr3	13310160	13311420
chr3	13317790	13319960
chr3	13337800	13338730
chr3	13342540	13343270
chr3	13420480	13421060
chr3	13547960	13552040
chr3	13557550	13561580
chr3	13576810	13578940
chr3	13590710	13591740
chr3	13615290	13617600
chr3	13717550	13718620
chr3	13726430	13729610
chr3	13729720	13732070
chr3	13739660	13740990
chr3	13788690	13790640
chr3	13823310	13826030
chr3	13826490	13831700
chr3	13831880	13835500
chr3	13837070	13841040
chr3	13852690	13854540
chr3	13880640	13881750
chr3	13907840	13908980
chr3	13909120	13909940
chr3	13919230	13921240
chr3	14185390	14186530
chr3	14326190	14327740
chr3	14338820	14340330
chr3	14444360	14448300
chr3	14473420	14474380
chr3	14475930	14476940
chr3	14479860	14483750
chr3	14493340	14496720
chr3	19151610	19152500
chr3	19175980	19176450
chr3	19311580	19312520
chr3	19515120	19516580
chr3	19567050	19568650
chr3	19568900	19570110
chr3	19581090	19581750
chr3	19775150	19775770
chr3	19930450	19931230
chr3	19989010	19989960
chr3	20089460	20090330
chr3	20096030	20097340
chr3	20182920	20183810
chr3	20343820	20345050
chr3	20558740	20559690
chr3	20692820	20694250
chr3	20709880	20711650
chr3	20742060	20742760
chr3	20742900	20744260
chr3	20879250	20879940
chr3	20955850	20957840
chr3	27410000	27410710
chr3	27524540	27525560
chr3	27609610	27610700
chr3	27615570	27616230
chr3	27631810	27633130
chr3	27673900	27675010
chr3	27707700	27709450
chr3	27716620	27717460
chr3	27762220	27762900
chr3	27809510	27810900
chr3	27820350	27821300
chr3	28098070	28099280
chr3	28196600	28197720
chr3	28283300	28284080
chr3	28337130	28338030
chr3	28388160	28390090
chr3	28616870	28617760
chr3	28617990	28619250
chr3	28797510	28797990
chr3	28876780	28877950
chr3	28888110	28889780
chr3	28904430	28905300
chr3	29106180	29107510
chr3	29186020	29187360
chr3	29206060	29207670
chr3	29217940	29218640
chr3	29376060	29377950
chr3	46312750	46314660
chr3	46421460	46423020
chr3	46481980	46482900
chr3	46482980	46484920
chr3	46606690	46607660
chr3	46733780	46734970
chr3	46743070	46744320
chr3	46853110	46854560
chr3	46923760	46925000
chr3	46933420	46935060
chr3	46939960	46940150
chr3	46940350	46940790
chr3	46975530	46976420
chr3	47001010	47003210
chr3	47037120	47037200
chr3	47044290	47044440
chr3	47044570	47044660
[truncated: 9,400 more rows]
