# Supplementary material for: Coexpression patterns define epigenetic regulators associated with neurological dysfunction
Source: Genome Res. 2019 Apr;29(4):532–42. doi: 10.1101/gr.239442.118 (PMC6442390; doi:10.1101/gr.239442.118)
Supplement: Supplemental Material [file supp_gr.239442.118_Supplemental_Code_1.zip › ldsc/data/reldscoreregressionresponsetoreviewers/highly_coexp_all_brain_regulatory_elements.bed]

chr20	62289972	62291414
chr20	62376014	62378366
chr20	40270994	40273370
chr20	62122936	62124592
chr20	40247808	40250531
chr20	61570126	61571491
chr20	62000031	62001066
chr20	40999851	41001034
chr20	61810658	61814549
chr20	62416767	62418125
chr20	61437035	61438324
chr20	61555373	61557042
chr20	40974458	40976007
chr20	60803911	60805895
chr20	62072858	62075024
chr20	62285598	62287191
chr20	62093661	62097198
chr20	62324535	62325572
chr20	61432203	61435634
chr20	62163122	62164224
chr20	62079621	62081116
chr20	40038872	40041172
chr20	62414444	62416604
chr20	61576558	61579294
chr21	41549062	41552266
chr21	40683578	40684816
chr21	40752836	40755201
chr21	41419220	41422807
chr21	41616681	41618162
chr21	41510106	41512313
chr21	40308499	40310984
chr21	40690814	40693211
chr21	41526905	41528573
chr21	40189445	40190595
chr21	41520521	41521967
chr21	40203105	40204301
chr21	40114627	40115804
chr21	40688235	40689888
chr21	40882921	40884055
chr21	39806240	39808189
chr21	39876800	39878005
chr21	41291248	41292737
chr21	40850659	40852024
chr22	42359606	42360956
chr22	43601563	43602772
chr22	40921741	40922987
chr22	41509751	41510949
chr22	42467429	42469658
chr22	50775386	50778968
chr22	41698292	41700071
chr22	50193611	50195848
chr22	42650988	42652036
chr22	43548333	43549737
chr22	51002257	51003721
chr22	41076073	41077857
chr22	50414468	50415763
chr22	42231489	42233197
chr22	41958577	41959934
chr22	42229765	42231279
chr22	42064952	42066063
chr22	42558593	42560032
chr22	41060320	41062035
chr22	49245021	49246126
chr1	114489147	114490217
chr1	114518792	114520042
chr1	94291381	94292600
chr1	155755308	155756328
chr1	8939755	8941233
chr1	151805131	151807207
chr1	155682232	155684674
chr1	115641210	115642750
chr1	202110942	202113169
chr1	201849181	201850205
chr1	155147092	155148146
chr1	156183577	156184719
chr1	94313042	94314543
chr1	202319826	202321069
chr1	151580279	151581497
chr1	150114431	150115553
chr1	202655504	202660227
chr1	8895680	8896885
chr1	202932732	202935509
chr1	203237500	203239939
chr1	150344443	150345591
chr1	44021415	44022704
chr1	8727032	8728282
chr1	44982022	44983370
chr1	94491834	94492989
chr1	154688785	154690410
chr1	203768085	203769764
chr1	155188650	155190008
chr1	202216524	202219491
chr1	44430502	44431840
chr1	155509866	155510969
chr1	114816964	114818939
chr1	150778536	150780199
chr1	44370111	44371614
chr1	9350092	9351123
chr1	203468809	203469831
chr1	8087152	8089326
chr1	201987012	201988628
chr1	149900842	149902703
chr1	203318097	203319601
chr1	8481367	8483028
chr1	114298754	114301074
chr1	114745413	114746583
chr1	155447470	155448972
chr1	202719815	202721272
chr1	43507847	43509639
chr1	155222719	155224495
chr1	154868233	154869355
chr1	203131973	203133393
chr1	202774552	202776734
chr1	151255472	151257475
chr1	93348292	93350118
chr1	202106497	202108308
chr1	43286039	43287234
chr1	115037022	115038295
chr1	151843729	151844883
chr1	43148748	43150058
chr1	93458798	93460000
chr1	44726476	44728233
chr1	9615268	9616547
chr1	150119900	150121246
chr3	46695036	46696183
chr3	9984285	9987251
chr3	52002387	52003688
chr3	9852464	9853814
chr3	53196046	53198386
chr3	46743589	46745628
chr3	47731094	47732501
chr3	47384267	47385685
chr3	52571304	52573699
chr3	53567357	53569748
chr3	47646115	47648440
chr3	47995700	47996723
chr3	52445236	52447134
chr3	10136448	10138648
chr3	52228154	52231296
chr3	46740849	46742056
chr3	10183959	10185209
chr3	47364680	47366070
chr3	47018933	47020214
chr3	10736481	10740382
chr3	53578734	53580635
chr3	53707437	53710674
chr3	10017530	10020187
chr3	47913961	47915286
chr3	46847535	46848553
chr3	9160446	9162189
chr3	46604908	46607129
chr3	53287507	53289274
chr3	53619267	53620423
chr3	52310106	52312029
chr3	9266369	9267603
chr3	47792934	47794098
chr2	26182535	26184242
chr2	25826315	25827528
chr2	26468259	26469896
chr2	25892993	25894090
chr2	26240234	26241634
chr2	27075212	27076800
chr2	26832452	26834046
chr2	26213226	26215723
chr5	136706099	136707642
chr5	136726970	136728230
chr5	176257189	176258361
chr5	176969118	176971609
chr5	136814893	136818421
chr5	137737254	137738867
chr5	176555613	176559246
chr5	177501721	177503588
chr5	175980485	175981762
chr5	136713735	136715294
chr5	138606839	138607973
chr5	176561641	176563001
chr5	137836860	137838653
chr5	138211816	138213263
chr5	137689130	137691075
chr5	177541817	177544676
chr5	175965368	175968617
chr7	104837459	104839968
chr7	105009794	105011012
chr7	151505417	151509129
chr7	5304734	5306781
chr7	73126561	73128081
chr7	73601898	73603422
chr7	73122491	73124242
chr7	71984404	71985428
chr7	104776449	104778708
chr7	4722727	4724956
chr7	5804460	5807986
chr7	73701367	73703141
chr7	151414672	151416752
chr7	104784016	104785236
chr7	5999039	6000203
chr7	73257843	73259290
chr7	73928056	73929249
chr7	151955069	151956391
chr7	152090799	152091938
chr7	105130690	105132072
chr7	73670456	73671816
chr7	152130529	152132364
chr7	73704612	73706464
chr7	152081135	152082185
chr7	72934371	72935825
chr7	152889956	152891057
chr7	72917663	72920155
chr7	4914331	4915375
chr7	105075721	105077082
chr7	151839805	151841508
chr7	103696038	103697182
chr7	151514785	151516338
chr7	5819395	5820652
chr7	73001040	73002898
chr7	152156589	152158063
chr7	152158649	152159872
chr7	73611258	73612923
chr6	33173424	33174921
chr6	37135609	37137176
chr6	35859942	35860975
chr6	35229987	35231316
chr6	32075021	32076051
chr6	36649502	36651621
chr6	35582416	35583464
chr6	35228152	35229748
chr6	36951288	36952769
chr6	32809442	32811132
chr6	35436884	35438413
chr6	36511890	36514489
chr6	32818240	32820948
chr6	32853878	32855526
chr6	35889708	35890891
chr6	36114531	36115599
chr6	36802303	36806396
chr6	33752009	33753778
chr9	96339609	96342804
chr9	95876955	95878036
chr9	15305272	15306597
chr9	140009915	140011709
chr9	140344410	140345985
chr9	15662496	15663520
chr9	139744146	139745403
chr9	14780354	14782644
chr9	95527901	95528970
chr9	96336163	96337949
chr9	96361924	96363037
chr9	96827159	96828669
chr9	140526663	140528070
chr9	140842883	140844302
chr9	96055728	96057173
chr9	140424575	140426546
chr8	38204855	38206163
chr8	41890071	41892390
chr8	42007485	42008510
chr8	37669187	37670209
chr8	42398006	42399099
chr8	42575065	42576611
chr8	42393223	42395135
chr8	42513381	42515328
chr8	38855340	38856955
chr8	42694680	42697426
chr8	42308161	42310829
chr8	42496489	42499010
chr8	42563450	42565490
chr8	38483600	38484601
chr8	42030277	42034221
chr8	37742922	37744814
chr8	41816826	41819423
chr8	38359707	38361067
chr8	41513365	41516586
chr8	41604303	41605584
chr8	38587074	38589776
chr8	37747523	37749196
chr8	38124224	38125925
chr8	38186669	38187685
chrX	71173910	71175697
chrX	49126952	49130909
chrX	53308242	53310029
chrX	153945835	153947381
chrX	54207354	54209001
chrX	152970628	152972968
chrX	52820624	52821938
chrX	71567038	71569083
chrX	153767057	153768381
chrX	71261203	71262616
chrX	69668924	69670564
chrX	70316908	70319283
chrX	70362786	70364016
chrX	53572731	53575064
chrX	53012553	53013814
chrX	153958414	153959753
chrX	153956490	153958098
chrX	153745476	153747147
chrX	53084002	53085291
chrX	49054188	49055982
chrX	54520158	54521763
chrX	153128016	153130014
chrX	71226251	71228172
chrX	49130998	49132475
chrX	53373096	53374129
chr11	61596810	61599404
chr11	915719	917033
chr11	61448763	61452164
chr11	67251256	67253353
chr11	78356239	78357983
chr11	117527786	117530337
chr11	67700466	67701499
chr11	61564548	61566189
chr11	942177	943867
chr11	67796047	67797248
chr11	76775471	76777068
chr11	1573024	1574379
chr11	66738396	66739516
chr11	117724515	117727775
chr11	66178757	66183228
chr11	67573544	67574738
chr11	349163	350360
chr11	61938603	61939707
chr11	67000562	67001669
chr11	117758432	117759587
chr11	66037208	66038251
chr11	66361881	66363461
chr11	62624275	62625946
chr11	784737	786396
chr11	954185	955284
chr11	308741	310365
chr11	78084198	78085575
chr11	76607499	76608769
chr11	67891345	67893667
chr11	1377265	1378704
chr11	66090784	66091980
chr11	306224	307274
chr11	119287745	119293420
chr11	944117	946583
chr11	311378	312901
chr11	335520	337303
chr11	66315478	66316928
chr11	359466	360569
chr11	61593348	61595030
chr11	117929983	117931671
chr11	77897130	77898928
chr11	66791582	66793347
chr11	66603194	66604490
chr11	119040365	119041704
chr11	67351918	67354467
chr11	117729977	117731554
chr11	66979016	66980201
chr10	76050462	76051677
chr10	7637556	7639279
chr10	76601159	76603498
chr10	75697438	75698594
chr10	76259441	76260857
chr10	76970592	76972052
chr10	75792553	75794949
chr10	76581336	76585376
chr10	75758711	75759863
chr10	75866064	75869239
chr13	20533549	20535555
chr13	20438510	20439823
chr13	20676153	20677265
chr13	20782809	20785192
chr13	20563552	20565074
chr12	48578366	48580274
chr12	49929070	49931593
chr12	121079512	121080873
chr12	48965666	48967002
chr12	50299162	50300469
chr12	132534375	132535781
chr12	121732090	121733880
chr12	122802230	122804324
chr12	56862938	56864485
chr12	121148649	121150534
chr12	49762418	49764346
chr12	121623890	121625211
chr12	133265466	133266838
chr12	56322439	56324147
chr12	57605268	57607231
chr12	132843708	132845177
chr12	6306431	6308131
chr12	56708051	56709323
chr12	50445748	50447105
chr12	49661855	49663313
chr12	122902066	122903249
chr12	57730425	57731673
chr12	56546875	56549643
chr12	132930466	132933104
chr12	132340531	132342631
chr12	57400989	57402952
chr12	57844054	57847704
chr12	56422418	56423519
chr12	58132712	58134953
chr12	132906989	132908324
chr12	6926437	6930304
chr12	57473184	57474481
chr12	49673190	49674378
chr12	121339811	121341597
chr12	427847	429258
chr12	1101260	1102715
chr12	132270063	132272601
chr12	122793743	122796072
chr12	56266912	56268370
chr12	57911028	57912992
chr12	132640044	132641721
chr12	1326123	1328183
chr12	49216057	49217377
chr12	131993154	131997212
chr12	122126375	122129524
chr12	6805205	6808773
chr12	57440630	57442134
chr12	7038370	7039612
chr15	42090595	42091840
chr15	40734456	40737124
chr15	42187209	42188268
chr15	93067829	93069753
chr15	41758734	41759959
chr15	39959056	39960479
chr15	42147058	42148756
chr15	41524436	41526350
chr15	40342282	40343694
chr15	94404461	94407443
chr15	93610414	93612296
chr15	93629674	93630765
chr15	93210166	93211454
chr15	93196495	93198237
chr15	41080967	41082305
chr15	40747215	40749239
chr15	93346855	93348237
chr15	93785293	93786606
chr14	22002308	22003333
chr17	36901830	36903497
chr17	49723530	49726030
chr17	17737602	17739527
chr17	18084005	18086200
chr17	17382992	17384819
chr17	48780138	48781730
chr17	65242128	65244020
chr17	27543215	27544920
chr17	26663399	26665787
chr17	26699785	26701141
chr17	64825367	64826673
chr17	16944193	16945331
chr17	49287379	49288649
chr17	17462347	17463919
chr17	64897883	64899234
chr17	36832141	36833759
chr17	27782152	27784662
chr17	66394504	66397451
chr17	17840051	17841843
chr17	28052697	28053855
chr17	48803168	48804254
chr17	66700850	66704003
chr17	64999503	65001208
chr17	27334029	27335852
chr17	66819986	66821306
chr17	65643990	65646174
chr17	27222635	27224064
chr17	36887224	36889065
chr17	17945214	17946410
chr17	50232765	50235279
chr17	65217204	65218385
chr17	26724808	26727142
chr17	36505155	36506767
chr17	48504129	48505759
chr17	49198939	49200432
chr17	36184719	36189602
chr17	18229369	18231332
chr17	28003772	28005016
chr17	27968685	27971486
chr17	66595061	66596332
chr17	48424031	48427155
chr17	65836119	65837155
chr17	27396571	27398475
chr17	49244362	49245535
chr17	36411454	36412704
chr17	28252619	28256006
chr16	53965874	53967419
chr16	30945838	30947138
chr16	31144679	31145935
chr16	29832434	29834308
chr16	30105122	30106802
chr16	30020196	30021447
chr16	30662859	30664191
chr16	53075792	53076950
chr16	5265070	5267089
chr16	5442505	5443558
chr16	5722786	5726308
chr16	31212002	31213287
chr16	31042685	31044069
chr16	53777867	53780654
chr16	53246208	53247691
chr16	30501145	30502207
chr16	4913536	4914861
chr16	4130829	4132871
chr16	31192146	31193658
chr16	53856608	53858843
chr16	5224002	5225574
chr16	30407171	30408248
chr16	4155765	4157773
chr16	3523206	3524490
chr16	53086603	53087653
chr16	5471897	5473144
chr16	30704558	30705885
chr16	53995727	53997705
chr16	30367112	30369258
chr19	35543353	35545163
chr19	36631865	36633636
chr19	14874105	14875294
chr19	36184589	36185757
chr19	3866019	3868028
chr19	14626593	14628437
chr19	35631188	35632513
chr19	35489267	35490623
chr19	14433264	14435988
chr19	36397169	36398505
chr19	14919725	14920781
chr19	10772894	10774190
chr19	10982987	10984193
chr19	16184535	16186479
chr19	4180862	4181923
chr19	4274910	4276120
chr19	4362747	4364712
chr19	10197664	10198934
chr19	3578720	3581146
chr19	36641083	36642728
chr19	16382982	16384579
chr19	3677466	3678901
chr19	14480065	14481250
chr19	10677576	10678641
chr19	35621923	35625315
chr19	15922780	15924948
chr19	4121257	4122599
chr19	10835050	10836475
chr19	4491774	4494801
chr19	4380163	4382040
chr19	16179756	16181226
chr19	4746883	4748703
chr19	3682668	3685605
chr19	4724613	4725731
chr18	46940397	46941670
chr18	47729776	47731238
chr18	47447574	47448675
chr18	48084677	48085739
chr18	48153558	48155669
chr18	46964436	46965697
chr18	48169126	48171672
chr18	48469874	48471678
chr18	47643438	47645005
chr20	61927370	61929542
chr20	39841510	39843603
chr20	61714765	61716208
chr20	61335283	61336430
chr20	39941094	39942383
chr20	39706514	39708325
chr20	60786536	60788104
chr20	60817925	60822970
chr21	41047118	41049182
chr21	40371710	40373656
chr21	41085396	41087644
chr22	40704853	40707429
chr22	49419254	49421606
chr22	41641516	41642749
chr22	49961606	49962612
chr22	49936434	49937808
chr22	42264209	42266878
chr22	42564128	42565489
chr22	43532063	43533707
chr22	41884249	41888299
chr22	40826908	40829041
chr22	40880514	40882141
chr22	50248399	50250335
chr22	43369250	43371387
chr22	43290775	43292654
chr22	42879097	42881197
chr22	40992614	40994491
chr22	42705491	42707607
chr22	41345496	41346644
chr1	8341590	8343311
chr1	202257942	202259549
chr1	114910239	114912327
chr1	9597550	9598766
chr1	154744150	154745377
chr1	43930898	43932062
chr1	8361212	8363197
chr1	150159632	150160712
chr1	150967143	150968774
chr1	203464450	203467163
chr1	8486852	8490472
chr1	151783283	151785972
chr1	43744884	43745969
chr1	203308301	203309499
chr1	8456947	8458621
chr1	92705339	92706341
chr1	150239519	150240988
chr1	203304290	203306636
chr1	155952827	155954777
chr1	45075092	45076437
chr1	203058490	203060447
chr1	93332732	93334394
chr1	9121377	9123039
chr1	44797695	44798931
chr1	44758901	44760757
chr1	9666321	9668264
chr1	8729942	8731579
chr1	94187752	94188939
chr1	8978013	8979382
chr1	8023545	8027721
chr1	93812322	93813688
chr1	202631102	202633378
chr1	150325053	150326370
chr1	94047267	94048938
chr3	46667566	46669542
chr3	51990011	51993738
chr3	46716534	46718009
chr3	10623477	10624827
chr3	8972567	8973880
chr3	51986828	51988552
chr3	52332044	52333543
chr3	46240948	46242496
chr3	52746121	52747558
chr3	52250394	52253840
chr3	52480026	52482888
chr3	52499110	52503490
chr3	47325664	47327264
chr3	9024274	9025804
chr3	9087034	9088577
chr3	10453837	10454899
chr3	10221876	10223226
chr3	9088789	9089863
chr3	8720244	8721482
chr3	53165595	53167407
chr3	47074126	47075461
chr3	8648096	8650128
chr3	9892537	9894652
chr3	46525876	46528405
chr3	46580739	46582061
chr3	47617838	47619375
chr2	25871927	25873829
chr2	25326006	25327043
chr2	26654575	26657323
chr2	25420247	25422278
chr2	26916277	26917900
chr5	137838684	137840616
chr5	176065637	176067199
chr5	176508379	176509595
chr5	137257371	137258883
chr5	176927533	176930006
chr5	138178712	138181704
chr5	136972025	136973749
chr5	137221769	137224277
chr5	176106909	176107939
chr7	73083147	73084410
chr7	151432618	151433740
chr7	104907038	104908397
chr7	6372151	6373859
chr7	104584181	104586481
chr7	73553174	73554827
chr7	73685695	73687518
chr7	105127651	105128889
chr7	71956866	71958424
chr7	73417431	73418672
chr7	72460477	72461478
chr6	36954684	36955905
chr6	36926513	36927605
chr6	33715669	33719057
chr6	36061949	36063682
chr6	33045145	33046525
chr6	36596581	36598092
chr6	33312222	33313381
chr6	35884974	35888329
chr6	35337790	35340200
chr6	36005481	36006904
chr6	33049796	33051548
chr6	33744210	33746595
chr9	95917368	95919456
chr9	139975838	139978335
chr9	140414292	140416603
chr9	140387568	140388703
chr9	15482000	15483829
chr9	96707565	96708782
chr8	41750224	41752152
chr8	42528797	42530459
chr8	38089822	38091308
chr8	42197167	42200760
chr8	41603190	41604256
chr8	42399498	42404148
chr8	37350533	37352022
chr8	41819654	41820781
chr8	41443591	41446001
chr8	41160385	41166297
chr8	38899188	38901218
chr8	41572505	41574153
chr8	38713049	38714506
chr8	42775209	42776308
chr8	41906917	41908704
chr8	37658434	37662288
chr8	40972934	40974394
chrX	54837544	54838729
chrX	54557714	54559007
chrX	153665942	153667398
chrX	47908732	47910342
chrX	53032887	53034667
chrX	48396166	48397228
chrX	76764764	76766468
chrX	49147875	49149594
chrX	54554872	54555951
chrX	54225618	54227701
chrX	80792677	80795313
chrX	49647207	49648905
chr11	77676384	77678319
chr11	66717512	66719000
chr11	66046448	66048234
chr11	664865	666732
chr11	61403471	61405361
chr11	488495	489890
chr11	1287912	1289472
chr11	1038088	1040614
chr11	886854	891360
chr11	117572001	117573091
chr11	117462024	117463226
chr11	117848787	117851533
chr11	631976	633530
chr11	61457497	61459126
chr11	67778498	67781003
chr11	66795008	66796883
chr11	952039	953435
chr11	67398268	67399957
chr11	77789102	77790483
chr11	118067636	118069757
chr11	77576043	77577691
chr11	67959307	67960684
chr11	119225812	119226852
chr11	67798817	67800127
chr11	117922780	117924357
chr11	76688474	76690476
chr11	66051452	66053541
chr11	1473921	1475525
chr11	78180179	78181562
chr11	66776135	66778016
chr11	62778342	62781953
chr11	118532337	118533717
chr11	77747158	77748928
chr10	7216452	7217773
chr10	76177234	76179041
chr10	7293193	7294944
chr10	77164315	77165840
chr10	7504954	7506449
chr10	76876657	76878021
chr10	76508018	76509185
chr10	6871571	6874131
chr10	8075681	8077477
chr10	7311398	7312802
chr10	76758620	76759863
chr10	7097522	7098790
chr10	76611259	76612643
chr10	7984820	7986171
chr10	77530808	77532837
chr10	75679065	75680231
chr10	76909707	76910986
chr10	77466842	77469557
chr13	20561180	20563344
chr13	20770815	20772853
chr13	20628952	20631469
chr12	1239959	1241912
chr12	56959059	56960455
chr12	723390	725659
chr12	58105965	58107611
chr12	132497240	132499183
chr12	131760937	131762118
chr12	122921330	122925410
chr12	121949323	121951570
chr12	122612090	122613567
chr12	50051313	50053032
chr12	121669009	121672235
chr12	716494	718032
chr12	7095617	7098110
chr12	413368	415346
chr12	6741600	6742715
chr12	918952	920774
chr12	49974128	49975318
chr12	1391756	1392891
chr12	5991215	5993022
chr12	121210881	121215135
chr12	122393164	122394704
chr12	57519939	57521449
chr12	727572	729862
chr12	56479860	56482053
chr12	5917262	5918685
chr12	50014698	50016508
chr12	122886947	122889171
chr12	132111298	132112318
chr15	94437342	94440221
chr15	92691866	92693248
chr15	93529571	93530608
chr15	41137825	41139999
chr15	41039134	41040703
chr15	41895809	41898514
chr15	41200948	41202819
chr15	40541230	40544160
chr15	42120916	42123564
chr14	21735253	21736555
chr14	22269360	22272451
chr14	21494820	21497496
chr17	50212720	50214268
chr17	66098473	66100201
chr17	37254166	37256421
chr17	49193897	49197521
chr17	50304325	50307021
chr17	27392227	27394171
chr17	37251924	37253414
chr17	37811834	37813173
chr17	37673119	37674299
chr17	66165090	66166277
chr17	65675095	65676474
chr17	37747974	37751906
chr17	48501097	48502908
chr17	48772466	48773506
chr17	49733399	49734955
chr17	27442115	27443294
chr17	16927683	16928825
chr17	65600773	65602744
chr17	28047155	28050873
chr17	36605249	36606290
chr17	17207857	17209380
chr17	35912059	35913993
chr17	27405418	27406588
chr17	27411093	27413483
chr17	17734278	17736075
chr17	26622238	26623516
chr17	17464517	17465875
chr17	26374131	26375447
chr17	50148410	50149682
chr17	17866138	17867716
chr17	27443517	27444608
chr17	36613401	36615896
chr17	28106192	28107761
chr17	48652753	48653808
chr17	17290694	17292205
chr16	53747711	53749901
chr16	29912966	29914152
chr16	53842008	53844225
chr16	3149462	3151413
chr16	4454307	4455928
chr16	54162443	54163956
chr16	53806985	53808154
chr16	30370559	30372406
chr16	4740561	4742729
chr16	5064255	5065889
chr16	30952159	30954091
chr16	3314363	3315653
chr16	4917412	4921773
chr16	30386694	30388641
chr16	31373425	31374476
chr16	30688832	30690728
chr16	31382553	31384753
chr16	30132244	30133565
chr19	4297657	4298766
chr19	9977999	9979576
chr19	4855179	4857633
chr19	16129358	16130646
chr19	3986221	3988195
chr19	35546726	35548065
chr19	4744372	4745800
chr19	10928963	10930105
chr19	36043102	36047506
chr19	4851382	4852455
chr19	16343495	16345373
chr19	10346294	10347742
chr19	5222088	5223443
chr19	36799820	36801005
chr19	16216548	16217776
chr19	3617984	3619165
chr19	10779867	10782549
chr19	35755023	35757082
chr19	3673280	3676253
chr19	10852451	10853903
chr19	36460234	36461421
chr19	36755495	36758063
chr19	36973293	36974579
chr19	16365499	16367417
chr19	10847098	10849220
chr19	4414479	4416827
chr18	48406278	48407745
chr18	48602588	48604019
chr18	47525104	47526542
chr18	48712316	48713551
chr18	47640629	47641874
chr18	47314539	47316003
chr20	39967635	39968792
chr20	39958121	39959179
chr20	61802801	61804070
chr20	61967650	61969909
chr20	62104961	62106129
chr20	62418282	62420179
chr20	39640210	39642032
chr20	60719546	60720802
chr20	60972649	60973661
chr20	62149140	62150301
chr21	40969346	40970904
chr21	40927718	40929166
chr21	41252712	41254594
chr22	43579723	43581040
chr22	41683967	41685012
chr22	50975675	50978496
chr22	41317844	41319633
chr22	41639167	41641267
chr22	50650833	50651958
chr22	41897063	41899398
chr22	41703177	41705175
chr22	42233826	42235740
chr22	41838051	41839075
chr22	42530011	42531282
chr22	41773125	41774207
chr22	49799185	49801110
chr22	43208363	43210861
chr22	41962925	41963982
chr22	50186139	50187166
chr22	42928975	42935696
chr22	41678868	41680091
chr22	41361546	41363818
chr1	155288612	155289712
chr1	8649689	8650791
chr1	150546896	150548755
chr1	94128633	94129924
chr1	151036408	151037936
chr1	151807982	151809563
chr1	92638509	92640204
chr1	114468884	114471294
chr1	44975733	44977402
chr1	150256868	150257939
chr1	8137292	8138472
chr1	43835868	43837255
chr1	114472661	114474028
chr1	45036422	45037604
chr1	202404714	202405928
chr1	94058689	94059795
chr1	8444074	8445332
chr1	9851730	9854530
chr1	44879589	44880659
chr1	151040896	151042022
chr1	154944405	154945717
chr1	203272377	203273768
chr1	202473821	202476044
chr3	47502214	47503482
chr3	9746306	9747659
chr3	52322421	52323754
chr3	9686148	9687442
chr3	53534554	53535814
chr3	47555979	47557027
chr3	52490554	52491964
chr3	9995956	9997209
chr3	47842221	47843468
chr3	52003812	52005685
chr3	47639609	47640711
chr2	26234760	26235841
chr2	25197932	25200813
chr2	26445352	26446758
chr2	25789318	25790553
chr5	137114538	137116045
chr5	176566711	176567953
chr5	138534929	138536114
chr5	137259313	137260553
chr5	137912140	137913641
chr5	176038814	176041164
chr5	176075261	176076492
chr5	136733367	136735571
chr5	138296269	138297515
chr5	138630035	138631992
chr5	138316461	138318978
chr5	176261743	176264199
chr5	138298003	138299638
chr7	72969334	72970955
chr7	4739242	4740663
chr7	6363788	6364872
chr7	6034972	6036169
chr7	104655371	104656611
chr7	151520905	151521976
chr7	73462873	73465265
chr7	73088635	73089749
chr7	73868925	73870754
chr7	6145281	6147517
chr7	103880356	103881766
chr7	6096908	6097990
chr6	32804624	32805655
chr6	32862859	32864140
chr6	35829080	35830368
chr6	33287394	33288979
chr6	35417201	35419244
chr9	16444162	16446084
chr9	95673762	95674976
chr9	139982262	139983634
chr9	140318529	140320139
chr9	95430434	95431892
chr9	96804293	96805708
chr8	42764253	42765563
chr8	38489052	38490560
chr8	41656170	41657473
chr8	42871861	42873920
chr8	42172125	42173435
chr8	37741226	37742707
chr8	37656888	37658202
chrX	153189457	153190899
chrX	152973093	152974184
chrX	71578022	71580075
chrX	53025501	53026875
chrX	48447941	48449984
chrX	48538504	48539525
chrX	71533221	71534262
chrX	48816434	48817691
chrX	153089125	153090975
chrX	153710094	153711407
chrX	153604360	153606809
chrX	153658402	153660920
chrX	70715770	70717256
chrX	77152516	77153763
chr11	67866711	67867803
chr11	741941	744656
chr11	63255832	63257690
chr11	118189451	118191376
chr11	77887126	77888400
chr11	66096125	66097284
chr11	662701	663989
chr11	66797227	66798432
chr11	62492824	62494119
chr11	77754052	77755346
chr11	117921237	117922529
chr11	118746139	118747183
chr11	66442352	66444283
chr11	67348685	67350269
chr11	118472174	118473572
chr11	745211	746288
chr11	118976170	118977203
chr11	215292	216594
chr11	66048277	66049395
chr10	6888755	6890857
chr10	75754554	75755661
chr10	7458042	7459331
chr13	21121448	21122646
chr13	20695059	20696582
chr13	20558735	20560011
chr12	121343333	121344546
chr12	58001156	58003339
chr12	57143284	57144438
chr12	6188927	6190746
chr12	58241911	58243100
chr12	48939048	48940298
chr12	49933667	49936614
chr12	121248978	121251062
chr12	121125838	121127739
chr12	49733424	49735114
chr12	132443692	132445553
chr12	6609264	6610429
chr12	56586666	56587890
chr12	6454321	6456010
chr12	131510044	131511991
chr12	835335	836401
chr12	183461	184629
chr12	6577462	6578576
chr12	57674046	57675131
chr12	6732740	6734015
chr15	41183847	41185164
chr15	40858917	40860440
chr15	41100360	41101893
chr15	40761210	40762523
chr15	41304685	41305864
chr14	21322971	21324630
chr14	21499338	21500538
chr14	21262606	21263881
chr17	49367112	49368154
chr17	49670704	49673063
chr17	37756558	37757653
chr17	37757747	37760301
chr17	37766601	37768265
chr17	17675446	17676742
chr17	49300443	49301681
chr17	65309346	65310649
chr17	65256281	65257490
chr17	16977692	16978980
chr17	28245808	28247061
chr17	26729005	26732516
chr17	65607043	65608297
chr17	36451202	36452305
chr17	17867921	17869375
chr16	30639607	30640899
chr16	30148184	30149652
chr16	4584866	4587645
chr16	52684839	52686969
chr16	4468363	4469615
chr16	31082563	31083968
chr16	52461102	52463545
chr19	5018921	5020877
chr19	4226990	4228621
chr19	10717590	10718642
chr19	35730910	35732158
chr19	36354689	36355861
chr19	36356073	36358519
chr19	36486727	36487988
chr19	35522201	35524395
chr19	10629359	10631578
chr19	36500344	36501592
chr19	35557008	35558091
chr19	5433539	5434931
chr19	35704777	35705828
chr18	48087182	48088300
chr18	48234072	48235080
chr18	48106787	48108071
chr18	47337356	47339491
chr20	40987314	40990386
chr20	39788374	39792098
chr20	39618918	39621306
chr20	40883796	40885267
chr20	61695242	61701620
chr20	60955496	60958338
chr20	39314885	39317060
chr20	62433641	62436228
chr20	61656612	61658510
chr20	61449223	61452594
chr20	39390877	39394033
chr20	61804625	61808601
chr20	39348159	39349932
chr20	61086368	61088536
chr20	62541779	62543568
chr20	60851176	60853214
chr20	62318310	62321144
chr20	62165340	62167392
chr20	60951142	60953938
chr20	62309442	62314923
chr20	60809812	60812832
chr20	40080868	40083135
chr20	40020158	40025689
chr20	61487463	61492261
chr20	62272316	62274572
chr20	61817994	61821315
chr20	60947681	60950919
chr20	62464348	62469769
chr20	39852758	39854180
chr20	61558771	61561336
chr20	39573732	39575534
chr20	39858565	39864119
chr20	41112877	41114562
chr20	39848071	39852739
chr20	39937435	39939573
chr20	61298635	61301915
chr20	60883482	60886980
chr20	61939612	61941541
chr20	39777683	39781873
chr20	39773174	39776385
chr20	40152988	40154735
chr20	41007416	41010042
chr20	61274665	61280329
chr20	60875112	60877242
chr20	40032452	40038626
chr20	60847401	60849977
chr20	61423013	61427137
chr20	61701739	61705257
chr20	41068124	41073010
chr20	62372054	62374427
chr20	62075637	62079610
chr20	61690790	61693782
chr20	62047010	62049893
chr20	62316589	62318302
chr20	40367240	40368526
chr20	62485055	62487539
chr20	62295478	62297239
chr20	60723545	60726919
chr20	40906642	40912964
chr20	62083227	62090178
chr20	60935734	60937823
chr20	62545870	62548757
chr20	61322837	61324065
chr20	61198497	61204653
chr20	39398517	39400614
chr20	61418604	61420903
chr20	62001178	62003449
chr20	41158577	41161146
chr20	40154854	40157034
chr20	62153075	62155024
chr20	39810891	39814955
chr20	62494054	62495852
chr20	61289536	61292176
chr20	39828618	39835203
chr20	40767402	40768915
chr20	39310827	39313691
chr20	60599936	60603478
chr20	62007692	62010687
chr20	60593958	60597155
chr20	61836928	61838492
chr20	62126958	62129725
chr20	60943326	60946573
chr20	62460330	62463934
chr20	60926929	60929291
chr20	39338921	39340791
chr20	62489100	62491362
chr20	61454037	61458211
chr20	62477329	62480689
chr20	61478476	61485044
chr20	62098838	62103344
chr20	60878871	60883342
chr20	60844264	60845601
chr20	39767033	39772466
chr20	39700539	39702018
chr20	60705889	60710853
chr20	39800548	39810624
chr20	62133294	62135757
chr20	60730536	60732849
chr20	60890818	60894646
chr20	39632810	39635477
chr20	39497644	39498809
chr20	39304474	39305829
chr20	61821831	61822914
chr20	39944591	39948442
chr20	60938774	60941710
chr20	39871759	39880159
chr20	60714906	60717621
chr20	61861247	61862993
chr20	61982584	61985813
chr20	40137702	40141523
chr20	61780774	61784857
chr20	60977635	60981707
chr20	61925403	61927092
chr20	61281818	61285036
chr20	61462121	61464995
chr20	39785794	39788108
chr20	39747490	39751136
chr20	40965341	40973947
chr20	39989485	39992723
chr20	39796296	39799912
chr20	61686263	61689168
chr20	62527233	62528721
chr20	61505440	61509160
chr20	40904785	40906577
chr20	60929348	60935480
chr20	60588893	60591054
chr20	61602838	61604853
chr20	60637441	60640216
chr20	39963304	39965009
chr20	62406139	62408547
chr20	40320344	40323969
chr20	61074731	61076786
chr20	60641514	60643806
chr20	60698234	60699849
chr20	61584841	61586628
chr20	61327570	61331669
chr21	40934152	40937444
chr21	40558016	40559405
chr21	40668633	40669959
chr21	41259329	41261441
chr21	41240278	41243175
chr21	41423260	41427862
chr21	40392717	40395923
chr21	40327599	40332153
chr21	40450539	40452487
chr21	41289066	41291229
chr21	41256321	41258509
chr21	40374436	40379871
chr21	40606428	40608784
chr21	40296550	40299185
chr21	40756105	40758951
chr21	40873465	40877243
chr21	40192448	40195520
chr21	40613940	40615405
chr21	40824553	40829061
chr21	40380378	40385636
chr21	40105663	40107120
chr21	40366175	40368360
chr21	40464775	40471185
chr21	40819913	40821640
chr21	40178574	40183370
chr21	41170223	41171982
chr21	40433597	40435176
chr21	40361912	40364943
chr21	40458371	40461567
chr21	40972272	40974691
chr21	40280378	40283319
chr21	40283529	40287432
chr21	40278089	40280310
chr21	40358825	40360312
chr22	50642805	50645419
chr22	49220294	49222952
chr22	50326070	50332454
chr22	42315023	42316937
chr22	41486118	41487695
chr22	50355086	50365238
chr22	42956475	42958910
chr22	43198653	43200321
chr22	50299920	50301776
chr22	50784180	50787390
chr22	41657177	41662230
chr22	43081741	43085773
chr22	50982200	50985135
chr22	40799410	40806358
chr22	41970260	41972051
chr22	43395466	43398887
chr22	43301195	43305470
chr22	42547770	42549307
chr22	42760205	42766456
chr22	42831817	42834590
chr22	50117669	50119469
chr22	41348273	41350247
chr22	40506088	40509503
chr22	42355641	42357294
chr22	50190372	50193081
chr22	41900400	41914869
chr22	50730500	50734475
chr22	40571313	40572793
chr22	42221074	42227218
chr22	50853176	50860222
chr22	41212969	41214672
chr22	49900128	49903036
chr22	49287500	49293987
chr22	41625284	41627492
chr22	43187326	43191887
chr22	42835261	42838282
chr22	40716557	40718995
chr22	42778336	42786564
chr22	41775919	41777277
chr22	40722658	40729199
chr22	49859792	49861772
chr22	49421652	49423883
chr22	41116612	41118032
chr22	40605392	40608177
chr22	51147106	51157707
chr22	50840158	50845470
chr22	50063627	50065788
chr22	49923157	49926246
chr22	43194847	43198427
chr22	49838093	49848298
chr22	42373929	42376739
chr22	40887202	40889858
chr22	51042453	51046429
chr22	50162265	50165755
chr22	40812902	40817044
chr22	51157728	51173274
chr22	50705521	50707366
chr22	41416804	41420012
chr22	42691539	42693579
chr22	49767002	49769724
chr22	42257802	42259693
chr22	42068542	42071872
chr22	49441736	49443603
chr22	41802068	41812243
chr22	41763970	41766462
chr22	40574608	40576244
chr22	50586393	50590317
chr22	43472725	43475159
chr22	40978321	40980379
chr22	51079276	51082847
chr22	50429482	50439775
chr22	50448527	50449886
chr22	40671490	40673395
chr22	50057229	50059401
chr22	41918934	41925943
chr22	40588277	40591862
chr22	49974932	49977584
chr22	50798389	50802428
chr22	41592505	41594145
chr22	42677957	42681530
chr22	41643303	41645664
chr22	42353374	42355175
chr22	42712993	42715421
chr22	43329052	43332227
chr22	50181599	50185529
chr22	40614969	40617610
chr22	40961970	40965756
chr22	51133923	51142160
chr22	43297458	43298617
chr22	41611748	41614926
chr22	50746769	50749230
chr22	50834826	50836407
chr22	50621774	50623590
chr22	49431321	49433050
chr22	49416035	49419134
chr22	41934259	41938338
chr22	43325088	43328855
chr22	41812584	41815335
chr22	43263002	43269415
chr22	50626437	50632916
chr22	41874507	41879111
chr22	43018788	43021250
chr22	40831807	40833616
chr22	42684894	42686873
chr22	41701074	41702532
chr22	43002238	43010226
chr22	51017162	51019018
chr22	50187247	50189265
chr22	50219156	50223148
chr22	40591926	40597561
chr22	43436899	43439041
chr22	50849162	50851438
chr22	42838806	42842459
chr22	50169391	50171180
chr22	42240544	42243711
chr22	43147651	43149253
chr22	40516039	40518826
chr22	50714013	50715770
chr22	41046740	41051795
chr22	50906905	50912825
chr22	41992318	41994582
chr22	41839700	41842228
chr22	49312589	49321090
chr22	49447318	49449290
chr22	50420942	50423414
chr22	41249187	41252032
chr22	41797023	41801200
chr22	42361965	42363733
chr22	40502519	40504882
chr22	50709691	50711122
chr22	41843903	41845795
chr22	43332586	43336723
chr22	43399729	43402676
chr22	42363848	42366268
chr22	41630737	41636241
chr22	42538511	42539877
chr22	49913980	49922423
chr22	40927653	40932274
chr22	42991424	42993975
chr22	43057806	43059219
chr22	42299974	42302744
chr22	42666482	42667630
chr22	40810048	40812782
chr22	43200536	43203824
chr22	51058764	51062189
chr22	42726370	42727739
chr22	41669885	41671988
chr22	43012782	43014173
chr22	42808364	42810292
chr22	40948632	40950265
chr22	42303292	42308204
chr22	43287570	43290349
chr22	42730849	42742374
chr22	49699302	49701753
chr22	42607458	42610746
chr22	40496700	40498237
chr22	42089854	42094291
chr22	50881437	50885961
chr22	49535291	49537217
chr22	50519626	50522967
chr22	50467924	50469574
chr22	50647167	50648539
chr22	41444068	41446104
chr22	49223345	49224592
chr22	43078674	43081178
chr22	41789456	41792279
chr22	40633608	40635772
chr22	41720505	41724356
chr22	49851728	49856537
chr22	42829080	42831807
chr22	41926391	41930190
chr22	42061957	42064275
chr22	41571899	41575291
chr22	50342166	50345132
chr22	40904384	40908974
chr22	43389838	43391723
chr22	42742958	42744797
chr22	50452605	50454147
chr22	51142577	51145533
chr22	41105377	41108528
chr22	50736770	50745242
chr22	40817241	40824649
chr22	50025372	50027882
chr22	50032060	50033686
chr22	42612275	42614979
chr22	50836524	50839793
chr22	41041685	41044080
chr22	41489302	41490997
chr22	50241502	50243959
chr22	49334227	49342101
chr22	42575074	42577480
chr22	42566890	42569455
chr22	50322417	50325790
chr22	50020858	50025331
chr22	41109822	41111469
chr22	50496148	50498683
chr22	42623193	42625698
chr22	42472406	42474397
chr22	41576803	41579683
chr1	44484293	44488381
chr1	150346147	150348900
chr1	150441539	150443610
chr1	155291378	155292856
chr1	151102881	151106131
chr1	44780779	44783161
chr1	155042238	155044675
chr1	44404698	44406177
chr1	202584111	202586112
chr1	155361802	155363395
chr1	202624101	202629557
chr1	149987011	149988314
chr1	8574975	8579857
chr1	8710779	8713551
chr1	154910127	154916344
chr1	44682403	44687380
chr1	9554764	9556155
chr1	114893199	114897935
chr1	155861944	155864149
chr1	156270757	156272243
chr1	8569062	8571431
chr1	44152624	44160567
chr1	8438178	8440522
chr1	9377577	9378936
chr1	93406730	93412914
chr1	202367962	202370149
chr1	9508063	9510671
chr1	43841122	43850399
chr1	44028621	44033063
chr1	203490316	203493066
chr1	203254676	203261903
chr1	9124241	9128469
chr1	44417955	44430050
chr1	9381072	9387264
chr1	94512200	94514974
chr1	93217094	93222979
chr1	150230869	150235425
chr1	202494428	202497933
chr1	150504365	150505997
chr1	43915698	43918435
chr1	8372350	8376878
chr1	154544491	154545748
chr1	154817474	154823453
chr1	154550128	154551582
chr1	44086285	44089553
chr1	114481691	114485709
chr1	9132994	9134786
chr1	94073472	94076353
chr1	155212572	155213989
chr1	44494436	44496109
chr1	154547904	154549731
chr1	93414824	93418596
chr1	94129978	94131412
chr1	8080613	8084974
chr1	203291868	203298178
chr1	9588874	9590805
chr1	156097662	156100630
chr1	44001740	44002896
chr1	156444410	156452388
chr1	114225156	114227280
chr1	150334407	150336402
chr1	203737886	203740566
chr1	94309463	94311325
chr1	93238469	93241899
chr1	8408221	8414459
chr1	202190831	202193147
chr1	151376882	151380414
chr1	151674870	151687816
chr1	201886897	201888142
chr1	43979771	43981479
chr1	155948636	155951901
chr1	93643295	93645306
chr1	44461218	44463692
chr1	202558142	202561739
chr1	114623004	114625318
chr1	155852990	155855747
chr1	203037340	203039515
chr1	150227687	150229572
chr1	9746656	9751151
chr1	93366664	93369470
chr1	43249578	43252309
chr1	45082269	45084123
chr1	45001130	45002908
chr1	44998104	44999841
chr1	114760038	114762626
chr1	202407179	202409296
chr1	94495467	94497941
chr1	202920225	202922512
chr1	150948260	150952520
chr1	155101252	155104530
chr1	150252609	150254440
chr1	43395016	43405399
chr1	202465814	202468428
chr1	9008774	9010069
chr1	156212716	156217044
chr1	203454903	203458563
chr1	154574401	154576895
chr1	9825921	9828866
chr1	44296670	44305546
chr1	8771789	8773494
chr1	203661151	203665111
chr1	151264178	151268670
chr1	9044860	9050744
chr1	9296294	9314034
chr1	156353819	156363289
chr1	43500001	43503342
chr1	203011859	203015953
chr1	149915175	149918016
chr1	8932567	8937992
chr1	203524022	203529053
chr1	202081781	202083477
chr1	156089079	156095447
chr1	45041329	45043564
chr1	114887791	114890657
chr1	150937649	150946804
chr1	156477418	156481334
chr1	93421873	93426166
chr1	93249010	93252906
chr1	201851760	201856967
chr1	150529610	150542406
chr1	43997292	44000771
chr1	202937146	202939147
chr1	154732508	154733815
chr1	115842551	115846041
chr1	45055219	45061576
chr1	93337796	93341817
chr1	156218530	156224518
chr1	155533110	155535192
chr1	203139958	203142846
chr1	44475097	44482033
chr1	94077846	94084263
chr1	92560054	92562134
chr1	203711597	203714404
chr1	151591301	151594557
chr1	44714704	44719092
chr1	202375971	202377190
chr1	9814706	9816491
chr1	150593959	150595770
chr1	8414982	8419183
chr1	114351938	114354230
chr1	114667352	114671631
chr1	93326541	93329570
chr1	202378549	202381753
chr1	8785877	8788609
chr1	44881332	44884566
chr1	155836988	155844555
chr1	9353722	9356228
chr1	43702480	43706410
chr1	44038141	44039983
chr1	93323088	93326304
chr1	8426903	8428257
chr1	156095479	156097341
chr1	114665043	114666358
chr1	201940840	201943380
chr1	151444950	151448292
chr1	201975880	201978005
chr1	43755585	43764342
chr1	115050648	115053037
chr1	9421148	9424920
chr1	8610061	8613820
chr1	202591669	202593252
chr1	93394565	93395922
chr1	8180124	8182662
chr1	8257339	8265349
chr1	151146530	151147821
chr1	203445657	203450753
chr1	9255357	9256860
chr1	156081059	156083337
chr1	203557617	203559071
chr1	203369935	203380163
chr1	149983426	149986240
chr1	150867679	150869269
chr1	154785776	154786999
chr1	155614711	155616767
chr1	203097600	203106882
chr1	43904332	43908279
chr1	9780570	9782733
chr1	203393559	203395599
chr1	9487197	9490341
chr1	44983758	44985813
chr1	8422955	8425729
chr1	154838870	154842105
chr1	154581582	154585156
chr1	44843209	44847288
chr1	8521027	8526949
chr1	151280932	151289998
chr1	9257862	9259607
chr1	114660150	114661832
chr1	44964007	44968417
chr1	8723204	8725989
chr1	8720495	8722156
chr1	9239647	9243901
chr1	150974151	150978431
chr1	94443869	94446840
chr1	155691062	155693061
chr1	9441898	9451327
chr1	93269325	93271339
chr1	155052182	155055123
chr1	203134876	203137740
chr1	150581679	150587421
chr1	44996427	44997988
chr1	8686257	8692758
chr1	94532810	94536391
chr1	155469295	155471019
chr1	150591544	150593916
chr1	203744554	203746537
chr1	8582378	8588522
chr1	202536678	202540662
chr1	154971310	154974243
chr1	8872760	8876700
chr1	44968480	44975074
chr1	8197144	8198674
chr1	8467185	8470889
chr1	7945073	7947040
chr1	201972807	201975446
chr1	155138052	155140934
chr1	203335316	203337266
chr1	203596607	203600818
chr1	156260496	156263883
chr1	9686662	9689549
chr1	155686562	155690579
chr1	155929337	155933388
chr1	203002684	203011786
chr1	43417067	43423977
chr1	155563791	155569762
chr1	114453143	114456534
chr1	43736491	43742790
chr1	43753125	43755446
chr1	155347903	155350128
chr1	8441676	8443542
chr1	156106691	156111921
chr1	44809755	44815330
chr1	43388381	43392319
chr1	151699445	151703203
chr1	94100710	94103224
chr1	201858617	201866607
chr1	150602489	150604385
chr1	149909759	149912226
chr1	149933965	149935272
chr1	8740096	8741674
chr1	8656731	8660771
chr1	203475575	203478947
chr1	156390883	156393576
chr1	156065656	156067669
chr1	155294715	155297037
chr1	154719161	154725286
chr1	43767404	43771287
chr1	202053193	202058382
chr1	151585456	151587092
chr1	202554390	202557703
chr1	94233276	94236309
chr1	151484730	151487336
chr1	9776173	9780392
chr1	8760431	8765767
chr1	203566232	203568399
chr1	151466471	151469230
chr1	155156799	155158402
chr1	150444739	150450809
chr1	201846945	201848910
chr1	202385217	202390969
chr1	155056879	155058872
chr1	203481566	203483801
chr1	114522972	114528384
chr1	44988053	44993224
chr1	8429920	8435526
chr1	156404895	156407022
chr1	155619453	155622127
chr1	43693136	43694592
chr1	151033020	151036035
chr1	8692937	8694873
chr1	45106610	45119107
chr1	44323370	44326937
chr1	115824788	115828496
chr1	203275480	203277716
chr1	203240066	203252224
chr1	44228620	44233396
chr1	8515364	8517351
chr1	156128740	156132094
chr1	151779148	151783065
chr1	114511928	114513426
chr1	9591548	9594018
chr1	154976011	154991074
chr1	155438971	155446910
chr1	203167877	203172805
chr1	151028055	151031487
chr1	203559968	203562496
chr1	203408434	203411254
chr1	45030715	45034159
chr1	8377377	8380113
chr1	93343473	93346966
chr1	43694635	43697311
chr1	43697719	43702194
chr1	43531069	43540158
chr1	201873478	201875411
chr1	9221043	9227545
chr1	9457369	9462739
chr1	43144158	43147309
chr1	202994251	203000955
chr1	44977887	44980613
chr1	203185481	203186935
chr1	94215853	94218320
chr1	44498063	44502910
chr1	43230236	43232061
chr1	9818026	9820791
chr1	9260835	9262377
chr1	156374810	156388225
chr1	9143824	9145842
chr1	202370614	202373896
chr1	44023199	44026159
chr1	156368984	156372981
chr1	43781499	43785093
chr1	8997717	9005133
chr1	9786540	9794021
chr1	150273592	150275330
chr1	156456258	156469913
chr1	43425499	43429822
chr1	43830916	43833060
chr1	9617933	9619383
chr1	203107944	203118616
chr1	8508348	8511073
chr1	149971664	149981880
chr1	8907013	8909831
chr1	156085206	156086533
chr1	203347685	203352083
chr1	202778173	202781879
chr1	202092834	202105091
chr1	44512605	44514625
chr1	8073591	8080483
chr1	150183538	150187224
chr1	9425602	9426810
chr1	155697763	155699915
chr1	9434672	9438027
chr1	202593417	202595407
chr1	155096781	155099442
chr1	155063738	155068304
chr1	44034442	44036956
chr1	43813269	43816282
chr1	154924636	154927960
chr1	203493349	203496859
chr1	7962078	7963382
chr1	9131232	9132813
chr1	45053039	45055122
chr1	156115487	156118640
chr1	156226815	156231624
chr1	92634011	92635399
chr1	114311335	114313084
chr1	43912328	43915208
chr1	203618598	203620475
chr1	156471316	156476944
chr1	44885950	44894263
chr1	154705900	154707002
chr1	9379115	9380499
chr1	154570399	154573110
chr1	9292817	9294054
chr1	45096157	45102141
chr1	94166910	94169121
chr1	155109008	155110917
chr1	43747483	43749323
chr1	155934703	155947305
chr1	43837466	43840758
chr1	202440783	202443938
chr1	155363455	155364827
chr1	156190705	156196875
chr1	151261130	151263720
chr1	94017564	94019601
chr1	44004211	44020623
chr1	203043922	203045693
chr1	94509394	94511902
chr1	44872010	44879564
chr1	9170640	9171848
chr1	8870688	8872573
chr1	151341071	151344445
chr1	150392780	150394009
chr1	156425748	156427748
chr1	8276390	8278676
chr1	203085826	203087528
chr1	154739288	154741814
chr1	155219741	155222384
chr1	203118924	203124315
chr1	43601839	43604575
chr1	44413081	44417830
chr1	92736578	92744714
chr1	203606499	203608127
chr1	150549076	150551480
chr1	44399726	44404055
chr1	44702963	44709833
chr1	8063812	8065875
chr1	115106136	115108806
chr1	203635060	203646402
chr1	156072594	156077863
chr1	151114839	151118446
chr1	203016323	203018041
chr1	203432195	203436151
chr1	8419505	8421697
chr1	151428960	151431131
chr1	150122871	150137950
chr1	9496847	9504467
chr1	94174063	94175394
chr1	8758114	8759604
chr1	154698044	154705454
chr1	9649675	9657496
chr1	155830053	155833099
chr1	114198173	114203862
chr1	203604744	203605947
chr1	94279459	94281909
chr1	155624158	155626278
chr1	156185763	156187061
chr1	94043033	94045911
chr1	9006781	9007962
chr1	44948866	44952584
chr1	151171803	151173047
chr1	9513922	9515991
chr1	45024631	45026216
chr1	45007270	45010790
chr1	43406230	43414497
chr1	150969303	150973633
chr1	156019701	156022276
chr1	150337664	150339974
chr1	154686195	154687616
chr1	8333743	8335322
chr1	150487024	150489728
chr1	8225516	8231116
chr1	8013166	8015383
chr1	155958120	155960340
chr1	150846430	150848562
chr1	202383016	202384617
chr1	43522987	43525702
chr1	203236252	203237460
chr1	8746466	8747846
chr1	94282257	94285409
chr1	151839951	151841388
chr1	151043849	151045544
chr1	43764465	43765839
chr1	43206620	43209859
chr3	9358052	9361375
chr3	46353200	46354577
chr3	9132376	9134153
chr3	52504009	52507539
chr3	9061938	9063633
chr3	47458279	47461371
chr3	47046170	47052238
chr3	52009824	52011628
chr3	9641819	9643232
chr3	46885525	46889335
chr3	52068674	52076594
chr3	47461815	47464983
chr3	10509167	10515364
chr3	52347081	52349072
chr3	52265465	52267767
chr3	10743825	10745228
chr3	46966969	46969016
chr3	9213718	9217117
chr3	51724552	51727794
chr3	53199617	53206957
chr3	46529444	46531531
chr3	8910166	8914865
chr3	9112935	9114923
chr3	53269259	53271359
chr3	46975416	46979771
chr3	51729902	51732589
chr3	52104068	52105677
chr3	9593092	9594722
chr3	46669633	46672511
chr3	52398244	52404746
chr3	10451525	10453355
chr3	9064219	9066248
chr3	10211712	10213585
chr3	52204843	52208044
chr3	47267482	47271830
chr3	47470763	47472711
chr3	52808677	52810215
chr3	46519297	46523469
chr3	47536616	47538939
chr3	53319619	53322910
chr3	10616669	10619007
chr3	52313504	52314873
chr3	53303075	53305638
chr3	53525921	53528329
chr3	52874643	52881133
chr3	10650137	10651751
chr3	47641291	47644375
chr3	47206750	47208693
chr3	53529680	53533941
chr3	53336934	53338673
chr3	9150851	9154799
chr3	52412994	52415104
chr3	47930187	47935365
chr3	52038437	52040723
chr3	47612189	47616234
chr3	10227004	10239050
chr3	53274308	53279018
chr3	9162237	9165146
chr3	9443536	9445201
chr3	9176494	9179785
chr3	52513135	52515701
chr3	9033970	9036190
chr3	9903063	9907448
chr3	46939394	46942360
chr3	53536346	53537753
chr3	53517065	53519016
chr3	9440183	9442443
chr3	52169803	52171741
chr3	8698390	8701692
chr3	10319376	10320926
chr3	9006019	9008234
chr3	52064989	52068245
chr3	10640413	10646739
chr3	9239546	9241399
chr3	47306554	47309212
chr3	52557746	52560683
chr3	53680824	53683411
chr3	51997620	52000556
chr3	10047850	10051929
chr3	53283788	53286180
chr3	10587831	10589732
chr3	10385237	10390956
chr3	46451101	46452839
chr3	9808177	9811017
chr3	52076882	52089584
chr3	9489085	9491789
chr3	9241984	9247794
chr3	47200195	47203723
chr3	8483201	8486890
chr3	9716854	9724264
[truncated: 3,102 more rows]
