# Supplementary material for: Coexpression patterns define epigenetic regulators associated with neurological dysfunction
Source: Genome Res. 2019 Apr;29(4):532–42. doi: 10.1101/gr.239442.118 (PMC6442390; doi:10.1101/gr.239442.118)
Supplement: Supplemental Material [file supp_gr.239442.118_Supplemental_Code_1.zip › ldsc/data/reldscoreregressionresponsetoreviewers/highly_coexp_cortex_regulatory_elements.bed]

chr20	41203186	41207226
chr20	41186986	41190313
chr20	39309000	39310536
chr20	40346131	40348755
chr20	40553484	40554722
chr20	40278253	40279336
chr20	40782860	40784410
chr20	60841684	60842851
chr20	40827495	40828590
chr20	60802005	60803281
chr20	39636040	39637488
chr20	39587408	39588632
chr20	40882183	40883305
chr20	61175965	61177217
chr20	40298012	40301669
chr20	61951387	61954250
chr20	40817605	40822332
chr20	39764081	39765362
chr20	40273572	40276018
chr20	41232867	41235046
chr21	41428473	41430462
chr21	40477986	40481254
chr21	41631823	41632906
chr21	39767147	39769154
chr21	41642006	41643486
chr21	40274681	40277411
chr21	40291244	40293405
chr21	39969456	39971551
chr21	39864881	39866373
chr21	40485669	40487742
chr21	40195790	40197183
chr21	41387504	41388531
chr21	41212085	41213666
chr21	40107156	40109440
chr22	42908319	42909414
chr22	49380717	49381989
chr22	51108868	51111983
chr22	42056052	42057168
chr22	42253016	42254147
chr22	41378018	41379920
chr22	50179633	50181474
chr22	49584160	49585212
chr22	49407030	49408611
chr22	41294373	41295539
chr1	202336207	202337779
chr1	155560084	155561190
chr1	8660885	8662220
chr1	44740076	44741602
chr1	203092508	203095509
chr1	115610104	115611471
chr1	114870733	114873544
chr1	115882779	115884401
chr1	202220125	202221790
chr1	151689651	151692135
chr1	93316912	93318864
chr1	44734249	44738419
chr1	149968331	149970303
chr1	150118828	150119898
chr1	202804124	202805403
chr1	150597956	150598958
chr1	8043284	8044382
chr1	94193616	94197137
chr1	8484900	8486038
chr1	9797321	9798932
chr1	94137711	94138920
chr1	43902719	43904180
chr1	115615322	115616374
chr1	44084664	44086026
chr1	44336270	44337799
chr1	202210115	202211165
chr1	203128160	203129215
chr1	203752940	203754041
chr1	203329098	203332350
chr1	92653220	92655608
chr1	92657156	92658781
chr1	94141968	94143332
chr1	203540512	203542255
chr1	94276299	94279226
chr1	44358473	44361033
chr3	52173123	52175803
chr3	9292087	9293329
chr3	9991558	9993289
chr3	9188969	9190256
chr3	46463915	46465598
chr3	10409818	10411300
chr3	53585053	53586727
chr3	9249071	9250188
chr3	9726096	9729065
chr3	47997029	47998532
chr3	53173819	53175170
chr3	9345575	9346901
chr3	10121933	10123501
chr3	46465796	46466823
chr3	52584711	52586753
chr3	53623189	53624902
chr3	9535865	9537336
chr3	8532945	8534379
chr3	9738109	9739587
chr3	9388396	9390876
chr3	52882142	52884266
chr3	10533737	10535515
chr2	26361719	26362976
chr2	25222876	25224866
chr2	25894493	25895707
chr5	176015010	176016083
chr5	176155510	176156996
chr5	176804890	176807070
chr5	176083266	176084461
chr5	175822859	175824509
chr5	138452843	138457236
chr5	138320044	138321188
chr5	137931217	137934004
chr5	176963080	176965697
chr7	104877929	104879524
chr7	73313935	73315218
chr7	6295609	6297025
chr7	151263876	151265203
chr7	4512393	4513731
chr7	72743839	72745556
chr7	73498903	73500139
chr7	5342024	5343335
chr7	73113303	73115059
chr6	36818909	36821148
chr6	36103281	36104816
chr6	33871307	33873068
chr6	36445812	36447042
chr9	140868898	140870952
chr9	141008097	141010662
chr9	140249309	140250425
chr9	16038922	16040837
chr9	140625631	140627475
chr9	97053961	97056098
chr9	140947964	140949306
chr9	14790520	14792376
chr9	14793387	14794831
chr9	140311166	140312407
chr8	37693903	37695699
chr8	37678503	37680186
chr8	42700043	42701063
chrX	48572240	48573708
chrX	152586437	152587623
chrX	48389286	48391339
chrX	152607792	152609018
chrX	53400666	53402451
chrX	71559181	71560507
chrX	48777104	48778293
chrX	49607889	49609235
chr11	76759307	76760761
chr11	117496214	117498769
chr11	62768184	62769423
chr11	118809791	118811237
chr11	78378095	78379334
chr11	117872322	117874224
chr11	67905071	67906452
chr11	63212593	63214722
chr11	67112655	67114409
chr11	386184	388752
chr11	78530008	78532212
chr11	376133	377962
chr11	66866800	66868056
chr11	220995	224286
chr11	62697020	62700037
chr10	75616723	75618816
chr10	7342147	7343627
chr10	76346612	76347664
chr10	7298675	7299841
chr10	75618902	75621004
chr10	75759997	75761369
chr10	7204518	7205905
chr10	76317260	76319515
chr13	20419074	20420698
chr12	56125912	56127046
chr12	132122328	132123495
chr12	641265	643958
chr12	121485871	121487043
chr12	7362116	7363897
chr12	122959840	122961088
chr12	7301726	7303321
chr12	131971375	131973848
chr12	131989844	131991362
chr12	48782521	48784528
chr12	131693220	131694551
chr12	58223428	58224675
chr12	133382313	133383356
chr12	131596422	131597885
chr12	58914943	58917577
chr12	49266114	49268404
chr12	49818747	49820083
chr12	121035000	121036442
chr12	1242272	1243429
chr12	7526150	7529011
chr12	49822086	49824209
chr12	49170583	49171727
chr12	56268895	56269898
chr12	121449450	121450538
chr12	57561014	57562041
chr12	57985934	57987548
chr12	121055940	121058843
chr12	49183581	49184759
chr12	122614746	122616078
chr12	7520869	7522702
chr12	132241327	132243268
chr12	6133164	6134265
chr12	133184039	133185078
chr12	132964013	132965103
chr12	132818961	132820476
chr12	49393765	49395830
chr15	92686628	92689671
chr15	41779478	41780678
chr15	40263868	40265852
chr15	40037424	40039768
chr15	40646279	40647700
chr15	41783432	41784714
chr15	41267681	41269942
chr17	36841226	36842849
chr17	26938768	26940383
chr17	65143403	65144709
chr17	18031088	18033152
chr17	65253462	65254887
chr17	37833222	37835250
chr17	66531608	66533074
chr17	36965824	36967193
chr17	66383298	66384476
chr17	37271121	37272296
chr17	48640193	48641330
chr17	49923218	49924401
chr17	50104514	50105540
chr17	66029879	66031002
chr17	65910871	65912464
chr17	48700692	48701786
chr17	65051850	65053874
chr17	26304453	26306180
chr17	26798303	26799901
chr16	5558847	5560479
chr16	5085387	5087494
chr16	5889537	5892679
chr16	5689537	5691581
chr16	30077701	30079459
chr16	31136879	31137996
chr16	5077463	5079219
chr16	5785054	5787541
chr16	30348390	30350255
chr16	3784223	3785588
chr16	53768505	53770456
chr16	52304669	52306181
chr16	5884660	5889206
chr16	5053831	5054950
chr16	4048634	4050764
chr16	31129876	31131120
chr16	5893092	5894142
chr16	5702576	5703805
chr16	5807739	5810327
chr16	52787186	52788924
chr16	5715575	5717108
chr16	30080064	30081852
chr16	5654076	5655601
chr16	3716691	3717719
chr19	5450793	5452056
chr19	15752446	15753448
chr19	3855320	3856393
chr19	4662326	4663658
chr19	11236710	11237836
chr19	11096640	11097757
chr19	5112443	5113538
chr19	10010316	10012127
chr19	15468946	15470305
chr19	4749158	4750275
chr19	4617749	4620620
chr19	4633696	4635012
chr19	4268144	4269325
chr19	4081295	4082455
chr21	41438043	41439941
chr1	201850288	201851312
chr3	46413190	46414542
chr5	137704657	137705853
chr7	73280473	73281794
chr7	104537483	104538551
chr9	15508431	15509527
chr8	41644360	41645847
chr8	42008646	42009740
chrX	152987561	152988864
chr11	1331677	1333364
chr11	77159804	77162103
chr12	121582073	121583101
chr12	566704	567886
chr12	571503	572586
chr15	40554137	40555272
chr16	5812763	5814594
chr16	3331814	3332820
