# Supplementary material for: Coexpression patterns define epigenetic regulators associated with neurological dysfunction
Source: Genome Res. 2019 Apr;29(4):532–42. doi: 10.1101/gr.239442.118 (PMC6442390; doi:10.1101/gr.239442.118)
Supplement: Supplemental Material [file supp_gr.239442.118_Supplemental_Code_1.zip › ldsc/data/reldscoreregressionresponsetoreviewers/highly_coexp_fetal_brain_regulatory_elements.bed]

chr1	7946080	7947000
chr1	8021850	8022340
chr1	8027020	8028010
chr1	8064120	8065370
chr1	8085200	8086210
chr1	8173160	8174480
chr1	8229130	8230830
chr1	8276840	8278020
chr1	8378250	8379480
chr1	8402760	8403800
chr1	8418980	8419820
chr1	8424320	8424800
chr1	8430130	8434480
chr1	8441620	8443040
chr1	8498570	8499840
chr1	8522300	8524060
chr1	8526080	8527220
chr1	8568810	8571230
chr1	8575920	8578660
chr1	8584700	8586530
chr1	8638100	8639290
chr1	8651440	8652100
chr1	8688740	8691000
chr1	8698910	8699780
chr1	8699840	8702040
chr1	8720150	8722090
chr1	8739130	8741500
chr1	8746840	8747640
chr1	8760890	8762690
chr1	8766550	8768210
chr1	8772030	8773300
chr1	8787660	8788570
chr1	8808380	8808900
chr1	8813520	8816080
chr1	8949890	8950660
chr1	8985170	8986360
chr1	8989510	8990750
chr1	9045540	9047320
chr1	9078440	9078740
chr1	9098990	9099610
chr1	9105940	9106750
chr1	9111360	9112040
chr1	9128450	9129560
chr1	9167030	9167540
chr1	9261080	9262360
chr1	9353130	9354570
chr1	9367430	9369520
chr1	9377740	9378670
chr1	9384070	9388100
chr1	9404820	9407950
chr1	9411840	9412920
chr1	9599810	9600770
chr1	9601230	9602760
chr1	9618230	9619130
chr1	9621030	9622330
chr1	9649100	9655940
chr1	9665020	9667610
chr1	9711860	9712660
chr1	9748630	9751090
chr1	9776140	9776490
chr1	9777680	9778750
chr1	9813200	9813560
chr1	9815370	9816520
chr1	9852120	9853230
chr1	9856270	9859360
chr1	9870300	9872360
chr1	43148400	43149070
chr1	43149140	43149410
chr1	43407050	43407800
chr1	43409480	43410250
chr1	43471530	43474490
chr1	43501430	43504090
chr1	43504100	43505530
chr1	43522540	43524890
chr1	43528020	43528820
chr1	43533510	43534860
chr1	43613760	43614400
chr1	43672600	43673160
chr1	43697840	43698170
chr1	43698300	43699530
chr1	43721020	43721620
chr1	43736460	43737000
chr1	43783740	43784220
chr1	43813780	43814510
chr1	43814670	43814930
chr1	43815030	43815710
chr1	43824680	43824830
chr1	43996760	43999590
chr1	44007450	44008260
chr1	44010840	44012240
chr1	44023570	44026860
chr1	44029090	44033000
chr1	44035640	44037180
chr1	44038310	44039590
chr1	44115920	44117990
chr1	44151900	44154580
chr1	44154770	44156510
chr1	44261390	44262480
chr1	44333960	44335040
chr1	44401900	44401970
chr1	44413360	44414870
chr1	44417910	44419480
chr1	44457420	44457510
chr1	44457680	44457880
chr1	44476560	44477230
chr1	44478300	44482710
chr1	44714960	44718730
chr1	44726760	44727900
chr1	44736470	44736960
chr1	44812920	44814820
chr1	44818790	44820560
chr1	44871200	44875140
chr1	44882710	44884490
chr1	44889230	44890440
chr1	44989520	44991260
chr1	45068240	45069400
chr1	45090610	45091960
chr1	45096850	45098010
chr1	45098050	45098840
chr1	45101840	45102990
chr1	92546280	92547550
chr1	92632730	92633400
chr1	92633920	92634420
chr1	92634550	92635360
chr1	92946650	92948420
chr1	93221010	93222510
chr1	93399970	93401880
chr1	93408560	93409380
chr1	93465880	93467030
chr1	93794080	93795140
chr1	94063070	94064430
chr1	94077040	94077680
chr1	94129760	94131200
chr1	94180680	94182110
chr1	94233540	94235140
chr1	94312470	94312620
chr1	94343420	94344630
chr1	94373050	94374590
chr1	94432550	94433470
chr1	94505680	94506140
chr1	94542320	94542990
chr1	114157280	114160020
chr1	114201890	114203220
chr1	114204260	114205050
chr1	114300380	114301230
chr1	114325810	114326650
chr1	114525290	114526760
chr1	114664790	114665690
chr1	114668770	114669810
chr1	114691330	114693460
chr1	114752480	114753010
chr1	114757990	114758600
chr1	114766790	114767740
chr1	114778520	114779200
chr1	114870450	114871800
chr1	114894390	114896950
chr1	115049630	115053170
chr1	115122570	115123910
chr1	115124010	115124110
chr1	115151520	115152370
chr1	115258880	115259270
chr1	115322840	115323000
chr1	115630660	115631980
chr1	115725770	115727290
chr1	115856540	115857270
chr1	115879720	115880820
chr1	115896620	115899150
chr1	116021130	116022570
chr1	149899190	149899610
chr1	149977300	149978000
chr1	149980780	149982390
chr1	150040010	150040200
chr1	150122480	150123100
chr1	150123250	150123430
chr1	150154090	150154980
chr1	150206180	150206920
chr1	150294040	150294410
chr1	150337400	150337620
chr1	150355810	150356880
chr1	150488540	150489210
chr1	150540090	150541470
chr1	150601260	150601530
chr1	150848300	150849010
chr1	151021330	151022430
chr1	151103140	151104160
chr1	151115150	151116860
chr1	151116910	151118900
chr1	151160870	151162480
chr1	151227280	151228640
chr1	151254870	151256750
chr1	151298850	151299740
chr1	151319080	151319680
chr1	151343870	151345110
chr1	151372200	151372450
chr1	151430520	151431620
chr1	151445370	151446540
chr1	151512900	151513270
chr1	151584990	151585620
chr1	151681820	151682210
chr1	151682260	151687060
chr1	151699120	151700050
chr1	151700090	151701240
chr1	151701370	151701960
chr1	151811700	151812670
chr1	154540580	154541780
chr1	154546970	154547990
chr1	154571620	154572660
chr1	154598550	154600330
chr1	154635090	154637340
chr1	154684770	154685930
chr1	154687480	154690770
chr1	154698640	154701420
chr1	154702560	154704440
chr1	154719020	154721470
chr1	154723220	154725040
chr1	154739830	154740620
chr1	154745950	154746570
chr1	154748110	154749430
chr1	154763990	154764780
chr1	154768720	154769290
chr1	154785440	154787010
chr1	154796750	154797850
chr1	154803270	154807560
chr1	154809400	154823990
chr1	154827730	154829990
chr1	154837340	154841500
chr1	154933570	154933940
chr1	154979370	154982260
chr1	154984480	154985130
chr1	155057880	155058350
chr1	155100550	155102370
chr1	155108470	155108770
chr1	155108870	155109300
chr1	155188730	155189700
chr1	155224250	155224440
chr1	155278870	155279570
chr1	155469240	155470810
chr1	155477410	155478110
chr1	155565620	155567320
chr1	155568460	155569230
chr1	155687350	155689940
chr1	155838580	155844200
chr1	155936680	155938940
chr1	155939090	155940210
chr1	155943620	155947850
chr1	155989960	155990670
chr1	156040300	156041170
chr1	156059330	156060260
chr1	156072750	156074310
chr1	156074740	156077040
chr1	156085070	156086110
chr1	156130400	156130690
chr1	156130820	156131000
chr1	156131010	156131130
chr1	156131310	156131760
chr1	156164040	156165760
chr1	156182970	156184390
chr1	156215450	156215570
chr1	156328240	156328970
chr1	156357280	156363320
chr1	156368960	156373280
chr1	156375090	156376870
chr1	156376990	156377630
chr1	156377770	156384440
chr1	156384550	156386560
chr1	156386660	156388980
chr1	156409180	156411650
chr1	156412890	156413890
chr1	156445030	156446280
chr1	156456010	156458070
chr1	156465560	156470270
chr1	156480630	156481300
chr1	201858200	201858570
chr1	201858740	201859580
chr1	201924680	201926380
chr1	202076320	202078110
chr1	202093300	202094480
chr1	202095440	202096860
chr1	202098790	202100710
chr1	202101630	202102530
chr1	202110980	202113570
chr1	202176360	202176880
chr1	202183370	202184250
chr1	202218660	202219410
chr1	202239920	202242060
chr1	202310720	202311020
chr1	202318270	202319420
chr1	202326760	202327120
chr1	202330860	202331730
chr1	202366240	202366810
chr1	202584530	202585910
chr1	202606400	202608970
chr1	202611150	202612400
chr1	202630700	202631820
chr1	202811700	202812810
chr1	202830940	202831500
chr1	202926140	202927030
chr1	202935730	202935870
chr1	202936030	202936310
chr1	202993740	202996940
chr1	202997100	202998790
chr1	203021010	203021590
chr1	203044890	203045460
chr1	203086620	203086830
chr1	203097060	203097400
chr1	203097560	203097910
chr1	203098310	203100240
chr1	203105040	203105920
chr1	203121780	203122900
chr1	203127670	203129420
chr1	203219920	203220670
chr1	203245550	203246270
chr1	203258870	203260870
chr1	203330550	203332480
chr1	203333150	203334140
chr1	203347430	203349390
chr1	203445070	203448820
chr1	203472870	203473390
chr1	203475310	203476940
chr1	203476980	203477770
chr1	203478080	203478300
chr1	203481860	203484100
chr1	203490160	203492020
chr1	203495770	203497590
chr1	203524230	203527150
chr1	203540660	203542070
chr1	203552980	203554170
chr1	203557960	203559210
chr1	203560660	203561960
chr1	203565410	203568470
chr1	203578900	203579750
chr1	203596350	203600380
chr1	203605160	203609390
chr1	203618890	203620220
chr1	203640780	203642990
chr1	203680440	203681080
chr1	203713210	203714450
chr1	203738820	203739950
chr2	25111940	25112710
chr2	25135270	25137300
chr2	25153130	25154460
chr2	25207270	25210110
chr2	25265190	25268150
chr2	25277840	25279640
chr2	25285050	25289810
chr2	25312110	25314190
chr2	25350360	25351050
chr2	25390610	25391360
chr2	25426630	25428120
chr2	25438130	25439650
chr2	25472980	25475060
chr2	25480180	25482070
chr2	25507540	25509000
chr2	25513500	25514930
chr2	25526040	25528070
chr2	25528450	25529970
chr2	25533910	25535490
chr2	25537030	25540140
chr2	25547810	25548680
chr2	25561840	25564690
chr2	25594840	25597110
chr2	25622880	25623580
chr2	25624130	25624950
chr2	25641740	25642380
chr2	25642400	25642610
chr2	25696640	25697440
chr2	25761970	25762530
chr2	25808990	25811060
chr2	25895400	25896250
chr2	25907040	25908650
chr2	26099850	26101030
chr2	26198880	26203240
chr2	26223820	26226370
chr2	26257600	26257940
chr2	26345480	26346340
chr2	26396200	26398580
chr2	26425620	26426840
chr2	26474350	26475740
chr2	26521180	26522980
chr2	26625010	26625670
chr2	26692600	26693040
chr2	26711030	26712070
chr2	26712160	26712540
chr2	26835270	26836120
chr2	26916030	26917540
chr2	26918460	26919520
chr2	26934210	26936500
chr2	26987300	26989100
chr2	26994510	26996030
chr2	27030530	27031380
chr2	27071370	27073290
chr2	27083770	27085130
chr3	8485540	8486500
chr3	8570350	8572840
chr3	8596510	8597860
chr3	8634420	8636400
chr3	8692020	8693180
chr3	8810020	8810180
chr3	8905480	8906910
chr3	9003690	9005010
chr3	9032520	9033080
chr3	9060800	9061820
chr3	9063800	9066690
chr3	9067870	9068610
chr3	9068680	9069780
chr3	9069810	9070760
chr3	9113760	9115200
chr3	9129740	9131120
chr3	9140330	9141850
chr3	9144060	9144830
chr3	9157640	9159680
chr3	9162430	9163920
chr3	9164590	9166400
chr3	9172210	9173200
chr3	9176940	9179940
chr3	9183970	9184720
chr3	9184770	9186010
chr3	9195320	9196710
chr3	9209900	9211120
chr3	9224410	9226660
chr3	9236980	9239400
chr3	9240050	9241220
chr3	9241380	9242930
chr3	9245450	9246850
chr3	9266310	9267710
chr3	9271980	9274700
chr3	9275000	9277180
chr3	9279640	9282840
chr3	9285320	9288900
chr3	9321480	9322950
chr3	9358470	9359270
chr3	9372270	9373550
chr3	9405020	9405310
chr3	9444180	9445660
chr3	9550280	9551250
chr3	9591840	9593950
chr3	9594530	9595360
chr3	9642170	9642860
chr3	9745750	9746270
chr3	9746310	9746430
chr3	9746470	9746570
chr3	9746680	9747140
chr3	9747180	9747400
chr3	9792110	9792620
chr3	9809470	9811510
chr3	9852390	9853100
chr3	9884560	9885140
chr3	9885290	9885570
chr3	9932500	9933680
chr3	9992800	9994000
chr3	10050340	10051550
chr3	10052090	10052560
chr3	10157500	10160030
chr3	10183870	10186440
chr3	10206730	10207530
chr3	10233010	10234270
chr3	10235870	10236940
chr3	10290750	10290870
chr3	10291300	10293130
chr3	10361000	10362550
chr3	10417930	10419930
chr3	10421480	10423860
chr3	10458240	10459090
chr3	10504320	10515280
chr3	10515410	10518730
chr3	10525700	10528250
chr3	10531330	10535030
chr3	10543600	10547140
chr3	10560040	10561680
chr3	10587680	10590390
chr3	10591180	10594510
chr3	10594740	10596100
chr3	10600280	10601010
chr3	10638050	10639400
chr3	10650650	10651760
chr3	10748410	10750310
chr3	46312750	46314660
chr3	46421460	46423020
chr3	46481980	46482900
chr3	46482980	46484920
chr3	46606690	46607660
chr3	46733780	46734970
chr3	46743070	46744320
chr3	46853110	46854560
chr3	46923760	46925000
chr3	46933420	46935060
chr3	46939960	46940150
chr3	46940350	46940790
chr3	46975530	46976420
chr3	47001010	47003210
chr3	47037120	47037200
chr3	47044290	47044440
chr3	47044570	47044660
chr3	47422670	47424160
chr3	47435480	47437630
chr3	47471620	47472510
chr3	47515850	47517280
chr3	47553000	47555020
chr3	47577430	47579060
chr3	47583750	47584790
chr3	47612760	47614170
chr3	47614890	47616200
chr3	47619420	47620080
chr3	47675920	47676670
chr3	47822090	47823090
chr3	47844700	47846390
chr3	47931400	47935140
chr3	47943800	47944770
chr3	48012420	48013450
chr3	48065860	48066350
chr3	48128160	48130260
chr3	51730150	51732290
chr3	51741180	51742860
chr3	51832470	51833020
chr3	52017610	52018060
chr3	52029120	52029440
chr3	52029480	52029870
chr3	52039950	52041030
chr3	52055500	52057920
chr3	52059680	52060680
chr3	52061460	52063960
chr3	52066560	52067660
chr3	52071400	52074840
chr3	52080680	52082130
chr3	52122700	52125260
chr3	52142130	52145320
chr3	52232270	52232680
chr3	52267950	52269010
chr3	52270610	52273000
chr3	52321890	52322590
chr3	52350560	52352750
chr3	52503020	52503740
chr3	52552020	52552320
chr3	52552370	52552550
chr3	52552630	52552730
chr3	52553420	52553520
chr3	52557590	52557660
chr3	52558900	52558970
chr3	52563670	52564620
chr3	52803320	52804660
chr3	52928710	52931300
chr3	53078230	53079830
chr3	53145920	53146750
chr3	53163320	53164350
chr3	53195440	53197070
chr3	53287950	53289850
chr3	53381050	53381400
chr3	53529260	53531040
chr3	53568000	53569700
chr3	53587040	53587860
chr3	53649960	53651380
chr3	53658040	53658960
chr3	53662320	53663290
chr3	53707150	53707730
chr3	53713630	53714750
chr5	136691190	136692380
chr5	136709520	136710530
chr5	136715250	136716000
chr5	136723380	136725000
chr5	136800300	136802130
chr5	136825940	136826950
chr5	136833100	136834060
chr5	136834250	136834860
chr5	136881070	136882640
chr5	136898690	136901900
chr5	136929840	136932610
chr5	136933810	136934780
chr5	136958380	136958970
chr5	137070620	137071320
chr5	137225210	137225980
chr5	137474480	137475050
chr5	137546960	137548670
chr5	137577100	137578630
chr5	137666910	137667280
chr5	137774930	137776620
chr5	137789240	137791180
chr5	137825860	137829690
chr5	137840230	137841380
chr5	137909820	137910920
chr5	137941100	137942920
chr5	137974760	137975530
chr5	137981370	137983460
chr5	137997030	137998150
chr5	137999980	138001280
chr5	138089200	138090920
chr5	138127610	138130420
chr5	138254320	138255310
chr5	138263400	138264240
chr5	138283730	138286850
chr5	138287570	138291990
chr5	138298290	138301700
chr5	138309750	138310640
chr5	138375370	138376160
chr5	138396860	138398770
chr5	138400240	138402020
chr5	138438000	138445450
chr5	138450650	138453800
chr5	138458270	138463260
chr5	138466780	138469430
chr5	138474280	138475430
chr5	138475740	138477420
chr5	138513440	138514020
chr5	138514630	138515700
chr5	138516150	138518190
chr5	138532220	138533950
chr5	138549690	138551740
chr5	138678310	138680790
chr5	175589180	175589740
chr5	175617410	175622070
chr5	175625710	175626230
chr5	175841460	175843170
chr5	175875470	175877070
chr5	175958020	175958460
chr5	175959520	175963940
chr5	176034470	176036990
chr5	176047130	176047200
chr5	176048300	176049420
chr5	176066210	176067880
chr5	176074700	176076490
chr5	176080270	176081890
chr5	176103570	176107970
chr5	176124920	176126590
chr5	176129220	176132800
chr5	176149350	176150720
chr5	176152260	176156340
chr5	176157920	176160200
chr5	176170440	176170550
chr5	176206680	176209590
chr5	176211270	176213400
chr5	176214620	176218920
chr5	176219150	176221890
chr5	176223870	176227550
chr5	176249570	176252390
chr5	176254740	176255650
chr5	176256760	176258870
chr5	176263750	176265360
chr5	176270120	176273030
chr5	176276710	176281680
chr5	176282180	176285670
chr5	176289850	176293650
chr5	176523740	176524290
chr5	176525140	176526040
chr5	176543350	176545210
chr5	176560950	176562080
chr5	176580780	176581300
chr5	176778290	176778450
chr5	176794040	176794410
chr5	176794560	176794710
chr5	176857970	176858990
chr5	176859110	176859230
chr5	176859310	176859700
chr5	176859810	176860140
chr5	176860680	176860910
chr5	176867030	176867700
chr5	176867840	176867910
chr5	176879950	176880950
chr5	176895900	176899110
chr5	176899400	176899770
chr5	176918150	176918400
chr5	176923520	176924520
chr5	176943450	176943720
chr5	176943840	176943910
chr5	176973210	176973800
chr5	177019400	177019570
chr5	177365690	177367360
chr5	177393010	177394380
chr5	177410720	177413320
chr5	177434060	177435200
chr5	177540770	177542540
chr5	177548350	177548470
chr5	177558060	177558230
chr5	177558380	177559730
chr6	32060300	32061760
chr6	32806020	32806420
chr6	32862800	32864240
chr6	32880570	32881320
chr6	32940910	32941400
chr6	33047970	33048440
chr6	33176420	33176540
chr6	33176680	33177210
chr6	33217430	33217560
chr6	33217670	33218040
chr6	33266430	33266640
chr6	33279590	33280990
chr6	33342740	33343460
chr6	33391640	33393570
chr6	33422550	33422800
chr6	33538120	33539740
chr6	33560140	33560770
chr6	33600720	33602740
chr6	33641500	33641980
chr6	33651180	33651790
chr6	33654300	33654780
chr6	33661480	33662700
chr6	33662860	33663480
chr6	33673540	33679320
chr6	33690960	33692910
chr6	33707040	33709360
chr6	33709830	33711550
chr6	33737740	33738980
chr6	33769210	33770750
chr6	33783360	33783940
chr6	33822200	33823540
chr6	33832620	33833720
chr6	33841900	33843630
chr6	33892820	33894560
chr6	33902460	33903920
chr6	35182280	35184500
chr6	35227620	35228440
chr6	35285250	35285660
chr6	35285780	35285940
chr6	35286250	35286820
chr6	35310460	35312010
chr6	35327320	35328330
chr6	35328440	35329280
chr6	35345940	35346840
chr6	35420570	35422540
chr6	35457630	35459920
chr6	35501420	35503360
chr6	35569310	35570720
chr6	35655040	35656500
chr6	35687100	35688100
chr6	35688330	35688730
chr6	35694910	35695980
chr6	35696040	35696280
chr6	35776410	35777010
chr6	35886870	35888240
chr6	35888310	35888820
chr6	35934490	35936340
chr6	35936730	35937740
chr6	35939550	35941220
chr6	36003020	36003430
chr6	36021550	36022200
chr6	36071350	36073370
chr6	36099180	36099850
chr6	36164750	36167360
chr6	36252230	36254270
chr6	36256940	36257620
chr6	36264340	36267060
chr6	36290220	36291060
chr6	36293640	36294280
chr6	36294870	36296370
chr6	36299490	36303330
chr6	36318430	36319530
chr6	36342240	36343600
chr6	36354010	36355310
chr6	36562260	36562770
chr6	36584560	36585540
chr6	36627620	36629570
chr6	36696580	36697250
chr6	36732470	36733110
chr6	36736600	36738090
chr6	36741730	36742730
chr6	36744770	36746070
chr6	36760870	36762360
chr6	36762430	36762650
chr6	36772410	36774020
chr6	36797400	36798720
chr6	36802210	36803280
chr6	36853800	36854330
chr6	36874320	36876120
chr6	36951490	36953620
chr6	37044760	37046310
chr6	37069530	37072160
chr6	37093350	37094230
chr6	37107000	37107460
chr6	37108940	37110680
chr7	4497380	4498570
chr7	4641750	4644060
chr7	4646530	4647560
chr7	4689860	4691450
chr7	4695070	4696410
chr7	4701140	4703980
chr7	4728650	4731280
chr7	4745660	4748160
chr7	4754810	4755510
chr7	4755940	4758290
chr7	4761360	4763700
chr7	4763870	4765680
chr7	4783900	4785510
chr7	4815390	4816970
chr7	4824000	4824530
chr7	4827410	4827780
chr7	4838270	4838730
chr7	4839400	4839800
chr7	4847060	4849760
chr7	4853790	4854900
chr7	4855080	4855850
chr7	4856100	4856860
chr7	4856980	4862020
chr7	4862190	4862580
chr7	4876240	4878980
chr7	4971430	4972240
chr7	4979540	4980940
chr7	4998000	4998600
chr7	5117290	5117820
chr7	5122720	5123540
chr7	5196730	5197850
chr7	5216520	5217090
chr7	5230120	5231680
chr7	5287500	5288640
chr7	5304640	5306420
chr7	5334570	5336560
chr7	5336830	5338610
chr7	5343700	5344250
chr7	5349000	5349420
chr7	5390460	5391440
chr7	5418750	5423680
chr7	5428970	5429370
chr7	5443700	5444780
chr7	5446100	5448800
chr7	5456980	5460690
chr7	5461120	5461750
chr7	5485550	5486130
chr7	5487300	5488700
chr7	5508860	5511560
chr7	5531080	5532590
chr7	5551950	5553280
chr7	5568350	5568790
chr7	5569030	5569160
chr7	5608780	5610650
chr7	5633400	5637060
chr7	5637340	5639700
chr7	5646290	5648560
chr7	5673160	5674880
chr7	5703900	5704420
chr7	5710190	5713370
chr7	5731420	5733610
chr7	5734780	5736440
chr7	5795040	5795790
chr7	5849750	5851300
chr7	5869980	5871480
chr7	5923630	5924840
chr7	6096960	6098590
chr7	6119950	6121930
chr7	6166060	6167160
chr7	6196990	6199080
chr7	6205440	6208070
chr7	6209010	6210160
chr7	6210280	6210460
chr7	6248780	6250110
chr7	6267680	6268780
chr7	6387550	6388200
chr7	6414400	6414830
chr7	6414900	6417230
chr7	72350460	72351080
chr7	72394450	72396790
chr7	72649370	72649700
chr7	72721760	72722420
chr7	72722550	72722690
chr7	72758900	72760920
chr7	72772650	72774170
chr7	72776960	72778960
chr7	72811660	72812970
chr7	72813430	72814400
chr7	72824400	72825640
chr7	72837620	72838100
chr7	72850450	72851090
chr7	72860080	72861590
chr7	72861710	72862740
chr7	72933640	72936150
chr7	72970190	72971370
chr7	72990940	72992740
chr7	73082430	73083740
chr7	73118160	73118470
chr7	73118750	73119470
chr7	73119560	73120650
chr7	73131780	73133930
chr7	73152070	73152650
chr7	73152790	73152970
chr7	73256480	73256810
chr7	73283100	73286820
chr7	73421090	73422090
chr7	73426860	73428870
chr7	73442600	73444320
chr7	73447450	73449050
chr7	73476130	73476890
chr7	73498380	73500070
chr7	73507630	73509710
chr7	73588770	73590900
chr7	73596510	73597360
chr7	73667220	73668600
chr7	73683840	73684600
chr7	73704060	73706270
chr7	73707030	73709690
chr7	73719390	73722020
chr7	73738420	73740140
chr7	73761690	73762790
chr7	73785200	73787260
chr7	73794350	73795130
chr7	73795190	73795420
chr7	73857940	73858110
chr7	73868510	73870360
chr7	73880220	73882000
chr7	73891350	73896100
chr7	73897770	73898760
chr7	73904120	73905570
chr7	73915080	73916010
chr7	73916440	73918120
chr7	73928340	73929670
chr7	103752540	103753730
chr7	103846120	103848280
chr7	103880700	103884370
chr7	103894940	103896520
chr7	103969670	103970680
chr7	104082740	104084000
chr7	104122430	104123760
chr7	104137480	104138630
chr7	104291420	104292130
chr7	104412760	104413940
chr7	104454770	104456030
chr7	104495620	104496800
chr7	104580120	104581510
chr7	104617780	104618460
chr7	104661410	104663000
chr7	104906440	104908200
chr7	104946860	104947250
chr7	104991280	104993450
chr7	105027290	105029090
chr7	105029140	105029230
chr7	105161500	105162490
chr7	105172800	105173270
chr7	105173310	105173960
chr7	105221250	105221800
chr7	105234030	105236140
chr7	105260980	105263480
chr7	105279060	105279930
chr7	105280020	105283280
chr7	105283570	105285660
chr7	105288160	105291590
chr7	105295560	105297110
chr7	105305120	105305510
chr7	105305740	105306470
chr7	105313170	105314700
chr7	105318810	105319490
chr7	105327060	105327620
chr7	105329230	105333070
chr7	105363800	105364550
chr7	105400340	105400630
chr7	105406860	105408130
chr7	105409760	105411320
chr7	105413520	105413960
chr7	105419920	105421680
chr7	105477620	105481080
chr7	105494100	105495320
chr7	105516330	105516820
chr7	105536820	105537910
chr7	105546660	105547860
chr7	105573000	105574460
chr7	105614580	105615280
chr7	105626240	105626830
chr7	105629970	105632100
chr7	151136330	151136980
chr7	151167820	151168400
chr7	151191310	151192160
chr7	151234500	151237320
chr7	151263940	151265470
chr7	151337100	151338330
chr7	151343880	151344270
chr7	151347540	151350310
chr7	151361880	151362880
chr7	151377110	151378330
chr7	151379840	151381490
chr7	151386260	151387720
chr7	151391690	151395580
chr7	151408590	151410130
chr7	151421200	151427520
chr7	151427580	151429200
chr7	151433030	151434050
chr7	151459050	151461860
chr7	151466260	151468100
chr7	151505020	151506750
chr7	151510240	151511500
chr7	151532900	151535610
chr7	151550840	151552820
chr7	151552850	151557200
chr7	151564870	151567230
chr7	151590580	151595090
chr7	151597760	151599070
chr7	151747190	151748170
chr7	152205040	152206840
chr7	152219250	152220440
chr7	152223810	152225220
chr7	152253180	152253830
chr7	152311910	152313010
chr7	152371960	152373120
chr7	152432320	152433190
chr7	152433370	152434030
chr7	152457010	152458620
chr7	152458700	152459480
chr7	152596170	152597640
chr7	152607300	152608210
chr7	152620560	152623620
chr7	152643500	152645330
chr8	37237200	37240600
chr8	37240840	37241670
chr8	37241750	37242330
chr8	37249210	37252260
chr8	37309580	37311810
chr8	37329390	37330590
chr8	37350480	37350950
chr8	37373300	37373920
chr8	37374910	37378820
chr8	37402460	37406040
chr8	37423050	37425310
chr8	37553740	37554660
chr8	37594530	37594890
chr8	37620280	37621800
chr8	37655050	37657180
chr8	37706920	37707140
chr8	37930440	37931110
chr8	37963660	37963890
chr8	38008070	38008270
chr8	38089660	38090500
chr8	38125480	38125880
chr8	38126510	38126640
chr8	38161400	38162100
chr8	38175560	38175900
chr8	38238460	38238960
chr8	38259000	38259680
chr8	38297890	38300680
chr8	38345880	38346750
chr8	38351370	38354520
chr8	38359770	38361880
chr8	38367280	38368350
chr8	38384730	38385840
chr8	38410740	38412190
chr8	38490800	38492020
chr8	38507850	38509330
chr8	38523290	38524640
chr8	38528600	38530030
chr8	38539540	38540580
chr8	38559050	38560580
chr8	38561860	38562680
chr8	38570240	38571190
chr8	38645260	38646220
chr8	38653980	38657760
chr8	38658120	38658530
chr8	38832250	38832540
chr8	38965350	38965930
chr8	40935050	40935910
chr8	40956290	40957000
chr8	41018980	41019920
chr8	41053990	41055620
chr8	41106890	41107950
chr8	41128440	41129130
chr8	41133590	41135540
chr8	41142920	41144770
chr8	41165290	41166130
chr8	41199730	41201390
chr8	41218200	41219340
chr8	41348480	41349910
chr8	41386920	41387690
chr8	41443930	41444750
chr8	41457660	41459080
chr8	41482520	41483270
chr8	41502590	41503820
chr8	41504210	41504710
chr8	41567960	41568410
chr8	41569580	41571200
chr8	41588620	41590080
chr8	41592510	41594300
chr8	41603460	41605130
chr8	41623980	41625890
chr8	41701870	41705580
chr8	41733090	41734280
chr8	41736620	41737850
chr8	41737980	41738870
chr8	41753030	41753870
chr8	41765920	41768380
chr8	41861240	41864490
chr8	41870850	41872100
chr8	41872250	41873850
chr8	41907230	41909410
chr8	41961040	41963070
chr8	42063790	42065010
chr8	42196200	42196520
chr8	42196590	42197840
chr8	42197930	42199200
chr8	42249450	42250160
chr8	42319340	42320520
chr8	42320610	42321500
chr8	42356440	42357110
chr8	42511440	42512220
chr8	42697450	42698160
chr9	14515360	14517670
chr9	14530310	14532950
chr9	14650550	14651280
chr9	14691840	14693220
chr9	14749340	14750120
chr9	14774160	14775780
chr9	14910240	14910760
chr9	14934610	14936170
chr9	14993580	14994320
chr9	15100930	15101620
chr9	15144430	15144900
chr9	15145710	15147360
chr9	15155790	15157220
chr9	15162600	15164610
chr9	15178300	15179520
chr9	15248430	15249910
chr9	15305890	15307080
chr9	15369600	15371380
chr9	15423190	15423820
chr9	15509800	15510110
chr9	15553300	15554410
chr9	15735020	15735660
chr9	15744780	15744990
chr9	16152290	16153850
chr9	16262320	16263290
chr9	16309090	16311430
chr9	16315400	16316290
chr9	16316480	16318290
chr9	16318300	16319250
chr9	16333380	16334100
chr9	16425220	16426240
chr9	95370880	95372000
chr9	95421780	95422420
chr9	95430820	95432180
chr9	95499800	95501500
chr9	95511190	95512580
chr9	95521970	95523210
chr9	95523460	95526780
chr9	95557850	95558990
chr9	95572150	95572520
chr9	95710010	95712430
chr9	95714790	95716020
chr9	95858640	95861170
chr9	95888920	95889750
chr9	95891350	95896420
chr9	95906570	95907370
chr9	95923970	95925460
chr9	95934560	95935950
chr9	95947890	95951320
chr9	95953990	95957530
chr9	95962070	95973980
chr9	95985310	95987220
chr9	95993390	95994570
chr9	95997250	95999280
chr9	96010120	96011240
chr9	96060350	96061350
chr9	96081660	96082640
chr9	96107700	96108350
chr9	96200250	96201080
chr9	96339150	96341940
chr9	96348390	96349460
chr9	96359800	96361390
chr9	96380980	96384240
chr9	96430690	96433580
chr9	96622580	96624020
chr9	96625450	96627030
chr9	96672010	96675170
chr9	96707790	96709120
chr9	96715470	96717200
chr9	96793410	96794620
chr9	96847060	96847420
chr9	96918610	96919660
chr9	96927620	96928230
chr9	97021630	97022980
chr9	139567130	139567590
chr9	139568380	139569180
chr9	139569260	139571030
chr9	139572010	139574450
chr9	139576420	139581620
chr9	139607180	139610110
chr9	139612160	139616370
chr9	139635400	139635610
chr9	139651620	139652350
chr9	139693680	139694160
chr9	139694240	139694450
chr9	139694620	139694840
chr9	139694950	139695840
chr9	139702780	139703170
chr9	139714930	139717780
chr9	139725480	139726170
chr9	139729450	139730190
chr9	139730300	139731790
chr9	139749130	139749210
chr9	139749560	139749700
chr9	139750600	139751160
chr9	139752550	139752630
chr9	139753580	139753660
chr9	139753770	139754330
chr9	139754520	139755010
chr9	139759410	139760630
chr9	139872140	139872440
chr9	139887020	139887090
chr9	139887150	139887370
chr9	139887420	139887500
chr9	139890210	139890960
chr9	139905190	139905420
chr9	139907770	139907910
chr9	139910630	139910740
chr9	139912800	139912940
chr9	139922360	139922520
chr9	139937530	139940320
chr9	140002120	140002830
chr9	140008480	140008690
chr9	140009030	140009090
chr9	140021750	140023600
chr9	140034200	140036460
chr9	140040360	140042600
chr9	140051240	140051310
chr9	140051490	140052720
chr9	140076320	140077570
chr9	140088060	140091720
chr9	140140310	140140710
chr9	140172360	140173100
chr9	140201720	140202050
chr9	140202090	140204050
chr9	140204150	140218170
chr9	140245980	140246510
chr9	140247240	140248790
chr9	140248820	140249150
chr9	140249230	140250710
chr9	140259540	140260590
chr9	140261080	140262380
chr9	140262440	140267350
chr9	140268050	140269060
chr9	140280480	140284500
chr9	140284670	140286250
chr9	140309960	140312850
chr9	140323470	140323720
chr9	140323840	140325230
chr9	140325790	140327480
chr9	140327520	140327650
chr9	140329560	140329650
chr9	140329790	140330170
chr9	140330280	140330460
chr9	140331760	140332410
chr9	140332760	140334290
chr9	140350940	140351850
chr9	140352350	140352930
chr9	140353000	140353480
chr9	140358910	140361760
chr9	140362480	140364020
chr9	140373690	140374760
chr9	140379980	140383260
chr9	140391760	140392560
chr9	140392700	140395140
chr9	140409970	140410270
chr9	140417310	140418370
chr9	140472060	140473070
chr9	140500290	140502360
chr9	140505740	140507340
chr9	140507460	140507910
chr9	140507960	140508060
chr9	140558920	140563310
chr9	140612080	140615740
chr9	140707980	140708880
chr9	140772670	140773500
chr9	140777460	140784490
chr9	140962900	140963940
chr10	6919630	6920470
chr10	6970060	6971740
chr10	7020880	7021860
chr10	7027340	7030100
chr10	7244510	7245570
chr10	7319170	7320110
chr10	7360010	7361520
chr10	7396310	7397050
chr10	7400170	7402820
chr10	7402970	7405180
chr10	7439270	7440040
chr10	7486270	7487410
chr10	7517110	7518150
chr10	7526890	7528220
chr10	7593120	7594630
chr10	7605420	7606320
chr10	7651980	7653610
chr10	7707570	7708760
chr10	7745660	7746830
chr10	7984940	7986840
chr10	8075550	8078410
chr10	8354500	8355600
chr10	8373780	8375270
chr10	8572820	8573700
chr10	75626930	75628310
chr10	75632840	75634150
chr10	75646410	75649300
chr10	75936640	75937620
chr10	75997850	75998270
chr10	76091900	76093200
chr10	76177820	76178830
chr10	76344690	76346530
chr10	76346670	76348540
chr10	76348600	76349030
chr10	76349070	76350500
chr10	76361420	76363240
chr10	76405390	76406680
chr10	76572590	76574310
chr10	76592660	76594280
chr10	76597260	76598310
chr10	76613520	76615390
chr10	76626340	76628260
chr10	76650790	76651870
chr10	76661330	76662240
chr10	76681230	76682020
chr10	76683340	76687550
chr10	76690420	76693790
chr10	76716380	76718790
chr10	76727590	76729270
chr10	76747660	76748770
chr10	76748870	76749480
chr10	76829660	76834010
chr10	76970700	76970890
chr10	76993160	76993720
chr10	76993980	76994360
chr10	76994500	76994690
chr10	76995130	76995370
chr10	77007290	77008990
chr10	77043140	77044320
chr10	77169200	77169820
chr10	77210550	77212180
chr10	77227890	77229720
chr10	77356910	77358740
chr10	77419860	77421220
chr10	77467750	77468880
chr11	355180	356700
chr11	369960	372100
chr11	377330	379410
chr11	380450	380820
chr11	380950	381660
chr11	397660	398190
chr11	404910	405710
chr11	406990	407060
chr11	407160	407420
chr11	484260	486930
chr11	487070	487410
chr11	487470	488190
chr11	488310	488520
chr11	488650	489390
chr11	496790	497970
chr11	505420	506600
chr11	567850	568080
chr11	613600	613780
chr11	614400	614470
chr11	637590	639430
chr11	640710	644210
chr11	654780	656020
chr11	706290	709320
chr11	720220	720590
chr11	720750	720820
chr11	772520	773520
chr11	788660	790020
chr11	818960	819570
chr11	819910	821620
chr11	833030	834090
chr11	834590	836060
chr11	852250	862540
chr11	862740	864430
chr11	867120	867410
chr11	869960	870120
chr11	871210	873910
chr11	874680	877240
chr11	909300	910770
chr11	926090	927770
chr11	945610	946570
chr11	952260	953080
chr11	994250	997120
chr11	1005500	1006520
chr11	1023070	1023500
chr11	1024100	1024840
chr11	1025370	1025800
chr11	1027820	1027960
chr11	1028390	1028640
chr11	1029150	1029220
chr11	1029620	1030210
chr11	1030340	1030570
chr11	1030780	1030940
chr11	1032050	1033010
chr11	1033080	1036600
chr11	1076820	1077590
chr11	1078670	1079650
chr11	1081810	1082280
chr11	1083840	1084240
chr11	1112700	1117300
chr11	1119240	1126300
chr11	1150860	1159980
chr11	1212840	1222650
chr11	1244420	1246910
chr11	1248380	1248530
chr11	1250000	1250390
chr11	1250530	1250910
chr11	1251830	1252160
chr11	1252790	1253220
chr11	1254500	1255020
chr11	1255080	1255430
chr11	1255540	1255750
chr11	1255910	1256310
chr11	1256640	1257610
chr11	1257790	1258150
chr11	1258400	1260100
chr11	1283410	1284900
chr11	1291080	1295590
chr11	1298480	1303660
chr11	1317020	1322710
chr11	1356450	1359540
chr11	1369790	1371880
chr11	1411610	1415210
chr11	1416100	1426670
chr11	1432860	1436500
chr11	1440910	1450980
chr11	1456720	1457260
chr11	1457360	1459530
chr11	1459620	1462010
chr11	1463180	1463710
chr11	1463840	1464330
chr11	1464360	1464560
chr11	1464870	1466200
chr11	1466230	1466520
chr11	1467140	1471000
chr11	1471070	1471810
chr11	1472020	1472600
chr11	1477920	1478180
chr11	1480460	1481720
chr11	1483920	1485000
chr11	1488640	1490670
chr11	1492650	1495720
chr11	1507120	1507670
chr11	1518670	1526660
chr11	1527930	1532520
chr11	1538000	1541130
chr11	1551670	1554330
chr11	1573670	1574330
chr11	61370300	61371430
chr11	61447980	61452810
chr11	61455600	61456910
chr11	61457970	61459840
chr11	61476750	61481540
chr11	61482720	61487580
chr11	61540750	61541430
chr11	61544940	61545200
chr11	61600930	61603240
chr11	61618190	61619630
chr11	61641340	61641980
chr11	61722670	61723180
chr11	61723420	61723940
chr11	61734260	61734780
chr11	61772630	61773550
chr11	61870220	61870810
chr11	61879650	61880650
chr11	61891640	61893590
chr11	62105050	62105360
chr11	62105640	62107130
chr11	62168050	62168660
chr11	62211340	62213370
chr11	62230420	62231030
chr11	62268860	62270100
chr11	62340220	62341300
chr11	62357920	62358870
chr11	62366280	62367630
chr11	62368160	62368890
chr11	62388770	62389330
chr11	62412480	62414030
chr11	62419230	62420640
chr11	62446220	62446330
chr11	62521190	62521430
chr11	62529130	62529260
chr11	62538960	62540040
chr11	62572360	62572800
chr11	62598740	62599420
chr11	62606900	62606970
chr11	62607130	62607540
chr11	62650470	62651460
chr11	62685530	62688680
chr11	63257840	63258350
chr11	63304350	63305840
chr11	63328170	63329190
chr11	66009120	66010380
chr11	66026290	66027900
chr11	66046010	66049720
chr11	66101700	66101980
chr11	66111180	66112440
chr11	66137460	66138710
chr11	66138800	66139030
chr11	66188830	66189590
chr11	66205730	66206100
chr11	66278180	66278480
chr11	66278560	66278670
chr11	66278710	66279490
chr11	66335550	66335740
chr11	66369560	66369970
chr11	66384530	66386950
chr11	66406220	66407120
chr11	66444560	66445230
chr11	66512390	66513700
chr11	66611110	66611220
chr11	66611330	66611420
chr11	66627950	66630700
chr11	66631430	66633650
chr11	66633820	66634370
chr11	66724320	66725790
chr11	66790930	66791900
chr11	67008460	67009470
chr11	67044820	67046670
chr11	67057020	67057290
chr11	67071160	67071580
chr11	67071620	67072240
chr11	67120550	67120760
chr11	67133100	67134930
chr11	67152130	67153320
chr11	67188310	67188400
chr11	67188690	67189370
chr11	67196100	67196450
chr11	67196490	67196590
chr11	67200920	67201460
chr11	67210150	67210870
chr11	67232170	67232270
chr11	67232330	67232520
chr11	67235560	67236480
chr11	67271690	67272650
chr11	67351320	67351600
chr11	67351640	67351930
chr11	67352040	67352150
chr11	67352240	67352600
chr11	67382410	67382540
chr11	67435110	67435900
chr11	67572030	67572680
chr11	67593210	67594650
chr11	67757550	67758570
chr11	67770650	67771020
chr11	67779440	67782760
chr11	67815440	67816340
chr11	67859790	67860220
chr11	67886170	67888290
chr11	67908290	67909090
chr11	76541640	76542500
chr11	76817350	76819640
chr11	76856230	76858840
chr11	76864160	76866260
chr11	76894200	76894810
chr11	77168060	77169090
chr11	77183770	77184590
chr11	77301660	77302000
chr11	77339730	77340370
chr11	77347160	77348630
chr11	77437360	77438420
chr11	77705410	77705630
chr11	77733320	77734200
chr11	77740780	77742700
chr11	77756150	77757100
chr11	77788600	77790620
chr11	77810220	77811980
chr11	77818900	77820480
chr11	77820630	77821830
chr11	78024360	78025030
chr11	78060770	78061610
chr11	78061650	78062930
chr11	78371000	78372350
chr11	78400120	78401970
chr11	78417220	78418390
chr11	78450820	78452460
chr11	78453400	78454640
chr11	78469980	78470760
chr11	78473230	78474080
chr11	78506600	78507680
chr11	78521110	78522020
chr11	117314760	117316310
chr11	117343960	117345160
chr11	117346900	117349960
chr11	117360530	117362030
chr11	117363070	117364100
chr11	117381460	117384180
chr11	117388020	117388730
chr11	117398380	117401870
chr11	117405650	117408410
chr11	117415730	117420290
chr11	117432070	117433840
chr11	117440550	117442070
chr11	117453040	117453630
chr11	117453960	117455200
chr11	117458730	117460380
chr11	117461120	117464280
chr11	117470160	117473170
chr11	117473680	117478750
chr11	117487590	117491510
chr11	117504480	117506490
chr11	117511250	117513010
chr11	117525260	117526080
chr11	117527700	117529820
chr11	117531630	117536970
chr11	117538460	117540590
chr11	117549020	117550450
chr11	117558620	117559430
chr11	117567170	117567790
chr11	117573700	117576040
chr11	117581080	117584650
chr11	117586200	117589300
chr11	117590530	117591340
chr11	117592590	117593670
chr11	117594140	117595420
chr11	117604960	117606020
chr11	117613830	117614760
chr11	117614980	117616560
chr11	117619080	117626000
chr11	117634630	117638570
chr11	117642760	117644440
chr11	117648240	117649170
chr11	117652780	117653500
chr11	117660560	117667740
chr11	117685000	117687580
chr11	117721070	117723140
chr11	117725570	117728100
chr11	117728200	117728920
chr11	117729000	117730260
chr11	117730570	117734040
chr11	117736350	117737610
chr11	117738240	117739460
chr11	117739540	117747300
chr11	117777570	117778500
chr11	117784690	117785100
chr11	117785230	117786690
chr11	117842110	117844650
chr11	117857250	117857390
chr11	117857530	117857760
chr11	117969810	117970610
chr11	118015060	118015770
chr11	118045230	118047070
chr11	118122420	118122930
chr11	118230390	118230680
chr11	118307660	118308970
chr11	118312370	118313380
chr11	118443270	118444950
chr11	118488460	118494820
chr11	118504540	118506110
chr11	118506270	118506780
chr11	118514890	118516070
chr11	118522570	118524450
chr11	118570020	118570620
chr11	118575840	118577580
chr11	118770220	118770620
chr11	118770910	118771320
chr11	118809190	118811660
chr11	118869030	118869130
chr11	118964260	118964580
chr11	118978810	118980810
chr11	118992350	118993800
chr11	119020400	119020660
chr11	119040010	119040560
chr11	119077320	119078140
chr11	119092950	119093580
chr11	119211150	119211400
chr11	119231760	119234550
chr11	119246100	119247490
chr11	119291640	119293820
chr11	119302600	119304420
chr12	73550	74380
chr12	176600	176940
chr12	192560	195540
chr12	248520	249040
chr12	312910	313180
chr12	340040	341360
chr12	341480	343060
chr12	397820	398310
chr12	523660	524430
chr12	669670	670500
chr12	716800	717400
chr12	837940	838850
chr12	1057530	1058760
chr12	1076890	1078430
chr12	1143780	1144760
chr12	1156830	1158150
chr12	1162840	1164700
chr12	1186630	1187560
chr12	1192750	1193630
chr12	1271120	1271830
chr12	1280740	1281540
chr12	1329020	1329820
chr12	1389200	1390370
chr12	1391590	1394120
chr12	1400620	1401370
chr12	1427290	1428610
chr12	1447780	1450000
chr12	1489190	1490080
chr12	6053800	6054360
chr12	6193120	6194280
chr12	6289250	6292270
chr12	6292410	6293530
chr12	6309730	6311010
chr12	6314190	6315010
chr12	6324820	6326100
chr12	6333120	6334590
chr12	6334700	6336410
chr12	6336720	6338470
chr12	6445210	6446100
chr12	6472170	6472600
chr12	6578930	6579690
chr12	6644640	6645650
chr12	6677090	6677300
chr12	6711660	6715430
chr12	6739560	6740750
chr12	6756180	6756480
chr12	6770370	6772230
chr12	6797390	6798260
chr12	6887090	6887400
chr12	6931070	6932540
chr12	6938100	6939020
chr12	6982160	6982370
chr12	7014240	7014740
chr12	7023820	7024980
chr12	7037550	7039810
chr12	7124150	7125570
chr12	7261080	7261260
chr12	7592160	7593280
chr12	48550440	48551240
chr12	48690240	48691330
chr12	48744000	48744560
chr12	49075420	49075960
chr12	49215380	49216780
chr12	49244360	49245860
chr12	49255900	49258560
chr12	49275600	49276660
chr12	49276670	49278270
chr12	49339270	49341020
chr12	49364350	49365230
chr12	49373500	49374200
chr12	49378910	49380050
chr12	49392450	49392860
chr12	49484270	49484910
chr12	49500830	49502070
chr12	49502240	49504260
chr12	49581680	49582190
chr12	49593100	49593490
chr12	49594660	49596250
chr12	49606230	49607020
chr12	49608450	49609620
chr12	49616350	49617160
chr12	49620800	49622120
chr12	49658970	49660600
chr12	49673250	49674140
chr12	49717130	49717380
chr12	49761370	49762170
chr12	49904100	49905460
chr12	49921210	49922040
chr12	49941480	49942670
chr12	49943420	49943860
chr12	49945190	49946150
chr12	50066850	50068590
chr12	50100070	50100830
chr12	50235260	50236630
chr12	50257820	50258740
chr12	50295410	50297560
chr12	50368270	50368520
chr12	50368610	50369240
chr12	50372070	50373440
chr12	50377480	50378850
chr12	50399180	50399970
chr12	56137550	56140470
chr12	56367920	56369500
chr12	56391120	56391390
chr12	56400610	56402530
chr12	56415360	56417450
chr12	56498610	56499870
chr12	56546420	56547040
chr12	56552190	56552420
chr12	56552680	56553370
chr12	56582570	56583130
chr12	56661220	56661570
chr12	56692220	56693940
chr12	56709030	56709600
chr12	56726990	56727270
chr12	56752710	56753840
chr12	56841840	56843090
chr12	56880850	56881720
chr12	56915870	56917200
chr12	57021430	57023900
chr12	57029120	57029960
chr12	57080900	57081030
chr12	57118420	57118740
chr12	57144980	57145970
chr12	57483140	57484300
chr12	57484310	57484900
chr12	57522820	57528360
chr12	57528820	57530660
chr12	57601140	57601820
chr12	57602600	57602860
chr12	57610810	57616730
chr12	57654840	57656550
chr12	57735940	57736790
chr12	57868760	57869070
chr12	57869180	57869260
chr12	57869400	57869610
chr12	57869720	57869850
chr12	57881980	57882800
chr12	57946120	57949070
chr12	57985250	57986750
chr12	57998640	57998960
chr12	58005780	58006530
chr12	58025150	58025690
chr12	58025920	58026320
chr12	58120580	58120740
chr12	58229920	58231210
chr12	58233580	58240150
chr12	58257360	58260040
chr12	58261310	58265150
chr12	58281640	58283040
chr12	58335670	58336220
chr12	58542090	58543200
chr12	58617540	58619010
chr12	58692070	58693100
chr12	58779050	58779500
chr12	58818930	58820140
chr12	58907110	58908600
chr12	121019060	121019140
chr12	121037640	121039360
chr12	121067390	121068420
chr12	121079140	121080510
chr12	121148520	121150870
chr12	121163740	121164520
chr12	121175790	121176080
chr12	121272690	121274810
chr12	121339690	121341640
chr12	121452800	121454130
chr12	121570900	121571400
chr12	121648100	121649000
chr12	121717390	121717960
chr12	121732600	121734440
chr12	121789570	121789930
chr12	121838020	121839580
chr12	121880640	121880790
chr12	121901820	121906540
chr12	121955990	121956580
chr12	121970860	121971860
chr12	121973100	121976820
chr12	122013760	122016700
chr12	122016850	122017820
chr12	122048050	122049080
chr12	122191300	122192650
chr12	122204260	122208810
chr12	122236600	122237640
chr12	122277740	122277830
chr12	122310400	122310970
chr12	122356620	122357270
chr12	122362280	122363720
chr12	122385880	122386230
chr12	122460090	122462960
chr12	122466050	122468600
chr12	122517170	122517500
chr12	122517600	122521190
chr12	122582250	122583490
chr12	122667840	122668410
chr12	122688350	122689060
chr12	122749630	122750850
chr12	122834510	122835430
chr12	122897360	122898800
chr12	122921450	122923090
chr12	122984530	122985180
chr12	123119900	123120750
chr12	123237500	123238230
chr12	131486520	131487720
chr12	131490590	131493870
chr12	131493900	131495710
chr12	131500490	131504280
chr12	131504890	131506660
chr12	131517470	131520300
chr12	131526220	131530840
chr12	131552830	131553570
chr12	131580970	131583180
chr12	131590410	131591050
chr12	131596470	131600020
chr12	131614350	131616260
chr12	131620710	131621510
chr12	131621550	131622680
chr12	131627040	131628550
chr12	131695080	131696740
chr12	131703030	131709140
chr12	131713980	131715500
chr12	131718080	131719460
chr12	131762210	131762810
chr12	131832240	131833710
chr12	131855740	131857060
chr12	131863450	131869610
chr12	131871390	131873360
chr12	131873470	131875740
chr12	131943090	131946130
chr12	132039400	132041820
chr12	132062410	132064170
chr12	132067310	132068300
chr12	132087690	132090290
chr12	132103050	132104260
chr12	132110330	132114350
chr12	132123980	132129860
chr12	132195990	132197460
chr12	132259050	132260040
chr12	132269770	132271000
chr12	132284280	132286600
chr12	132336320	132338270
chr12	132379660	132380140
chr12	132380240	132380320
chr12	132380360	132382760
chr12	132384690	132391430
chr12	132391460	132392030
chr12	132392070	132393180
chr12	132396640	132397740
chr12	132401610	132401950
chr12	132404680	132405640
chr12	132414680	132415400
chr12	132434580	132436420
chr12	132442530	132444680
chr12	132552030	132554030
chr12	132568940	132569800
chr12	132638880	132640500
chr12	132654670	132662270
chr12	132682500	132683710
chr12	132688240	132690100
chr12	132690260	132690460
chr12	132695570	132695880
chr12	132840400	132846980
chr12	132853120	132853840
chr12	132863020	132867360
chr12	132877360	132880370
chr12	132884480	132888660
chr12	132891170	132901440
chr12	132927990	132944980
chr12	132973390	132977650
chr12	132979010	132988740
chr12	132999510	133001310
chr12	133004360	133011320
chr12	133013360	133016580
chr12	133020710	133023380
chr12	133026140	133031010
chr12	133084940	133091390
chr12	133102410	133104530
chr12	133104570	133112920
chr12	133113240	133124580
chr12	133124610	133131280
chr12	133141790	133144060
chr12	133144110	133146510
chr12	133146830	133146920
chr12	133147130	133147890
chr12	133148110	133148870
chr12	133149210	133150900
chr12	133158850	133159550
chr12	133167320	133170970
chr12	133173930	133175930
chr12	133287650	133288750
chr12	133336760	133338200
chr13	20208100	20208800
chr13	20355930	20356520
chr13	20436610	20437580
chr13	20493890	20495230
chr13	20691890	20694040
chr13	20733720	20735020
chr13	20750920	20752520
chr13	20765730	20766920
chr13	20844520	20845030
chr13	20875130	20876770
chr13	20988500	20990770
chr13	21098780	21099890
chr13	21141400	21141800
chr13	21141920	21142020
chr14	20902750	20903620
chr14	20937700	20939050
chr14	21093310	21094470
chr14	21100600	21101800
chr14	21121200	21121870
chr14	21538560	21538980
chr14	21555260	21555470
chr14	21555620	21556120
chr14	21659660	21660760
chr14	21768710	21769120
chr14	21769400	21769840
chr14	21904870	21905350
chr14	21977930	21979260
chr14	21993790	21994190
chr14	22004330	22004980
chr14	22115530	22115980
chr14	22564090	22565410
chr14	22896460	22898530
chr15	39877460	39877670
chr15	39877760	39879540
chr15	39920530	39923100
chr15	39983950	39985760
chr15	40074260	40074820
chr15	40120440	40121110
chr15	40143520	40145000
chr15	40170280	40171400
chr15	40211250	40212050
chr15	40226540	40227440
chr15	40268140	40268610
chr15	40361010	40362620
chr15	40373830	40375220
chr15	40384090	40385880
chr15	40394440	40396380
chr15	40442390	40442850
chr15	40532300	40532790
chr15	40582870	40582960
chr15	40583040	40583210
chr15	40583380	40583460
chr15	40583690	40583800
chr15	40583850	40584040
chr15	40585930	40586460
chr15	40618920	40621410
chr15	40631100	40631710
chr15	40632220	40633000
chr15	40657930	40659250
chr15	40675250	40675420
chr15	40698170	40699060
chr15	40803100	40804750
[truncated: 1,497 more rows]
