# Supplementary material for: Coexpression patterns define epigenetic regulators associated with neurological dysfunction
Source: Genome Res. 2019 Apr;29(4):532–42. doi: 10.1101/gr.239442.118 (PMC6442390; doi:10.1101/gr.239442.118)
Supplement: Supplemental Material [file supp_gr.239442.118_Supplemental_Code_1.zip › ldsc/scripts/run_LDSC.sh]

# Run LDSC
# Peter Hickey
# 2018-10-31

# SGE variables ----------------------------------------------------------------

#$ -l mem_free=4G
#$ -l h_vmem=4.1G
#$ -m n
#$ -l h_fsize=500G
#$ -l cegs
#$ -pe local 8

# Load modules -----------------------------------------------------------------

module load conda_R/3.5.x
module load python/2.7.6

# Run R script -----------------------------------------------------------------

Rscript run_LDSC.R ${SGE_TASK_ID}
