# Supplementary material for: Coexpression patterns define epigenetic regulators associated with neurological dysfunction
Source: Genome Res. 2019 Apr;29(4):532–42. doi: 10.1101/gr.239442.118 (PMC6442390; doi:10.1101/gr.239442.118)
Supplement: Supplemental Material [file supp_gr.239442.118_Supplemental_Code_1.zip › ldsc/tables/annotated_traits_df.csv]

Trait	Type	N	N_cases	N_controls
ADHD	Psychiatric	96990	12645	84345
Alzheimers disease	Neurological	54162	17008	37154
Anorexia nervosa	Psychiatric	14600	3495	11105
Anxiety disorder	Psychiatric	17526	5761	11765
Autism spectrum disorder	Psychiatric	13556	6179	7377
Bipolar disorder	Psychiatric	16731	NA	NA
BMI	Additional_phenotype	339224	NA	NA
Childhood cognitive performance	Behavioural-cognitive	17989	NA	NA
Cigarettes per day	Behavioural-cognitive	38617	NA	NA
College attainment	Behavioural-cognitive	120917	NA	NA
Conscientiousness	Behavioural-cognitive	17375	NA	NA
Coronary artery disease	Additional_phenotype	86995	NA	NA
Crohns disease	Additional_phenotype	20883	NA	NA
Depressive symptoms	Behavioural-cognitive	161460	NA	NA
Epilepsy	Neurological	28218	7779	20439
Ever smoked	Behavioural-cognitive	74035	NA	NA
Extraversion	Behavioural-cognitive	63030	NA	NA
Focal epilepsy	Neurological	22586	4601	17985
Generalized epilepsy	Neurological	18769	2525	16244
Height	Additional_phenotype	253288	NA	NA
IQ	Behavioural-cognitive	78308	NA	NA
Ischemic stroke	Neurological	29633	10307	19326
Major depressive disorder	Psychiatric	18759	9240	9519
Neuroticism	Behavioural-cognitive	170911	NA	NA
Openness	Behavioural-cognitive	17375	NA	NA
PTSD	Psychiatric	9537	2424	7113
Schizophrenia	Psychiatric	77096	33640	43456
Subjective well-being	Behavioural-cognitive	298420	NA	NA
Years of education	Behavioural-cognitive	293723	NA	NA
