# Supplementary material for: Coexpression patterns define epigenetic regulators associated with neurological dysfunction
Source: Genome Res. 2019 Apr;29(4):532–42. doi: 10.1101/gr.239442.118 (PMC6442390; doi:10.1101/gr.239442.118)
Supplement: Supplemental Material [file supp_gr.239442.118_Supplemental_Code_1.zip › ldsc/tables/LDSC_results.baseline_adjustments.csv]

Trait	Stratum	Feature	Total width (bp)	Proportion of SNPs	Coefficient	Coefficient_std_error	Coefficient_z-score	Coefficient_p	Coefficient_holm	Proportion of h2	Proportion of h2 standard error	Enrichment	Enrichment_std_error
ADHD	Brain-linked (non-sig)	highly_coexp_all_brain_regulatory_elements	15009968	0.00451962491804	7.79550767329e-8	5.1765805169e-8	1.50591836596	0.0660440656034436	0.1320881312068872	0.0285018702384	0.0120232321626	6.30624681368	2.66022786861
Alzheimers disease	Brain-linked (non-sig)	highly_coexp_all_brain_regulatory_elements	15009968	0.00451962491804	-8.27504917251e-8	7.8763059516e-8	-1.05062566428	0.85328472542504	1	-0.00252163072893	0.0308024034916	-0.557929203121	6.8152565866
Anorexia nervosa	Brain-linked (non-sig)	highly_coexp_all_brain_regulatory_elements	15009968	0.00451962491804	-1.6047812336e-7	1.69117347252e-7	-0.94891580295	0.8286682817622315	1	-0.0149671294514	0.0239181774292	-3.31158663005	5.29207132515
Anxiety disorder	Brain-linked (non-sig)	highly_coexp_all_brain_regulatory_elements	15009968	0.00451962491804	-2.57313021348e-8	1.17516461469e-7	-0.218959129753	0.5866590575239632	1	0.0067225528455	0.051321274948	1.48741388222	11.3552066551
Autism spectrum disorder	Brain-linked (non-sig)	highly_coexp_all_brain_regulatory_elements	15009968	0.00451962491804	-6.625542272e-8	2.29512664127e-7	-0.288678722684	0.6135863766796845	1	0.00185978040182	0.016900297843	0.411489987676	3.73931424608
Bipolar disorder	Brain-linked (sig)	highly_coexp_all_brain_regulatory_elements	15009968	0.00451962491804	6.36153040582e-7	2.35374575944e-7	2.70272623129	0.0034386682634635775	0.006877336526927155	0.0596855136169	0.0180038507659	13.2058555078	3.98348338465
BMI	Brain-linked (sig)	highly_coexp_all_brain_regulatory_elements	15009968	0.00451962491804	1.21189230422e-7	5.3171463682e-8	2.27921561736	0.011327125589607906	0.021570136705255982	0.0337963087979	0.0102249761963	7.4776799869	2.26235061133
Childhood cognitive performance	Brain-linked (non-sig)	highly_coexp_all_brain_regulatory_elements	15009968	0.00451962491804	2.64834823601e-7	1.49902161667e-7	1.7667178422	0.038637746883703396	0.07727549376740679	0.0469840844745	0.0246150259846	10.3955716075	5.44625415404
Cigarettes per day	Brain-linked (non-sig)	highly_coexp_all_brain_regulatory_elements	15009968	0.00451962491804	2.08937454088e-8	6.85737809372e-8	0.304690001386	0.38030113274589944	0.7606022654917989	0.0149527158971	0.0316562267675	3.30839752596	7.0041712181
College attainment	Brain-linked (non-sig)	highly_coexp_all_brain_regulatory_elements	15009968	0.00451962491804	2.937029348e-8	2.57569194116e-8	1.14028750918	0.1270832699754999	0.2541665399509998	0.0246773318851	0.00991664624608	5.46003978927	2.19413035947
Conscientiousness	Brain-linked (non-sig)	highly_coexp_all_brain_regulatory_elements	15009968	0.00451962491804	-2.2756664386e-7	1.09839921641e-7	-2.07180267848	0.9808580765969258	1	-0.0619624204038	0.0465929684521	-13.7096377526	10.309034333
Coronary artery disease	Non-brain-linked	highly_coexp_all_brain_regulatory_elements	15009968	0.00451962491804	1.31588135958e-8	7.15077605775e-8	0.184019377611	0.426999126687604	0.853998253375208	0.0234337301556	0.0229143107486	5.18488383009	5.06995849527
Crohns disease	Non-brain-linked	highly_coexp_all_brain_regulatory_elements	15009968	0.00451962491804	8.6913886276e-8	2.51464650609e-7	0.345630632638	0.3648101608397605	0.729620321679521	0.022905657586	0.0119919394117	5.06804391988	2.65330411907
Depressive symptoms	Brain-linked (sig)	highly_coexp_all_brain_regulatory_elements	15009968	0.00451962491804	1.7675058884e-8	1.61469229931e-8	1.09463944874	0.13683731291955567	0.13683731291955567	0.02114383492	0.0105252661661	4.67822779621	2.32879195883
Epilepsy	Brain-linked (non-sig)	highly_coexp_all_brain_regulatory_elements	15009968	0.00451962491804	6.40442363972e-8	7.86850932428e-8	0.813930997064	0.2078422410340147	0.4156844820680294	0.0291603641807	0.0267032605321	6.4519434045	5.90829128885
Ever smoked	Brain-linked (non-sig)	highly_coexp_all_brain_regulatory_elements	15009968	0.00451962491804	7.54656055557e-9	3.50644226499e-8	0.215219872031	0.4147979491497378	0.8295958982994756	0.0124009072463	0.015552699859	2.74379123736	3.44114835656
Extraversion	Brain-linked (non-sig)	highly_coexp_all_brain_regulatory_elements	15009968	0.00451962491804	-5.62204461449e-8	3.05079949555e-8	-1.84281026095	0.9673216409309586	1	-0.105340229616	0.0933299710033	-23.3072946375	20.6499372616
Focal epilepsy	Brain-linked (non-sig)	highly_coexp_all_brain_regulatory_elements	15009968	0.00451962491804	2.12275647403e-8	8.72833863456e-8	0.243202809023	0.40392414544872274	0.8078482908974455	0.0127327484129	0.0644996434429	2.81721351745	14.2710168681
Generalized epilepsy	Brain-linked (sig)	highly_coexp_all_brain_regulatory_elements	15009968	0.00451962491804	3.83277899878e-7	1.51426989822e-7	2.53110690723	0.005685159337693304	0.011370318675386609	0.0486555027232	0.017304005319	10.765385094	3.82863747165
Height	Non-brain-linked	highly_coexp_all_brain_regulatory_elements	15009968	0.00451962491804	-2.36869779417e-8	9.27144368042e-8	-0.255483167004	0.6008250284404268	1	0.0147515273104	0.00694318464209	3.26388308275	1.53623027751
IQ	Brain-linked (sig)	highly_coexp_all_brain_regulatory_elements	15009968	0.00451962491804	1.0510963493e-7	5.70971417775e-8	1.84089135915	0.03281874046183112	0.03281874046183112	0.0269987228226	0.00924682633377	5.97366447709	2.04592781513
Ischemic stroke	Brain-linked (non-sig)	highly_coexp_all_brain_regulatory_elements	15009968	0.00451962491804	6.86310428112e-8	9.42601404525e-8	0.728102488303	0.23327542537934262	0.46655085075868524	0.041047534159600003	0.0384318613723	9.08206652189	8.50332982699
Major depressive disorder	Brain-linked (non-sig)	highly_coexp_all_brain_regulatory_elements	15009968	0.00451962491804	4.09532321967e-8	1.51683500893e-7	0.269991343525	0.39358345662856276	0.7871669132571255	0.0245040043407	0.0313408730243	5.42168980504	6.93439690077
Neuroticism	Brain-linked (sig)	highly_coexp_all_brain_regulatory_elements	15009968	0.00451962491804	4.2363183139e-8	1.46321663007e-8	2.89520924438	0.001894529335853525	0.00378905867170705	0.0224287597745	0.00532235494594	4.96252679841	1.17760987747
Openness	Brain-linked (sig)	highly_coexp_all_brain_regulatory_elements	15009968	0.00451962491804	1.60954802782e-7	1.38651382883e-7	1.16085970032	0.12284947992098971	0.12284947992098971	0.0586077636416	0.0417823218261	12.9673954597	9.24464365601
PTSD	Brain-linked (non-sig)	highly_coexp_all_brain_regulatory_elements	15009968	0.00451962491804	1.18438318312e-7	2.61198020253e-7	0.453442634048	0.32511502123954517	0.32511502123954517	0.112854278132	0.385414114139	24.9698327137	85.2756857323
Schizophrenia	Brain-linked (sig)	highly_coexp_all_brain_regulatory_elements	15009968	0.00451962491804	1.5935637636e-7	9.40412041301e-8	1.6945378128	0.04508156635264287	0.04508156635264287	0.0211296110985	0.00620677809691	4.67508067188	1.37329495466
Subjective well-being	Brain-linked (non-sig)	highly_coexp_all_brain_regulatory_elements	15009968	0.00451962491804	-4.02235539611e-10	1.00007018163e-8	-0.0402207312048	0.5160414250548427	0.5160414250548427	0.0120542586198	0.0114802024204	2.6670926987	2.54007857479
Years of education	Brain-linked (non-sig)	highly_coexp_all_brain_regulatory_elements	15009968	0.00451962491804	1.44587741057e-8	1.20986834378e-8	1.19507004048	0.1160298330665222	0.2320596661330444	0.0259054900587	0.00994314377827	5.73177874901	2.19999313186
ADHD	Brain-linked (non-sig)	EM_all_brain_regulatory_elements	46001863	0.015206869101	2.32589985513e-8	2.64118385311e-8	0.880627773181	0.1892596606108311	0.1892596606108311	0.0511342092323	0.0199763132217	3.36257311698	1.31363748113
Alzheimers disease	Brain-linked (non-sig)	EM_all_brain_regulatory_elements	46001863	0.015206869101	-2.96211677196e-8	5.83482376198e-8	-0.507661738005	0.6941547070899101	1	0.0541255222264	0.0681021264161	3.55928112928	4.47837920903
Anorexia nervosa	Brain-linked (non-sig)	EM_all_brain_regulatory_elements	46001863	0.015206869101	-1.08487172654e-7	9.10447131652e-8	-1.19158124489	0.8832872587020162	1	-0.0247875433392	0.0422988036916	-1.63002279921	2.78155900539
Anxiety disorder	Brain-linked (non-sig)	EM_all_brain_regulatory_elements	46001863	0.015206869101	-1.35545104125e-7	7.15689352158e-8	-1.89390974892	0.9708815048669506	1	-0.120955795755	0.134657629816	-7.95402360287	8.85505286602
Autism spectrum disorder	Brain-linked (non-sig)	EM_all_brain_regulatory_elements	46001863	0.015206869101	-7.27996468157e-8	1.15842797086e-7	-0.628434815519	0.7351404321071716	1	0.00827776719959	0.0269442796964	0.544343950397	1.77184925559
Bipolar disorder	Brain-linked (sig)	EM_all_brain_regulatory_elements	46001863	0.015206869101	1.71463341619e-7	1.21566174992e-7	1.41045271541	0.07920302455761759	0.07920302455761759	0.0836430135741	0.0284638781643	5.50034415492	1.8717776799
BMI	Brain-linked (sig)	EM_all_brain_regulatory_elements	46001863	0.015206869101	4.7943527253e-8	2.08644851476e-8	2.2978533577	0.010785068352627991	0.021570136705255982	0.0631714337613	0.0130453147383	4.15413806365	0.85785671276
Childhood cognitive performance	Brain-linked (non-sig)	EM_all_brain_regulatory_elements	46001863	0.015206869101	-3.79892691692e-8	8.55085330088e-8	-0.444274598482	0.6715779680231752	0.6715779680231752	-4.63562441855e-4	0.0418145219621	-0.0304837530183	2.74971275708
Cigarettes per day	Brain-linked (non-sig)	EM_all_brain_regulatory_elements	46001863	0.015206869101	2.37225259796e-10	3.83682125511e-8	0.0061828593	0.49753341172681975	0.7606022654917989	0.018449844795	0.0561911029569	1.21325729001	3.6951132139
College attainment	Brain-linked (non-sig)	EM_all_brain_regulatory_elements	46001863	0.015206869101	-1.90722952699e-8	1.72916823728e-8	-1.10297511015	0.8649810129300061	0.8649810129300061	0.0227924562168	0.0205548496587	1.49882635706	1.35168189601
Conscientiousness	Brain-linked (non-sig)	EM_all_brain_regulatory_elements	46001863	0.015206869101	-5.94954151764e-8	8.07114069083e-8	-0.737137629678	0.7694806711756843	1	0.00406228274484	0.0960998697146	0.267134721675	6.31950397393
Coronary artery disease	Non-brain-linked	EM_all_brain_regulatory_elements	46001863	0.015206869101	2.83916746512e-9	3.2222683935e-8	0.0881108312033	0.4648942939041339	0.853998253375208	0.0658114000583	0.033239340709	4.32774160291	2.18581093112
Crohns disease	Non-brain-linked	EM_all_brain_regulatory_elements	46001863	0.015206869101	4.52122524736e-8	2.05770908009e-7	0.219721305169	0.41304410549219095	0.729620321679521	0.067040484401	0.0311674041125	4.40856588926	2.0495608863
Depressive symptoms	Brain-linked (sig)	EM_all_brain_regulatory_elements	46001863	0.015206869101	2.18802573753e-8	1.11137651137e-8	1.96875290701	0.02449073627143882	0.04898147254287764	0.0767283954441	0.0239090049437	5.04564055459	1.57225032878
Epilepsy	Brain-linked (non-sig)	EM_all_brain_regulatory_elements	46001863	0.015206869101	-3.18179048412e-10	4.41320094859e-8	-0.00720971132108	0.5028762337577043	0.5028762337577043	0.0294008044159	0.0476865273356	1.93338972149	3.13585439705
Ever smoked	Brain-linked (non-sig)	EM_all_brain_regulatory_elements	46001863	0.015206869101	4.37801990731e-9	2.15120705168e-8	0.20351457587	0.4193664270847012	0.8295958982994756	0.0364699794652	0.0304120214831	2.39825694712	1.99988710899
Extraversion	Brain-linked (non-sig)	EM_all_brain_regulatory_elements	46001863	0.015206869101	-3.33950163971e-8	2.23481708565e-8	-1.49430647418	0.9324522331277288	1	-0.178714093253	0.214331580795	-11.7521951472	14.0943924336
Focal epilepsy	Brain-linked (non-sig)	EM_all_brain_regulatory_elements	46001863	0.015206869101	-4.49027588741e-8	4.94919684873e-8	-0.907273649575	0.8178689474615023	0.8178689474615023	-0.110587839422	0.142404438528	-7.27222932533	9.36448111589
Generalized epilepsy	Brain-linked (sig)	EM_all_brain_regulatory_elements	46001863	0.015206869101	1.99707565698e-7	9.0597132746e-8	2.20434752894	0.013749956387091538	0.013749956387091538	0.0946572558024	0.0325568274925	6.22463803522	2.14092902861
Height	Non-brain-linked	EM_all_brain_regulatory_elements	46001863	0.015206869101	-3.66503965466e-8	5.34135950853e-8	-0.686162324181	0.7536946234644528	1	0.0444136467605	0.0124521486777	2.92063056936	0.818850257409
IQ	Brain-linked (sig)	EM_all_brain_regulatory_elements	46001863	0.015206869101	6.29189334024e-8	2.94122701262e-8	2.13920697493	0.016209454778155885	0.03241890955631177	0.0661343760816	0.0152279050198	4.34898042736	1.00138331689
Ischemic stroke	Brain-linked (non-sig)	EM_all_brain_regulatory_elements	46001863	0.015206869101	1.10271691277e-9	5.00390955107e-8	0.0220371072162	0.49120917771997946	0.49120917771997946	0.0509863713293	0.0647537466562	3.35285133256	4.25819057337
Major depressive disorder	Brain-linked (non-sig)	EM_all_brain_regulatory_elements	46001863	0.015206869101	-1.14138790968e-8	7.45278255205e-8	-0.153149230064	0.5608597031091374	0.7871669132571255	0.0415059955558	0.0521024789773	2.72942413591	3.4262462990500002
Neuroticism	Brain-linked (sig)	EM_all_brain_regulatory_elements	46001863	0.015206869101	2.06588809178e-8	1.29444394275e-8	1.595965668	0.055248229328496455	0.055248229328496455	0.0496683090339	0.0141438215655	3.26617587777	0.930094253563
Openness	Brain-linked (sig)	EM_all_brain_regulatory_elements	46001863	0.015206869101	1.91869564007e-7	8.91373800755e-8	2.15251518325	0.015678400373560997	0.03135680074712199	0.216161295139	0.0967943638347	14.2147140022	6.36517373774
PTSD	Brain-linked (non-sig)	EM_all_brain_regulatory_elements	46001863	0.015206869101	2.66644901658e-7	1.36201333644e-7	1.9577260701	0.02513108222471809	0.05026216444943618	0.755446000659	1.56411621403	49.6779445949	102.855900426
Schizophrenia	Brain-linked (sig)	EM_all_brain_regulatory_elements	46001863	0.015206869101	1.46665486997e-7	5.65159371428e-8	2.59511731401	0.004727931892717143	0.009455863785434285	0.0651643255434	0.0122781248715	4.28519014077	0.807406494394
Subjective well-being	Brain-linked (non-sig)	EM_all_brain_regulatory_elements	46001863	0.015206869101	6.44971949941e-9	6.52207487784e-9	0.98890607977	0.1613545478226103	0.3227090956452206	0.0633653219794	0.024643705563	4.16688810555	1.62056406216
Years of education	Brain-linked (non-sig)	EM_all_brain_regulatory_elements	46001863	0.015206869101	-6.23836134624e-9	6.75068527522e-9	-0.92410786341	0.8222849201846979	0.8222849201846979	0.0309713727434	0.0177400674501	2.03666991133	1.16658250507
