# Supplementary material for: Coexpression patterns define epigenetic regulators associated with neurological dysfunction
Source: Genome Res. 2019 Apr;29(4):532–42. doi: 10.1101/gr.239442.118 (PMC6442390; doi:10.1101/gr.239442.118)
Supplement: Supplemental Material [file supp_gr.239442.118_Supplemental_Code_1.zip › ldsc/tables/traits_df.csv]

TraitType	Trait	N_cases	N_controls	N
Psychiatric	ADHD	12645	84345
Psychiatric	Anorexia_nervosa	3495	11105
Psychiatric	Anxiety_disorder	5761	11765
Psychiatric	Autism_spectrum_disorder	6179	7377
Psychiatric	Bipolar_disorder	NA	NA	16731
Psychiatric	Major_depressive_disorder	9240	9519
Psychiatric	OCD	NA	NA	NA
Psychiatric	PTSD	2424	7113
Psychiatric	Schizophrenia	33640	43456
Psychiatric	Tourette_syndrome	4220	8994
Neurological	Alzheimers_disease	17008	37154
Neurological	Epilepsy	7779	20439
Neurological	Focal_epilepsy	4601	17985
Neurological	Generalized_epilepsy	2525	16244
Neurological	Intracarebral_hemorrhage	1545	1481
Neurological	Ischemic_stroke	10307	19326
Neurological	Cardioembolic_stroke	1859	17708
Neurological	Early-onset_stroke	NA	NA	NA
Neurological	Large-vessel_disease	1817	17708
Neurological	Small-vessel_disease	1349	19326
Neurological	Migraine	NA	NA
Neurological	Migraine_with_aura	NA	NA
Neurological	Migraine_without_aura	NA	NA
Neurological	Multiple_sclerosis	NA	NA
Neurological	Parkinsons_disease	NA	NA
Behavioural-cognitive	College_attainment	NA	NA	120917
Behavioural-cognitive	Years_of_education	NA	NA	293723
Behavioural-cognitive	Childhood_cognitive_performance	NA	NA	17989
Behavioural-cognitive	IQ	NA	NA	78308
Behavioural-cognitive	Subjective_well-being	NA	NA	298420
Behavioural-cognitive	Depressive_symptoms	NA	NA	161460
Behavioural-cognitive	Neuroticism	NA	NA	170911
Behavioural-cognitive	Extraversion	NA	NA	63030
Behavioural-cognitive	Agreeableness	NA	NA	17375
Behavioural-cognitive	Conscientiousness	NA	NA	17375
Behavioural-cognitive	Openness	NA	NA	17375
Behavioural-cognitive	Ever_smoked	NA	NA	74035
Behavioural-cognitive	Cigarettes_per_day	NA	NA	38617
Additional_phenotype	BMI	NA	NA	339224
Additional_phenotype	Height	NA	NA	253288
Additional_phenotype	Coronary_artery_disease	NA	NA	86995
Additional_phenotype	Crohns_disease	NA	NA	20883
