# Supplementary material for: Coexpression patterns define epigenetic regulators associated with neurological dysfunction
Source: Genome Res. 2019 Apr;29(4):532–42. doi: 10.1101/gr.239442.118 (PMC6442390; doi:10.1101/gr.239442.118)
Supplement: Supplemental Material [file supp_gr.239442.118_Supplemental_Table_S2.csv]

#The components of the epigenetic machinery.
#An online version is available at \url{http://www.epigeneticmachinery.org}.
#A detailed description of columns as they appear in order is given below.
#
#Entry ID in UniProt.
#Whether the entry has been reviewed by the database curators.
#Gene name.
#Alternative gene names.
#Chromosome.
#Strand.
#Start Position (in hg38 coordinates).
#End Position (in hg38 coordinates).
#Protein name (with alternative protein names in parentheses).
#InterPro domain IDs.
#Epigenetic function (e.g. "Writer")
#Enzymatic activity (HMT: histone methyltransferase; HAT: histone acetyltransferase; DNMT: DNA methyltransferase; HDM: histone demethylase; HDAC: histone deacetylase; DNM_ERASE: DNA demethylase; REMODEL: chromatin remodeler).
#Reading activity (HMR: histone methylation reader; HAR: histone acetylation reader; DNMR: DNA methylation reader; DNUMR: reader of unmethylated CpGs).
#Whether the gene is also classified as a Transcription Factor.
#OMIM Mendelian phenotypes with a phenotype mapping key equal to 3.
#The corresponding modes of inheritance for each of the Mendelian phenotypes.
#Whether the gene causes a Mendelian disorder whose phenotype includes neurological dysfunction or has been implicated in Autism or Developmental Disorders or Schizophrenia.
#Whether the gene has been implicated in cancer.
#Gene name in the ExAC database.
#pLI score as provided by ExAC.
#pRec score as provided by ExAC.
#pNull score as provided by ExAC.
#Missense Z score as provided by ExAC.
#Gene name in the GTEx dataset.
#Whether the gene is highly co-expressed or co-expressed or not co-expressed according to our analysis. "NA" indicates that it was not included in the co-expression analysis.
Entry	Status	Gene_name	Alt_Gene_names	Chr	Strand	Start_Pos	End_Pos	Protein.names	Interpro.Domains	Epi_function	Enzymatic.activity	Reading.activity	TF_activity	OMIM_all_phenotypes	OMIM_Mendelian_phenotype_1	Inheritance_of_mend_ph_1	OMIM_Mendelian_phenotype_2	Inheritance_of_mend_ph_2	OMIM_Mendelian_phenotype_3	Inheritance_of_mend_ph_3	OMIM_Mendelian_phenotype_4	Inheritance_of_mend_ph_4	OMIM_Mendelian_phenotype_5	Inheritance_of_mend_ph_5	OMIM_Mendelian_phenotype_6	Inheritance_of_mend_ph_6	OMIM_Mendelian_phenotype_7	Inheritance_of_mend_ph_7	is.MDEM	is.neuro.associated	is.ca.associated	Gene_name_exac	exac.pLI	exac.pRec	exac.pNull	exac.mis_z	Gene_name_gtex	coexpression_status
Q03164	reviewed	KMT2A	KMT2A;ALL1;CXXC7;HRX;HTRX;MLL;MLL1;TRX1	chr11	+	118436489	118526824	Histone-lysine N-methyltransferase 2A (Lysine N-methyltransferase 2A) (EC 2.1.1.43) (ALL-1) (CXXC-type zinc finger protein 7) (Myeloid/lymphoid or mixed-lineage leukemia) (Myeloid/lymphoid or mixed-lineage leukemia protein 1) (Trithorax-like protein) (Zinc finger protein HRX) [Cleaved into: MLL cleavage product N320 (N-terminal cleavage product of 320 kDa) (p320); MLL cleavage product C180 (C-ter…	IPR001487;IPR003889;IPR003888;IPR016569;IPR003616;IPR001214;IPR002857;IPR011011;IPR001965;IPR019787;IPR013083	Writer;Reader	HMT	HMR;HAR;DNUMR	FALSE	Leukemia, myeloid/lymphoid or mixed-lineage, 159555 (2), Autosomal dominant; Wiedemann-Steiner syndrome, 605130 (3), Autosomal dominant			Wiedemann-Steiner syndrome, 605130 (3), Autosomal dominant	AD											TRUE	TRUE	TRUE	KMT2A	1	1.87976006504377e-16	1.77900735852416e-42	6.64131812791879	KMT2A	highly coexpressed
Q15910	reviewed	EZH2	EZH2;KMT6	chr7	-	148807371	148883509	Histone-lysine N-methyltransferase EZH2 (EC 2.1.1.43) (ENX-1) (Enhancer of zeste homolog 2) (Lysine N-methyltransferase 6)	IPR026489;IPR021654;IPR001005;IPR001214;IPR033467	Writer	HMT	NA	FALSE	Weaver syndrome, 277590 (3), Autosomal dominant	Weaver syndrome, 277590 (3), Autosomal dominant	AD													TRUE	TRUE	TRUE	EZH2	0.999990079045986	9.92095387428438e-6	1.39275423749753e-13	5.44962202671529	EZH2	not coexpressed
O43463	reviewed	SUV39H1	SUV39H1;KMT1A;SUV39H	chrX	+	48695553	48709015	Histone-lysine N-methyltransferase SUV39H1 (EC 2.1.1.43) (Histone H3-K9 methyltransferase 1) (H3-K9-HMTase 1) (Lysine N-methyltransferase 1A) (Position-effect variegation 3-9 homolog) (Suppressor of variegation 3-9 homolog 1) (Su(var)3-9 homolog 1)	IPR000953;IPR023780;IPR016197;IPR023779;IPR011381;IPR003616;IPR007728;IPR001214	Writer;Reader	HMT	HMR	FALSE																FALSE	FALSE	FALSE	SUV39H1	0.936945044155794	0.0627771938791952	2.77761965010934e-4	3.73902181767196	SUV39H1	not coexpressed
O14686	reviewed	KMT2D	KMT2D;ALR;MLL2;MLL4	chr12	-	49018974	49055324	Histone-lysine N-methyltransferase 2D (Lysine N-methyltransferase 2D) (EC 2.1.1.43) (ALL1-related protein) (Myeloid/lymphoid or mixed-lineage leukemia protein 2)	IPR003889;IPR003888;IPR009071;IPR003616;IPR001214;IPR011011;IPR001965;IPR019787;IPR001841;IPR013083	Writer;Reader	HMT	HMR	FALSE	Kabuki syndrome 1, 147920 (3), Autosomal dominant	Kabuki syndrome 1, 147920 (3), Autosomal dominant	AD													TRUE	TRUE	TRUE	KMT2D	0.999999999999995	5.39357356800153e-15	8.78426426981725e-44	3.09801602446164	KMT2D	highly coexpressed
Q96KQ7	reviewed	EHMT2	EHMT2;BAT8;C6orf30;G9A;KMT1C;NG36	chr6	-	31879759	31896989	Histone-lysine N-methyltransferase EHMT2 (EC 2.1.1.-) (EC 2.1.1.43) (Euchromatic histone-lysine N-methyltransferase 2) (HLA-B-associated transcript 8) (Histone H3-K9 methyltransferase 3) (H3-K9-HMTase 3) (Lysine N-methyltransferase 1C) (Protein G9a)	IPR002110;IPR020683;IPR007728;IPR001214	Writer;Reader	HMT	HMR	FALSE																FALSE	FALSE	FALSE	EHMT2	0.0644714712842996	0.935528484706048	4.40096523141543e-8	4.71908402019744	EHMT2	coexpressed
Q53H47	reviewed	SETMAR	SETMAR	chr3	+	4303303	4317265	Histone-lysine N-methyltransferase SETMAR (SET domain and mariner transposase fusion protein) (Metnase) [Includes: Histone-lysine N-methyltransferase (EC 2.1.1.43); Transposon Hsmar1 transposase (EC 3.1.-.-)]	IPR003616;IPR007728;IPR001214;IPR001888	Writer	HMT	NA	FALSE																FALSE	FALSE	FALSE	SETMAR	0.00213127902514751	0.916365138807877	0.0815035821669753	-1.61887432324939	SETMAR	not coexpressed
Q9BYW2	reviewed	SETD2	SETD2;HIF1;HYPB;KIAA1732;KMT3A;SET2;HSPC069	chr3	-	47016407	47163977	Histone-lysine N-methyltransferase SETD2 (EC 2.1.1.43) (HIF-1) (Huntingtin yeast partner B) (Huntingtin-interacting protein 1) (HIP-1) (Huntingtin-interacting protein B) (Lysine N-methyltransferase 3A) (SET domain-containing protein 2) (hSET2) (p231HBP)	IPR006560;IPR003616;IPR001214;IPR013257;IPR001202	Writer	HMT	NA	FALSE	Luscan-Lumish syndrome, 616831 (3), Autosomal dominant	Luscan-Lumish syndrome, 616831 (3), Autosomal dominant	AD													TRUE	TRUE	TRUE	SETD2	0.999992944074178	7.0559258216066e-6	6.98690040764261e-21	3.48482785281398	SETD2	highly coexpressed
Q96L73	reviewed	NSD1	NSD1;ARA267;KMT3B	chr5	+	177133078	177300213	Histone-lysine N-methyltransferase, H3 lysine-36 and H4 lysine-20 specific (EC 2.1.1.43) (Androgen receptor coactivator 267 kDa protein) (Androgen receptor-associated protein of 267 kDa) (H3-K36-HMTase) (H4-K20-HMTase) (Lysine N-methyltransferase 3B) (Nuclear receptor-binding SET domain-containing protein 1) (NR-binding SET domain-containing protein)	IPR006560;IPR003616;IPR000313;IPR001214;IPR019786;IPR011011;IPR001965;IPR019787;IPR013083	Writer;Reader	HMT	HMR	FALSE	Beckwith-Wiedemann syndrome, 130650 (3), Autosomal dominant; Leukemia, acute myeloid, 601626 (1), Autosomal dominant; Sotos syndrome 1, 117550 (3), Autosomal dominant	Beckwith-Wiedemann syndrome, 130650 (3), Autosomal dominant	AD			Sotos syndrome 1, 117550 (3), Autosomal dominant	AD									TRUE	TRUE	TRUE	NSD1	0.999999999179163	8.20837166672382e-10	2.65740686219434e-26	2.38400336736177	NSD1	highly coexpressed
Q9NQR1	reviewed	KMT5A	KMT5A;PRSET7;SET07;SET8;SETD8	chr12	+	123384115	123409353	N-lysine methyltransferase KMT5A (EC 2.1.1.-) (H4-K20-HMTase KMT5A) (Histone-lysine N-methyltransferase KMT5A) (EC 2.1.1.43) (Lysine N-methyltransferase 5A) (Lysine-specific methylase 5A) (PR/SET domain-containing protein 07) (PR-Set7) (PR/SET07) (SET domain-containing protein 8)	IPR016858;IPR001214	Writer	HMT	NA	FALSE																FALSE	FALSE	FALSE	SETD8	0.945359271397737	0.0546012302340263	3.94983682362414e-5	2.44208211855894	SETD8	not coexpressed
Q8IZD2	reviewed	KMT2E	KMT2E;MLL5	chr7	+	105014189	105114085	Histone-lysine N-methyltransferase 2E (Lysine N-methyltransferase 2E) (EC 2.1.1.43) (Myeloid/lymphoid or mixed-lineage leukemia protein 5)	IPR001214;IPR019786;IPR011011;IPR001965;IPR019787;IPR013083	Writer;Reader	HMT	HMR	FALSE																FALSE	FALSE	TRUE	KMT2E	0.999999994702687	5.29731303906743e-9	1.48807109962481e-21	0.0784329394627183	KMT2E	highly coexpressed
Q9H9B1	reviewed	EHMT1	EHMT1;EUHMTASE1;GLP;KIAA1876;KMT1D	chr9	+	137618991	137784393	Histone-lysine N-methyltransferase EHMT1 (EC 2.1.1.-) (EC 2.1.1.43) (Euchromatic histone-lysine N-methyltransferase 1) (Eu-HMTase1) (G9a-like protein 1) (GLP) (GLP1) (Histone H3-K9 methyltransferase 5) (H3-K9-HMTase 5) (Lysine N-methyltransferase 1D)	IPR002110;IPR020683;IPR007728;IPR001214	Writer;Reader	HMT	HMR	FALSE	Kleefstra syndrome, 610253 (3), Autosomal dominant, Isolated cases	Kleefstra syndrome, 610253 (3), Autosomal dominant, Isolated cases	AD													TRUE	TRUE	FALSE	EHMT1	0.99999990401202	9.59879795724989e-8	3.4944631440694e-19	2.36080958100023	EHMT1	highly coexpressed
Q8WTS6	reviewed	SETD7	SETD7;KIAA1717;KMT7;SET7;SET9	chr4	-	139495934	139556769	Histone-lysine N-methyltransferase SETD7 (EC 2.1.1.43) (Histone H3-K4 methyltransferase SETD7) (H3-K4-HMTase SETD7) (Lysine N-methyltransferase 7) (SET domain-containing protein 7) (SET7/9)	IPR017155;IPR003409;IPR001214	Writer	HMT	NA	FALSE																FALSE	FALSE	FALSE	SETD7	0.293260030580492	0.702366052238805	0.00437391718070303	1.28174078438672	SETD7	not coexpressed
Q9HAZ2	reviewed	PRDM16	PRDM16;KIAA1675;MEL1;PFM13	chr1	+	3069177	3438621	PR domain zinc finger protein 16 (PR domain-containing protein 16) (Transcription factor MEL1) (MDS1/EVI1-like gene 1)	IPR030413;IPR001214;IPR007087;IPR015880;IPR013087	Writer	HMT	NA	TRUE	Cardiomyopathy, dilated, 1LL, 615373 (3), Autosomal dominant; Left ventricular noncompaction 8, 615373 (3), Autosomal dominant	Cardiomyopathy, dilated, 1LL, 615373 (3), Autosomal dominant	AD	Left ventricular noncompaction 8, 615373 (3), Autosomal dominant	AD											TRUE	FALSE	FALSE	PRDM16	0.999843194473124	1.56805522131504e-4	4.74503772018985e-12	2.05561165141039	PRDM16	not coexpressed
Q15047	reviewed	SETDB1	SETDB1;KIAA0067;KMT1E	chr1	+	150926338	150964744	Histone-lysine N-methyltransferase SETDB1 (EC 2.1.1.43) (ERG-associated protein with SET domain) (ESET) (Histone H3-K9 methyltransferase 4) (H3-K9-HMTase 4) (Lysine N-methyltransferase 1E) (SET domain bifurcated 1)	IPR016177;IPR025796;IPR001739;IPR003616;IPR007728;IPR001214;IPR002999	Writer;Reader	HMT	HMR;DNMR	FALSE																FALSE	FALSE	TRUE	SETDB1	0.999996683969478	3.31603052145588e-6	7.99554930965384e-17	4.29098644084408	SETDB1	highly coexpressed
Q9NRG4	reviewed	SMYD2	SMYD2;KMT3C	chr1	+	214281221	214337134	N-lysine methyltransferase SMYD2 (EC 2.1.1.-) (HSKM-B) (Histone methyltransferase SMYD2) (EC 2.1.1.43) (Lysine N-methyltransferase 3C) (SET and MYND domain-containing protein 2)	IPR001214;IPR011990;IPR002893	Writer	HMT	NA	FALSE																FALSE	FALSE	FALSE	SMYD2	0.00536893714935113	0.989356106706156	0.00527495614449246	0.695526345378428	SMYD2	not coexpressed
Q9H5I1	reviewed	SUV39H2	SUV39H2;KMT1B	chr10	+	14878782	14904305	Histone-lysine N-methyltransferase SUV39H2 (EC 2.1.1.43) (Histone H3-K9 methyltransferase 2) (H3-K9-HMTase 2) (Lysine N-methyltransferase 1B) (Suppressor of variegation 3-9 homolog 2) (Su(var)3-9 homolog 2)	IPR000953;IPR023780;IPR016197;IPR023779;IPR011381;IPR003616;IPR007728;IPR001214	Writer;Reader	HMT	HMR	FALSE																FALSE	FALSE	FALSE	SUV39H2	0.910307361240509	0.0896643931390929	2.82456203983634e-5	2.82355674491496	SUV39H2	not coexpressed
O75626	reviewed	PRDM1	PRDM1;BLIMP1	chr6	+	106086319	106109939	PR domain zinc finger protein 1 (EC 2.1.1.-) (BLIMP-1) (Beta-interferon gene positive regulatory domain I-binding factor) (PR domain-containing protein 1) (Positive regulatory domain I-binding factor 1) (PRDI-BF1) (PRDI-binding factor 1)	IPR016608;IPR001214;IPR007087;IPR015880;IPR013087	Writer	HMT	NA	TRUE																FALSE	FALSE	TRUE	PRDM1	0.980264413149198	0.0197324443076129	3.1425431894302e-6	1.81448329812526	PRDM1	not coexpressed
Q9NR48	reviewed	ASH1L	ASH1L;KIAA1420;KMT2H	chr1	-	155335260	155562533	Histone-lysine N-methyltransferase ASH1L (EC 2.1.1.43) (ASH1-like protein) (huASH1) (Absent small and homeotic disks protein 1 homolog) (Lysine N-methyltransferase 2H)	IPR017956;IPR006560;IPR001025;IPR001487;IPR003616;IPR001214;IPR019786;IPR011011;IPR001965;IPR013083	Writer;Reader	HMT	HMR;HAR	FALSE																FALSE	TRUE	FALSE	ASH1L	0.999999999999834	1.66217650870229e-13	1.32262956600663e-34	3.04734656617613	ASH1L	highly coexpressed
Q8NEZ4	reviewed	KMT2C	KMT2C;HALR;KIAA1506;MLL3	chr7	-	152134924	152436005	Histone-lysine N-methyltransferase 2C (Lysine N-methyltransferase 2C) (EC 2.1.1.43) (Homologous to ALR protein) (Myeloid/lymphoid or mixed-lineage leukemia protein 3)	IPR003889;IPR003888;IPR009071;IPR000637;IPR003616;IPR001214;IPR001594;IPR011011;IPR001965;IPR019787;IPR001841;IPR013083	Writer;Reader	HMT	HMR	FALSE																FALSE	TRUE	TRUE	KMT2C	0.999999999999997	2.53305448359176e-15	2.33643376123433e-47	1.52890858894059	KMT2C	highly coexpressed
O96028	reviewed	WHSC1	WHSC1;KIAA1090;MMSET;NSD2;TRX5	chr4	+	1871395	1982207	Histone-lysine N-methyltransferase NSD2 (EC 2.1.1.43) (Multiple myeloma SET domain-containing protein) (MMSET) (Nuclear SET domain-containing protein 2) (NSD2) (Protein trithorax-5) (Wolf-Hirschhorn syndrome candidate 1 protein) (WHSC1)	IPR006560;IPR009071;IPR003616;IPR000313;IPR001214;IPR019786;IPR011011;IPR001965;IPR019787;IPR001841;IPR013083	Writer;Reader	HMT	HMR	TRUE																FALSE	FALSE	TRUE	WHSC1	0.999999325434983	6.74565016345942e-7	4.03699007255195e-17	4.09869150965804	WHSC1	coexpressed
Q9UMN6	reviewed	KMT2B	KMT2B;HRX2;KIAA0304;MLL2;MLL4;TRX2;WBP7	chr19	+	35718018	35738880	Histone-lysine N-methyltransferase 2B (Lysine N-methyltransferase 2B) (EC 2.1.1.43) (Myeloid/lymphoid or mixed-lineage leukemia protein 4) (Trithorax homolog 2) (WW domain-binding protein 7) (WBP-7)	IPR003889;IPR003888;IPR003616;IPR001214;IPR002857;IPR011011;IPR001965;IPR019787;IPR013083	Writer;Reader	HMT	HMR;DNUMR	FALSE																FALSE	TRUE	TRUE	KMT2B	0.999999997452585	2.54741448520368e-9	2.07210210721289e-24	4.05509650002228	KMT2B	highly coexpressed
Q9BZ95	reviewed	WHSC1L1	WHSC1L1;NSD3;DC28	chr8	-	38275042	38382272	Histone-lysine N-methyltransferase NSD3 (EC 2.1.1.43) (Nuclear SET domain-containing protein 3) (Protein whistle) (WHSC1-like 1 isoform 9 with methyltransferase activity to lysine) (Wolf-Hirschhorn syndrome candidate 1-like protein 1) (WHSC1-like protein 1)	IPR006560;IPR003616;IPR000313;IPR001214;IPR019786;IPR011011;IPR001965;IPR019787;IPR013083	Writer;Reader	HMT	HMR	FALSE																FALSE	FALSE	FALSE	WHSC1L1	0.999999688469196	3.11530804134377e-7	1.24414958026185e-18	3.53807648838495	WHSC1L1	highly coexpressed
Q9NQX1	reviewed	PRDM5	PRDM5;PFM2	chr4	-	120691912	120922866	PR domain zinc finger protein 5 (EC 2.1.1.-) (PR domain-containing protein 5)	IPR001214;IPR007087;IPR015880;IPR013087;IPR017125	Writer	HMT	NA	TRUE	Brittle cornea syndrome 2, 614170 (3), Autosomal recessive	Brittle cornea syndrome 2, 614170 (3), Autosomal recessive	AR													TRUE	FALSE	FALSE	PRDM5	0.742419320671244	0.257576580509626	4.09881913001754e-6	-0.13998129988212	PRDM5	not coexpressed
O15047	reviewed	SETD1A	SETD1A;KIAA0339;KMT2F;SET1;SET1A	chr16	+	30957293	30984662	Histone-lysine N-methyltransferase SETD1A (EC 2.1.1.43) (Lysine N-methyltransferase 2F) (SET domain-containing protein 1A) (hSET1A) (Set1/Ash2 histone methyltransferase complex subunit SET1)	IPR024657;IPR012677;IPR003616;IPR000504;IPR001214	Writer	HMT	NA	FALSE																FALSE	TRUE	TRUE	SETD1A	0.999996231355084	3.76864491541725e-6	5.39645114823542e-16	2.91162126888366	SETD1A	highly coexpressed
Q9GZV8	reviewed	PRDM14	PRDM14	chr8	-	70051650	70071327	PR domain zinc finger protein 14 (EC 2.1.1.-) (PR domain-containing protein 14)	IPR001214;IPR007087;IPR015880;IPR013087	Writer	HMT	NA	TRUE																FALSE	FALSE	FALSE	PRDM14	0.968775953486552	0.0312142790347202	9.767478727713e-6	2.59744295161841	PRDM14	NA
Q13029	reviewed	PRDM2	PRDM2;KMT8;RIZ	chr1	+	13749380	13788079	PR domain zinc finger protein 2 (EC 2.1.1.43) (GATA-3-binding protein G3B) (Lysine N-methyltransferase 8) (MTB-ZF) (MTE-binding protein) (PR domain-containing protein 2) (Retinoblastoma protein-interacting zinc finger protein) (Zinc finger protein RIZ)	IPR009170;IPR001214;IPR007087;IPR015880;IPR013087	Writer	HMT	NA	TRUE																FALSE	FALSE	FALSE	PRDM2	0.995040619056877	0.00495938076471239	1.78410483761285e-10	0.334429565807924	PRDM2	coexpressed
Q92800	reviewed	EZH1	EZH1;KIAA0388	chr17	-	42700274	42745096	Histone-lysine N-methyltransferase EZH1 (EC 2.1.1.43) (ENX-2) (Enhancer of zeste homolog 1)	IPR026489;IPR032926;IPR021654;IPR001005;IPR001214;IPR033467	Writer	HMT	NA	FALSE																FALSE	FALSE	TRUE	EZH1	6.41437785994428e-4	0.999319821857295	3.87403567105647e-5	4.57855611257258	EZH1	coexpressed
Q86Y97	reviewed	KMT5C	KMT5C;SUV420H2;PP7130	chr19	+	55339852	55348121	Histone-lysine N-methyltransferase KMT5C (EC 2.1.1.43) (Lysine N-methyltransferase 5C) (Lysine-specific methyltransferase 5C) (Suppressor of variegation 4-20 homolog 2) (Su(var)4-20 homolog 2) (Suv4-20h2)	IPR025790;IPR001214	Writer	HMT	NA	FALSE																FALSE	FALSE	FALSE	SUV420H2	0.690731173021406	0.309095701775438	1.73125203155947e-4	1.99166992521725	SUV420H2	not coexpressed
Q4FZB7	reviewed	KMT5B	KMT5B;SUV420H1;CGI-85	chr11	-	68154862	68213345	Histone-lysine N-methyltransferase KMT5B (EC 2.1.1.43) (Lysine N-methyltransferase 5B) (Lysine-specific methyltransferase 5B) (Suppressor of variegation 4-20 homolog 1) (Su(var)4-20 homolog 1) (Suv4-20h1)	IPR025790;IPR001214	Writer	HMT	NA	FALSE																FALSE	TRUE	FALSE	SUV420H1	0.999930189531327	6.98104525316322e-5	1.61418348233246e-11	2.70521682459852	SUV420H1	coexpressed
Q9NQX0	reviewed	PRDM6	PRDM6;PFM3	chr5	+	123089145	123188051	Putative histone-lysine N-methyltransferase PRDM6 (EC 2.1.1.43) (PR domain zinc finger protein 6) (PR domain-containing protein 6)	IPR001214;IPR007087;IPR015880;IPR013087	Writer	HMT	NA	TRUE																FALSE	FALSE	FALSE	NA	NA	NA	NA	NA	PRDM6	not coexpressed
Q9NQV5	reviewed	PRDM11	PRDM11;PFM8	chr11	+	45147342	45235124	PR domain-containing protein 11 (EC 2.1.1.-)	IPR001214	Writer	HMT	NA	FALSE																FALSE	FALSE	FALSE	PRDM11	0.942263570754501	0.0576910501913327	4.53790541659587e-5	1.22895711021844	PRDM11	not coexpressed
Q9NQV6	reviewed	PRDM10	PRDM10;KIAA1231;PFM7;TRIS	chr11	-	129899705	130002835	PR domain zinc finger protein 10 (EC 2.1.1.-) (PR domain-containing protein 10) (Tristanin)	IPR001214;IPR007087;IPR015880;IPR013087;IPR022755	Writer	HMT	NA	TRUE																FALSE	FALSE	FALSE	PRDM10	0.998059991340664	0.00194000865568205	3.65359646382705e-12	3.83866923377977	PRDM10	coexpressed
Q9H4Q3	reviewed	PRDM13	PRDM13;PFM10	chr6	+	99606773	99615578	PR domain zinc finger protein 13 (EC 2.1.1.-) (PR domain-containing protein 13)	IPR001214;IPR007087;IPR015880;IPR013087	Writer	HMT	NA	TRUE																FALSE	FALSE	FALSE	NA	NA	NA	NA	NA	PRDM13	NA
P57071	reviewed	PRDM15	PRDM15;C21orf83;ZNF298	chr21	-	41798224	41863302	PR domain zinc finger protein 15 (EC 2.1.1.-) (PR domain-containing protein 15) (Zinc finger protein 298)	IPR001214;IPR007087;IPR015880;IPR013087	Writer	HMT	NA	TRUE																FALSE	FALSE	FALSE	PRDM15	0.753744615224627	0.24625538355603	1.21934292903256e-9	2.96379620902089	PRDM15	coexpressed
Q9UKN5	reviewed	PRDM4	PRDM4;PFM1	chr12	-	107732865	107761137	PR domain zinc finger protein 4 (EC 2.1.1.-) (PR domain-containing protein 4)	IPR017124;IPR001214;IPR007087;IPR015880;IPR013087	Writer	HMT	NA	TRUE																FALSE	FALSE	FALSE	PRDM4	0.833196847904435	0.166773727482029	2.94246135365691e-5	0.133318684667943	PRDM4	coexpressed
Q9NQW5	reviewed	PRDM7	PRDM7;PFM4	chr16	-	90056565	90075930	Probable histone-lysine N-methyltransferase PRDM7 (EC 2.1.1.43) (PR domain zinc finger protein 7) (PR domain-containing protein 7)	IPR001909;IPR003655;IPR001214;IPR019041	Writer	HMT	NA	FALSE																FALSE	FALSE	FALSE	PRDM7	3.13626272886712e-10	0.285399595236047	0.714600404450326	-1.01697371764695	PRDM7	NA
Q9H4Q4	reviewed	PRDM12	PRDM12;PFM9	chr9	+	130664593	130682997	PR domain zinc finger protein 12 (EC 2.1.1.-) (PR domain-containing protein 12)	IPR001214;IPR007087;IPR015880;IPR013087;IPR017126	Writer	HMT	NA	TRUE	Neuropathy, hereditary sensory and autonomic, type VIII, 616488 (3), Autosomal recessive	Neuropathy, hereditary sensory and autonomic, type VIII, 616488 (3), Autosomal recessive	AR													TRUE	FALSE	FALSE	PRDM12	0.297870330270587	0.682424386394444	0.0197052833349689	3.83073285004785	PRDM12	NA
Q9NQV7	reviewed	PRDM9	PRDM9;PFM6	chr5	+	23507608	23528597	Histone-lysine N-methyltransferase PRDM9 (EC 2.1.1.43) (PR domain zinc finger protein 9) (PR domain-containing protein 9)	IPR001909;IPR003655;IPR001214;IPR019041;IPR007087;IPR015880;IPR013087	Writer	HMT	NA	TRUE																FALSE	FALSE	TRUE	PRDM9	1.9533397375621e-22	2.03625113481485e-4	0.999796374886519	-0.418161812891094	PRDM9	NA
Q9NQV8	reviewed	PRDM8	PRDM8;PFM5	chr4	+	80185269	80204328	PR domain zinc finger protein 8 (EC 2.1.1.-) (PR domain-containing protein 8)	IPR001214;IPR007087;IPR015880	Writer	HMT	NA	TRUE	?Epilepsy, progressive myoclonic, 10, 616640 (3), Autosomal recessive	?Epilepsy, progressive myoclonic, 10, 616640 (3), Autosomal recessive	AR													TRUE	TRUE	FALSE	NA	NA	NA	NA	NA	PRDM8	not coexpressed
Q96T68	reviewed	SETDB2	SETDB2;C13orf4;CLLD8;KMT1F	chr13	+	49444292	49495003	Histone-lysine N-methyltransferase SETDB2 (EC 2.1.1.43) (Chronic lymphocytic leukemia deletion region gene 8 protein) (Lysine N-methyltransferase 1F) (SET domain bifurcated 2)	IPR016177;IPR001739;IPR007728;IPR001214	Writer;Reader	HMT	DNMR	FALSE																FALSE	FALSE	FALSE	SETDB2	0.0437301091973815	0.956221541652222	4.83491503967077e-5	0.485747633237177	SETDB2	not coexpressed
Q8NE22	reviewed	SETD9	SETD9;C5orf35	chr5	+	56909259	56914638	SET domain-containing protein 9 (EC 2.1.1.-)	IPR001214	Writer	HMT	NA	FALSE																FALSE	FALSE	FALSE	SETD9	5.33497554716758e-4	0.887897099373124	0.111569403072159	0.183658778659288	SETD9	not coexpressed
Q9UPS6	reviewed	SETD1B	SETD1B;KIAA1076;KMT2G;SET1B	chr12	+	121804731	121832656	Histone-lysine N-methyltransferase SETD1B (EC 2.1.1.43) (Lysine N-methyltransferase 2G) (SET domain-containing protein 1B) (hSET1B)	IPR024657;IPR012677;IPR003616;IPR000504;IPR001214	Writer	HMT	NA	FALSE																FALSE	FALSE	TRUE	SETD1B	0.0224563158915498	0.533936805683567	0.443606878424883	1.57067918913488	SETD1B	highly coexpressed
Q9C0A6	reviewed	SETD5	SETD5;KIAA1757	chr3	+	9397699	9478154	SET domain-containing protein 5	IPR001214	Writer	HMT	NA	FALSE	Mental retardation, autosomal dominant 23, 615761 (3), Autosomal dominant	Mental retardation, autosomal dominant 23, 615761 (3), Autosomal dominant	AD													TRUE	TRUE	FALSE	SETD5	0.999999563778174	4.36221826397394e-7	2.82492183592089e-18	-0.0365900198655738	SETD5	highly coexpressed
Q8TBK2	reviewed	SETD6	SETD6	chr16	+	58515478	58520532	N-lysine methyltransferase SETD6 (EC 2.1.1.-) (SET domain-containing protein 6)	IPR011383;IPR015353;IPR001214	Writer	HMT	NA	FALSE																FALSE	FALSE	FALSE	SETD6	1.02142648154529e-9	0.0884112475359779	0.911588751442596	0.197884545940374	SETD6	coexpressed
Q9NVD3	reviewed	SETD4	SETD4;C21orf18;C21orf27	chr21	-	36034540	36060818	SET domain-containing protein 4 (EC 2.1.1.-)	IPR015353;IPR001214;IPR016852	Writer	HMT	NA	FALSE																FALSE	FALSE	FALSE	SETD4	2.5473165547071e-12	0.0364296628590639	0.963570337138389	0.165165724544892	SETD4	not coexpressed
Q86TU7	reviewed	SETD3	SETD3;C14orf154	chr14	-	99397745	99480889	Histone-lysine N-methyltransferase setd3 (EC 2.1.1.43) (SET domain-containing protein 3)	IPR025785;IPR015353;IPR001214	Writer	HMT	NA	FALSE																FALSE	FALSE	FALSE	SETD3	0.371891002606027	0.628089373725271	1.96236687021455e-5	1.40524137044546	SETD3	coexpressed
Q9H7B4	reviewed	SMYD3	SMYD3;ZMYND1;ZNFN3A1	chr1	-	245749339	246507342	Histone-lysine N-methyltransferase SMYD3 (EC 2.1.1.43) (SET and MYND domain-containing protein 3) (Zinc finger MYND domain-containing protein 1)	IPR025805;IPR001214;IPR002893	Writer	HMT	NA	FALSE																FALSE	FALSE	FALSE	SMYD3	7.8037496651672e-6	0.913579822036256	0.0864123742140791	-0.306840371105665	SMYD3	not coexpressed
Q8IYR2	reviewed	SMYD4	SMYD4;KIAA1936	chr17	-	1779534	1829881	SET and MYND domain-containing protein 4 (EC 2.1.1.-)	IPR001214;IPR011990;IPR002893	Writer	HMT	NA	FALSE																FALSE	FALSE	FALSE	SMYD4	2.00564150829446e-11	0.118531929239335	0.881468070740608	-0.987613279351809	SMYD4	not coexpressed
Q6GMV2	reviewed	SMYD5	SMYD5;RAI15	chr2	+	73214237	73227227	SET and MYND domain-containing protein 5 (EC 2.1.1.-) (Protein NN8-4AG) (Retinoic acid-induced protein 15)	IPR001214	Writer	HMT	NA	FALSE																FALSE	FALSE	FALSE	SMYD5	0.103327058155762	0.895226830788464	0.0014461110557737	1.09992987107964	SMYD5	not coexpressed
Q8NB12	reviewed	SMYD1	SMYD1	chr2	+	88067779	88113383	Histone-lysine N-methyltransferase SMYD1 (EC 2.1.1.43) (SET and MYND domain-containing protein 1)	IPR001214;IPR002893	Writer	HMT	NA	FALSE																FALSE	FALSE	FALSE	SMYD1	2.47889682244781e-4	0.924817191018165	0.0749349192995906	-0.870690085344218	SMYD1	not coexpressed
Q9NWT6	reviewed	HIF1AN	HIF1AN;FIH1	chr10	+	100535883	100553924	Hypoxia-inducible factor 1-alpha inhibitor (EC 1.14.11.30) (EC 1.14.11.n4) (Factor inhibiting HIF-1) (FIH-1) (Hypoxia-inducible factor asparagine hydroxylase)	IPR027445;IPR027452;IPR003347	Eraser	HDM	NA	FALSE																FALSE	FALSE	FALSE	HIF1AN	0.867690854822548	0.132231196696118	7.79484813340241e-5	2.28769557472466	HIF1AN	coexpressed
Q9UPP1	reviewed	PHF8	PHF8;KIAA1111;ZNF422	chrX	-	53936679	54045136	Histone lysine demethylase PHF8 (EC 1.14.11.27) (PHD finger protein 8)	IPR003347;IPR019786;IPR011011;IPR001965;IPR019787;IPR013083	Eraser;Reader	HDM	HMR	FALSE	Mental retardation syndrome, X-linked, Siderius type, 300263 (3)															TRUE	TRUE	FALSE	PHF8	0.998239852588149	0.00176014569268908	1.71916235676486e-9	4.59025479831476	PHF8	highly coexpressed
Q6NYC1	reviewed	JMJD6	JMJD6;KIAA0585;PTDSR	chr17	-	76712831	76726799	Bifunctional arginine demethylase and lysyl-hydroxylase JMJD6 (EC 1.14.11.-) (Histone arginine demethylase JMJD6) (JmjC domain-containing protein 6) (Jumonji domain-containing protein 6) (Lysyl-hydroxylase JMJD6) (Peptide-lysine 5-dioxygenase JMJD6) (Phosphatidylserine receptor) (Protein PTDSR)	IPR003347	Eraser	HDM	NA	FALSE																FALSE	FALSE	FALSE	JMJD6	0.821640917971612	0.178184764354179	1.74317674209254e-4	2.13836815894528	JMJD6	not coexpressed
O75164	reviewed	KDM4A	KDM4A;JHDM3A;JMJD2;JMJD2A;KIAA0677	chr1	+	43650125	43705518	Lysine-specific demethylase 4A (EC 1.14.11.-) (JmjC domain-containing histone demethylation protein 3A) (Jumonji domain-containing protein 2A)	IPR003347;IPR003349;IPR002999;IPR011011;IPR001965;IPR013083	Eraser;Reader	HDM	HMR	FALSE																FALSE	FALSE	FALSE	KDM4A	0.999993865120135	6.13487986332268e-6	1.76840561478466e-15	3.59124573067347	KDM4A	highly coexpressed
O75151	reviewed	PHF2	PHF2;CENP-35;KIAA0662	chr9	+	93576626	93679587	Lysine-specific demethylase PHF2 (EC 1.14.11.-) (GRC5) (PHD finger protein 2)	IPR003347;IPR019786;IPR011011;IPR001965;IPR019787;IPR013083	Eraser;Reader	HDM	HMR	FALSE																FALSE	FALSE	FALSE	PHF2	0.994132137165918	0.00586786150411262	1.32996985077728e-9	3.26481180190638	PHF2	highly coexpressed
Q9UGL1	reviewed	KDM5B	KDM5B;JARID1B;PLU1;RBBP2H1	chr1	-	202725184	202809470	Lysine-specific demethylase 5B (EC 1.14.11.-) (Cancer/testis antigen 31) (CT31) (Histone demethylase JARID1B) (Jumonji/ARID domain-containing protein 1B) (PLU-1) (Retinoblastoma-binding protein 2 homolog 1) (RBP2-H1)	IPR001606;IPR003347;IPR003349;IPR013637;IPR019786;IPR004198;IPR011011;IPR001965;IPR019787;IPR013083	Eraser;Reader	HDM	HMR	FALSE																FALSE	FALSE	FALSE	KDM5B	5.09420142344633e-5	0.999949057816228	1.69537978640811e-10	1.99427002858041	KDM5B	highly coexpressed
Q6ZMT4	reviewed	KDM7A	KDM7A;JHDM1D;KDM7;KIAA1718	chr7	-	140084745	140176941	Lysine-specific demethylase 7A (EC 1.14.11.-) (JmjC domain-containing histone demethylation protein 1D) (Lysine-specific demethylase 7)	IPR003347;IPR019786;IPR011011;IPR001965;IPR019787;IPR013083	Eraser;Reader	HDM	HMR	FALSE																FALSE	FALSE	FALSE	JHDM1D	0.99869438014555	0.00130561982047113	3.39790306459264e-11	2.600556103576	JHDM1D	coexpressed
Q8NHM5	reviewed	KDM2B	KDM2B;CXXC2;FBL10;FBXL10;JHDM1B;PCCX2	chr12	-	121429095	121580459	Lysine-specific demethylase 2B (EC 1.14.11.27) (CXXC-type zinc finger protein 2) (F-box and leucine-rich repeat protein 10) (F-box protein FBL10) (F-box/LRR-repeat protein 10) (JmjC domain-containing histone demethylation protein 1B) (Jumonji domain-containing EMSY-interactor methyltransferase motif protein) (Protein JEMMA) (Protein-containing CXXC domain 2) ([Histone-H3]-lysine-36 demethylase 1B)	IPR001810;IPR003347;IPR032675;IPR006553;IPR002857;IPR011011;IPR001965;IPR019787	Eraser;Reader	HDM	HMR;DNUMR	FALSE																FALSE	FALSE	TRUE	KDM2B	0.999785914187162	2.14085812753871e-4	8.39340211096639e-14	4.3433020580749	KDM2B	highly coexpressed
Q9Y2K7	reviewed	KDM2A	KDM2A;CXXC8;FBL7;FBXL11;JHDM1A;KIAA1004	chr11	+	67240034	67258079	Lysine-specific demethylase 2A (EC 1.14.11.27) (CXXC-type zinc finger protein 8) (F-box and leucine-rich repeat protein 11) (F-box protein FBL7) (F-box protein Lilina) (F-box/LRR-repeat protein 11) (JmjC domain-containing histone demethylation protein 1A) ([Histone-H3]-lysine-36 demethylase 1A)	IPR001810;IPR003347;IPR032675;IPR006553;IPR019786;IPR002857;IPR011011;IPR001965;IPR019787;IPR013083	Eraser;Reader	HDM	HMR;DNUMR	FALSE																FALSE	FALSE	FALSE	KDM2A	0.999999954603642	4.53963582786952e-8	2.78719730777045e-19	5.8972842485573604	KDM2A	highly coexpressed
P41229	reviewed	KDM5C	KDM5C;DXS1272E;JARID1C;SMCX;XE169	chrX	-	53191320	53225422	Lysine-specific demethylase 5C (EC 1.14.11.-) (Histone demethylase JARID1C) (Jumonji/ARID domain-containing protein 1C) (Protein SmcX) (Protein Xe169)	IPR001606;IPR003347;IPR003349;IPR013637;IPR019786;IPR004198;IPR011011;IPR001965;IPR019787;IPR013083	Eraser;Reader	HDM	HMR	FALSE	Mental retardation, X-linked, syndromic, Claes-Jensen type, 300534 (3), X-linked recessive	Mental retardation, X-linked, syndromic, Claes-Jensen type, 300534 (3), X-linked recessive	XLR													TRUE	TRUE	TRUE	KDM5C	0.997842569241018	0.00215743064335851	1.15623558541791e-10	5.23622886256029	KDM5C	highly coexpressed
Q9Y4C1	reviewed	KDM3A	KDM3A;JHDM2A;JMJD1;JMJD1A;KIAA0742;TSGA	chr2	+	86441460	86492716	Lysine-specific demethylase 3A (EC 1.14.11.-) (JmjC domain-containing histone demethylation protein 2A) (Jumonji domain-containing protein 1A)	IPR003347	Eraser	HDM	NA	FALSE																FALSE	FALSE	FALSE	KDM3A	0.981756840004812	0.018243159987909	7.27860344466665e-12	0.883480381845623	KDM3A	coexpressed
O15550	reviewed	KDM6A	KDM6A;UTX	chrX	+	44873174	45112612	Lysine-specific demethylase 6A (EC 1.14.11.-) (Histone demethylase UTX) (Ubiquitously-transcribed TPR protein on the X chromosome) (Ubiquitously-transcribed X chromosome tetratricopeptide repeat protein)	IPR003347;IPR029517;IPR013026;IPR011990;IPR019734	Eraser	HDM	NA	FALSE	Kabuki syndrome 2, 300867 (3), X-linked dominant	Kabuki syndrome 2, 300867 (3), X-linked dominant	XLD													TRUE	TRUE	TRUE	KDM6A	0.999987120523081	1.28794769079343e-5	1.07683082927076e-14	2.19790339952884	KDM6A	coexpressed
P29375	reviewed	KDM5A	KDM5A;JARID1A;RBBP2;RBP2	chr12	-	280056	389455	Lysine-specific demethylase 5A (EC 1.14.11.-) (Histone demethylase JARID1A) (Jumonji/ARID domain-containing protein 1A) (Retinoblastoma-binding protein 2) (RBBP-2)	IPR001606;IPR003347;IPR003349;IPR013637;IPR019786;IPR004198;IPR011011;IPR001965;IPR019787;IPR013083	Eraser;Reader	HDM	HMR	FALSE																FALSE	FALSE	FALSE	KDM5A	0.999994827471308	5.17252869190073e-6	3.95854187154173e-19	2.53550713954046	KDM5A	highly coexpressed
Q9H3R0	reviewed	KDM4C	KDM4C;GASC1;JHDM3C;JMJD2C;KIAA0780	chr9	+	6720862	7077264	Lysine-specific demethylase 4C (EC 1.14.11.-) (Gene amplified in squamous cell carcinoma 1 protein) (GASC-1 protein) (JmjC domain-containing histone demethylation protein 3C) (Jumonji domain-containing protein 2C)	IPR003347;IPR003349;IPR002999;IPR011011;IPR001965	Eraser;Reader	HDM	HMR	FALSE																FALSE	FALSE	FALSE	KDM4C	7.58734602622751e-4	0.999235107356564	6.15804081338881e-6	-2.00059287590099	KDM4C	coexpressed
Q6B0I6	reviewed	KDM4D	KDM4D;JHDM3D;JMJD2D	chr11	+	94973680	94999512	Lysine-specific demethylase 4D (EC 1.14.11.-) (JmjC domain-containing histone demethylation protein 3D) (Jumonji domain-containing protein 2D)	IPR003347;IPR003349	Eraser	HDM	NA	FALSE																FALSE	FALSE	FALSE	KDM4D	0.149201646842992	0.833296545353516	0.0175018078034919	2.33528749075641	KDM4D	not coexpressed
Q8IUF8	reviewed	MINA	MINA;MDIG;MINA53;NO52	chr3	-	97941816	97972451	Bifunctional lysine-specific demethylase and histidyl-hydroxylase MINA (EC 1.14.11.-) (60S ribosomal protein L27a histidine hydroxylase) (Histone lysine demethylase MINA) (MYC-induced nuclear antigen) (Mineral dust-induced gene protein) (Nucleolar protein 52) (Ribosomal oxygenase MINA) (ROX)	IPR003347	Eraser	HDM	NA	FALSE																FALSE	FALSE	FALSE	MINA	1.5762094096492e-5	0.864091545793902	0.135892692112001	-0.82242550081687	MINA	coexpressed
O43593	reviewed	HR	HR	chr8	-	22114418	22131052	Lysine-specific demethylase hairless (EC 1.14.11.-)	IPR003347	Eraser	HDM	NA	FALSE	Alopecia universalis, 203655 (3), Autosomal recessive; Atrichia with papular lesions, 209500 (3), Autosomal recessive; Hypotrichosis 4, 146550 (3), Autosomal dominant	Alopecia universalis, 203655 (3), Autosomal recessive	AR	Atrichia with papular lesions, 209500 (3), Autosomal recessive	AR	Hypotrichosis 4, 146550 (3), Autosomal dominant	AD									TRUE	FALSE	FALSE	HR	2.12734947334705e-5	0.999767443687523	2.11282817743024e-4	0.0100278404676076	HR	not coexpressed
Q9H6W3	reviewed	C14orf169	NO66;C14orf169;MAPJD	chr14	+	73490933	73493401	Bifunctional lysine-specific demethylase and histidyl-hydroxylase NO66 (EC 1.14.11.-) (EC 1.14.11.27) (60S ribosomal protein L8 histidine hydroxylase) (Histone lysine demethylase NO66) (Myc-associated protein with JmjC domain) (Nucleolar protein 66) (hsNO66) (Ribosomal oxygenase NO66) (ROX)	IPR003347	Eraser	HDM	NA	FALSE																FALSE	FALSE	FALSE	NA	NA	NA	NA	NA	NA	NA
O15054	reviewed	KDM6B	KDM6B;JMJD3;KIAA0346	chr17	+	7839916	7854800	Lysine-specific demethylase 6B (EC 1.14.11.-) (JmjC domain-containing protein 3) (Jumonji domain-containing protein 3) (Lysine demethylase 6B)	IPR003347;IPR029518	Eraser	HDM	NA	FALSE																FALSE	FALSE	FALSE	KDM6B	0.999994424921105	5.5750788942643e-6	2.83433950286005e-16	2.43744149745079	KDM6B	coexpressed
A2RUC4	reviewed	TYW5	TYW5;C2orf60	chr2	-	199928910	199955736	tRNA wybutosine-synthesizing protein 5 (hTYW5) (EC 1.14.11.42) (tRNA(Phe) (7-(3-amino-3-carboxypropyl)wyosine(37)-C(2))-hydroxylase)	IPR003347;IPR029612	Eraser	HDM	NA	FALSE																FALSE	FALSE	FALSE	TYW5	2.19729035112119e-7	0.456605703743519	0.543394076527446	-0.963189122951943	TYW5	not coexpressed
Q9BY66	reviewed	KDM5D	KDM5D;HY;HYA;JARID1D;KIAA0234;SMCY	chrY	-	19705414	19744939	Lysine-specific demethylase 5D (EC 1.14.11.-) (Histocompatibility Y antigen) (H-Y) (Histone demethylase JARID1D) (Jumonji/ARID domain-containing protein 1D) (Protein SmcY)	IPR001606;IPR003347;IPR003349;IPR013637;IPR019786;IPR004198;IPR011011;IPR001965;IPR019787;IPR013083	Eraser;Reader	HDM	HMR	FALSE																FALSE	FALSE	FALSE	KDM5D	0.0151340441544138	0.877511526697815	0.107354429147771	-2.8044200551919	KDM5D	not coexpressed
Q15652	reviewed	JMJD1C	JMJD1C;JHDM2C;KIAA1380;TRIP8	chr10	-	63167220	63269223	Probable JmjC domain-containing histone demethylation protein 2C (EC 1.14.11.-) (Jumonji domain-containing protein 1C) (Thyroid receptor-interacting protein 8) (TR-interacting protein 8) (TRIP-8)	IPR003347	Eraser	HDM	NA	FALSE																FALSE	FALSE	FALSE	JMJD1C	0.999999999962643	3.73572110707239e-11	1.72817536618924e-27	0.231538977696688	JMJD1C	coexpressed
Q92833	reviewed	JARID2	JARID2;JMJ	chr6	+	15245974	15522042	Protein Jumonji (Jumonji/ARID domain-containing protein 2)	IPR001606;IPR003347;IPR003349;IPR004198	Eraser	HDM	NA	FALSE																FALSE	FALSE	TRUE	JARID2	0.999862193011047	1.37806988251665e-4	7.00959973201415e-13	3.70236228763522	JARID2	coexpressed
Q7LBC6	reviewed	KDM3B	KDM3B;C5orf7;JHDM2B;JMJD1B;KIAA1082	chr5	+	138352595	138437027	Lysine-specific demethylase 3B (EC 1.14.11.-) (JmjC domain-containing histone demethylation protein 2B) (Jumonji domain-containing protein 1B) (Nuclear protein 5qNCA)	IPR003347	Eraser	HDM	NA	FALSE																FALSE	FALSE	FALSE	KDM3B	0.999999999078234	9.21766233829003e-10	2.10266632308583e-23	4.99161032929752	KDM3B	highly coexpressed
O14607	reviewed	UTY	UTY;KDM6C	chrY	-	13248378	13480670	Histone demethylase UTY (EC 1.14.11.-) (Ubiquitously-transcribed TPR protein on the Y chromosome) (Ubiquitously-transcribed Y chromosome tetratricopeptide repeat protein)	IPR003347;IPR029516;IPR013026;IPR011990;IPR019734	Eraser	HDM	NA	FALSE																FALSE	FALSE	FALSE	UTY	0.632058104202083	0.360934611563913	0.00700728423400396	-1.42621702338802	UTY	not coexpressed
O94953	reviewed	KDM4B	KDM4B;JHDM3B;JMJD2B;KIAA0876	chr19	+	4969112	5153597	Lysine-specific demethylase 4B (EC 1.14.11.-) (JmjC domain-containing histone demethylation protein 3B) (Jumonji domain-containing protein 2B)	IPR003347;IPR003349;IPR002999;IPR011011;IPR001965;IPR013083	Eraser;Reader	HDM	HMR	FALSE																FALSE	FALSE	FALSE	KDM4B	0.999934757141383	6.52428558467669e-5	2.76986412413416e-12	3.74200358706376	KDM4B	coexpressed
Q96EW2	reviewed	HSPBAP1	HSPBAP1;PASS1	chr3	-	122739996	122793827	HSPB1-associated protein 1 (27 kDa heat shock protein-associated protein 1) (Protein associated with small stress protein 1)	IPR013296;IPR003347	Eraser	HDM	NA	FALSE																FALSE	FALSE	FALSE	HSPBAP1	9.97537509364561e-7	0.77524523976688	0.22475376269561	0.359129236256314	HSPBAP1	not coexpressed
Q96S16	reviewed	JMJD8	JMJD8;C16orf20;PP14397	chr16	-	681666	684439	JmjC domain-containing protein 8 (Jumonji domain-containing protein 8)	IPR003347	Eraser	HDM	NA	FALSE																FALSE	FALSE	FALSE	JMJD8	3.79963968099618e-10	0.0137290986031446	0.986270901016892	-1.40813218718771	JMJD8	coexpressed
Q9H9V9	reviewed	JMJD4	JMJD4	chr1	-	227731188	227735411	JmjC domain-containing protein 4 (Jumonji domain-containing protein 4)	IPR003347	Eraser	HDM	NA	FALSE																FALSE	FALSE	FALSE	JMJD4	1.86970802268343e-7	0.246401246193047	0.753598566836151	-0.345323285798209	JMJD4	not coexpressed
P0C870	reviewed	JMJD7	JMJD7	chr15	+	41828084	41837587	JmjC domain-containing protein 7 (Jumonji domain-containing protein 7)	IPR003347	Eraser	HDM	NA	FALSE																FALSE	FALSE	FALSE	JMJD7	0.23431095695057	0.758410910631949	0.00727813241748117	-1.71196810862206	JMJD7	not coexpressed
Q8N371	reviewed	KDM8	KDM8;JMJD5	chr16	+	27203974	27221768	Lysine-specific demethylase 8 (EC 1.14.11.27) (JmjC domain-containing protein 5) (Jumonji domain-containing protein 5)	IPR003347	Eraser	HDM	NA	FALSE																FALSE	FALSE	FALSE	KDM8	0.00726458481834173	0.976382066198515	0.0163533489831433	0.134339539670271	KDM8	not coexpressed
B2RXH2	reviewed	KDM4E	KDM4E;KDM4DL	chr11	+	95025257	95027596	Lysine-specific demethylase 4E (EC 1.14.11.-) (KDM4D-like protein) (Lysine-specific demethylase 4D-like)	IPR003347;IPR003349	Eraser	HDM	NA	FALSE																FALSE	FALSE	FALSE	KDM4E	0.764772097616784	0.233385171489315	0.0018427308939003	1.04413932007131	KDM4E	NA
Q92993	reviewed	KAT5	KAT5;HTATIP;TIP60	chr11	+	65712001	65719606	Histone acetyltransferase KAT5 (EC 2.3.1.48) (60 kDa Tat-interactive protein) (Tip60) (Histone acetyltransferase HTATIP) (HIV-1 Tat interactive protein) (Lysine acetyltransferase 5) (cPLA(2)-interacting protein)	IPR016181;IPR000953;IPR016197;IPR002717;IPR025995	Writer	HAT	NA	FALSE																FALSE	FALSE	FALSE	KAT5	0.471177718664719	0.528776881492693	4.53998425885086e-5	4.44894220002342	KAT5	coexpressed
Q92794	reviewed	KAT6A	KAT6A;MOZ;MYST3;RUNXBP2;ZNF220	chr8	-	41929478	42052026	Histone acetyltransferase KAT6A (EC 2.3.1.48) (MOZ, YBF2/SAS3, SAS2 and TIP60 protein 3) (MYST-3) (Monocytic leukemia zinc finger protein) (Runt-related transcription factor-binding protein 2) (Zinc finger protein 220)	IPR016181;IPR002717;IPR005818;IPR031280;IPR011991;IPR011011;IPR001965;IPR019787;IPR013083	Writer;Reader	HAT	HAR	FALSE	Mental retardation, autosomal dominant 32, 616268 (3), Autosomal dominant	Mental retardation, autosomal dominant 32, 616268 (3), Autosomal dominant	AD													TRUE	TRUE	FALSE	KAT6A	0.999999984631619	1.53683811507165e-8	1.65061216581298e-22	2.14154150335098	KAT6A	highly coexpressed
Q9H7Z6	reviewed	KAT8	KAT8;MOF;MYST1;PP7073	chr16	+	31117663	31131393	Histone acetyltransferase KAT8 (EC 2.3.1.48) (Lysine acetyltransferase 8) (MOZ, YBF2/SAS3, SAS2 and TIP60 protein 1) (MYST-1) (hMOF)	IPR016181;IPR000953;IPR016197;IPR002717;IPR025995	Writer	HAT	NA	FALSE																FALSE	FALSE	TRUE	KAT8	0.912576387976251	0.0873971693190813	2.64427046680062e-5	3.65543912232675	KAT8	not coexpressed
Q8WYB5	reviewed	KAT6B	KAT6B;KIAA0383;MORF;MOZ2;MYST4	chr10	+	74826412	75032622	Histone acetyltransferase KAT6B (EC 2.3.1.48) (Histone acetyltransferase MOZ2) (MOZ, YBF2/SAS3, SAS2 and TIP60 protein 4) (MYST-4) (Monocytic leukemia zinc finger protein-related factor)	IPR016181;IPR002717;IPR005818;IPR011991;IPR011011;IPR001965;IPR019787;IPR013083	Writer;Reader	HAT	HAR	FALSE	Genitopatellar syndrome, 606170 (3), Autosomal dominant; SBBYSS syndrome, 603736 (3)	Genitopatellar syndrome, 606170 (3), Autosomal dominant	AD													TRUE	TRUE	FALSE	KAT6B	0.999999922573337	7.74266627180357e-8	4.18933262864851e-20	1.83142406484575	KAT6B	highly coexpressed
O95251	reviewed	KAT7	KAT7;HBO1;HBOa;MYST2	chr17	+	49788618	49829096	Histone acetyltransferase KAT7 (EC 2.3.1.48) (Histone acetyltransferase binding to ORC1) (Lysine acetyltransferase 7) (MOZ, YBF2/SAS3, SAS2 and TIP60 protein 2) (MYST-2)	IPR016181;IPR002717;IPR002515	Writer	HAT	NA	FALSE																FALSE	FALSE	FALSE	KAT7	0.999956770504954	4.32294900232431e-5	5.02275586765635e-12	4.48773536244371	KAT7	coexpressed
Q09472	reviewed	EP300	EP300;P300	chr22	+	41092609	41180077	Histone acetyltransferase p300 (p300 HAT) (EC 2.3.1.48) (E1A-associated protein p300)	IPR001487;IPR018359;IPR031162;IPR010303;IPR013178;IPR003101;IPR009110;IPR014744;IPR000197;IPR000433	Writer;Reader	HAT	HAR	FALSE	Colorectal cancer, somatic, 114500 (3); Rubinstein-Taybi syndrome 2, 613684 (3), Autosomal dominant, Isolated cases			Rubinstein-Taybi syndrome 2, 613684 (3), Autosomal dominant, Isolated cases	AD											TRUE	TRUE	TRUE	EP300	0.999999999999484	5.15637503646322e-13	1.03030180470722e-32	1.55555296670939	EP300	highly coexpressed
Q92793	reviewed	CREBBP	CREBBP;CBP	chr16	-	3725054	3880120	CREB-binding protein (EC 2.3.1.48)	IPR001487;IPR018359;IPR031162;IPR010303;IPR013178;IPR003101;IPR009110;IPR014744;IPR000197;IPR000433	Writer;Reader	HAT	HAR	FALSE	Rubinstein-Taybi syndrome, 180849 (3), Autosomal dominant	Rubinstein-Taybi syndrome, 180849 (3), Autosomal dominant	AD													TRUE	TRUE	TRUE	CREBBP	0.999999999999794	2.06414678369328e-13	5.47492328842456e-33	5.58352326939171	CREBBP	highly coexpressed
Q13547	reviewed	HDAC1	HDAC1;RPD3L1	chr1	+	32292106	32333623	Histone deacetylase 1 (HD1) (EC 3.5.1.98)	IPR000286;IPR003084;IPR023801	Eraser	HDAC	NA	FALSE																FALSE	FALSE	TRUE	HDAC1	0.937916989643132	0.0620807742161009	2.23614076676165e-6	3.90862690185524	HDAC1	not coexpressed
Q9UBN7	reviewed	HDAC6	HDAC6;KIAA0901;JM21	chrX	+	48801376	48824982	Histone deacetylase 6 (HD6) (EC 3.5.1.98)	IPR000286;IPR023801;IPR013083;IPR001607	Eraser	HDAC	NA	FALSE	?Chondrodysplasia with platyspondyly, distinctive brachydactyly, hydrocephaly, and microphthalmia, 300863 (3), X-linked dominant	?Chondrodysplasia with platyspondyly, distinctive brachydactyly, hydrocephaly, and microphthalmia, 300863 (3), X-linked dominant	XLD													TRUE	TRUE	FALSE	HDAC6	0.99992079805848	7.92019195677164e-5	2.1952264899771e-11	2.5819524632474	HDAC6	highly coexpressed
P56524	reviewed	HDAC4	HDAC4;KIAA0288	chr2	-	239048167	239400949	Histone deacetylase 4 (HD4) (EC 3.5.1.98)	IPR000286;IPR023801;IPR024643;IPR017320	Eraser	HDAC	NA	FALSE																FALSE	FALSE	TRUE	HDAC4	0.999989726820827	1.02731791418582e-5	3.06811979822235e-14	3.50502775194853	HDAC4	coexpressed
Q92769	reviewed	HDAC2	HDAC2	chr6	-	113936155	113970724	Histone deacetylase 2 (HD2) (EC 3.5.1.98)	IPR000286;IPR003084;IPR023801	Eraser	HDAC	NA	FALSE																FALSE	FALSE	TRUE	HDAC2	0.999390588066461	6.09408768523133e-4	3.16501545758175e-9	4.34382448325395	HDAC2	coexpressed
Q9UQL6	reviewed	HDAC5	HDAC5;KIAA0600	chr17	-	44076752	44123646	Histone deacetylase 5 (HD5) (EC 3.5.1.98) (Antigen NY-CO-9)	IPR000286;IPR023801;IPR024643;IPR017320;IPR030703	Eraser	HDAC	NA	FALSE																FALSE	FALSE	FALSE	HDAC5	0.999808248473516	1.91751524916634e-4	1.56743431230296e-12	2.91103453657149	HDAC5	not coexpressed
O15379	reviewed	HDAC3	HDAC3	chr5	-	141620875	141636856	Histone deacetylase 3 (HD3) (EC 3.5.1.98) (RPD3-2) (SMAP45)	IPR000286;IPR003084;IPR023801	Eraser	HDAC	NA	FALSE																FALSE	FALSE	FALSE	HDAC3	0.955038023763879	0.044960983331965	9.92904155755059e-7	4.27928808694757	HDAC3	not coexpressed
Q9UKV0	reviewed	HDAC9	HDAC9;HDAC7;HDAC7B;HDRP;KIAA0744;MITR	chr7	+	18086941	19002414	Histone deacetylase 9 (HD9) (EC 3.5.1.98) (Histone deacetylase 7B) (HD7) (HD7b) (Histone deacetylase-related protein) (MEF2-interacting transcription repressor MITR)	IPR000286;IPR023801;IPR024643;IPR017320	Eraser	HDAC	NA	FALSE																FALSE	FALSE	TRUE	HDAC9	0.998375125074442	0.0016248749138385	1.17196112074122e-11	0.878627048348487	HDAC9	not coexpressed
Q9BY41	reviewed	HDAC8	HDAC8;HDACL1;CDA07	chrX	-	72329515	72573103	Histone deacetylase 8 (HD8) (EC 3.5.1.98)	IPR000286;IPR003084;IPR023801	Eraser	HDAC	NA	FALSE	Cornelia de Lange syndrome 5, 300882 (3), X-linked dominant; Wilson-Turner syndrome, 309585 (3), X-linked dominant	Cornelia de Lange syndrome 5, 300882 (3), X-linked dominant	XLD	Wilson-Turner syndrome, 309585 (3), X-linked dominant	XLD											TRUE	TRUE	FALSE	HDAC8	0.922707724679457	0.0771972041302312	9.50711903119025e-5	2.59309745000902	HDAC8	not coexpressed
Q8WUI4	reviewed	HDAC7	HDAC7;HDAC7A	chr12	-	47782710	47819980	Histone deacetylase 7 (HD7) (EC 3.5.1.98) (Histone deacetylase 7A) (HD7a)	IPR000286;IPR023801;IPR017320	Eraser	HDAC	NA	FALSE																FALSE	FALSE	FALSE	HDAC7	0.998019873410435	0.0019801261259853	4.63579522769778e-10	2.01836133002851	HDAC7	coexpressed
Q969S8	reviewed	HDAC10	HDAC10	chr22	-	50245183	50251405	Histone deacetylase 10 (HD10) (EC 3.5.1.98)	IPR000286;IPR023801	Eraser	HDAC	NA	FALSE																FALSE	FALSE	FALSE	HDAC10	3.2788087078515e-12	0.14915850561469499	0.850841494382026	-1.36081701756738	NA	NA
Q96DB2	reviewed	HDAC11	HDAC11	chr3	+	13480343	13506424	Histone deacetylase 11 (HD11) (EC 3.5.1.98)	IPR000286;IPR023801	Eraser	HDAC	NA	FALSE																FALSE	FALSE	FALSE	HDAC11	0.0447802083550292	0.949672918303024	0.00554687334194642	1.32318206151945	HDAC11	coexpressed
Q96EB6	reviewed	SIRT1	SIRT1;SIR2L1	chr10	+	67884668	67918390	NAD-dependent protein deacetylase sirtuin-1 (hSIRT1) (EC 3.5.1.-) (Regulatory protein SIR2 homolog 1) (SIR2-like protein 1) (hSIR2) [Cleaved into: SirtT1 75 kDa fragment (75SirT1)]	IPR029035;IPR003000;IPR026591;IPR026590	Eraser	HDAC	NA	FALSE																FALSE	FALSE	FALSE	SIRT1	0.95178784073687706	0.0482063158070068	5.84345611596061e-6	0.576945734490757	SIRT1	coexpressed
Q8IXJ6	reviewed	SIRT2	SIRT2;SIR2L;SIR2L2	chr19	-	38878554	38899862	NAD-dependent protein deacetylase sirtuin-2 (EC 3.5.1.-) (Regulatory protein SIR2 homolog 2) (SIR2-like protein 2)	IPR029035;IPR003000;IPR017328;IPR026590	Eraser	HDAC	NA	FALSE																FALSE	FALSE	FALSE	SIRT2	1.0819075859999e-5	0.941777740658523	0.0582114402656173	0.345129351630328	SIRT2	coexpressed
Q9NXA8	reviewed	SIRT5	SIRT5;SIR2L5	chr6	+	13574528	13605738	NAD-dependent protein deacylase sirtuin-5, mitochondrial (EC 3.5.1.-) (Regulatory protein SIR2 homolog 5) (SIR2-like protein 5)	IPR029035;IPR003000;IPR026591;IPR027546;IPR026590	Eraser	HDAC	NA	FALSE																FALSE	FALSE	FALSE	SIRT5	1.87753474665446e-5	0.887241146625048	0.112740078027486	-0.439932991680459	SIRT5	not coexpressed
Q8N6T7	reviewed	SIRT6	SIRT6;SIR2L6	chr19	-	4174108	4182604	NAD-dependent protein deacetylase sirtuin-6 (EC 3.5.1.-) (Regulatory protein SIR2 homolog 6) (SIR2-like protein 6)	IPR029035;IPR003000;IPR026590	Eraser	HDAC	NA	FALSE																FALSE	FALSE	FALSE	SIRT6	0.0544711567553148	0.926067668054921	0.0194611751897637	1.118295516264	SIRT6	coexpressed
Q9NTG7	reviewed	SIRT3	SIRT3;SIR2L3	chr11	-	215029	236362	NAD-dependent protein deacetylase sirtuin-3, mitochondrial (hSIRT3) (EC 3.5.1.-) (Regulatory protein SIR2 homolog 3) (SIR2-like protein 3)	IPR029035;IPR003000;IPR026591;IPR026590	Eraser	HDAC	NA	FALSE																FALSE	FALSE	FALSE	SIRT3	2.70051653943508e-5	0.531332953455666	0.468640041378939	0.208527274884607	SIRT3	not coexpressed
Q9Y6E7	reviewed	SIRT4	SIRT4;SIR2L4	chr12	+	120302320	120313242	NAD-dependent protein lipoamidase sirtuin-4, mitochondrial (EC 3.5.1.-) (NAD-dependent ADP-ribosyltransferase sirtuin-4) (EC 2.4.2.-) (NAD-dependent protein deacetylase sirtuin-4) (EC 3.5.1.-) (Regulatory protein SIR2 homolog 4) (SIR2-like protein 4)	IPR029035;IPR003000;IPR026591;IPR026587;IPR026590	Eraser	HDAC	NA	FALSE																FALSE	FALSE	TRUE	SIRT4	1.80676632025049e-7	0.0708692595517169	0.929130559771651	0.534998175793665	SIRT4	not coexpressed
Q9NRC8	reviewed	SIRT7	SIRT7;SIR2L7	chr17	-	81911938	81918182	NAD-dependent protein deacetylase sirtuin-7 (EC 3.5.1.-) (Regulatory protein SIR2 homolog 7) (SIR2-like protein 7)	IPR029035;IPR003000;IPR026590	Eraser	HDAC	NA	FALSE																FALSE	FALSE	FALSE	SIRT7	0.567108371695204	0.430348704477411	0.00254292382738456	2.24881509161239	SIRT7	coexpressed
P46100	reviewed	ATRX	ATRX;RAD54L;XH2	chrX	-	77504877	77786269	Transcriptional regulator ATRX (EC 3.6.4.12) (ATP-dependent helicase ATRX) (X-linked helicase II) (X-linked nuclear protein) (XNP) (Znf-HX)	IPR025766;IPR014001;IPR001650;IPR027417;IPR000330;IPR011011;IPR013083	Remodeler;Reader	REMODEL	HMR	FALSE	Alpha-thalassemia myelodysplasia syndrome, somatic, 300448 (3); Alpha-thalassemia/mental retardation syndrome, 301040 (3), X-linked dominant; Mental retardation-hypotonic facies syndrome, X-linked, 309580 (3), X-linked recessive			Alpha-thalassemia/mental retardation syndrome, 301040 (3), X-linked dominant	XLD	Mental retardation-hypotonic facies syndrome, X-linked, 309580 (3), X-linked recessive	XLR									TRUE	TRUE	TRUE	ATRX	0.99999998229899	1.77010100986311e-8	2.32879727055664e-22	2.98815526717374	ATRX	highly coexpressed
Q9Y6K1	reviewed	DNMT3A	DNMT3A	chr2	-	25281451	25341915	DNA (cytosine-5)-methyltransferase 3A (Dnmt3a) (EC 2.1.1.37) (DNA methyltransferase HsaIIIA) (DNA MTase HsaIIIA) (M.HsaIIIA)	IPR025766;IPR018117;IPR001525;IPR030487;IPR000313;IPR029063	Writer;Reader	DNMT	HMR	FALSE	Tatton-Brown-Rahman syndrome, 615879 (3), Autosomal dominant	Tatton-Brown-Rahman syndrome, 615879 (3), Autosomal dominant	AD													TRUE	TRUE	TRUE	DNMT3A	7.7278751608327e-45	8.71631773323096e-11	0.999999999912837	4.30584673963497	DNMT3A	coexpressed
Q9UBC3	reviewed	DNMT3B	DNMT3B	chr20	+	32762384	32809356	DNA (cytosine-5)-methyltransferase 3B (Dnmt3b) (EC 2.1.1.37) (DNA methyltransferase HsaIIIB) (DNA MTase HsaIIIB) (M.HsaIIIB)	IPR025766;IPR018117;IPR001525;IPR030488;IPR000313;IPR029063;IPR011011	Writer;Reader	DNMT	HMR	FALSE	Immunodeficiency-centromeric instability-facial anomalies syndrome 1, 242860 (3), Autosomal recessive	Immunodeficiency-centromeric instability-facial anomalies syndrome 1, 242860 (3), Autosomal recessive	AR													TRUE	TRUE	FALSE	DNMT3B	0.999774600266445	2.25399733459755e-4	9.51532533872796e-14	2.08691730224977	DNMT3B	not coexpressed
Q9UJW3	reviewed	DNMT3L	DNMT3L	chr21	-	44246338	44262216	DNA (cytosine-5)-methyltransferase 3-like	IPR025766;IPR030486;IPR011011;IPR013083	Reader	NA	HMR	FALSE																FALSE	FALSE	FALSE	DNMT3L	1.25678875267047e-6	0.81681097764307	0.183187765568177	-0.164641120458098	DNMT3L	NA
P26358	reviewed	DNMT1	DNMT1;AIM;CXXC9;DNMT	chr19	-	10133343	10195135	DNA (cytosine-5)-methyltransferase 1 (Dnmt1) (EC 2.1.1.37) (CXXC-type zinc finger protein 9) (DNA methyltransferase HsaI) (DNA MTase HsaI) (M.HsaI) (MCMT)	IPR001025;IPR018117;IPR001525;IPR031303;IPR022702;IPR010506;IPR017198;IPR029063;IPR002857	Writer;Reader	DNMT	HMR;DNUMR	FALSE	Cerebellar ataxia, deafness, and narcolepsy, autosomal dominant, 604121 (3), Autosomal dominant; Neuropathy, hereditary sensory, type IE, 614116 (3), Autosomal dominant	Cerebellar ataxia, deafness, and narcolepsy, autosomal dominant, 604121 (3), Autosomal dominant	AD	Neuropathy, hereditary sensory, type IE, 614116 (3), Autosomal dominant	AD											TRUE	TRUE	TRUE	DNMT1	0.999999999466791	5.33209206062012e-10	2.26934254447258e-25	6.42204731673681	DNMT1	highly coexpressed
Q13330	reviewed	MTA1	MTA1	chr14	+	105419848	105470720	Metastasis-associated protein MTA1	IPR001025;IPR000949;IPR009057;IPR001005;IPR017884;IPR000679	Reader	NA	HMR	FALSE																FALSE	FALSE	FALSE	MTA1	0.999747857218867	2.5214270654208e-4	7.45903969799387e-11	4.26295517564161	MTA1	coexpressed
Q86U86	reviewed	PBRM1	PBRM1;BAF180;PB1	chr3	-	52545351	52685850	Protein polybromo-1 (hPB1) (BRG1-associated factor 180) (BAF180) (Polybromo-1D)	IPR001025;IPR001487;IPR018359;IPR009071	Reader	NA	HMR;HAR	FALSE																FALSE	FALSE	TRUE	PBRM1	0.999999987154091	1.28459092409921e-8	5.27098909489088e-22	3.48365027640732	PBRM1	highly coexpressed
Q13415	reviewed	ORC1	ORC1;ORC1L;PARC1	chr1	-	52372828	52404471	Origin recognition complex subunit 1 (Replication control protein 1)	IPR003593;IPR003959;IPR001025;IPR015163;IPR027417;IPR011991	Reader	NA	HMR	FALSE	Meier-Gorlin syndrome 1, 224690 (3), Autosomal recessive	Meier-Gorlin syndrome 1, 224690 (3), Autosomal recessive	AR													TRUE	TRUE	FALSE	ORC1	3.38880226667018e-5	0.999857812941869	1.08299035464404e-4	-0.114513325315182	ORC1	not coexpressed
O94776	reviewed	MTA2	MTA2;MTA1L1;PID	chr11	-	62593202	62601840	Metastasis-associated protein MTA2 (Metastasis-associated 1-like 1) (MTA1-L1 protein) (p53 target protein in deacetylase complex)	IPR001025;IPR000949;IPR009057;IPR001005;IPR017884;IPR000679	Reader	NA	HMR	FALSE																FALSE	FALSE	FALSE	MTA2	0.978013018375655	0.0219869476278507	3.39964940866736e-8	3.25798466205119	MTA2	highly coexpressed
Q8TBE0	reviewed	BAHD1	BAHD1;KIAA0945	chr15	+	40439720	40468242	Bromo adjacent homology domain-containing 1 protein (BAH domain-containing protein 1)	IPR001025	Reader	NA	HMR	FALSE																FALSE	FALSE	FALSE	BAHD1	0.991930031952242	0.00806989723168626	7.08160716158558e-8	1.85484201490009	BAHD1	highly coexpressed
Q9P2R6	reviewed	RERE	RERE;ARG;ARP;ATN1L;KIAA0458	chr1	-	8352403	8817640	Arginine-glutamic acid dipeptide repeats protein (Atrophin-1-like protein) (Atrophin-1-related protein)	IPR002951;IPR001025;IPR000949;IPR009057;IPR001005;IPR017884;IPR000679	Reader	NA	HMR	TRUE	Neurodevelopmental disorder with or without anomalies of the brain, eye, or heart, 616975 (3)															TRUE	TRUE	TRUE	RERE	0.999995655258253	4.34474174647455e-6	1.54412472616823e-16	3.57270822236546	RERE	highly coexpressed
Q9BTC8	reviewed	MTA3	MTA3;KIAA1266	chr2	+	42494568	42756947	Metastasis-associated protein MTA3	IPR001025;IPR000949;IPR009057;IPR001005;IPR017884;IPR000679	Reader	NA	HMR	FALSE																FALSE	FALSE	FALSE	MTA3	0.855163471897877	0.144816430532587	2.00975695366521e-5	0.0613599532413642	MTA3	not coexpressed
O15417	reviewed	TNRC18	TNRC18;CAGL79;KIAA1856	chr7	-	5306791	5423546	Trinucleotide repeat-containing gene 18 protein (Long CAG trinucleotide repeat-containing gene 79 protein)	IPR001025	Reader	NA	HMR	FALSE																FALSE	FALSE	FALSE	TNRC18	0.999973965663352	2.60343366358186e-5	1.20991240775877e-14	2.48025478338174	TNRC18	highly coexpressed
Q9P281	reviewed	BAHCC1	BAHCC1;BAHD2;KIAA1447	chr17	+	81399720	81466332	BAH and coiled-coil domain-containing protein 1 (Bromo adjacent homology domain-containing protein 2) (BAH domain-containing protein 2)	IPR001025	Reader	NA	HMR	FALSE																FALSE	FALSE	FALSE	NA	NA	NA	NA	NA	NA	NA
Q9P2D1	reviewed	CHD7	CHD7;KIAA1416	chr8	+	60678764	60868027	Chromodomain-helicase-DNA-binding protein 7 (CHD-7) (EC 3.6.4.12) (ATP-dependent helicase CHD7)	IPR006576;IPR000953;IPR023780;IPR016197;IPR014001;IPR001650;IPR027417;IPR000330	Remodeler;Reader	REMODEL	HMR	FALSE	CHARGE syndrome, 214800 (3), Autosomal dominant; Hypogonadotropic hypogonadism 5 with or without anosmia, 612370 (3)	CHARGE syndrome, 214800 (3), Autosomal dominant	AD													TRUE	TRUE	TRUE	CHD7	0.999999999999751	2.49119737651019e-13	1.75144923185452e-33	1.92151485885171	CHD7	coexpressed
Q9HCK8	reviewed	CHD8	CHD8;HELSNF1;KIAA1564	chr14	-	21385193	21431708	Chromodomain-helicase-DNA-binding protein 8 (CHD-8) (EC 3.6.4.12) (ATP-dependent helicase CHD8) (Helicase with SNF2 domain 1)	IPR006576;IPR000953;IPR023780;IPR016197;IPR014001;IPR001650;IPR027417;IPR000330	Remodeler;Reader	REMODEL	HMR	FALSE	{Autism, susceptibility to, 18}, 615032 (3), Autosomal dominant	{Autism, susceptibility to, 18}, 615032 (3), Autosomal dominant	AD													TRUE	TRUE	TRUE	CHD8	0.999999999998095	1.90551347864159e-12	5.03265001946919e-32	5.54448132261703	CHD8	highly coexpressed
O00257	reviewed	CBX4	CBX4	chr17	-	79833155	79839414	E3 SUMO-protein ligase CBX4 (EC 6.3.2.-) (Chromobox protein homolog 4) (Polycomb 2 homolog) (Pc2) (hPc2)	IPR000953;IPR017984;IPR023780;IPR016197;IPR023779	Reader	NA	HMR	FALSE																FALSE	FALSE	TRUE	CBX4	0.381198481678265	0.608349045334697	0.0104524729870372	4.157693061782	CBX4	not coexpressed
Q12873	reviewed	CHD3	CHD3	chr17	+	7884804	7912757	Chromodomain-helicase-DNA-binding protein 3 (CHD-3) (EC 3.6.4.12) (ATP-dependent helicase CHD3) (Mi-2 autoantigen 240 kDa protein) (Mi2-alpha) (Zinc finger helicase) (hZFH)	IPR028722;IPR012957;IPR012958;IPR000953;IPR023780;IPR016197;IPR023779;IPR002464;IPR009462;IPR009463;IPR014001;IPR001650;IPR009071;IPR027417;IPR000330;IPR019786;IPR011011;IPR001965;IPR019787;IPR013083	Remodeler;Reader	REMODEL	HMR	FALSE																FALSE	FALSE	TRUE	CHD3	0.999999995517971	4.48202898706469e-9	1.37552354098271e-26	7.14746622516615	CHD3	not coexpressed
Q9HC52	reviewed	CBX8	CBX8;PC3;RC1	chr17	-	79794376	79797116	Chromobox protein homolog 8 (Polycomb 3 homolog) (Pc3) (hPc3) (Rectachrome 1)	IPR000953;IPR023780;IPR016197;IPR023779	Reader	NA	HMR	FALSE																FALSE	FALSE	FALSE	CBX8	0.994625905090376	0.00537345509472408	6.39814899551191e-7	1.58941803199953	CBX8	not coexpressed
Q14839	reviewed	CHD4	CHD4	chr12	-	6570081	6606451	Chromodomain-helicase-DNA-binding protein 4 (CHD-4) (EC 3.6.4.12) (ATP-dependent helicase CHD4) (Mi-2 autoantigen 218 kDa protein) (Mi2-beta)	IPR028725;IPR012957;IPR012958;IPR000953;IPR023780;IPR016197;IPR002464;IPR009462;IPR009463;IPR014001;IPR001650;IPR027417;IPR000330;IPR019786;IPR011011;IPR001965;IPR019787;IPR013083	Remodeler;Reader	REMODEL	HMR	FALSE																FALSE	TRUE	TRUE	CHD4	0.999999998385354	1.61464556805023e-9	5.65374720227085e-27	7.05110364707522	CHD4	highly coexpressed
P45973	reviewed	CBX5	CBX5;HP1A	chr12	-	54230945	54280131	Chromobox protein homolog 5 (Antigen p25) (Heterochromatin protein 1 homolog alpha) (HP1 alpha)	IPR000953;IPR017984;IPR023780;IPR008251;IPR016197;IPR023779	Reader	NA	HMR	FALSE																FALSE	FALSE	FALSE	CBX5	0.835000939076987	0.161714337050619	0.0032847238723939802	2.35159823519373	CBX5	not coexpressed
Q99549	reviewed	MPHOSPH8	MPHOSPH8;MPP8	chr13	+	19633647	19673459	M-phase phosphoprotein 8 (Two hybrid-associated protein 3 with RanBPM) (Twa3)	IPR002110;IPR020683;IPR000953;IPR023780;IPR016197;IPR023779	Reader	NA	HMR	FALSE																FALSE	FALSE	FALSE	MPHOSPH8	0.930242309438753	0.0697570823662564	6.08194990565266e-7	0.659497689748952	MPHOSPH8	highly coexpressed
Q13185	reviewed	CBX3	CBX3	chr7	+	26201210	26213607	Chromobox protein homolog 3 (HECH) (Heterochromatin protein 1 homolog gamma) (HP1 gamma) (Modifier 2 protein)	IPR000953;IPR017984;IPR023780;IPR008251;IPR016197;IPR023779	Reader	NA	HMR	FALSE																FALSE	FALSE	FALSE	CBX3	0.633200403003169	0.359860988164988	0.0069386088318435	1.90730916439449	CBX3	not coexpressed
Q3L8U1	reviewed	CHD9	CHD9;KIAA0308;KISH2;PRIC320;AD-013;x0008	chr16	+	53155925	53327502	Chromodomain-helicase-DNA-binding protein 9 (CHD-9) (EC 3.6.4.12) (ATP-dependent helicase CHD9) (Chromatin-related mesenchymal modulator) (CReMM) (Chromatin-remodeling factor CHROM1) (Kismet homolog 2) (PPAR-alpha-interacting complex protein 320 kDa) (Peroxisomal proliferator-activated receptor A-interacting complex 320 kDa protein)	IPR006576;IPR000953;IPR023780;IPR016197;IPR014001;IPR001650;IPR027417;IPR000330	Remodeler;Reader	REMODEL	HMR	FALSE																FALSE	FALSE	FALSE	CHD9	0.999999928588994	7.14110061851142e-8	9.66753834020148e-26	2.37085208957073	CHD9	highly coexpressed
Q8TDI0	reviewed	CHD5	CHD5;KIAA0444	chr1	-	6101786	6180134	Chromodomain-helicase-DNA-binding protein 5 (CHD-5) (EC 3.6.4.12) (ATP-dependent helicase CHD5)	IPR028727;IPR012957;IPR012958;IPR000953;IPR023780;IPR016197;IPR002464;IPR009462;IPR009463;IPR014001;IPR001650;IPR027417;IPR000330;IPR019786;IPR011011;IPR001965;IPR019787;IPR013083	Remodeler;Reader	REMODEL	HMR	FALSE																FALSE	FALSE	TRUE	CHD5	0.999999995117076	4.88292427431668e-9	1.01094747486235e-23	6.1420649400173	CHD5	not coexpressed
P83916	reviewed	CBX1	CBX1;CBX	chr17	-	48070051	48101198	Chromobox protein homolog 1 (HP1Hsbeta) (Heterochromatin protein 1 homolog beta) (HP1 beta) (Heterochromatin protein p25) (M31) (Modifier 1 protein) (p25beta)	IPR000953;IPR017984;IPR023780;IPR008251;IPR016197;IPR023779	Reader	NA	HMR	FALSE																FALSE	FALSE	FALSE	CBX1	0.949842677925257	0.0500008532129904	1.56468861753051e-4	2.70340017406322	CBX1	not coexpressed
O14647	reviewed	CHD2	CHD2	chr15	+	92900320	92949233	Chromodomain-helicase-DNA-binding protein 2 (CHD-2) (EC 3.6.4.12) (ATP-dependent helicase CHD2)	IPR030485;IPR000953;IPR023780;IPR016197;IPR023779;IPR025260;IPR014001;IPR001650;IPR027417;IPR000330	Remodeler;Reader	REMODEL	HMR	FALSE	Epileptic encephalopathy, childhood-onset, 615369 (3), Autosomal dominant	Epileptic encephalopathy, childhood-onset, 615369 (3), Autosomal dominant	AD													TRUE	TRUE	TRUE	CHD2	0.999999998845422	1.15457803976173e-9	1.23440328444422e-26	5.08549842175629	CHD2	highly coexpressed
Q14781	reviewed	CBX2	CBX2	chr17	+	79778177	79782532	Chromobox protein homolog 2	IPR000953;IPR023780;IPR016197;IPR023779	Reader	NA	HMR	FALSE	?46XY sex reversal 5, 613080 (3), Autosomal recessive	?46XY sex reversal 5, 613080 (3), Autosomal recessive	AR													TRUE	FALSE	FALSE	CBX2	0.954823918488159	0.0450555788718336	1.20502640007476e-4	-0.921264102294245	CBX2	not coexpressed
Q8N5Y2	reviewed	MSL3	MSL3;MSL3L1	chrX	+	11758581	11775753	Male-specific lethal 3 homolog (Male-specific lethal-3 homolog 1) (Male-specific lethal-3 protein-like 1) (MSL3-like 1)	IPR000953;IPR016197;IPR008676;IPR026541;IPR025995	Reader	NA	HMR	FALSE																FALSE	TRUE	FALSE	MSL3	0.945646874379395	0.0543141482304778	3.89773901272031e-5	1.99139963673495	MSL3	not coexpressed
Q8TD26	reviewed	CHD6	CHD6;CHD5;KIAA1335;RIGB	chr20	-	41402102	41618494	Chromodomain-helicase-DNA-binding protein 6 (CHD-6) (EC 3.6.4.12) (ATP-dependent helicase CHD6) (Radiation-induced gene B protein)	IPR006576;IPR000953;IPR023780;IPR016197;IPR002464;IPR014001;IPR001650;IPR027417;IPR000330	Remodeler;Reader	REMODEL	HMR	FALSE																FALSE	FALSE	TRUE	CHD6	0.99999999999754	2.46040166873133e-12	9.37905516820512e-32	3.57726416340775	CHD6	highly coexpressed
Q9Y232	reviewed	CDYL	CDYL;CDYL1	chr6	+	4706158	4955544	Chromodomain Y-like protein (CDY-like) (EC 2.3.1.48)	IPR000953;IPR023780;IPR016197;IPR023779;IPR029045;IPR001753	Reader	NA	HMR	FALSE																FALSE	FALSE	FALSE	CDYL	0.946570708320529	0.0533919590722831	3.7332607187562e-5	2.49305591962437	CDYL	not coexpressed
O14646	reviewed	CHD1	CHD1	chr5	-	98855203	98926534	Chromodomain-helicase-DNA-binding protein 1 (CHD-1) (EC 3.6.4.12) (ATP-dependent helicase CHD1)	IPR000953;IPR023780;IPR016197;IPR023779;IPR025260;IPR014001;IPR001650;IPR027417;IPR000330	Remodeler;Reader	REMODEL	HMR	FALSE																FALSE	FALSE	TRUE	CHD1	0.999999999362856	6.37143867661318e-10	3.5017629230383e-25	3.26151224939233	CHD1	coexpressed
O95931	reviewed	CBX7	CBX7	chr22	-	39130773	39152533	Chromobox protein homolog 7	IPR000953;IPR017984;IPR023780;IPR016197;IPR023779	Reader	NA	HMR	FALSE																FALSE	FALSE	FALSE	CBX7	0.837455380362367	0.16188110535651	6.63514281123205e-4	1.71843240070004	CBX7	coexpressed
O95503	reviewed	CBX6	CBX6	chr22	-	38861426	38872334	Chromobox protein homolog 6	IPR000953;IPR017984;IPR023780;IPR016197;IPR023779	Reader	NA	HMR	FALSE																FALSE	FALSE	FALSE	CBX6	0.610925095502502	0.380696783391478	0.0083781211060193	3.26925420126253	CBX6	coexpressed
Q9Y6F8	reviewed	CDY1	CDY1;CDY1A;;CDY1B	chrY	-	24045229	24048014	Testis-specific chromodomain protein Y 1 (EC 2.3.1.48)	IPR000953;IPR017984;IPR023780;IPR016197;IPR023779;IPR029045;IPR001753	Reader	NA	HMR	FALSE																FALSE	FALSE	FALSE	NA	NA	NA	NA	NA	CDY1	NA
Q8N8U2	reviewed	CDYL2	CDYL2	chr16	-	80597898	80804278	Chromodomain Y-like protein 2 (CDY-like 2)	IPR000953;IPR023780;IPR016197;IPR023779;IPR029045;IPR001753	Reader	NA	HMR	FALSE																FALSE	FALSE	FALSE	CDYL2	0.624960005081721	0.374720526797705	3.19468120574338e-4	-0.0509700165442788	CDYL2	not coexpressed
Q9Y6F7	reviewed	CDY2A	CDY2A;CDY2;;CDY2B	chrY	-	17878260	17880220	Testis-specific chromodomain protein Y 2 (EC 2.3.1.48)	IPR000953;IPR017984;IPR023780;IPR016197;IPR023779;IPR029045;IPR001753	Reader	NA	HMR	FALSE																FALSE	FALSE	FALSE	NA	NA	NA	NA	NA	CDY2A	NA
Q9Y468	reviewed	L3MBTL1	L3MBTL1;KIAA0681;L3MBT;L3MBTL	chr20	+	43507679	43541895	Lethal(3)malignant brain tumor-like protein 1 (H-l(3)mbt) (H-l(3)mbt protein) (L(3)mbt-like) (L(3)mbt protein homolog) (L3MBTL1)	IPR004092;IPR001660;IPR013761;IPR002515	Reader	NA	HMR	FALSE																FALSE	FALSE	FALSE	L3MBTL1	2.0785493269036e-7	0.993446403001193	0.00655338914387425	0.0823326636372324	L3MBTL1	coexpressed
Q96JM7	reviewed	L3MBTL3	L3MBTL3;KIAA1798;MBT1	chr6	+	130018582	130141449	Lethal(3)malignant brain tumor-like protein 3 (H-l(3)mbt-like protein 3) (L(3)mbt-like protein 3) (MBT-1)	IPR004092;IPR001660;IPR013761	Reader	NA	HMR	FALSE																FALSE	FALSE	FALSE	L3MBTL3	0.999498723142149	5.01276777339565e-4	8.05113143848104e-11	0.617269945176737	L3MBTL3	not coexpressed
Q969R5	reviewed	L3MBTL2	L3MBTL2	chr22	+	41205308	41231271	Lethal(3)malignant brain tumor-like protein 2 (H-l(3)mbt-like protein 2) (L(3)mbt-like protein 2)	IPR004092;IPR012313	Reader	NA	HMR	FALSE																FALSE	FALSE	FALSE	L3MBTL2	0.0130280434479328	0.986911838666868	6.01178851992325e-5	1.70154561982813	L3MBTL2	coexpressed
Q9UHJ3	reviewed	SFMBT1	SFMBT1;RU1	chr3	-	52903566	53046073	Scm-like with four MBT domains protein 1 (hSFMBT) (Renal ubiquitous protein 1)	IPR021987;IPR004092;IPR001660;IPR013761	Reader	NA	HMR	FALSE																FALSE	FALSE	FALSE	SFMBT1	0.99589420844432	0.00410579099979879	5.55880986550487e-10	1.3625276754682	SFMBT1	not coexpressed
Q96GD3	reviewed	SCMH1	SCMH1	chr1	-	41027198	41161432	Polycomb protein SCMH1 (Sex comb on midleg homolog 1)	IPR021987;IPR004092;IPR001660;IPR013761	Reader	NA	HMR	FALSE																FALSE	FALSE	FALSE	SCMH1	0.52410168415646	0.475868175482748	3.01403607927335e-5	1.9968218180738	SCMH1	not coexpressed
Q5VUG0	reviewed	SFMBT2	SFMBT2;KIAA1617	chr10	-	7158623	7409341	Scm-like with four MBT domains protein 2 (Scm-like with 4 MBT domains protein 2)	IPR021987;IPR004092;IPR001660;IPR013761	Reader	NA	HMR	FALSE																FALSE	FALSE	FALSE	SFMBT2	0.996407769866383	0.00359223005244756	8.11696986356557e-11	1.20076855923742	SFMBT2	not coexpressed
Q05BQ5	reviewed	MBTD1	MBTD1	chr17	-	51177424	51260066	MBT domain-containing protein 1	IPR004092;IPR012313	Reader	NA	HMR	FALSE																FALSE	FALSE	FALSE	MBTD1	0.995179972273057	0.00481992846208499	9.92648578604745e-8	2.39110523757032	MBTD1	highly coexpressed
Q9UQR0	reviewed	SCML2	SCML2	chrX	-	18239312	18354724	Sex comb on midleg-like protein 2	IPR021987;IPR004092;IPR001660;IPR013761	Reader	NA	HMR	FALSE																FALSE	FALSE	FALSE	SCML2	0.998434048382124	0.00156592004428861	3.15735877897295e-8	2.08332834719875	SCML2	not coexpressed
Q8NA19	reviewed	L3MBTL4	L3MBTL4	chr18	-	5954705	6414911	Lethal(3)malignant brain tumor-like protein 4 (H-l(3)mbt-like protein 4) (L(3)mbt-like protein 4)	IPR004092;IPR001660;IPR013761;IPR002515	Reader	NA	HMR	FALSE																FALSE	FALSE	FALSE	L3MBTL4	4.20004377573476e-8	0.942695624943074	0.0573043330564878	-1.33107556834081	L3MBTL4	not coexpressed
Q13263	reviewed	TRIM28	TRIM28;KAP1;RNF96;TIF1B	chr19	+	58544468	58550715	Transcription intermediary factor 1-beta (TIF1-beta) (E3 SUMO-protein ligase TRIM28) (EC 6.3.2.-) (KRAB-associated protein 1) (KAP-1) (KRAB-interacting protein 1) (KRIP-1) (Nuclear corepressor KAP-1) (RING finger protein 96) (Tripartite motif-containing protein 28)	IPR003649;IPR001487;IPR019786;IPR000315;IPR011011;IPR001965;IPR019787;IPR001841;IPR013083	Reader	NA	HMR;HAR	FALSE																FALSE	FALSE	FALSE	TRIM28	0.999902029147243	9.7970815904766e-5	3.68524760767134e-11	3.16298968860836	TRIM28	coexpressed
Q96T88	reviewed	UHRF1	UHRF1;ICBP90;NP95;RNF106	chr19	+	4909429	4962154	E3 ubiquitin-protein ligase UHRF1 (EC 6.3.2.-) (Inverted CCAAT box-binding protein of 90 kDa) (Nuclear protein 95) (Nuclear zinc finger protein Np95) (HuNp95) (hNp95) (RING finger protein 106) (Transcription factor ICBP90) (Ubiquitin-like PHD and RING finger domain-containing protein 1) (hUHRF1) (Ubiquitin-like-containing PHD and RING finger domains protein 1)	IPR015947;IPR014722;IPR003105;IPR021991;IPR029071;IPR000626;IPR011011;IPR001965;IPR019787;IPR001841;IPR013083;IPR017907	Reader	NA	HMR	FALSE																FALSE	FALSE	FALSE	NA	NA	NA	NA	NA	NA	NA
O15164	reviewed	TRIM24	TRIM24;RNF82;TIF1;TIF1A	chr7	+	138460333	138585587	Transcription intermediary factor 1-alpha (TIF1-alpha) (EC 6.3.2.-) (E3 ubiquitin-protein ligase TRIM24) (RING finger protein 82) (Tripartite motif-containing protein 24)	IPR003649;IPR001487;IPR018359;IPR019786;IPR000315;IPR011011;IPR001965;IPR019787;IPR001841;IPR013083;IPR017907	Reader	NA	HMR;HAR	FALSE																FALSE	FALSE	FALSE	TRIM24	0.999995048034361	4.95196563358015e-6	5.18666828648421e-15	3.8463286361342	TRIM24	not coexpressed
O43918	reviewed	AIRE	AIRE;APECED	chr21	+	44285837	44298219	Autoimmune regulator (Autoimmune polyendocrinopathy candidiasis ectodermal dystrophy protein) (APECED protein)	IPR008087;IPR004865;IPR000770;IPR010919;IPR019786;IPR011011;IPR001965;IPR019787;IPR013083	Reader	NA	HMR	TRUE	Autoimmune polyendocrinopathy syndrome , type I, with or without reversible metaphyseal dysplasia, 240300 (3), Autosomal recessive, Autosomal dominant	Autoimmune polyendocrinopathy syndrome , type I, with or without reversible metaphyseal dysplasia, 240300 (3), Autosomal recessive, Autosomal dominant	AR													TRUE	FALSE	FALSE	AIRE	1.55048193646196e-6	0.850485217192876	0.149513232325188	-0.44706450713943	AIRE	NA
Q12830	reviewed	BPTF	BPTF;FAC1;FALZ	chr17	+	67825663	67984378	Nucleosome-remodeling factor subunit BPTF (Bromodomain and PHD finger-containing transcription factor) (Fetal Alz-50 clone 1 protein) (Fetal Alzheimer antigen)	IPR001487;IPR018359;IPR018501;IPR028942;IPR028941;IPR019786;IPR011011;IPR001965;IPR019787;IPR013083	Reader	NA	HMR;HAR	FALSE																FALSE	FALSE	FALSE	BPTF	0.999999999995241	4.75903490584663e-12	9.46556937257347e-32	4.3918853986191	BPTF	highly coexpressed
Q96PU4	reviewed	UHRF2	UHRF2;NIRF;RNF107	chr9	+	6413150	6507051	E3 ubiquitin-protein ligase UHRF2 (EC 6.3.2.-) (Np95/ICBP90-like RING finger protein) (Np95-like RING finger protein) (Nuclear protein 97) (Nuclear zinc finger protein Np97) (RING finger protein 107) (Ubiquitin-like PHD and RING finger domain-containing protein 2) (Ubiquitin-like-containing PHD and RING finger domains protein 2)	IPR015947;IPR014722;IPR003105;IPR021991;IPR029071;IPR000626;IPR011011;IPR001965;IPR019787;IPR001841;IPR013083;IPR017907	Reader	NA	HMR	FALSE																FALSE	FALSE	FALSE	UHRF2	0.999646143660092	3.53856305446165e-4	3.44622998744673e-11	3.59951209867259	UHRF2	coexpressed
Q15326	reviewed	ZMYND11	ZMYND11;BRAM1;BS69	chr10	+	134464	254637	Zinc finger MYND domain-containing protein 11 (Adenovirus 5 E1A-binding protein) (Bone morphogenetic protein receptor-associated molecule 1) (Protein BS69)	IPR001487;IPR000313;IPR019786;IPR011011;IPR002893;IPR001965;IPR019787;IPR013083	Reader	NA	HMR;HAR	FALSE	Mental retardation, autosomal dominant 30, 616083 (3), Autosomal dominant	Mental retardation, autosomal dominant 30, 616083 (3), Autosomal dominant	AD													TRUE	TRUE	FALSE	ZMYND11	0.999963586350186	3.64136465067502e-5	3.30696607838781e-12	4.22125226952289	ZMYND11	coexpressed
Q9H160	reviewed	ING2	ING2;ING1L	chr4	+	183505049	183512428	Inhibitor of growth protein 2 (Inhibitor of growth 1-like protein) (ING1Lp) (p32) (p33ING2)	IPR028639;IPR028651;IPR024610;IPR019786;IPR011011;IPR001965;IPR019787;IPR013083	Reader	NA	HMR	FALSE																FALSE	FALSE	FALSE	ING2	0.283379994488456	0.694525974559904	0.0220940309516404	1.85670034618287	ING2	not coexpressed
Q9UNL4	reviewed	ING4	ING4;My036	chr12	-	6650537	6663142	Inhibitor of growth protein 4 (p29ING4)	IPR028647;IPR028651;IPR024610;IPR019786;IPR011011;IPR001965;IPR019787;IPR013083	Reader	NA	HMR	FALSE																FALSE	FALSE	FALSE	ING4	0.0521019243914109	0.927097528202936	0.020800547405653	1.96875857508801	ING4	not coexpressed
Q9UPN9	reviewed	TRIM33	TRIM33;KIAA1113;RFG7;TIF1G	chr1	-	114392776	114511160	E3 ubiquitin-protein ligase TRIM33 (EC 6.3.2.-) (Ectodermin homolog) (RET-fused gene 7 protein) (Protein Rfg7) (Transcription intermediary factor 1-gamma) (TIF1-gamma) (Tripartite motif-containing protein 33)	IPR003649;IPR001487;IPR019786;IPR027370;IPR000315;IPR011011;IPR001965;IPR019787;IPR001841;IPR013083;IPR017907	Reader	NA	HMR;HAR	FALSE																FALSE	FALSE	FALSE	TRIM33	0.999998355934464	1.64406553457171e-6	1.7473413073396e-15	4.76330593659626	TRIM33	highly coexpressed
Q9UIG0	reviewed	BAZ1B	BAZ1B;WBSC10;WBSCR10;WBSCR9;WSTF	chr7	-	73440397	73522285	Tyrosine-protein kinase BAZ1B (EC 2.7.10.2) (Bromodomain adjacent to zinc finger domain protein 1B) (Williams syndrome transcription factor) (Williams-Beuren syndrome chromosomal region 10 protein) (Williams-Beuren syndrome chromosomal region 9 protein) (hWALp2)	IPR001487;IPR018359;IPR018501;IPR028942;IPR028941;IPR013136;IPR019786;IPR011011;IPR001965;IPR019787;IPR001841;IPR013083	Reader	NA	HMR;HAR	FALSE																FALSE	FALSE	FALSE	BAZ1B	0.999999562861573	4.37138426511854e-7	2.83940223985962e-18	3.80266433461368	BAZ1B	highly coexpressed
P55197	reviewed	MLLT10	MLLT10;AF10	chr10	+	21533348	21743630	Protein AF-10 (ALL1-fused gene from chromosome 10 protein)	IPR019786;IPR011011;IPR001965;IPR019787;IPR013083	Reader	NA	HMR	FALSE																FALSE	FALSE	FALSE	MLLT10	0.999583699307582	4.16300690321547e-4	2.09646253381871e-12	0.437477721820902	MLLT10	coexpressed
P55198	reviewed	MLLT6	MLLT6;AF17	chr17	+	38705619	38729803	Protein AF-17 (ALL1-fused gene from chromosome 17 protein)	IPR019786;IPR011011;IPR001965;IPR019787;IPR013083	Reader	NA	HMR	FALSE																FALSE	FALSE	FALSE	MLLT6	0.998762157265753	0.00123784200547267	7.28774060496164e-10	2.6698951252331	MLLT6	highly coexpressed
Q8IXJ9	reviewed	ASXL1	ASXL1;KIAA0978	chr20	+	32358343	32439319	Putative Polycomb group protein ASXL1 (Additional sex combs-like protein 1)	IPR026905;IPR024811;IPR028020;IPR024815;IPR007759	Reader	NA	HMR	FALSE	Bohring-Opitz syndrome, 605039 (3), Autosomal dominant; Myelodysplastic syndrome, somatic, 614286 (3)	Bohring-Opitz syndrome, 605039 (3), Autosomal dominant	AD													TRUE	TRUE	TRUE	ASXL1	1.37370457058834e-18	0.0705391207985284	0.929460879201472	0.0832946494534409	ASXL1	coexpressed
Q9C0F0	reviewed	ASXL3	ASXL3;KIAA1713	chr18	+	33578576	33751194	Putative Polycomb group protein ASXL3 (Additional sex combs-like protein 3)	IPR026905;IPR024811;IPR028020;IPR024818;IPR007759	Reader	NA	HMR	FALSE	Bainbridge-Ropers syndrome, 615485 (3)															TRUE	TRUE	FALSE	ASXL3	0.999977048473461	2.29515265299539e-5	8.90075938214378e-15	-0.942027179926397	ASXL3	not coexpressed
Q76L83	reviewed	ASXL2	ASXL2;ASXH2;KIAA1685	chr2	-	25739383	25878443	Putative Polycomb group protein ASXL2 (Additional sex combs-like protein 2)	IPR026905;IPR024811;IPR028020;IPR024817;IPR007759	Reader	NA	HMR	FALSE																FALSE	FALSE	TRUE	ASXL2	0.992738818422806	0.00726117933797246	2.23922153478909e-9	-0.0117541902559282	ASXL2	highly coexpressed
Q9UIF8	reviewed	BAZ2B	BAZ2B;KIAA1476	chr2	-	159318978	159616601	Bromodomain adjacent to zinc finger domain protein 2B (hWALp4)	IPR001487;IPR018359;IPR018501;IPR016177;IPR001739;IPR028941;IPR011011;IPR001965;IPR019787;IPR013083	Reader	NA	HMR;HAR;DNMR	FALSE																FALSE	FALSE	FALSE	BAZ2B	0.999921440363501	7.85596364988583e-5	5.01036871823624e-19	-0.761454842477942	BAZ2B	coexpressed
Q9UIF9	reviewed	BAZ2A	BAZ2A;KIAA0314;TIP5	chr12	-	56595595	56630331	Bromodomain adjacent to zinc finger domain protein 2A (Transcription termination factor I-interacting protein 5) (TTF-I-interacting protein 5) (Tip5) (hWALp3)	IPR017956;IPR001487;IPR018359;IPR018501;IPR016177;IPR001739;IPR028940;IPR028942;IPR028941;IPR011011;IPR001965;IPR019787;IPR013083	Reader	NA	HMR;HAR;DNMR	FALSE																FALSE	FALSE	FALSE	BAZ2A	0.999999725956371	2.74043629242324e-7	3.72756405044236e-20	1.18979103668953	BAZ2A	highly coexpressed
Q9NRL2	reviewed	BAZ1A	BAZ1A;ACF1;WCRF180;HSPC317	chr14	-	34752730	34875647	Bromodomain adjacent to zinc finger domain protein 1A (ATP-dependent chromatin-remodeling protein) (ATP-utilizing chromatin assembly and remodeling factor 1) (hACF1) (CHRAC subunit ACF1) (Williams syndrome transcription factor-related chromatin-remodeling factor 180) (WCRF180) (hWALp1)	IPR001487;IPR018359;IPR018501;IPR028942;IPR028941;IPR013136;IPR019786;IPR011011;IPR001965;IPR019787;IPR013083	Reader	NA	HMR;HAR	FALSE																FALSE	FALSE	FALSE	BAZ1A	0.999999774015725	2.2598427452113e-7	4.71559451883999e-21	2.68955984581047	BAZ1A	not coexpressed
Q9ULD4	reviewed	BRPF3	BRPF3;KIAA1286	chr6	+	36196772	36232790	Bromodomain and PHD finger-containing protein 3	IPR001487;IPR018359;IPR019542;IPR000313;IPR019786;IPR011011;IPR001965;IPR019787;IPR013083	Reader	NA	HMR;HAR	FALSE																FALSE	FALSE	FALSE	BRPF3	0.993940981411932	0.00605901147950515	7.10856295957761e-9	2.77947853985212	BRPF3	highly coexpressed
P55201	reviewed	BRPF1	BRPF1;BR140	chr3	+	9731749	9748015	Peregrin (Bromodomain and PHD finger-containing protein 1) (Protein Br140)	IPR001487;IPR018359;IPR019542;IPR000313;IPR019786;IPR007087;IPR011011;IPR001965;IPR019787;IPR013083	Reader	NA	HMR;HAR	FALSE																FALSE	FALSE	FALSE	BRPF1	0.999626031304734	3.7396868728763e-4	7.97862821458177e-12	4.50783950595654	BRPF1	highly coexpressed
O95696	reviewed	BRD1	BRD1;BRL;BRPF2	chr22	-	49773277	49825900	Bromodomain-containing protein 1 (BR140-like protein) (Bromodomain and PHD finger-containing protein 2)	IPR001487;IPR018359;IPR019542;IPR000313;IPR019786;IPR011011;IPR001965;IPR019787;IPR013083	Reader	NA	HMR;HAR	FALSE																FALSE	FALSE	FALSE	BRD1	0.994534773397455	0.00546522548467638	1.11786907851701e-9	4.28997522349766	BRD1	highly coexpressed
Q9P0U4	reviewed	CXXC1	CXXC1;CFP1;CGBP;PCCX1;PHF18	chr18	-	50282342	50288322	CXXC-type zinc finger protein 1 (CpG-binding protein) (PHD finger and CXXC domain-containing protein 1)	IPR022056;IPR019786;IPR002857;IPR011011;IPR001965;IPR019787;IPR013083	Reader	NA	HMR;DNUMR	FALSE																FALSE	FALSE	FALSE	CXXC1	0.99786210530366	0.00213789193431709	2.76202311918403e-9	4.70297010487662	CXXC1	coexpressed
Q9BTC0	reviewed	DIDO1	DIDO1;C20orf158;DATF1;KIAA0333	chr20	-	62877737	62926551	Death-inducer obliterator 1 (DIO-1) (hDido1) (Death-associated transcription factor 1) (DATF-1)	IPR033082;IPR012921;IPR003618;IPR019786;IPR011011;IPR001965;IPR019787;IPR013083	Reader	NA	HMR	FALSE																FALSE	FALSE	FALSE	DIDO1	0.99999076875449	9.23124550969987e-6	8.02042208147514e-18	3.09663032568449	DIDO1	highly coexpressed
Q92782	reviewed	DPF1	DPF1;BAF45B;NEUD4	chr19	-	38211005	38224250	Zinc finger protein neuro-d4 (BRG1-associated factor 45B) (BAF45B) (D4, zinc and double PHD fingers family 1)	IPR025750;IPR011011;IPR001965;IPR019787;IPR013083	Reader	NA	HAR	TRUE																FALSE	FALSE	FALSE	DPF1	0.988986049504721	0.0110132008740806	7.49621198031407e-7	3.36979992364264	DPF1	NA
Q92784	reviewed	DPF3	DPF3;BAF45C;CERD4	chr14	-	72619295	72894116	Zinc finger protein DPF3 (BRG1-associated factor 45C) (BAF45C) (Zinc finger protein cer-d4)	IPR025750;IPR007087;IPR015880;IPR011011;IPR001965;IPR019787;IPR013083	Reader	NA	HAR	FALSE																FALSE	FALSE	FALSE	DPF3	0.828481786371688	0.171486464741366	3.1748886946457e-5	1.33379584841174	DPF3	not coexpressed
Q7L622	reviewed	G2E3	G2E3;KIAA1333	chr14	+	30559122	30620061	G2/M phase-specific E3 ubiquitin-protein ligase (EC 6.3.2.-)	IPR000569;IPR019786;IPR011011;IPR001965;IPR013083	Reader	NA	HMR	FALSE																FALSE	FALSE	FALSE	G2E3	0.751141211279106	0.248858038757634	7.49963259732346e-7	0.965519610686156	G2E3	coexpressed
Q6PCT2	reviewed	FBXL19	FBXL19;FBL19	chr16	+	30924574	30948783	F-box/LRR-repeat protein 19 (F-box and leucine-rich repeat protein 19)	IPR001810;IPR032675;IPR006553;IPR019786;IPR002857;IPR011011;IPR001965;IPR019787;IPR013083	Reader	NA	HMR;DNUMR	FALSE																FALSE	FALSE	FALSE	FBXL19	0.982522202972825	0.017477325447157	4.7158001784573e-7	4.36311380404937	FBXL19	highly coexpressed
Q9UK53	reviewed	ING1	ING1	chr13	+	110712622	110721074	Inhibitor of growth protein 1	IPR028643;IPR028651;IPR024610;IPR019786;IPR011011;IPR001965;IPR019787;IPR013083	Reader	NA	HMR	FALSE	Squamous cell carcinoma, head and neck, somatic, 275355 (3)															FALSE	FALSE	TRUE	ING1	0.0114357020023887	0.979963341247844	0.00860095674976668	1.99579837713735	ING1	not coexpressed
Q9NXR8	reviewed	ING3	ING3;HSPC301	chr7	+	120950762	120956980	Inhibitor of growth protein 3 (p47ING3)	IPR028651;IPR024610;IPR019786;IPR011011;IPR001965;IPR019787;IPR013083	Reader	NA	HMR	FALSE																FALSE	FALSE	FALSE	ING3	0.9936029551269	0.00639700475623129	4.01168685154417e-8	1.92518800086271	ING3	not coexpressed
Q8WYH8	reviewed	ING5	ING5	chr2	+	241702040	241729481	Inhibitor of growth protein 5 (p28ING5)	IPR028638;IPR028651;IPR024610;IPR019786;IPR011011;IPR001965;IPR019787;IPR013083	Reader	NA	HMR	FALSE																FALSE	FALSE	FALSE	ING5	0.445393628361777	0.553264061564212	0.00134231007401113	2.04687186579709	ING5	coexpressed
Q9NQC1	reviewed	JADE2	JADE2;KIAA0239;PHF15	chr5	+	134524374	134583230	Protein Jade-2 (Jade family PHD finger protein 2) (PHD finger protein 15)	IPR019542;IPR019786;IPR011011;IPR001965;IPR019787;IPR013083	Reader	NA	HMR	FALSE																FALSE	FALSE	FALSE	PHF15	0.999310487478193	6.8951165652434e-4	8.65282117843075e-10	2.86589737190249	PHF15	coexpressed
Q96CB8	reviewed	INTS12	INTS12;PHF22;SBBI22	chr4	-	105682627	105708724	Integrator complex subunit 12 (Int12) (PHD finger protein 22)	IPR019786;IPR011011;IPR001965;IPR019787;IPR013083	Reader	NA	HMR	FALSE																FALSE	FALSE	TRUE	INTS12	0.687399443679649	0.311721065511513	8.79490808837345e-4	0.493464599347989	INTS12	not coexpressed
Q6IE81	reviewed	JADE1	JADE1;KIAA1807;PHF17	chr4	+	128809622	128864632	Protein Jade-1 (Jade family PHD finger protein 1) (PHD finger protein 17)	IPR019542;IPR019786;IPR011011;IPR001965;IPR019787;IPR013083	Reader	NA	HMR	FALSE																FALSE	FALSE	FALSE	PHF17	0.982794004650508	0.0172059035338439	9.18156484675508e-8	3.42317626777526	PHF17	not coexpressed
Q92613	reviewed	JADE3	JADE3;KIAA0215;PHF16	chrX	+	46912275	47061242	Protein Jade-3 (Jade family PHD finger protein 3) (PHD finger protein 16)	IPR019542;IPR019786;IPR011011;IPR001965;IPR019787;IPR013083	Reader	NA	HMR	FALSE																FALSE	FALSE	FALSE	PHF16	0.995483944752669	0.00451563690938769	4.1833794318776e-7	1.02281294525501	PHF16	coexpressed
Q9Y483	reviewed	MTF2	MTF2;PCL2	chr1	+	93079234	93139081	Metal-response element-binding transcription factor 2 (Metal regulatory transcription factor 2) (Metal-response element DNA-binding protein M96) (Polycomb-like protein 2) (hPCl2)	IPR025894;IPR002999;IPR019786;IPR011011;IPR001965;IPR019787;IPR013083	Reader	NA	HMR	FALSE																FALSE	FALSE	FALSE	MTF2	0.994599740764267	0.00540023271949103	2.65162418480256e-8	2.29369980648883	MTF2	highly coexpressed
A8MW92	reviewed	PHF20L1	PHF20L1;CGI-72	chr8	+	132775357	132813194	PHD finger protein 20-like protein 1	IPR014002;IPR022255;IPR002999;IPR019786;IPR011011;IPR013083	Reader	NA	HMR	FALSE																FALSE	FALSE	FALSE	PHF20L1	0.99991198433104	8.80156687250837e-5	2.35168357400863e-13	1.77690658730122	PHF20L1	not coexpressed
Q96EK2	reviewed	PHF21B	PHF21B;KIAA1661	chr22	-	44881162	45008993	PHD finger protein 21B	IPR011011;IPR001965;IPR019787;IPR013083	Reader	NA	HMR	FALSE																FALSE	FALSE	FALSE	PHF21B	0.914020956210128	0.0859537099016955	2.53338881765177e-5	0.799625302506685	PHF21B	NA
Q8WUB8	reviewed	PHF10	PHF10;BAF45A	chr6	-	169703905	169724010	PHD finger protein 10 (BRG1-associated factor 45a) (BAF45a) (XAP135)	IPR011011;IPR001965;IPR019787;IPR013083	Reader	NA	HMR	FALSE																FALSE	FALSE	FALSE	PHF10	0.0838841643103564	0.915698771279546	4.17064410097765e-4	1.57075839143999	PHF10	coexpressed
Q8IWS0	reviewed	PHF6	PHF6;CENP-31;KIAA1823	chrX	+	134373311	134428792	PHD finger protein 6 (PHD-like zinc finger protein)	IPR001965	Reader	NA	HMR	FALSE	Borjeson-Forssman-Lehmann syndrome, 301900 (3), X-linked recessive	Borjeson-Forssman-Lehmann syndrome, 301900 (3), X-linked recessive	XLR													TRUE	TRUE	TRUE	PHF6	0.972400781120067	0.0275920249380131	7.19394191961717e-6	2.5247433124598	PHF6	coexpressed
Q9P1Y6	reviewed	PHRF1	PHRF1;KIAA1542	chr11	+	576445	612222	PHD and RING finger domain-containing protein 1	IPR011011;IPR001965;IPR019787;IPR001841;IPR013083;IPR017907	Reader	NA	HMR	FALSE																FALSE	FALSE	FALSE	PHRF1	0.948919011202068	0.0510809883340859	4.63846374226161e-10	-1.36102594671558	PHRF1	highly coexpressed
Q9UIL8	reviewed	PHF11	PHF11;BCAP	chr13	+	49495609	49528991	PHD finger protein 11 (BRCA1 C-terminus-associated protein) (Renal carcinoma antigen NY-REN-34)	IPR011011;IPR001965;IPR013083	Reader	NA	HMR	FALSE	{Asthma}, 600807 (3), Autosomal dominant; [IgE levels QTL], 147050 (3), Autosomal dominant	{Asthma}, 600807 (3), Autosomal dominant	AD	[IgE levels QTL], 147050 (3), Autosomal dominant	AD											TRUE	FALSE	FALSE	PHF11	1.76757700990619e-5	0.681003614592953	0.318978709636948	0.363074646361031	PHF11	coexpressed
Q5T6S3	reviewed	PHF19	PHF19;PCL3	chr9	-	120855650	120868911	PHD finger protein 19 (Polycomb-like protein 3) (hPCL3)	IPR025894;IPR002999;IPR019786;IPR011011;IPR001965;IPR019787;IPR013083	Reader	NA	HMR	FALSE																FALSE	FALSE	FALSE	PHF19	0.995642238517627	0.00435774578019745	1.5702175485032e-8	3.86359903654076	PHF19	not coexpressed
Q9BUL5	reviewed	PHF23	PHF23	chr17	-	7235027	7238930	PHD finger protein 23 (PDH-containing protein JUNE-1)	IPR011011;IPR001965;IPR019787;IPR013083	Reader	NA	HMR	FALSE																FALSE	FALSE	TRUE	PHF23	0.991271958267002	0.0087259473975497	2.09433544844594e-6	1.12596479052938	PHF23	coexpressed
Q96QT6	reviewed	PHF12	PHF12;KIAA1523	chr17	-	28905252	28951490	PHD finger protein 12 (PHD factor 1) (Pf1)	IPR000253;IPR031966;IPR008984;IPR019786;IPR011011;IPR001965;IPR019787;IPR013083	Reader	NA	HMR	FALSE																FALSE	FALSE	FALSE	PHF12	0.999959675213551	4.03247855907325e-5	8.57926220836708e-13	2.32007138594391	PHF12	highly coexpressed
Q96BD5	reviewed	PHF21A	PHF21A;BHC80;KIAA1696;BM-006	chr11	-	45929318	46121434	PHD finger protein 21A (BHC80a) (BRAF35-HDAC complex protein BHC80)	IPR019786;IPR011011;IPR001965;IPR019787;IPR013083	Reader	NA	HMR	FALSE																FALSE	FALSE	FALSE	PHF21A	0.999675486100741	3.24513761327527e-4	1.37931204208582e-10	2.82002384216917	PHF21A	coexpressed
Q86YI8	reviewed	PHF13	PHF13	chr1	+	6613695	6624033	PHD finger protein 13 (Survival time-associated PHD finger protein in ovarian cancer 1) (SPOC1)	IPR011011;IPR001965;IPR019787;IPR013083	Reader	NA	HMR	FALSE																FALSE	FALSE	FALSE	PHF13	0.931111283002542	0.0685415808989105	3.47136098547826e-4	2.11116221228249	PHF13	coexpressed
O43189	reviewed	PHF1	PHF1;PCL1	chr6	+	33410995	33416453	PHD finger protein 1 (Protein PHF1) (hPHF1) (Polycomb-like protein 1) (hPCl1)	IPR025894;IPR031202;IPR002999;IPR019786;IPR011011;IPR001965;IPR019787;IPR013083	Reader	NA	HMR	FALSE																FALSE	FALSE	FALSE	PHF1	0.999558759279796	4.41239279138518e-4	1.44106506437176e-9	2.11681956091813	PHF1	coexpressed
Q92576	reviewed	PHF3	PHF3;KIAA0244	chr6	+	63635801	63715522	PHD finger protein 3	IPR012921;IPR003618;IPR019786;IPR011011;IPR001965;IPR019787;IPR013083	Reader	NA	HMR	FALSE																FALSE	FALSE	FALSE	PHF3	0.999469419864182	5.30580135786283e-4	3.13640359144942e-14	-1.46742276822724	PHF3	coexpressed
Q9BWX1	reviewed	PHF7	PHF7	chr3	+	52410507	52423641	PHD finger protein 7 (Testis development protein NYD-SP6)	IPR011011;IPR001965;IPR001841;IPR013083	Reader	NA	HMR	FALSE																FALSE	FALSE	FALSE	PHF7	0.0649138823166041	0.931977116291995	0.00310900139140052	0.40102689316714	PHF7	not coexpressed
O94880	reviewed	PHF14	PHF14;KIAA0783	chr7	+	10973871	11107749	PHD finger protein 14	IPR019786;IPR011011;IPR001965;IPR019787;IPR013083	Reader	NA	HMR	FALSE																FALSE	FALSE	FALSE	PHF14	0.206539239599482	0.793444436435816	1.63239647020127e-5	1.32433401877714	PHF14	not coexpressed
Q9BVI0	reviewed	PHF20	PHF20;C20orf104;GLEA2;HCA58;NZF;TZP	chr20	+	35772e3	35950366	PHD finger protein 20 (Glioma-expressed antigen 2) (Hepatocellular carcinoma-associated antigen 58) (Novel zinc finger protein) (Transcription factor TZP)	IPR022255;IPR002999;IPR019786;IPR007087;IPR011011;IPR001965;IPR013083	Reader	NA	HMR	TRUE																FALSE	FALSE	FALSE	PHF20	0.975739227580779	0.0242607636475354	8.7716854710778e-9	1.79769031249094	PHF20	coexpressed
Q9ULU4	reviewed	ZMYND8	ZMYND8;KIAA1125;PRKCBP1;RACK7	chr20	-	47209213	47356889	Protein kinase C-binding protein 1 (Cutaneous T-cell lymphoma-associated antigen se14-3) (CTCL-associated antigen se14-3) (Rack7) (Zinc finger MYND domain-containing protein 8)	IPR001487;IPR021931;IPR000313;IPR019786;IPR011011;IPR002893;IPR001965;IPR019787;IPR013083	Reader	NA	HMR;HAR	FALSE																FALSE	FALSE	FALSE	ZMYND8	0.999997106368404	2.89363159492358e-6	1.40127882316906e-15	3.89881271996758	ZMYND8	coexpressed
Q9BRQ0	reviewed	PYGO2	PYGO2;PP7910	chr1	-	154957025	154961782	Pygopus homolog 2	IPR019786;IPR011011;IPR001965;IPR019787;IPR013083	Reader	NA	HMR	FALSE																FALSE	FALSE	FALSE	PYGO2	0.923104365059159	0.0764372565526476	4.58378388193136e-4	0.338053044269145	PYGO2	coexpressed
Q9Y3Y4	reviewed	PYGO1	PYGO1	chr15	-	55538886	55588852	Pygopus homolog 1	IPR019786;IPR011011;IPR001965;IPR019787;IPR013083	Reader	NA	HMR	FALSE																FALSE	FALSE	FALSE	PYGO1	0.956651521929469	0.0432397635850281	1.08714485503129e-4	-0.377116163522316	PYGO1	not coexpressed
Q7Z5J4	reviewed	RAI1	RAI1;KIAA1820	chr17	+	17681472	17811451	Retinoic acid-induced protein 1	IPR001965	Reader	NA	HMR	FALSE	Smith-Magenis syndrome, 182290 (3), Autosomal dominant, Isolated cases	Smith-Magenis syndrome, 182290 (3), Autosomal dominant, Isolated cases	AD													TRUE	TRUE	FALSE	RAI1	0.999136111876994	8.63888061636037e-4	6.13699051698234e-11	1.49929951907257	RAI1	highly coexpressed
P55895	reviewed	RAG2	RAG2	chr11	-	36591942	36598279	V(D)J recombination-activating protein 2 (RAG-2)	IPR011043;IPR015915;IPR004321;IPR025162;IPR011011	Reader	NA	HMR	FALSE	Combined cellular and humoral immune defects with granulomas, 233650 (3), Autosomal recessive; Omenn syndrome, 603554 (3), Autosomal recessive; Severe combined immunodeficiency, B cell-negative, 601457 (3), Autosomal recessive	Combined cellular and humoral immune defects with granulomas, 233650 (3), Autosomal recessive	AR	Omenn syndrome, 603554 (3), Autosomal recessive	AR	Severe combined immunodeficiency, B cell-negative, 601457 (3), Autosomal recessive	AR									TRUE	FALSE	FALSE	RAG2	0.0105193118193894	0.830988437071249	0.158492251109362	-0.717620768936183	RAG2	NA
Q92785	reviewed	DPF2	DPF2;BAF45D;REQ;UBID4	chr11	+	65333753	65352980	Zinc finger protein ubi-d4 (Apoptosis response zinc finger protein) (BRG1-associated factor 45D) (BAF45D) (D4, zinc and double PHD fingers family 2) (Protein requiem)	IPR025750;IPR007087;IPR015880;IPR011011;IPR001965;IPR019787;IPR013083	Reader	NA	HAR	FALSE																FALSE	FALSE	FALSE	DPF2	0.999787288487276	2.12711269129612e-4	2.43594035590972e-10	3.30077142675432	DPF2	coexpressed
Q96T23	reviewed	RSF1	RSF1;HBXAP;XAP8	chr11	-	77666228	77820834	Remodeling and spacing factor 1 (Rsf-1) (HBV pX-associated protein 8) (Hepatitis B virus X-associated protein) (p325 subunit of RSF chromatin-remodeling complex)	IPR028938;IPR028942;IPR019786;IPR011011;IPR001965;IPR019787;IPR013083	Reader	NA	HMR	FALSE																FALSE	FALSE	FALSE	RSF1	0.999999962570394	3.74296059174351e-8	1.74193208212563e-19	0.90869064352084	RSF1	highly coexpressed
Q149N8	reviewed	SHPRH	SHPRH;KIAA2023	chr6	-	145884808	145964097	E3 ubiquitin-protein ligase SHPRH (EC 3.6.4.-) (EC 6.3.2.-) (SNF2, histone-linker, PHD and RING finger domain-containing helicase)	IPR014001;IPR001650;IPR005818;IPR027417;IPR000330;IPR011991;IPR019786;IPR011011;IPR001965;IPR001841;IPR013083;IPR017907	Remodeler;Reader	REMODEL	HMR	FALSE																FALSE	FALSE	FALSE	SHPRH	0.491308215820232	0.508691784175292	4.4762503007662e-12	1.39095517212078	SHPRH	coexpressed
Q9HB58	reviewed	SP110	SP110	chr2	-	230176472	230225729	Sp110 nuclear body protein (Interferon-induced protein 41/75) (Speckled 110 kDa) (Transcriptional coactivator Sp110)	IPR001487;IPR004865;IPR000770;IPR010919;IPR019786;IPR011011;IPR001965;IPR019787;IPR013083	Reader	NA	HMR;HAR	TRUE	Hepatic venoocclusive disease with immunodeficiency, 235550 (3), Autosomal recessive; {Mycobacterium tuberculosis, susceptibility to}, 607948 (3)	Hepatic venoocclusive disease with immunodeficiency, 235550 (3), Autosomal recessive	AR													TRUE	FALSE	FALSE	SP110	3.16369314039825e-9	0.978688179301511	0.0213118175347957	-0.279247795151278	SP110	not coexpressed
Q9H930	reviewed	SP140L	SP140L	chr2	+	230327179	230403730	Nuclear body protein SP140-like protein	IPR001487;IPR004865;IPR000770;IPR010919;IPR019786;IPR011011;IPR001965;IPR019787;IPR013083	Reader	NA	HMR;HAR	TRUE																FALSE	FALSE	FALSE	SP140L	6.06952429760381e-5	0.994353439525744	0.00558586523127967	-0.0962254626471128	SP140L	not coexpressed
Q13342	reviewed	SP140	SP140;LYSP100	chr2	+	230225729	230239076	Nuclear body protein SP140 (Lymphoid-restricted homolog of Sp100) (LYSp100) (Nuclear autoantigen Sp-140) (Speckled 140 kDa)	IPR001487;IPR004865;IPR000770;IPR010919;IPR019786;IPR011011;IPR001965;IPR019787;IPR013083	Reader	NA	HMR;HAR	FALSE																FALSE	FALSE	FALSE	SP140	1.99687363350876e-8	0.998412016087812	0.00158796394345159	0.11947224831439	SP140	not coexpressed
Q5VWG9	reviewed	TAF3	TAF3	chr10	+	7818503	8015053	Transcription initiation factor TFIID subunit 3 (140 kDa TATA box-binding protein-associated factor) (TBP-associated factor 3) (Transcription initiation factor TFIID 140 kDa subunit) (TAF(II)140) (TAF140) (TAFII-140) (TAFII140)	IPR006565;IPR019786;IPR011011;IPR001965;IPR019787;IPR013083	Reader	NA	HMR	FALSE																FALSE	FALSE	FALSE	TAF3	0.995125179714143	0.00487479963699372	2.06488627854857e-8	1.94831948678774	TAF3	highly coexpressed
Q9UGU0	reviewed	TCF20	TCF20;KIAA0292;SPBP	chr22	-	42160012	42215341	Transcription factor 20 (TCF-20) (Nuclear factor SPBP) (Protein AR1) (Stromelysin-1 PDGF-responsive element-binding protein) (SPRE-binding protein)	IPR001965	Reader	NA	HMR	FALSE																FALSE	TRUE	FALSE	TCF20	0.999977934276122	2.20657238381141e-5	3.99667288814921e-14	-0.774863185672445	TCF20	highly coexpressed
Q9Y242	reviewed	TCF19	TCF19;SC1	chr6	+	31158523	31164215	Transcription factor 19 (TCF-19) (Transcription factor SC1)	IPR000253;IPR008984;IPR019786;IPR011011;IPR001965;IPR013083	Reader	NA	HMR	FALSE																FALSE	FALSE	FALSE	TCF19	2.32743975557081e-4	0.753570355666408	0.246196900358035	1.69768313641261	TCF19	not coexpressed
O15016	reviewed	TRIM66	TRIM66;C11orf29;KIAA0298	chr11	-	8612036	8658836	Tripartite motif-containing protein 66	IPR003649;IPR001487;IPR019786;IPR000315;IPR011011;IPR001965;IPR019787;IPR013083	Reader	NA	HMR;HAR	FALSE																FALSE	FALSE	FALSE	NA	NA	NA	NA	NA	TRIM66	not coexpressed
Q8N806	reviewed	UBR7	UBR7;C14orf130	chr14	+	93207055	93229215	Putative E3 ubiquitin-protein ligase UBR7 (EC 6.3.2.-) (N-recognin-7)	IPR011011;IPR013083;IPR003126	Reader	NA	HMR	FALSE																FALSE	FALSE	FALSE	UBR7	0.426811632119051	0.571643122793382	0.00154524508756747	1.3881741313723	UBR7	not coexpressed
P52701	reviewed	MSH6	MSH6;GTBP	chr2	+	47783081	47806953	DNA mismatch repair protein Msh6 (hMSH6) (G/T mismatch-binding protein) (GTBP) (GTMBP) (MutS-alpha 160 kDa subunit) (p160)	IPR007695;IPR000432;IPR007861;IPR007696;IPR016151;IPR007860;IPR027417;IPR000313	Reader	NA	HMR	FALSE	Colorectal cancer, hereditary nonpolyposis, type 5, 614350 (3), Autosomal dominant; Endometrial cancer, familial, 608089 (3); Mismatch repair cancer syndrome, 276300 (3), Autosomal recessive	Colorectal cancer, hereditary nonpolyposis, type 5, 614350 (3), Autosomal dominant	AD			Mismatch repair cancer syndrome, 276300 (3), Autosomal recessive	AR									FALSE	FALSE	TRUE	NA	NA	NA	NA	NA	MSH6	coexpressed
O75475	reviewed	PSIP1	PSIP1;DFS70;LEDGF;PSIP2	chr9	-	15464065	15511019	PC4 and SFRS1-interacting protein (CLL-associated antigen KW-7) (Dense fine speckles 70 kDa protein) (DFS 70) (Lens epithelium-derived growth factor) (Transcriptional coactivator p75/p52)	IPR021567;IPR000313;IPR017859	Reader	NA	HMR	FALSE																FALSE	FALSE	TRUE	PSIP1	0.946350057562085	0.0536496293973396	3.1304057564564e-7	-0.229958536865132	PSIP1	highly coexpressed
P51858	reviewed	HDGF	HDGF;HMG1L2	chr1	-	156742106	156752448	Hepatoma-derived growth factor (HDGF) (High mobility group protein 1-like 2) (HMG-1L2)	IPR000313	Reader	NA	HMR	FALSE																FALSE	FALSE	FALSE	HDGF	0.269699273955011	0.705644263336704	0.024656462708285	0.976348337414446	HDGF	coexpressed
Q49A26	reviewed	GLYR1	GLYR1;HIBDL;NP60	chr16	-	4803202	4847302	Putative oxidoreductase GLYR1 (EC 1.-.-.-) (3-hydroxyisobutyrate dehydrogenase-like protein) (Cytokine-like nuclear factor N-PAC) (Glyoxylate reductase 1 homolog) (Nuclear protein NP60) (Nuclear protein of 60 kDa)	IPR008927;IPR013328;IPR006115;IPR016040;IPR029154;IPR000313	Reader	NA	HMR	FALSE																FALSE	FALSE	FALSE	GLYR1	0.999877719491225	1.2228044553991e-4	6.32346940432907e-11	2.01673442133718	GLYR1	highly coexpressed
Q9P267	reviewed	MBD5	MBD5;KIAA1461	chr2	+	148021010	148513475	Methyl-CpG-binding domain protein 5 (Methyl-CpG-binding protein MBD5)	IPR016177;IPR001739;IPR000313	Reader	NA	HMR;DNMR	FALSE	Mental retardation, autosomal dominant 1, 156200 (3), Autosomal dominant	Mental retardation, autosomal dominant 1, 156200 (3), Autosomal dominant	AD													TRUE	TRUE	FALSE	MBD5	0.999852333253027	1.47666726713591e-4	2.0259064874505e-11	-0.07108963517415	MBD5	not coexpressed
Q2TAK8	reviewed	MUM1	MUM1;EXPAND1	chr19	+	1354976	1378431	PWWP domain-containing protein MUM1 (Mutated melanoma-associated antigen 1) (MUM-1) (Protein expandere)	IPR033368	Reader	NA	HMR	FALSE																FALSE	FALSE	FALSE	MUM1	0.032092632530893	0.967523953543619	3.83413925487492e-4	1.19699252851878	MUM1	coexpressed
Q7Z4V5	reviewed	HDGFRP2	HDGFRP2;HDGF2;UNQ785/PRO1604	chr19	+	4472195	4502220	Hepatoma-derived growth factor-related protein 2 (HRP-2) (Hepatoma-derived growth factor 2) (HDGF-2)	IPR021567;IPR000313;IPR017923	Reader	NA	HMR	FALSE																FALSE	FALSE	FALSE	HDGFRP2	0.892854120091016	0.107136813206224	9.06670276004765e-6	1.98840779580643	HDGFRP2	highly coexpressed
Q9Y3E1	reviewed	HDGFRP3	HDGFRP3;HDGF2;CGI-142	chr15	-	83138051	83208018	Hepatoma-derived growth factor-related protein 3 (HRP-3) (Hepatoma-derived growth factor 2) (HDGF-2)	IPR000313	Reader	NA	HMR	FALSE																FALSE	FALSE	FALSE	HDGFRP3	0.939816244400543	0.0599367068444964	2.47048754960614e-4	2.57273503384632	HDGFRP3	coexpressed
Q9H0M4	reviewed	ZCWPW1	ZCWPW1	chr7	-	100400871	100428808	Zinc finger CW-type PWWP domain protein 1	IPR000313;IPR011124	Reader	NA	HMR	FALSE																FALSE	FALSE	FALSE	ZCWPW1	1.15224577774625e-12	0.279308170295982	0.720691829702866	-0.122552693225075	ZCWPW1	not coexpressed
Q96N64	reviewed	PWWP2A	PWWP2A;KIAA1935;MST101	chr5	-	160075884	160119445	PWWP domain-containing protein 2A	IPR000313	Reader	NA	HMR	FALSE																FALSE	FALSE	FALSE	PWWP2A	0.920215651464739	0.0796812531599757	1.03095375284973e-4	3.46208206828162	PWWP2A	not coexpressed
Q6NUJ5	reviewed	PWWP2B	PWWP2B;PWWP2	chr10	+	132397197	132417854	PWWP domain-containing protein 2B	IPR000313	Reader	NA	HMR	FALSE																FALSE	FALSE	FALSE	PWWP2B	0.71615388692527	0.28067221102082	0.00317390205391006	3.21189488416196	PWWP2B	not coexpressed
Q5H9M0	reviewed	MUM1L1	MUM1L1	chrX	+	106168304	106208956	PWWP domain-containing protein MUM1L1 (Mutated melanoma-associated antigen 1-like protein 1) (MUM1-like protein 1)	IPR000313	Reader	NA	HMR	FALSE																FALSE	FALSE	FALSE	MUM1L1	0.635560374421233	0.357641219906586	0.0067984056721807	-2.12804529568676	MUM1L1	not coexpressed
Q5TGJ6	reviewed	HDGFL1	HDGFL1;PWWP1	chr6	+	22569448	22570521	Hepatoma-derived growth factor-like protein 1 (PWWP domain-containing protein 1)	IPR000313	Reader	NA	HMR	FALSE																FALSE	FALSE	FALSE	HDGFL1	0.313343421346475	0.6160725220761	0.070584056577425	1.56498061190924	HDGFL1	NA
Q504Y3	reviewed	ZCWPW2	ZCWPW2	chr3	+	28349148	28526366	Zinc finger CW-type PWWP domain protein 2	IPR000313;IPR011124	Reader	NA	HMR	FALSE																FALSE	FALSE	FALSE	ZCWPW2	6.76412703598574e-5	0.728997484655519	0.270934874074121	-1.53391587858583	ZCWPW2	not coexpressed
Q16637	reviewed	SMN1	SMN1;SMN;SMNT;;SMN2;SMNC	chr5	+	70049522	70077591	Survival motor neuron protein (Component of gems 1) (Gemin-1)	IPR010304;IPR002999	Reader	NA	HMR	FALSE	Spinal muscular atrophy-1, 253300 (3), Autosomal recessive; Spinal muscular atrophy-2, 253550 (3), Autosomal recessive; Spinal muscular atrophy-3, 253400 (3), Autosomal recessive; Spinal muscular atrophy-4, 271150 (3), Autosomal recessive	Spinal muscular atrophy-1, 253300 (3), Autosomal recessive	AR	Spinal muscular atrophy-2, 253550 (3), Autosomal recessive	AR	Spinal muscular atrophy-3, 253400 (3), Autosomal recessive	AR	Spinal muscular atrophy-4, 271150 (3), Autosomal recessive	AR							TRUE	FALSE	FALSE	SMN1	0.10097186938376	0.584009589186655	0.315018541429585	0.458086011506311	SMN1	not coexpressed
Q14739	reviewed	LBR	LBR	chr1	-	225401501	225428113	Lamin-B receptor (Integral nuclear envelope inner membrane protein) (LMN2R)	IPR001171;IPR019023;IPR018083;IPR002999	Reader	NA	HMR	FALSE	Greenberg skeletal dysplasia, 215140 (3), Autosomal recessive; Pelger-Huet anomaly, 169400 (3), Autosomal dominant; ?Reynolds syndrome, 613471 (3), Autosomal dominant	Greenberg skeletal dysplasia, 215140 (3), Autosomal recessive	AR	Pelger-Huet anomaly, 169400 (3), Autosomal dominant	AD	?Reynolds syndrome, 613471 (3), Autosomal dominant	AD									TRUE	TRUE	FALSE	LBR	0.997025227192741	0.00297477155612145	1.25113737390106e-9	-0.606886439490391	LBR	not coexpressed
Q92667	reviewed	AKAP1	AKAP1;AKAP149;PRKA1	chr17	+	57085191	57121349	A-kinase anchor protein 1, mitochondrial (A-kinase anchor protein 149 kDa) (AKAP 149) (Dual specificity A-kinase-anchoring protein 1) (D-AKAP-1) (Protein kinase A-anchoring protein 1) (PRKA1) (Spermatid A-kinase anchor protein 84) (S-AKAP84)	IPR033104;IPR004087;IPR004088;IPR002999	Reader	NA	HMR	FALSE																FALSE	FALSE	FALSE	AKAP1	0.561768712699788	0.438208969371885	2.23179283275697e-5	0.697082783563099	AKAP1	not coexpressed
Q7KZF4	reviewed	SND1	SND1;TDRD11	chr7	+	127652147	128092607	Staphylococcal nuclease domain-containing protein 1 (100 kDa coactivator) (EBNA2 coactivator p100) (Tudor domain-containing protein 11) (p100 co-activator)	IPR016685;IPR016071;IPR002071;IPR002999	Reader	NA	HMR	FALSE																FALSE	FALSE	FALSE	SND1	0.999917088790426	8.2911209532693e-5	4.11400855729847e-14	3.35138350411405	SND1	not coexpressed
Q9NP73	reviewed	ALG13	ALG13;CXorf45;GLT28D1;MDS031	chrX	+	111681117	111688799	Putative bifunctional UDP-N-acetylglucosamine transferase and deubiquitinase ALG13 (EC 2.4.1.141) (EC 3.4.19.12) (Asparagine-linked glycosylation 13 homolog) (Glycosyltransferase 28 domain-containing protein 1) (UDP-N-acetylglucosamine transferase subunit ALG13 homolog)	IPR007235;IPR003323;IPR002999	Reader	NA	HMR	FALSE	Epileptic encephalopathy, early infantile, 36, 300884 (3), X-linked recessive	Epileptic encephalopathy, early infantile, 36, 300884 (3), X-linked recessive	XLR													TRUE	TRUE	FALSE	ALG13	0.997582959543471	0.00241703673067939	3.72585000846799e-9	0.0975390270561776	ALG13	not coexpressed
Q8NHU6	reviewed	TDRD7	TDRD7;PCTAIRE2BP	chr9	+	97412019	97496123	Tudor domain-containing protein 7 (PCTAIRE2-binding protein) (Tudor repeat associator with PCTAIRE-2) (Trap)	IPR025605;IPR002999	Reader	NA	HMR	FALSE	Cataract 36, 613887 (3)															TRUE	FALSE	FALSE	TDRD7	4.56540427647574e-5	0.999605669348159	3.48676609076118e-4	-0.0389057842882726	TDRD7	not coexpressed
Q9H7E2	reviewed	TDRD3	TDRD3	chr13	+	60396456	60573879	Tudor domain-containing protein 3	IPR013894;IPR002999;IPR015940;IPR009060	Reader	NA	HMR	FALSE																FALSE	FALSE	FALSE	TDRD3	2.11829294720341e-4	0.998849636491935	9.38534213344163e-4	-0.0857651199455684	TDRD3	not coexpressed
Q9BXU1	reviewed	STK31	STK31;SGK396	chr7	+	23710166	23832511	Serine/threonine-protein kinase 31 (EC 2.7.11.1) (Serine/threonine-protein kinase NYD-SPK) (Sugen kinase 396) (SgK396)	IPR011009;IPR000719;IPR016071;IPR002999	Reader	NA	HMR	FALSE																FALSE	FALSE	TRUE	STK31	0.233315306725925	0.766684177213539	5.16060536646994e-7	-1.35570138654249	STK31	not coexpressed
O75940	reviewed	SMNDC1	SMNDC1;SMNR;SPF30	chr10	-	110293039	110304949	Survival of motor neuron-related-splicing factor 30 (30 kDa splicing factor SMNrp) (SMN-related protein) (Survival motor neuron domain-containing protein 1)	IPR010304;IPR002999	Reader	NA	HMR	FALSE																FALSE	FALSE	FALSE	SMNDC1	0.27579751481189	0.700728201751418	0.0234742834366921	2.34949392545195	SMNDC1	coexpressed
Q9BXT4	reviewed	TDRD1	TDRD1	chr10	+	114179269	114232304	Tudor domain-containing protein 1 (Cancer/testis antigen 41.1) (CT41.1)	IPR002999;IPR002893	Reader	NA	HMR	FALSE																FALSE	FALSE	FALSE	TDRD1	0.999760761518604	2.39238480852565e-4	5.43718936456284e-13	0.302324642603193	TDRD1	NA
Q8NDG6	reviewed	TDRD9	TDRD9;C14orf75	chr14	+	103928479	104052667	Putative ATP-dependent RNA helicase TDRD9 (EC 3.6.4.13) (Tudor domain-containing protein 9)	IPR011545;IPR007502;IPR014001;IPR001650;IPR027417;IPR002999	Reader	NA	HMR	FALSE																FALSE	FALSE	FALSE	TDRD9	3.82298905718051e-7	0.999438650767096	5.60966933998266e-4	0.39710708112376	TDRD9	not coexpressed
Q9BXT8	reviewed	RNF17	RNF17;TDRD4	chr13	+	24764162	24879920	RING finger protein 17 (Tudor domain-containing protein 4)	IPR016071;IPR002999;IPR001841;IPR017907	Reader	NA	HMR	FALSE																FALSE	FALSE	FALSE	RNF17	0.99999998654341	1.34565899833615e-8	5.9023261215599e-22	0.62550126117272	RNF17	NA
Q587J7	reviewed	TDRD12	TDRD12;ECAT8	chr19	+	32719772	32790808	Putative ATP-dependent RNA helicase TDRD12 (EC 3.6.4.13) (ES cell-associated transcript 8 protein) (Tudor domain-containing protein 12)	IPR011545;IPR027417;IPR002999	Reader	NA	HMR	FALSE																FALSE	FALSE	FALSE	NA	NA	NA	NA	NA	TDRD12	not coexpressed
Q9Y2W6	reviewed	TDRKH	TDRKH;TDRD2	chr1	-	151773479	151790534	Tudor and KH domain-containing protein (Tudor domain-containing protein 2)	IPR004087;IPR004088;IPR002999	Reader	NA	HMR	FALSE																FALSE	FALSE	FALSE	TDRKH	0.00696242282858822	0.989405072142469	0.00363250502894278	0.813002663059397	TDRKH	not coexpressed
O60522	reviewed	TDRD6	TDRD6	chr6	+	46687874	46704319	Tudor domain-containing protein 6 (Antigen NY-CO-45) (Cancer/testis antigen 41.2) (CT41.2)	IPR002999	Reader	NA	HMR	FALSE																FALSE	FALSE	FALSE	TDRD6	6.46494143305785e-23	0.00146232001505574	0.998537679984944	-3.34507996485239	TDRD6	not coexpressed
Q8NAT2	reviewed	TDRD5	TDRD5	chr1	+	179591621	179691273	Tudor domain-containing protein 5	IPR025605;IPR002999	Reader	NA	HMR	FALSE																FALSE	FALSE	FALSE	TDRD5	0.975818615175016	0.0241813830644005	1.76058355850967e-9	0.363338549365756	TDRD5	NA
B5MCY1	reviewed	TDRD15	TDRD15	chr2	+	21123985	21144366	Tudor domain-containing protein 15	IPR016071;IPR002999	Reader	NA	HMR	FALSE																FALSE	FALSE	FALSE	NA	NA	NA	NA	NA	TDRD15	NA
Q5VZ19	reviewed	TDRD10	TDRD10;UNQ9380/PRO34205	chr1	+	154502218	154548147	Tudor domain-containing protein 10	IPR012677;IPR000504;IPR002999	Reader	NA	HMR	FALSE																FALSE	FALSE	TRUE	TDRD10	2.45421655192587e-6	0.733505869421032	0.266491676362417	1.08503150054012	TDRD10	not coexpressed
Q14149	reviewed	MORC3	MORC3;KIAA0136;NXP2;ZCWCC3	chr21	+	36320188	36376646	MORC family CW-type zinc finger protein 3 (Nuclear matrix protein 2) (Zinc finger CW-type coiled-coil domain protein 3)	IPR003594;IPR011124	Reader	NA	HMR	FALSE																FALSE	FALSE	FALSE	MORC3	0.999874192317744	1.25807679481262e-4	2.77474496438007e-12	2.59467415764132	MORC3	coexpressed
Q8NB78	reviewed	KDM1B	KDM1B;AOF1;C6orf193;LSD2	chr6	+	18155387	18223853	Lysine-specific histone demethylase 1B (EC 1.-.-.-) (Flavin-containing amine oxidase domain-containing protein 1) (Lysine-specific histone demethylase 2)	IPR002937;IPR023753;IPR009057;IPR007526;IPR011991;IPR011124	Eraser;Reader	HDM	HMR	FALSE																FALSE	FALSE	FALSE	KDM1B	0.815087936736707	0.18491046442949	1.59883380341228e-6	1.21170912076032	KDM1B	not coexpressed
Q9Y6X9	reviewed	MORC2	MORC2;KIAA0852;ZCWCC1	chr22	-	30925129	30968287	MORC family CW-type zinc finger protein 2 (Zinc finger CW-type coiled-coil domain protein 1)	IPR003594;IPR011124	Reader	NA	HMR	FALSE	Charcot-Marie-Tooth disease, axonal, type 2Z, 616688 (3), Autosomal dominant	Charcot-Marie-Tooth disease, axonal, type 2Z, 616688 (3), Autosomal dominant	AD													TRUE	TRUE	FALSE	MORC2	0.999967480342235	3.25196577439514e-5	2.07997303366644e-14	3.65691957324524	MORC2	coexpressed
Q86VD1	reviewed	MORC1	MORC1;MORC	chr3	-	108958239	109118146	MORC family CW-type zinc finger protein 1 (Cancer/testis antigen 33) (CT33)	IPR003594;IPR011124	Reader	NA	HMR	FALSE																FALSE	FALSE	FALSE	MORC1	2.40876467310313e-4	0.999752643924723	6.47960796673609e-6	0.113283735959544	MORC1	NA
Q8TE76	reviewed	MORC4	MORC4;ZCWCC2	chrX	-	106940733	107000244	MORC family CW-type zinc finger protein 4 (Zinc finger CW-type coiled-coil domain protein 2)	IPR003594;IPR011124	Reader	NA	HMR	FALSE																FALSE	FALSE	TRUE	MORC4	0.993467674426918	0.0065322833500342	4.22230474379083e-8	1.21062587710266	MORC4	not coexpressed
P51532	reviewed	SMARCA4	SMARCA4;BAF190A;BRG1;SNF2B;SNF2L4	chr19	+	10960921	11062282	Transcription activator BRG1 (EC 3.6.4.-) (ATP-dependent helicase SMARCA4) (BRG1-associated factor 190A) (BAF190A) (Mitotic growth and transcription activator) (Protein BRG-1) (Protein brahma homolog 1) (SNF2-beta) (SWI/SNF-related matrix-associated actin-dependent regulator of chromatin subfamily A member 4)	IPR030100;IPR006576;IPR001487;IPR018359;IPR014978;IPR014001;IPR001650;IPR014012;IPR027417;IPR029295;IPR000330	Remodeler;Reader	REMODEL	HAR	FALSE	Coffin-Siris syndrome 4, 614609 (3), Autosomal dominant; {Rhabdoid tumor predisposition syndrome 2}, 613325 (3), Autosomal dominant	Coffin-Siris syndrome 4, 614609 (3), Autosomal dominant	AD	{Rhabdoid tumor predisposition syndrome 2}, 613325 (3), Autosomal dominant	AD											TRUE	TRUE	TRUE	SMARCA4	0.999999997611829	2.38817148735502e-9	4.32456317016356e-23	8.3628821068878	SMARCA4	coexpressed
P21675	reviewed	TAF1	TAF1;BA2R;CCG1;CCGS;TAF2A	chrX	+	71366238	71466005	Transcription initiation factor TFIID subunit 1 (EC 2.3.1.48) (EC 2.7.11.1) (Cell cycle gene 1 protein) (TBP-associated factor 250 kDa) (p250) (Transcription initiation factor TFIID 250 kDa subunit) (TAF(II)250) (TAFII-250) (TAFII250)	IPR001487;IPR018359;IPR011177;IPR009067;IPR022591	Reader	NA	HAR	FALSE	Dystonia-Parkinsonism, X-linked, 314250 (3), X-linked recessive; Mental retardation, X-linked, syndromic 33, 300966 (3), X-linked recessive	Dystonia-Parkinsonism, X-linked, 314250 (3), X-linked recessive	XLR	Mental retardation, X-linked, syndromic 33, 300966 (3), X-linked recessive	XLR											TRUE	TRUE	FALSE	TAF1	0.999999755773455	2.44226544477114e-7	6.87678800812412e-19	6.08254966539889	TAF1	highly coexpressed
Q92831	reviewed	KAT2B	KAT2B;PCAF	chr3	+	20040031	20154404	Histone acetyltransferase KAT2B (EC 2.3.1.48) (Histone acetyltransferase PCAF) (Histone acetylase PCAF) (Lysine acetyltransferase 2B) (P300/CBP-associated factor) (P/CAF)	IPR016181;IPR001487;IPR018359;IPR000182;IPR016376;IPR009464	Writer;Reader	HAT	HAR	FALSE																FALSE	FALSE	FALSE	KAT2B	0.998926901286195	0.00107309869273854	2.10663383541072e-11	2.53571188311383	KAT2B	coexpressed
O60885	reviewed	BRD4	BRD4;HUNK1	chr19	-	15247035	15280451	Bromodomain-containing protein 4 (Protein HUNK1)	IPR031354;IPR001487;IPR018359;IPR027353	Reader	NA	HAR	FALSE																FALSE	FALSE	TRUE	BRD4	0.999993446254695	6.55374529494431e-6	1.02649992733659e-14	3.75842277816137	BRD4	highly coexpressed
P51531	reviewed	SMARCA2	SMARCA2;BAF190B;BRM;SNF2A;SNF2L2	chr9	+	2015218	2193623	Probable global transcription activator SNF2L2 (EC 3.6.4.-) (ATP-dependent helicase SMARCA2) (BRG1-associated factor 190B) (BAF190B) (Protein brahma homolog) (hBRM) (SNF2-alpha) (SWI/SNF-related matrix-associated actin-dependent regulator of chromatin subfamily A member 2)	IPR006576;IPR001487;IPR018359;IPR014978;IPR014001;IPR001650;IPR014012;IPR027417;IPR030088;IPR029295;IPR000330	Remodeler;Reader	REMODEL	HAR	FALSE	Nicolaides-Baraitser syndrome, 601358 (3), Autosomal dominant	Nicolaides-Baraitser syndrome, 601358 (3), Autosomal dominant	AD													TRUE	TRUE	FALSE	SMARCA2	0.999998263539487	1.73646051330321e-6	1.37014442491065e-19	5.56574542715983	SMARCA2	coexpressed
Q92830	reviewed	KAT2A	KAT2A;GCN5;GCN5L2;HGCN5	chr17	-	42113110	42121364	Histone acetyltransferase KAT2A (EC 2.3.1.48) (General control of amino acid synthesis protein 5-like 2) (Histone acetyltransferase GCN5) (HsGCN5) (Lysine acetyltransferase 2A) (STAF97)	IPR016181;IPR001487;IPR018359;IPR000182;IPR016376;IPR009464	Writer;Reader	HAT	HAR	FALSE																FALSE	FALSE	FALSE	KAT2A	0.40833206009159	0.59166493811404	3.00179436991838e-6	4.78583455670463	KAT2A	not coexpressed
Q9NPI1	reviewed	BRD7	BRD7;BP75;CELTIX1	chr16	-	50319017	50368934	Bromodomain-containing protein 7 (75 kDa bromodomain protein) (Protein CELTIX-1)	IPR001487;IPR021900	Reader	NA	HAR	FALSE																FALSE	FALSE	TRUE	BRD7	0.944865043331553	0.0551346213455819	3.35322865077642e-7	-0.201204675858418	BRD7	coexpressed
Q8IZX4	reviewed	TAF1L	TAF1L	chr9	-	32629453	32635669	Transcription initiation factor TFIID subunit 1-like (TAF(II)210) (TBP-associated factor 1-like) (TBP-associated factor 210 kDa) (Transcription initiation factor TFIID 210 kDa subunit)	IPR001487;IPR018359;IPR011177;IPR009067;IPR022591	Reader	NA	HAR	FALSE																FALSE	FALSE	FALSE	TAF1L	0.119270692068056	0.880727412044107	1.89588783746682e-6	-0.469196220668138	NA	NA
P25440	reviewed	BRD2	BRD2;KIAA9001;RING3	chr6	+	32968659	32981505	Bromodomain-containing protein 2 (O27.1.1) (Really interesting new gene 3 protein)	IPR001487;IPR018359;IPR027353	Reader	NA	HAR	FALSE																FALSE	FALSE	FALSE	BRD2	0.999530880243209	4.69119418252866e-4	3.38538338591965e-10	-0.331442485305599	BRD2	highly coexpressed
Q9H0E9	reviewed	BRD8	BRD8;SMAP;SMAP2	chr5	-	138139769	138178669	Bromodomain-containing protein 8 (Skeletal muscle abundant protein) (Skeletal muscle abundant protein 2) (Thyroid hormone receptor coactivating protein of 120 kDa) (TrCP120) (p120)	IPR001487	Reader	NA	HAR	FALSE																FALSE	FALSE	TRUE	BRD8	5.90819287003113e-4	0.999408819477291	3.61235706442662e-7	2.00141963056897	BRD8	coexpressed
Q58F21	reviewed	BRDT	BRDT	chr1	+	91949370	92014428	Bromodomain testis-specific protein (Cancer/testis antigen 9) (CT9) (RING3-like protein)	IPR031354;IPR001487;IPR018359;IPR027353	Reader	NA	HAR	FALSE																FALSE	FALSE	FALSE	BRDT	2.47163040334459e-6	0.999058891196653	9.38637172943878e-4	-0.954732320744413	BRDT	NA
Q9ULI0	reviewed	ATAD2B	ATAD2B;KIAA1240	chr2	-	23748663	23927114	ATPase family AAA domain-containing protein 2B	IPR003593;IPR003959;IPR003960;IPR001487;IPR018359;IPR027417	Reader	NA	HAR	FALSE																FALSE	FALSE	FALSE	ATAD2B	0.999998682086859	1.31791314101407e-6	4.17485913002385e-17	2.63522943414433	ATAD2B	coexpressed
Q6PL18	reviewed	ATAD2	ATAD2;L16;PRO2000	chr8	-	123319850	123396465	ATPase family AAA domain-containing protein 2 (EC 3.6.1.3) (AAA nuclear coregulator cancer-associated protein) (ANCCA)	IPR003593;IPR031252;IPR011989;IPR003959;IPR003960;IPR001487;IPR027417	Reader	NA	HAR	FALSE																FALSE	FALSE	TRUE	ATAD2	0.999997953114707	2.04688529321833e-6	2.04528753927849e-19	0.789077671028107	ATAD2	not coexpressed
Q9NSI6	reviewed	BRWD1	BRWD1;C21orf107;WDR9	chr21	-	39185477	39313786	Bromodomain and WD repeat-containing protein 1 (WD repeat-containing protein 9)	IPR001487;IPR018359;IPR015943;IPR001680;IPR019775;IPR017986	Reader	NA	HMR;HAR	FALSE																FALSE	FALSE	FALSE	BRWD1	0.999999462325348	5.37674651724079e-7	6.52902891382071e-23	1.66973602190047	BRWD1	highly coexpressed
Q9H8M2	reviewed	BRD9	BRD9;UNQ3040/PRO9856	chr5	-	863734	892522	Bromodomain-containing protein 9 (Rhabdomyosarcoma antigen MU-RMS-40.8)	IPR001487;IPR021900	Reader	NA	HAR	FALSE																FALSE	FALSE	FALSE	BRD9	0.249187873857174	0.749502263913387	0.00130986222943831	1.19957342910052	BRD9	not coexpressed
Q15059	reviewed	BRD3	BRD3;KIAA0043;RING3L	chr9	-	134030323	134068019	Bromodomain-containing protein 3 (RING3-like protein)	IPR001487;IPR018359;IPR027353	Reader	NA	HAR	FALSE																FALSE	FALSE	FALSE	BRD3	0.766979379296961	0.232945828884611	7.47918184280725e-5	3.70819883787178	BRD3	coexpressed
Q6RI45	reviewed	BRWD3	BRWD3	chrX	-	80669487	80809734	Bromodomain and WD repeat-containing protein 3	IPR001487;IPR015943;IPR001680;IPR019775;IPR017986	Reader	NA	HMR;HAR	FALSE	Mental retardation, X-linked 93, 300659 (3), X-linked recessive	Mental retardation, X-linked 93, 300659 (3), X-linked recessive	XLR													TRUE	TRUE	TRUE	BRWD3	0.999999995988904	4.01109623126731e-9	7.55777022524614e-22	4.17850605821697	BRWD3	highly coexpressed
Q9BXF3	reviewed	CECR2	CECR2;KIAA1740	chr22	+	17359948	17558155	Cat eye syndrome critical region protein 2	IPR001487;IPR018359;IPR029614	Reader	NA	HAR	FALSE																FALSE	FALSE	FALSE	NA	NA	NA	NA	NA	CECR2	coexpressed
Q8WWQ0	reviewed	PHIP	PHIP;WDR11	chr6	-	78934418	79078294	PH-interacting protein (PHIP) (IRS-1 PH domain-binding protein) (WD repeat-containing protein 11)	IPR001487;IPR018359;IPR028738;IPR015943;IPR001680;IPR019775;IPR017986	Reader	NA	HMR;HAR	FALSE																FALSE	FALSE	FALSE	PHIP	0.999999947701654	5.22983462395004e-8	1.10565889843483e-24	5.20259864238715	PHIP	coexpressed
P51608	reviewed	MECP2	MECP2	chrX	-	154030234	154097731	Methyl-CpG-binding protein 2 (MeCp-2 protein) (MeCp2)	IPR016177;IPR017353;IPR001739	Reader	NA	DNMR	FALSE	{Autism susceptibility, X-linked 3}, 300496 (3), Isolated cases, X-linked, Multifactorial; Encephalopathy, neonatal severe, 300673 (3), X-linked recessive; Mental retardation, X-linked syndromic, Lubs type, 300260 (3), X-linked recessive; Mental retardation, X-linked, syndromic 13, 300055 (3), X-linked recessive; Rett syndrome, 312750 (3), X-linked dominant; Rett syndrome, atypical, 312750 (3), X…			Encephalopathy, neonatal severe, 300673 (3), X-linked recessive	XLR	Mental retardation, X-linked syndromic, Lubs type, 300260 (3), X-linked recessive	XLR	Mental retardation, X-linked, syndromic 13, 300055 (3), X-linked recessive	XLR	Rett syndrome, 312750 (3), X-linked dominant	XLD	Rett syndrome, atypical, 312750 (3), X-linked dominant	XLD	Rett syndrome, preserved speech variant, 312750 (3), X-linked dominant	XLD	TRUE	TRUE	FALSE	MECP2	0.698089047724915	0.298098137470804	0.00381281480428095	-1.4243187418569	MECP2	highly coexpressed
Q9UIS9	reviewed	MBD1	MBD1;CXXC3;PCM1	chr18	-	50266881	50281774	Methyl-CpG-binding domain protein 1 (CXXC-type zinc finger protein 3) (Methyl-CpG-binding protein MBD1) (Protein containing methyl-CpG-binding domain 1)	IPR016177;IPR001739;IPR002857	Reader	NA	DNMR;DNUMR	FALSE																FALSE	FALSE	TRUE	MBD1	0.959615951476631	0.0403840174395487	3.1083820309789e-8	2.88833318141645	MBD1	highly coexpressed
O95983	reviewed	MBD3	MBD3	chr19	-	1576670	1592761	Methyl-CpG-binding domain protein 3 (Methyl-CpG-binding protein MBD3)	IPR016177;IPR032343;IPR025884;IPR001739	Reader	NA	DNMR	FALSE																FALSE	FALSE	FALSE	MBD3	0.919323880451979	0.080158430840956807	5.17688707064024e-4	2.06910337235204	MBD3	coexpressed
O95243	reviewed	MBD4	MBD4;MED1	chr3	-	129430943	129440179	Methyl-CpG-binding domain protein 4 (EC 3.2.2.-) (Methyl-CpG-binding endonuclease 1) (Methyl-CpG-binding protein MBD4) (Mismatch-specific DNA N-glycosylase)	IPR016177;IPR011257;IPR017352;IPR001739	Reader	NA	DNMR	FALSE																FALSE	FALSE	FALSE	MBD4	1.69561035781758e-6	0.863540233182888	0.136458071206754	-0.570672572496319	MBD4	not coexpressed
Q9UBB5	reviewed	MBD2	MBD2	chr18	-	54151600	54224788	Methyl-CpG-binding domain protein 2 (Demethylase) (DMTase) (Methyl-CpG-binding protein MBD2)	IPR016177;IPR032343;IPR025884;IPR001739	Reader	NA	DNMR	FALSE																FALSE	FALSE	FALSE	MBD2	0.989310018452397	0.0106865404707124	3.44107689083681e-6	3.4448696570846	MBD2	not coexpressed
Q96DN6	reviewed	MBD6	MBD6;KIAA1887	chr12	+	57522875	57530148	Methyl-CpG-binding domain protein 6 (Methyl-CpG-binding protein MBD6)	IPR016177;IPR001739	Reader	NA	DNMR	FALSE																FALSE	FALSE	TRUE	MBD6	0.963657500420421	0.0363419159115369	5.83668042360562e-7	-1.81182061260678	MBD6	highly coexpressed
Q8NFU7	reviewed	TET1	TET1;CXXC6;KIAA1676;LCX	chr10	+	68560359	68694482	Methylcytosine dioxygenase TET1 (EC 1.14.11.n2) (CXXC-type zinc finger protein 6) (Leukemia-associated protein with a CXXC domain) (Ten-eleven translocation 1 gene protein)	IPR024779;IPR002857	Eraser;Reader	DNM_ERASE	DNUMR	FALSE																FALSE	FALSE	TRUE	TET1	0.9995632776113	4.36722388603997e-4	9.64591946668187e-14	-0.34579351450606	TET1	not coexpressed
Q7LFL8	reviewed	CXXC5	CXXC5;HSPC195;TCCCIA00297	chr5	+	139647298	139683885	CXXC-type zinc finger protein 5 (CF5) (Putative MAPK-activating protein PM08) (Putative NF-kappa-B-activating protein 102) (Retinoid-inducible nuclear factor) (RINF)	IPR002857	Reader	NA	DNUMR	FALSE																FALSE	FALSE	FALSE	CXXC5	0.79535527912222	0.19881901411903	0.00582570675874976	2.23302321921094	CXXC5	not coexpressed
Q9H2H0	reviewed	CXXC4	CXXC4;IDAX	chr4	-	104468305	104494901	CXXC-type zinc finger protein 4 (Inhibition of the Dvl and axin complex protein)	IPR002857	Reader	NA	DNUMR	FALSE																FALSE	FALSE	FALSE	NA	NA	NA	NA	NA	CXXC4	not coexpressed
Q6N021	reviewed	TET2	TET2;KIAA1546;Nbla00191	chr4	+	105146684	105279803	Methylcytosine dioxygenase TET2 (EC 1.14.11.n2)	IPR024779	Eraser	DNM_ERASE	NA	FALSE	Myelodysplastic syndrome, somatic, 614286 (3)															FALSE	FALSE	TRUE	TET2	7.05368251291393e-26	3.66944874941071e-6	0.999996330551251	-1.14830338168869	TET2	coexpressed
O43151	reviewed	TET3	TET3;KIAA0401	chr2	+	73986403	74108175	Methylcytosine dioxygenase TET3 (EC 1.14.11.n2)	IPR024779	Eraser	DNM_ERASE	NA	FALSE																FALSE	FALSE	TRUE	TET3	0.999942650512804	5.7349477197238e-5	9.99878635148228e-12	2.07833794647682	TET3	coexpressed
O60264	reviewed	SMARCA5	SMARCA5;SNF2H;WCRF135	chr4	+	143513462	143557489	SWI/SNF-related matrix-associated actin-dependent regulator of chromatin subfamily A member 5 (SWI/SNF-related matrix-associated actin-dependent regulator of chromatin A5) (EC 3.6.4.-) (Sucrose nonfermenting protein 2 homolog) (hSNF2H)	IPR020838;IPR014001;IPR001650;IPR009057;IPR029915;IPR015194;IPR027417;IPR001005;IPR017884;IPR015195;IPR000330	Remodeler	REMODEL	NA	FALSE																FALSE	FALSE	FALSE	SMARCA5	0.999999855058167	1.44941832653672e-7	9.53537090868592e-19	5.48402993925496	SMARCA5	coexpressed
P28370	reviewed	SMARCA1	SMARCA1;SNF2L;SNF2L1	chrX	-	129446500	129523505	Probable global transcription activator SNF2L1 (EC 3.6.4.-) (ATP-dependent helicase SMARCA1) (Nucleosome-remodeling factor subunit SNF2L) (SWI/SNF-related matrix-associated actin-dependent regulator of chromatin subfamily A member 1)	IPR020838;IPR014001;IPR001650;IPR009057;IPR029915;IPR015194;IPR027417;IPR001005;IPR017884;IPR015195;IPR000330	Remodeler	REMODEL	NA	FALSE																FALSE	FALSE	FALSE	SMARCA1	0.999946645897619	5.33541020372636e-5	3.43349020875278e-13	2.73830719337318	SMARCA1	not coexpressed
O75530	reviewed	EED	EED	chr11	+	86244383	86278810	Polycomb protein EED (hEED) (WD protein associating with integrin cytoplasmic tails 1) (WAIT-1)	IPR015943;IPR001680;IPR019775;IPR017986	Reader	NA	HMR	FALSE																FALSE	FALSE	TRUE	EED	0.997671033484958	0.00232894969582419	1.68192175859177e-8	2.68925828441047	EED	not coexpressed
O60341	reviewed	KDM1A	KDM1A;AOF2;KDM1;KIAA0601;LSD1	chr1	+	23019447	23083691	Lysine-specific histone demethylase 1A (EC 1.-.-.-) (BRAF35-HDAC complex protein BHC110) (Flavin-containing amine oxidase domain-containing protein 2)	IPR002937;IPR023753;IPR017366;IPR009057;IPR007526;IPR011991	Eraser	HDM	NA	FALSE	Cleft palate, psychomotor retardation, and distinctive facial features, 616728 (3), Autosomal dominant	Cleft palate, psychomotor retardation, and distinctive facial features, 616728 (3), Autosomal dominant	AD													TRUE	TRUE	FALSE	KDM1A	0.991027964686515	0.00897203455302426	7.60461263406558e-10	5.55572106436225	KDM1A	not coexpressed
Q6ZRS2	reviewed	SRCAP	SRCAP;KIAA0309	chr16	+	30699140	30740129	Helicase SRCAP (EC 3.6.4.-) (Domino homolog 2) (Snf2-related CBP activator)	IPR017956;IPR014001;IPR001650;IPR014012;IPR027417;IPR000330	Remodeler	REMODEL	NA	FALSE	Floating-Harbor syndrome, 136140 (3), Autosomal dominant	Floating-Harbor syndrome, 136140 (3), Autosomal dominant	AD													TRUE	TRUE	FALSE	SRCAP	0.999999997075562	2.92443763529201e-9	9.83734710913937e-28	2.22944143349856	SRCAP	highly coexpressed
Q9ULG1	reviewed	INO80	INO80;INO80A;INOC1;KIAA1259	chr15	-	40978880	41116246	DNA helicase INO80 (hINO80) (EC 3.6.4.12) (INO80 complex subunit A) (Putative DNA helicase INO80 complex homolog 1)	IPR020838;IPR014001;IPR001650;IPR031047;IPR027417;IPR000330	Remodeler	REMODEL	NA	FALSE																FALSE	FALSE	FALSE	INO80	0.999999999807578	1.9242240322377e-10	3.83522802245517e-27	3.13283272727815	INO80	highly coexpressed
Q96L91	reviewed	EP400	EP400;CAGH32;KIAA1498;KIAA1818;TNRC12	chr12	+	131949919	132080466	E1A-binding protein p400 (EC 3.6.4.-) (CAG repeat protein 32) (Domino homolog) (hDomino) (Trinucleotide repeat-containing gene 12 protein) (p400 kDa SWI2/SNF2-related protein)	IPR031575;IPR014001;IPR001650;IPR014012;IPR017877;IPR027417;IPR000330	Remodeler	REMODEL	NA	FALSE																FALSE	FALSE	FALSE	EP400	0.999999999883201	1.16799188576848e-10	1.57871656963504e-32	4.44258151048634	EP400	highly coexpressed
