# Supplementary material for: Coexpression patterns define epigenetic regulators associated with neurological dysfunction
Source: Genome Res. 2019 Apr;29(4):532–42. doi: 10.1101/gr.239442.118 (PMC6442390; doi:10.1101/gr.239442.118)
Supplement: Supplemental Material [file supp_gr.239442.118_Supplemental_Table_S3.csv]

#Local CCR constraint for all domains (rows)
#for all genes (columns) included in the local constraint analysis.
	PRDM16	CHD5	PHF13	RERE	PRDM2	KDM1A	HDAC1	KDM4A	MTF2	TRIM33	SETDB1	PYGO2	ASH1L	TDRD5	LBR	ZMYND11	SFMBT2	TAF3	SUV39H2	MLLT10	JMJD1C	SIRT1	TET1	KAT6B	TDRD1	PHRF1	PHF21A	MTA2	DPF2	KDM2A	RSF1	EED	KMT2A	PRDM10	KDM5A	CHD4	HDAC7	KMT2D	BAZ2A	MBD6	KDM2B	EP400	MPHOSPH8	RNF17	CHD8	BAZ1A	MTA1	BAHD1	INO80
SET_domain	7	not present	not present	not present	31	not present	not present	not present	not present	not present	29	not present	52	not present	not present	not present	not present	not present	74	not present	not present	not present	not present	not present	not present	not present	not present	not present	not present	not present	not present	not present	43	not present	not present	not present	not present	53	not present	not present	not present	not present	not present	not present	not present	not present	not present	not present	not present
GNAT_domain	not present	not present	not present	not present	not present	not present	not present	not present	not present	not present	not present	not present	not present	not present	not present	not present	not present	not present	not present	not present	not present	not present	not present	not present	not present	not present	not present	not present	not present	not present	not present	not present	not present	not present	not present	not present	not present	not present	not present	not present	not present	not present	not present	not present	not present	not present	not present	not present	not present
Histone_acetyltransferase_domain_MYST_type	not present	not present	not present	not present	not present	not present	not present	not present	not present	not present	not present	not present	not present	not present	not present	not present	not present	not present	not present	not present	not present	not present	not present	44	not present	not present	not present	not present	not present	not present	not present	not present	not present	not present	not present	not present	not present	not present	not present	not present	not present	not present	not present	not present	not present	not present	not present	not present	not present
Histone_acetyltransferase_Rtt109/CBP	not present	not present	not present	not present	not present	not present	not present	not present	not present	not present	not present	not present	not present	not present	not present	not present	not present	not present	not present	not present	not present	not present	not present	not present	not present	not present	not present	not present	not present	not present	not present	not present	not present	not present	not present	not present	not present	not present	not present	not present	not present	not present	not present	not present	not present	not present	not present	not present	not present
C_5_cytosine_methyltransferase	not present	not present	not present	not present	not present	not present	not present	not present	not present	not present	not present	not present	not present	not present	not present	not present	not present	not present	not present	not present	not present	not present	not present	not present	not present	not present	not present	not present	not present	not present	not present	not present	not present	not present	not present	not present	not present	not present	not present	not present	not present	not present	not present	not present	not present	not present	not present	not present	not present
JmjC_domain	not present	not present	not present	not present	not present	not present	not present	33	not present	not present	not present	not present	not present	not present	not present	not present	not present	not present	not present	not present	30	not present	not present	not present	not present	not present	not present	not present	not present	92	not present	not present	not present	not present	35	not present	not present	not present	not present	not present	38	not present	not present	not present	not present	not present	not present	not present	not present
FAD/NAD(P)_binding_domain	not present	not present	not present	not present	not present	not present	not present	not present	not present	not present	not present	not present	not present	not present	not present	not present	not present	not present	not present	not present	not present	not present	not present	not present	not present	not present	not present	not present	not present	not present	not present	not present	not present	not present	not present	not present	not present	not present	not present	not present	not present	not present	not present	not present	not present	not present	not present	not present	not present
Histone_deacetylase_domain	not present	not present	not present	not present	not present	not present	24	not present	not present	not present	not present	not present	not present	not present	not present	not present	not present	not present	not present	not present	not present	not present	not present	not present	not present	not present	not present	not present	not present	not present	not present	not present	not present	not present	not present	not present	34	not present	not present	not present	not present	not present	not present	not present	not present	not present	not present	not present	not present
Sirtuin_family_catalytic_core_domain	not present	not present	not present	not present	not present	not present	not present	not present	not present	not present	not present	not present	not present	not present	not present	not present	not present	not present	not present	not present	not present	16	not present	not present	not present	not present	not present	not present	not present	not present	not present	not present	not present	not present	not present	not present	not present	not present	not present	not present	not present	not present	not present	not present	not present	not present	not present	not present	not present
2OGFeDO_oxygenase_domain	not present	not present	not present	not present	not present	not present	not present	not present	not present	not present	not present	not present	not present	not present	not present	not present	not present	not present	not present	not present	not present	not present	14	not present	not present	not present	not present	not present	not present	not present	not present	not present	not present	not present	not present	not present	not present	not present	not present	not present	not present	not present	not present	not present	not present	not present	not present	not present	not present
Chromo_domain1	not present	31	not present	not present	not present	not present	not present	not present	not present	not present	not present	not present	not present	not present	not present	not present	not present	not present	94	not present	not present	not present	not present	not present	not present	not present	not present	not present	not present	not present	not present	not present	not present	not present	not present	29	not present	not present	not present	not present	not present	not present	33	not present	51	not present	not present	not present	not present
Chromo_domain2	not present	40	not present	not present	not present	not present	not present	not present	not present	not present	not present	not present	not present	not present	not present	not present	not present	not present	not present	not present	not present	not present	not present	not present	not present	not present	not present	not present	not present	not present	not present	not present	not present	not present	not present	65	not present	not present	not present	not present	not present	not present	not present	not present	87	not present	not present	not present	not present
Zinc_finger_PHD_type1	not present	83	59	not present	not present	not present	not present	38	0	65	not present	27	67	not present	not present	56	not present	29	not present	75	not present	not present	not present	76	not present	0	35	not present	41	65	80	not present	44	not present	66	1	not present	5	0	not present	40	not present	not present	not present	not present	0	not present	not present	not present
Zinc_finger_PHD_type2	not present	27	not present	not present	not present	not present	not present	26	81	82	not present	not present	not present	not present	not present	not present	not present	not present	not present	87	not present	not present	not present	66	not present	not present	not present	not present	80	not present	not present	not present	67	not present	27	7	not present	0	not present	not present	not present	not present	not present	not present	not present	not present	not present	not present	not present
Zinc_finger_PHD_type3	not present	not present	not present	not present	not present	not present	not present	not present	not present	not present	not present	not present	not present	not present	not present	not present	not present	not present	not present	not present	not present	not present	not present	not present	not present	not present	not present	not present	not present	not present	not present	not present	49	not present	0	not present	not present	67	not present	not present	not present	not present	not present	not present	not present	not present	not present	not present	not present
Zinc_finger_PHD_type4	not present	not present	not present	not present	not present	not present	not present	not present	not present	not present	not present	not present	not present	not present	not present	not present	not present	not present	not present	not present	not present	not present	not present	not present	not present	not present	not present	not present	not present	not present	not present	not present	67	not present	not present	not present	not present	39	not present	not present	not present	not present	not present	not present	not present	not present	not present	not present	not present
Zinc_finger_PHD_type5	not present	not present	not present	not present	not present	not present	not present	not present	not present	not present	not present	not present	not present	not present	not present	not present	not present	not present	not present	not present	not present	not present	not present	not present	not present	not present	not present	not present	not present	not present	not present	not present	not present	not present	not present	not present	not present	40	not present	not present	not present	not present	not present	not present	not present	not present	not present	not present	not present
Zinc_finger_PHD_type6	not present	not present	not present	not present	not present	not present	not present	not present	not present	not present	not present	not present	not present	not present	not present	not present	not present	not present	not present	not present	not present	not present	not present	not present	not present	not present	not present	not present	not present	not present	not present	not present	not present	not present	not present	not present	not present	34	not present	not present	not present	not present	not present	not present	not present	not present	not present	not present	not present
Zinc_finger_PHD_type7	not present	not present	not present	not present	not present	not present	not present	not present	not present	not present	not present	not present	not present	not present	not present	not present	not present	not present	not present	not present	not present	not present	not present	not present	not present	not present	not present	not present	not present	not present	not present	not present	not present	not present	not present	not present	not present	28	not present	not present	not present	not present	not present	not present	not present	not present	not present	not present	not present
Tudor_domain1	not present	not present	not present	not present	not present	not present	not present	24	32	not present	0	not present	not present	20	23	not present	not present	not present	not present	not present	not present	not present	not present	not present	0	not present	not present	not present	not present	not present	not present	not present	not present	not present	not present	not present	not present	not present	not present	not present	not present	not present	not present	66	not present	not present	not present	not present	not present
Tudor_domain2	not present	not present	not present	not present	not present	not present	not present	30	not present	not present	58	not present	not present	not present	not present	not present	not present	not present	not present	not present	not present	not present	not present	not present	34	not present	not present	not present	not present	not present	not present	not present	not present	not present	not present	not present	not present	not present	not present	not present	not present	not present	not present	0	not present	not present	not present	not present	not present
Tudor_domain3	not present	not present	not present	not present	not present	not present	not present	not present	not present	not present	not present	not present	not present	not present	not present	not present	not present	not present	not present	not present	not present	not present	not present	not present	45	not present	not present	not present	not present	not present	not present	not present	not present	not present	not present	not present	not present	not present	not present	not present	not present	not present	not present	18	not present	not present	not present	not present	not present
Tudor_domain4	not present	not present	not present	not present	not present	not present	not present	not present	not present	not present	not present	not present	not present	not present	not present	not present	not present	not present	not present	not present	not present	not present	not present	not present	0	not present	not present	not present	not present	not present	not present	not present	not present	not present	not present	not present	not present	not present	not present	not present	not present	not present	not present	18	not present	not present	not present	not present	not present
Tudor_domain5	not present	not present	not present	not present	not present	not present	not present	not present	not present	not present	not present	not present	not present	not present	not present	not present	not present	not present	not present	not present	not present	not present	not present	not present	not present	not present	not present	not present	not present	not present	not present	not present	not present	not present	not present	not present	not present	not present	not present	not present	not present	not present	not present	not present	not present	not present	not present	not present	not present
Tudor_domain6	not present	not present	not present	not present	not present	not present	not present	not present	not present	not present	not present	not present	not present	not present	not present	not present	not present	not present	not present	not present	not present	not present	not present	not present	not present	not present	not present	not present	not present	not present	not present	not present	not present	not present	not present	not present	not present	not present	not present	not present	not present	not present	not present	not present	not present	not present	not present	not present	not present
Tudor_domain7	not present	not present	not present	not present	not present	not present	not present	not present	not present	not present	not present	not present	not present	not present	not present	not present	not present	not present	not present	not present	not present	not present	not present	not present	not present	not present	not present	not present	not present	not present	not present	not present	not present	not present	not present	not present	not present	not present	not present	not present	not present	not present	not present	not present	not present	not present	not present	not present	not present
Tudor_domain8	not present	not present	not present	not present	not present	not present	not present	not present	not present	not present	not present	not present	not present	not present	not present	not present	not present	not present	not present	not present	not present	not present	not present	not present	not present	not present	not present	not present	not present	not present	not present	not present	not present	not present	not present	not present	not present	not present	not present	not present	not present	not present	not present	not present	not present	not present	not present	not present	not present
PWWP_domain1	not present	not present	not present	not present	not present	not present	not present	not present	not present	not present	not present	not present	not present	not present	not present	20	not present	not present	not present	not present	not present	not present	not present	not present	not present	not present	not present	not present	not present	not present	not present	not present	not present	not present	not present	not present	not present	not present	not present	not present	not present	not present	not present	not present	not present	not present	not present	not present	not present
PWWP_domain2	not present	not present	not present	not present	not present	not present	not present	not present	not present	not present	not present	not present	not present	not present	not present	not present	not present	not present	not present	not present	not present	not present	not present	not present	not present	not present	not present	not present	not present	not present	not present	not present	not present	not present	not present	not present	not present	not present	not present	not present	not present	not present	not present	not present	not present	not present	not present	not present	not present
Protein_ASX_like_PHD_domain	not present	not present	not present	not present	not present	not present	not present	not present	not present	not present	not present	not present	not present	not present	not present	not present	not present	not present	not present	not present	not present	not present	not present	not present	not present	not present	not present	not present	not present	not present	not present	not present	not present	not present	not present	not present	not present	not present	not present	not present	not present	not present	not present	not present	not present	not present	not present	not present	not present
Bromo_adjacent_homology_(BAH)_domain1	not present	not present	not present	43	not present	not present	not present	not present	not present	not present	not present	not present	35	not present	not present	not present	not present	not present	not present	not present	not present	not present	not present	not present	not present	not present	not present	28	not present	not present	not present	not present	not present	not present	not present	not present	not present	not present	not present	not present	not present	not present	not present	not present	not present	not present	40	37	not present
Bromo_adjacent_homology_(BAH)_domain2	not present	not present	not present	not present	not present	not present	not present	not present	not present	not present	not present	not present	not present	not present	not present	not present	not present	not present	not present	not present	not present	not present	not present	not present	not present	not present	not present	not present	not present	not present	not present	not present	not present	not present	not present	not present	not present	not present	not present	not present	not present	not present	not present	not present	not present	not present	not present	not present	not present
ADD_domain	not present	not present	not present	not present	not present	not present	not present	not present	not present	not present	not present	not present	not present	not present	not present	not present	not present	not present	not present	not present	not present	not present	not present	not present	not present	not present	not present	not present	not present	not present	not present	not present	not present	not present	not present	not present	not present	not present	not present	not present	not present	not present	not present	not present	not present	not present	not present	not present	not present
Mbt_repeat1	not present	not present	not present	not present	not present	not present	not present	not present	not present	not present	not present	not present	not present	not present	not present	not present	11	not present	not present	not present	not present	not present	not present	not present	not present	not present	not present	not present	not present	not present	not present	not present	not present	not present	not present	not present	not present	not present	not present	not present	not present	not present	not present	not present	not present	not present	not present	not present	not present
Mbt_repeat2	not present	not present	not present	not present	not present	not present	not present	not present	not present	not present	not present	not present	not present	not present	not present	not present	0	not present	not present	not present	not present	not present	not present	not present	not present	not present	not present	not present	not present	not present	not present	not present	not present	not present	not present	not present	not present	not present	not present	not present	not present	not present	not present	not present	not present	not present	not present	not present	not present
Mbt_repeat3	not present	not present	not present	not present	not present	not present	not present	not present	not present	not present	not present	not present	not present	not present	not present	not present	0	not present	not present	not present	not present	not present	not present	not present	not present	not present	not present	not present	not present	not present	not present	not present	not present	not present	not present	not present	not present	not present	not present	not present	not present	not present	not present	not present	not present	not present	not present	not present	not present
Mbt_repeat4	not present	not present	not present	not present	not present	not present	not present	not present	not present	not present	not present	not present	not present	not present	not present	not present	0	not present	not present	not present	not present	not present	not present	not present	not present	not present	not present	not present	not present	not present	not present	not present	not present	not present	not present	not present	not present	not present	not present	not present	not present	not present	not present	not present	not present	not present	not present	not present	not present
Zinc_finger_CW_type	not present	not present	not present	not present	not present	not present	not present	not present	not present	not present	not present	not present	not present	not present	not present	not present	not present	not present	not present	not present	not present	not present	not present	not present	not present	not present	not present	not present	not present	not present	not present	not present	not present	not present	not present	not present	not present	not present	not present	not present	not present	not present	not present	not present	not present	not present	not present	not present	not present
WD40_repeat1	not present	not present	not present	not present	not present	not present	not present	not present	not present	not present	not present	not present	not present	not present	not present	not present	not present	not present	not present	not present	not present	not present	not present	not present	not present	not present	not present	not present	not present	not present	not present	63	not present	not present	not present	not present	not present	not present	not present	not present	not present	not present	not present	not present	not present	not present	not present	not present	not present
WD40_repeat2	not present	not present	not present	not present	not present	not present	not present	not present	not present	not present	not present	not present	not present	not present	not present	not present	not present	not present	not present	not present	not present	not present	not present	not present	not present	not present	not present	not present	not present	not present	not present	4	not present	not present	not present	not present	not present	not present	not present	not present	not present	not present	not present	not present	not present	not present	not present	not present	not present
WD40_repeat3	not present	not present	not present	not present	not present	not present	not present	not present	not present	not present	not present	not present	not present	not present	not present	not present	not present	not present	not present	not present	not present	not present	not present	not present	not present	not present	not present	not present	not present	not present	not present	98	not present	not present	not present	not present	not present	not present	not present	not present	not present	not present	not present	not present	not present	not present	not present	not present	not present
WD40_repeat4	not present	not present	not present	not present	not present	not present	not present	not present	not present	not present	not present	not present	not present	not present	not present	not present	not present	not present	not present	not present	not present	not present	not present	not present	not present	not present	not present	not present	not present	not present	not present	87	not present	not present	not present	not present	not present	not present	not present	not present	not present	not present	not present	not present	not present	not present	not present	not present	not present
WD40_repeat5	not present	not present	not present	not present	not present	not present	not present	not present	not present	not present	not present	not present	not present	not present	not present	not present	not present	not present	not present	not present	not present	not present	not present	not present	not present	not present	not present	not present	not present	not present	not present	69	not present	not present	not present	not present	not present	not present	not present	not present	not present	not present	not present	not present	not present	not present	not present	not present	not present
WD40_repeat6	not present	not present	not present	not present	not present	not present	not present	not present	not present	not present	not present	not present	not present	not present	not present	not present	not present	not present	not present	not present	not present	not present	not present	not present	not present	not present	not present	not present	not present	not present	not present	29	not present	not present	not present	not present	not present	not present	not present	not present	not present	not present	not present	not present	not present	not present	not present	not present	not present
WD40_repeat7	not present	not present	not present	not present	not present	not present	not present	not present	not present	not present	not present	not present	not present	not present	not present	not present	not present	not present	not present	not present	not present	not present	not present	not present	not present	not present	not present	not present	not present	not present	not present	not present	not present	not present	not present	not present	not present	not present	not present	not present	not present	not present	not present	not present	not present	not present	not present	not present	not present
WD40_repeat8	not present	not present	not present	not present	not present	not present	not present	not present	not present	not present	not present	not present	not present	not present	not present	not present	not present	not present	not present	not present	not present	not present	not present	not present	not present	not present	not present	not present	not present	not present	not present	not present	not present	not present	not present	not present	not present	not present	not present	not present	not present	not present	not present	not present	not present	not present	not present	not present	not present
Ankyrin_repeat1	not present	not present	not present	not present	not present	not present	not present	not present	not present	not present	not present	not present	not present	not present	not present	not present	not present	not present	not present	not present	not present	not present	not present	not present	not present	not present	not present	not present	not present	not present	not present	not present	not present	not present	not present	not present	not present	not present	not present	not present	not present	not present	0	not present	not present	not present	not present	not present	not present
Ankyrin_repeat2	not present	not present	not present	not present	not present	not present	not present	not present	not present	not present	not present	not present	not present	not present	not present	not present	not present	not present	not present	not present	not present	not present	not present	not present	not present	not present	not present	not present	not present	not present	not present	not present	not present	not present	not present	not present	not present	not present	not present	not present	not present	not present	0	not present	not present	not present	not present	not present	not present
Ankyrin_repeat3	not present	not present	not present	not present	not present	not present	not present	not present	not present	not present	not present	not present	not present	not present	not present	not present	not present	not present	not present	not present	not present	not present	not present	not present	not present	not present	not present	not present	not present	not present	not present	not present	not present	not present	not present	not present	not present	not present	not present	not present	not present	not present	0	not present	not present	not present	not present	not present	not present
Ankyrin_repeat4	not present	not present	not present	not present	not present	not present	not present	not present	not present	not present	not present	not present	not present	not present	not present	not present	not present	not present	not present	not present	not present	not present	not present	not present	not present	not present	not present	not present	not present	not present	not present	not present	not present	not present	not present	not present	not present	not present	not present	not present	not present	not present	0	not present	not present	not present	not present	not present	not present
Ankyrin_repeat5	not present	not present	not present	not present	not present	not present	not present	not present	not present	not present	not present	not present	not present	not present	not present	not present	not present	not present	not present	not present	not present	not present	not present	not present	not present	not present	not present	not present	not present	not present	not present	not present	not present	not present	not present	not present	not present	not present	not present	not present	not present	not present	not present	not present	not present	not present	not present	not present	not present
Ankyrin_repeat6	not present	not present	not present	not present	not present	not present	not present	not present	not present	not present	not present	not present	not present	not present	not present	not present	not present	not present	not present	not present	not present	not present	not present	not present	not present	not present	not present	not present	not present	not present	not present	not present	not present	not present	not present	not present	not present	not present	not present	not present	not present	not present	not present	not present	not present	not present	not present	not present	not present
Ankyrin_repeat7	not present	not present	not present	not present	not present	not present	not present	not present	not present	not present	not present	not present	not present	not present	not present	not present	not present	not present	not present	not present	not present	not present	not present	not present	not present	not present	not present	not present	not present	not present	not present	not present	not present	not present	not present	not present	not present	not present	not present	not present	not present	not present	not present	not present	not present	not present	not present	not present	not present
Bromodomain1	not present	not present	not present	not present	not present	not present	not present	not present	not present	63	not present	not present	0	not present	not present	32	not present	not present	not present	not present	not present	not present	not present	not present	not present	not present	not present	not present	not present	not present	not present	not present	43	not present	not present	not present	not present	not present	14	not present	not present	not present	not present	not present	not present	23	not present	not present	not present
Bromodomain2	not present	not present	not present	not present	not present	not present	not present	not present	not present	not present	not present	not present	not present	not present	not present	not present	not present	not present	not present	not present	not present	not present	not present	not present	not present	not present	not present	not present	not present	not present	not present	not present	not present	not present	not present	not present	not present	not present	not present	not present	not present	not present	not present	not present	not present	not present	not present	not present	not present
Bromodomain3	not present	not present	not present	not present	not present	not present	not present	not present	not present	not present	not present	not present	not present	not present	not present	not present	not present	not present	not present	not present	not present	not present	not present	not present	not present	not present	not present	not present	not present	not present	not present	not present	not present	not present	not present	not present	not present	not present	not present	not present	not present	not present	not present	not present	not present	not present	not present	not present	not present
Bromodomain4	not present	not present	not present	not present	not present	not present	not present	not present	not present	not present	not present	not present	not present	not present	not present	not present	not present	not present	not present	not present	not present	not present	not present	not present	not present	not present	not present	not present	not present	not present	not present	not present	not present	not present	not present	not present	not present	not present	not present	not present	not present	not present	not present	not present	not present	not present	not present	not present	not present
Bromodomain5	not present	not present	not present	not present	not present	not present	not present	not present	not present	not present	not present	not present	not present	not present	not present	not present	not present	not present	not present	not present	not present	not present	not present	not present	not present	not present	not present	not present	not present	not present	not present	not present	not present	not present	not present	not present	not present	not present	not present	not present	not present	not present	not present	not present	not present	not present	not present	not present	not present
Bromodomain6	not present	not present	not present	not present	not present	not present	not present	not present	not present	not present	not present	not present	not present	not present	not present	not present	not present	not present	not present	not present	not present	not present	not present	not present	not present	not present	not present	not present	not present	not present	not present	not present	not present	not present	not present	not present	not present	not present	not present	not present	not present	not present	not present	not present	not present	not present	not present	not present	not present
Zinc_finger_CXXC_type1	not present	not present	not present	not present	not present	not present	not present	not present	not present	not present	not present	not present	not present	not present	not present	not present	not present	not present	not present	not present	not present	not present	50	not present	not present	not present	not present	not present	not present	86	not present	not present	80	not present	not present	not present	not present	not present	not present	not present	85	not present	not present	not present	not present	not present	not present	not present	not present
Zinc_finger_CXXC_type2	not present	not present	not present	not present	not present	not present	not present	not present	not present	not present	not present	not present	not present	not present	not present	not present	not present	not present	not present	not present	not present	not present	not present	not present	not present	not present	not present	not present	not present	not present	not present	not present	not present	not present	not present	not present	not present	not present	not present	not present	not present	not present	not present	not present	not present	not present	not present	not present	not present
Zinc_finger_CXXC_type3	not present	not present	not present	not present	not present	not present	not present	not present	not present	not present	not present	not present	not present	not present	not present	not present	not present	not present	not present	not present	not present	not present	not present	not present	not present	not present	not present	not present	not present	not present	not present	not present	not present	not present	not present	not present	not present	not present	not present	not present	not present	not present	not present	not present	not present	not present	not present	not present	not present
Methyl_CpG_DNA_binding	not present	not present	not present	not present	not present	not present	not present	not present	not present	not present	18	not present	not present	not present	not present	not present	not present	not present	not present	not present	not present	not present	not present	not present	not present	not present	not present	not present	not present	not present	not present	not present	not present	not present	not present	not present	not present	not present	7	19	not present	not present	not present	not present	not present	not present	not present	not present	not present
Helicase_superfamily_1/2_ATP_binding_domain	not present	27	not present	not present	not present	not present	not present	not present	not present	not present	not present	not present	not present	not present	not present	not present	not present	not present	not present	not present	not present	not present	not present	not present	not present	not present	not present	not present	not present	not present	not present	not present	not present	not present	not present	74	not present	not present	not present	not present	not present	13	not present	not present	58	not present	not present	not present	72
Helicase_C_terminal	not present	68	not present	not present	not present	not present	not present	not present	not present	not present	not present	not present	not present	not present	not present	not present	not present	not present	not present	not present	not present	not present	not present	not present	not present	not present	not present	not present	not present	not present	not present	not present	not present	not present	not present	93	not present	not present	not present	not present	not present	0	not present	not present	63	not present	not present	not present	73
Helicase/SANT_associated_domain	not present	not present	not present	not present	not present	not present	not present	not present	not present	not present	not present	not present	not present	not present	not present	not present	not present	not present	not present	not present	not present	not present	not present	not present	not present	not present	not present	not present	not present	not present	not present	not present	not present	not present	not present	not present	not present	not present	not present	not present	not present	15	not present	not present	not present	not present	not present	not present	not present
Zinc_finger_C2H2_like_domain_1	0	not present	not present	not present	58	not present	not present	not present	not present	not present	not present	not present	not present	not present	not present	not present	not present	not present	not present	not present	not present	not present	not present	not present	not present	not present	not present	not present	92	not present	not present	not present	not present	43	not present	not present	not present	not present	not present	not present	not present	not present	not present	not present	not present	not present	not present	not present	not present
Zinc_finger_C2H2_like_domain_2	0	not present	not present	not present	45	not present	not present	not present	not present	not present	not present	not present	not present	not present	not present	not present	not present	not present	not present	not present	not present	not present	not present	not present	not present	not present	not present	not present	not present	not present	not present	not present	not present	58	not present	not present	not present	not present	not present	not present	not present	not present	not present	not present	not present	not present	not present	not present	not present
Zinc_finger_C2H2_like_domain_3	59	not present	not present	not present	44	not present	not present	not present	not present	not present	not present	not present	not present	not present	not present	not present	not present	not present	not present	not present	not present	not present	not present	not present	not present	not present	not present	not present	not present	not present	not present	not present	not present	44	not present	not present	not present	not present	not present	not present	not present	not present	not present	not present	not present	not present	not present	not present	not present
Zinc_finger_C2H2_like_domain_4	0	not present	not present	not present	7	not present	not present	not present	not present	not present	not present	not present	not present	not present	not present	not present	not present	not present	not present	not present	not present	not present	not present	not present	not present	not present	not present	not present	not present	not present	not present	not present	not present	97	not present	not present	not present	not present	not present	not present	not present	not present	not present	not present	not present	not present	not present	not present	not present
Zinc_finger_C2H2_like_domain_5	55	not present	not present	not present	65	not present	not present	not present	not present	not present	not present	not present	not present	not present	not present	not present	not present	not present	not present	not present	not present	not present	not present	not present	not present	not present	not present	not present	not present	not present	not present	not present	not present	64	not present	not present	not present	not present	not present	not present	not present	not present	not present	not present	not present	not present	not present	not present	not present
Zinc_finger_C2H2_like_domain_6	93	not present	not present	not present	85	not present	not present	not present	not present	not present	not present	not present	not present	not present	not present	not present	not present	not present	not present	not present	not present	not present	not present	not present	not present	not present	not present	not present	not present	not present	not present	not present	not present	0	not present	not present	not present	not present	not present	not present	not present	not present	not present	not present	not present	not present	not present	not present	not present
Zinc_finger_C2H2_like_domain_7	0	not present	not present	not present	79	not present	not present	not present	not present	not present	not present	not present	not present	not present	not present	not present	not present	not present	not present	not present	not present	not present	not present	not present	not present	not present	not present	not present	not present	not present	not present	not present	not present	0	not present	not present	not present	not present	not present	not present	not present	not present	not present	not present	not present	not present	not present	not present	not present
Zinc_finger_C2H2_like_domain_8	93	not present	not present	not present	0	not present	not present	not present	not present	not present	not present	not present	not present	not present	not present	not present	not present	not present	not present	not present	not present	not present	not present	not present	not present	not present	not present	not present	not present	not present	not present	not present	not present	0	not present	not present	not present	not present	not present	not present	not present	not present	not present	not present	not present	not present	not present	not present	not present
Zinc_finger_C2H2_like_domain_9	72	not present	not present	not present	not present	not present	not present	not present	not present	not present	not present	not present	not present	not present	not present	not present	not present	not present	not present	not present	not present	not present	not present	not present	not present	not present	not present	not present	not present	not present	not present	not present	not present	0	not present	not present	not present	not present	not present	not present	not present	not present	not present	not present	not present	not present	not present	not present	not present
Zinc_finger_C2H2_like_domain_10	55	not present	not present	not present	not present	not present	not present	not present	not present	not present	not present	not present	not present	not present	not present	not present	not present	not present	not present	not present	not present	not present	not present	not present	not present	not present	not present	not present	not present	not present	not present	not present	not present	0	not present	not present	not present	not present	not present	not present	not present	not present	not present	not present	not present	not present	not present	not present	not present
CHD_C_terminal_2	not present	33	not present	not present	not present	not present	not present	not present	not present	not present	not present	not present	not present	not present	not present	not present	not present	not present	not present	not present	not present	not present	not present	not present	not present	not present	not present	not present	not present	not present	not present	not present	not present	not present	not present	40	not present	not present	not present	not present	not present	not present	not present	not present	not present	not present	not present	not present	not present
Domain_of_unknown_function_DUF1086	not present	55	not present	not present	not present	not present	not present	not present	not present	not present	not present	not present	not present	not present	not present	not present	not present	not present	not present	not present	not present	not present	not present	not present	not present	not present	not present	not present	not present	not present	not present	not present	not present	not present	not present	56	not present	not present	not present	not present	not present	not present	not present	not present	not present	not present	not present	not present	not present
Domain_of_unknown_function_DUF1087	not present	30	not present	not present	not present	not present	not present	not present	not present	not present	not present	not present	not present	not present	not present	not present	not present	not present	not present	not present	not present	not present	not present	not present	not present	not present	not present	not present	not present	not present	not present	not present	not present	not present	not present	79	not present	not present	not present	not present	not present	not present	not present	not present	not present	not present	not present	not present	not present
CHD_N_terminal	not present	43	not present	not present	not present	not present	not present	not present	not present	not present	not present	not present	not present	not present	not present	not present	not present	not present	not present	not present	not present	not present	not present	not present	not present	not present	not present	not present	not present	not present	not present	not present	not present	not present	not present	24	not present	not present	not present	not present	not present	not present	not present	not present	not present	not present	not present	not present	not present
Atrophin_like	not present	not present	not present	11	not present	not present	not present	not present	not present	not present	not present	not present	not present	not present	not present	not present	not present	not present	not present	not present	not present	not present	not present	not present	not present	not present	not present	not present	not present	not present	not present	not present	not present	not present	not present	not present	not present	not present	not present	not present	not present	not present	not present	not present	not present	not present	not present	not present	not present
Zinc_finger_GATA_type	not present	not present	not present	0	not present	not present	not present	not present	not present	not present	not present	not present	not present	not present	not present	not present	not present	not present	not present	not present	not present	not present	not present	not present	not present	not present	not present	24	not present	not present	not present	not present	not present	not present	not present	not present	not present	not present	not present	not present	not present	not present	not present	not present	not present	not present	67	not present	not present
Homeodomain_like1	not present	not present	not present	0	not present	26	not present	not present	not present	not present	not present	not present	not present	not present	not present	not present	not present	not present	not present	not present	not present	not present	not present	not present	not present	not present	not present	68	not present	not present	not present	not present	not present	not present	not present	not present	not present	not present	not present	not present	not present	not present	not present	not present	not present	not present	54	not present	not present
Homeodomain_like2	not present	not present	not present	not present	not present	not present	not present	not present	not present	not present	not present	not present	not present	not present	not present	not present	not present	not present	not present	not present	not present	not present	not present	not present	not present	not present	not present	not present	not present	not present	not present	not present	not present	not present	not present	not present	not present	not present	not present	not present	not present	not present	not present	not present	not present	not present	not present	not present	not present
SANT/Myb_domain1	not present	not present	not present	0	not present	not present	not present	not present	not present	not present	not present	not present	not present	not present	not present	not present	not present	not present	not present	not present	not present	not present	not present	not present	not present	not present	not present	63	not present	not present	not present	not present	not present	not present	not present	not present	not present	not present	not present	not present	not present	not present	not present	not present	not present	not present	61	not present	not present
SANT/Myb_domain2	not present	not present	not present	not present	not present	not present	not present	not present	not present	not present	not present	not present	not present	not present	not present	not present	not present	not present	not present	not present	not present	not present	not present	not present	not present	not present	not present	not present	not present	not present	not present	not present	not present	not present	not present	not present	not present	not present	not present	not present	not present	not present	not present	not present	not present	not present	not present	not present	not present
ELM2_domain	not present	not present	not present	19	not present	not present	not present	not present	not present	not present	not present	not present	not present	not present	not present	not present	not present	not present	not present	not present	not present	not present	not present	not present	not present	not present	not present	25	not present	not present	not present	not present	not present	not present	not present	not present	not present	not present	not present	not present	not present	not present	not present	not present	not present	not present	18	not present	not present
SWIRM_domain	not present	not present	not present	not present	not present	24	not present	not present	not present	not present	not present	not present	not present	not present	not present	not present	not present	not present	not present	not present	not present	not present	not present	not present	not present	not present	not present	not present	not present	not present	not present	not present	not present	not present	not present	not present	not present	not present	not present	not present	not present	not present	not present	not present	not present	not present	not present	not present	not present
Sterile_alpha_motif_domain	not present	not present	not present	not present	not present	not present	not present	not present	not present	not present	not present	not present	not present	not present	not present	not present	36	not present	not present	not present	not present	not present	not present	not present	not present	not present	not present	not present	not present	not present	not present	not present	not present	not present	not present	not present	not present	not present	not present	not present	not present	not present	not present	not present	not present	not present	not present	not present	not present
Sterile_alpha_motif/pointed_domain	not present	not present	not present	not present	not present	not present	not present	not present	not present	not present	not present	not present	not present	not present	not present	not present	30	not present	not present	not present	not present	not present	not present	not present	not present	not present	not present	not present	not present	not present	not present	not present	not present	not present	not present	not present	not present	not present	not present	not present	not present	not present	not present	not present	not present	not present	not present	not present	not present
SLED_domain	not present	not present	not present	not present	not present	not present	not present	not present	not present	not present	not present	not present	not present	not present	not present	not present	0	not present	not present	not present	not present	not present	not present	not present	not present	not present	not present	not present	not present	not present	not present	not present	not present	not present	not present	not present	not present	not present	not present	not present	not present	not present	not present	not present	not present	not present	not present	not present	not present
JmjN_domain	not present	not present	not present	not present	not present	not present	not present	28	not present	not present	not present	not present	not present	not present	not present	not present	not present	not present	not present	not present	not present	not present	not present	not present	not present	not present	not present	not present	not present	not present	not present	not present	not present	not present	0	not present	not present	not present	not present	not present	not present	not present	not present	not present	not present	not present	not present	not present	not present
Cdc6_C_terminal	not present	not present	not present	not present	not present	not present	not present	not present	not present	not present	not present	not present	not present	not present	not present	not present	not present	not present	not present	not present	not present	not present	not present	not present	not present	not present	not present	not present	not present	not present	not present	not present	not present	not present	not present	not present	not present	not present	not present	not present	not present	not present	not present	not present	not present	not present	not present	not present	not present
AAA+_ATPase_domain	not present	not present	not present	not present	not present	not present	not present	not present	not present	not present	not present	not present	not present	not present	not present	not present	not present	not present	not present	not present	not present	not present	not present	not present	not present	not present	not present	not present	not present	not present	not present	not present	not present	not present	not present	not present	not present	not present	not present	not present	not present	not present	not present	not present	not present	not present	not present	not present	not present
ATPase_AAA_type_core	not present	not present	not present	not present	not present	not present	not present	not present	not present	not present	not present	not present	not present	not present	not present	not present	not present	not present	not present	not present	not present	not present	not present	not present	not present	not present	not present	not present	not present	not present	not present	not present	not present	not present	not present	not present	not present	not present	not present	not present	not present	not present	not present	not present	not present	not present	not present	not present	not present
B_box_C_terminal	not present	not present	not present	not present	not present	not present	not present	not present	not present	16	not present	not present	not present	not present	not present	not present	not present	not present	not present	not present	not present	not present	not present	not present	not present	not present	not present	not present	not present	not present	not present	not present	not present	not present	not present	not present	not present	not present	not present	not present	not present	not present	not present	not present	not present	not present	not present	not present	not present
B_box_type_zinc_finger1	not present	not present	not present	not present	not present	not present	not present	not present	not present	96	not present	not present	not present	not present	not present	not present	not present	not present	not present	not present	not present	not present	not present	not present	not present	not present	not present	not present	not present	not present	not present	not present	not present	not present	not present	not present	not present	not present	not present	not present	not present	not present	not present	not present	not present	not present	not present	not present	not present
B_box_type_zinc_finger2	not present	not present	not present	not present	not present	not present	not present	not present	not present	53	not present	not present	not present	not present	not present	not present	not present	not present	not present	not present	not present	not present	not present	not present	not present	not present	not present	not present	not present	not present	not present	not present	not present	not present	not present	not present	not present	not present	not present	not present	not present	not present	not present	not present	not present	not present	not present	not present	not present
Pre_SET_domain	not present	not present	not present	not present	not present	not present	not present	not present	not present	not present	43	not present	not present	not present	not present	not present	not present	not present	24	not present	not present	not present	not present	not present	not present	not present	not present	not present	not present	not present	not present	not present	not present	not present	not present	not present	not present	not present	not present	not present	not present	not present	not present	not present	not present	not present	not present	not present	not present
Post_SET_domain	not present	not present	not present	not present	not present	not present	not present	not present	not present	not present	29	not present	0	not present	not present	not present	not present	not present	0	not present	not present	not present	not present	not present	not present	not present	not present	not present	not present	not present	not present	not present	0	not present	not present	not present	not present	100	not present	not present	not present	not present	not present	not present	not present	not present	not present	not present	not present
K_Homology_domain1	not present	not present	not present	not present	not present	not present	not present	not present	not present	not present	not present	not present	not present	not present	not present	not present	not present	not present	not present	not present	not present	not present	not present	not present	not present	not present	not present	not present	not present	not present	not present	not present	not present	not present	not present	not present	not present	not present	not present	not present	not present	not present	not present	not present	not present	not present	not present	not present	not present
K_Homology_domain2	not present	not present	not present	not present	not present	not present	not present	not present	not present	not present	not present	not present	not present	not present	not present	not present	not present	not present	not present	not present	not present	not present	not present	not present	not present	not present	not present	not present	not present	not present	not present	not present	not present	not present	not present	not present	not present	not present	not present	not present	not present	not present	not present	not present	not present	not present	not present	not present	not present
K_Homology_domain_type_11	not present	not present	not present	not present	not present	not present	not present	not present	not present	not present	not present	not present	not present	not present	not present	not present	not present	not present	not present	not present	not present	not present	not present	not present	not present	not present	not present	not present	not present	not present	not present	not present	not present	not present	not present	not present	not present	not present	not present	not present	not present	not present	not present	not present	not present	not present	not present	not present	not present
K_Homology_domain_type_12	not present	not present	not present	not present	not present	not present	not present	not present	not present	not present	not present	not present	not present	not present	not present	not present	not present	not present	not present	not present	not present	not present	not present	not present	not present	not present	not present	not present	not present	not present	not present	not present	not present	not present	not present	not present	not present	not present	not present	not present	not present	not present	not present	not present	not present	not present	not present	not present	not present
RNA_recognition_motif_domain	not present	not present	not present	not present	not present	not present	not present	not present	not present	not present	not present	not present	not present	not present	not present	not present	not present	not present	not present	not present	not present	not present	not present	not present	not present	not present	not present	not present	not present	not present	not present	not present	not present	not present	not present	not present	not present	not present	not present	not present	not present	not present	not present	not present	not present	not present	not present	not present	not present
AWS_domain	not present	not present	not present	not present	not present	not present	not present	not present	not present	not present	not present	not present	30	not present	not present	not present	not present	not present	not present	not present	not present	not present	not present	not present	not present	not present	not present	not present	not present	not present	not present	not present	not present	not present	not present	not present	not present	not present	not present	not present	not present	not present	not present	not present	not present	not present	not present	not present	not present
AT_hook_DNA_binding_motif1	not present	not present	not present	not present	not present	not present	not present	not present	not present	not present	not present	not present	0	not present	not present	not present	not present	not present	not present	not present	not present	not present	not present	not present	not present	not present	not present	not present	not present	not present	not present	not present	not present	not present	not present	not present	not present	not present	15	not present	not present	not present	not present	not present	not present	not present	not present	not present	not present
AT_hook_DNA_binding_motif2	not present	not present	not present	not present	not present	not present	not present	not present	not present	not present	not present	not present	0	not present	not present	not present	not present	not present	not present	not present	not present	not present	not present	not present	not present	not present	not present	not present	not present	not present	not present	not present	not present	not present	not present	not present	not present	not present	0	not present	not present	not present	not present	not present	not present	not present	not present	not present	not present
AT_hook_DNA_binding_motif3	not present	not present	not present	not present	not present	not present	not present	not present	not present	not present	not present	not present	92	not present	not present	not present	not present	not present	not present	not present	not present	not present	not present	not present	not present	not present	not present	not present	not present	not present	not present	not present	not present	not present	not present	not present	not present	not present	0	not present	not present	not present	not present	not present	not present	not present	not present	not present	not present
AT_hook_DNA_binding_motif4	not present	not present	not present	not present	not present	not present	not present	not present	not present	not present	not present	not present	0	not present	not present	not present	not present	not present	not present	not present	not present	not present	not present	not present	not present	not present	not present	not present	not present	not present	not present	not present	not present	not present	not present	not present	not present	not present	100	not present	not present	not present	not present	not present	not present	not present	not present	not present	not present
Lysine_specific_demethylase_like_domain1	not present	not present	not present	not present	not present	not present	not present	not present	not present	not present	not present	not present	not present	not present	not present	not present	not present	not present	not present	not present	not present	not present	not present	not present	not present	not present	not present	not present	not present	not present	not present	not present	not present	not present	1	not present	not present	not present	not present	not present	not present	not present	not present	not present	not present	not present	not present	not present	not present
Lysine_specific_demethylase_like_domain2	not present	not present	not present	not present	not present	not present	not present	not present	not present	not present	not present	not present	not present	not present	not present	not present	not present	not present	not present	not present	not present	not present	not present	not present	not present	not present	not present	not present	not present	not present	not present	not present	not present	not present	0	not present	not present	not present	not present	not present	not present	not present	not present	not present	not present	not present	not present	not present	not present
Zinc_finger_C5HC2_type	not present	not present	not present	not present	not present	not present	not present	not present	not present	not present	not present	not present	not present	not present	not present	not present	not present	not present	not present	not present	not present	not present	not present	not present	not present	not present	not present	not present	not present	not present	not present	not present	not present	not present	66	not present	not present	not present	not present	not present	not present	not present	not present	not present	not present	not present	not present	not present	not present
ARID_DNA_binding_domain	not present	not present	not present	not present	not present	not present	not present	not present	not present	not present	not present	not present	not present	not present	not present	not present	not present	not present	not present	not present	not present	not present	not present	not present	not present	not present	not present	not present	not present	not present	not present	not present	not present	not present	13	not present	not present	not present	not present	not present	not present	not present	not present	not present	not present	not present	not present	not present	not present
Ergosterol_biosynthesis_ERG4/ERG24	not present	not present	not present	not present	not present	not present	not present	not present	not present	not present	not present	not present	not present	not present	2	not present	not present	not present	not present	not present	not present	not present	not present	not present	not present	not present	not present	not present	not present	not present	not present	not present	not present	not present	not present	not present	not present	not present	not present	not present	not present	not present	not present	not present	not present	not present	not present	not present	not present
Lamin_B_receptor_of_TUDOR_domain	not present	not present	not present	not present	not present	not present	not present	not present	not present	not present	not present	not present	not present	not present	12	not present	not present	not present	not present	not present	not present	not present	not present	not present	not present	not present	not present	not present	not present	not present	not present	not present	not present	not present	not present	not present	not present	not present	not present	not present	not present	not present	not present	not present	not present	not present	not present	not present	not present
Bromodomain_associated_domain	not present	not present	not present	not present	not present	not present	not present	not present	not present	not present	not present	not present	not present	not present	not present	not present	not present	38	not present	not present	not present	not present	not present	not present	not present	not present	not present	not present	not present	not present	not present	not present	not present	not present	not present	not present	not present	not present	not present	not present	not present	not present	not present	not present	not present	not present	not present	not present	not present
Linker_histone_H1/H5_domain_H15	not present	not present	not present	not present	not present	not present	not present	not present	not present	not present	not present	not present	not present	not present	not present	not present	not present	not present	not present	not present	not present	not present	not present	15	not present	not present	not present	not present	not present	not present	not present	not present	not present	not present	not present	not present	not present	not present	not present	not present	not present	not present	not present	not present	not present	not present	not present	not present	not present
Survival_motor_neuron	not present	not present	not present	not present	not present	not present	not present	not present	not present	not present	not present	not present	not present	not present	not present	not present	not present	not present	not present	not present	not present	not present	not present	not present	not present	not present	not present	not present	not present	not present	not present	not present	not present	not present	not present	not present	not present	not present	not present	not present	not present	not present	not present	not present	not present	not present	not present	not present	not present
Galactose_oxidase/kelch_beta_propeller	not present	not present	not present	not present	not present	not present	not present	not present	not present	not present	not present	not present	not present	not present	not present	not present	not present	not present	not present	not present	not present	not present	not present	not present	not present	not present	not present	not present	not present	not present	not present	not present	not present	not present	not present	not present	not present	not present	not present	not present	not present	not present	not present	not present	not present	not present	not present	not present	not present
F_box_domain	not present	not present	not present	not present	not present	not present	not present	not present	not present	not present	not present	not present	not present	not present	not present	not present	not present	not present	not present	not present	not present	not present	not present	not present	not present	not present	not present	not present	not present	0	not present	not present	not present	not present	not present	not present	not present	not present	not present	not present	0	not present	not present	not present	not present	not present	not present	not present	not present
Leucine_rich_repeat_cysteine_containing_subtype1	not present	not present	not present	not present	not present	not present	not present	not present	not present	not present	not present	not present	not present	not present	not present	not present	not present	not present	not present	not present	not present	not present	not present	not present	not present	not present	not present	not present	not present	0	not present	not present	not present	not present	not present	not present	not present	not present	not present	not present	16	not present	not present	not present	not present	not present	not present	not present	not present
Leucine_rich_repeat_cysteine_containing_subtype2	not present	not present	not present	not present	not present	not present	not present	not present	not present	not present	not present	not present	not present	not present	not present	not present	not present	not present	not present	not present	not present	not present	not present	not present	not present	not present	not present	not present	not present	43	not present	not present	not present	not present	not present	not present	not present	not present	not present	not present	0	not present	not present	not present	not present	not present	not present	not present	not present
Leucine_rich_repeat_cysteine_containing_subtype3	not present	not present	not present	not present	not present	not present	not present	not present	not present	not present	not present	not present	not present	not present	not present	not present	not present	not present	not present	not present	not present	not present	not present	not present	not present	not present	not present	not present	not present	0	not present	not present	not present	not present	not present	not present	not present	not present	not present	not present	0	not present	not present	not present	not present	not present	not present	not present	not present
Leucine_rich_repeat_cysteine_containing_subtype4	not present	not present	not present	not present	not present	not present	not present	not present	not present	not present	not present	not present	not present	not present	not present	not present	not present	not present	not present	not present	not present	not present	not present	not present	not present	not present	not present	not present	not present	not present	not present	not present	not present	not present	not present	not present	not present	not present	not present	not present	41	not present	not present	not present	not present	not present	not present	not present	not present
Leucine_rich_repeat_cysteine_containing_subtype5	not present	not present	not present	not present	not present	not present	not present	not present	not present	not present	not present	not present	not present	not present	not present	not present	not present	not present	not present	not present	not present	not present	not present	not present	not present	not present	not present	not present	not present	not present	not present	not present	not present	not present	not present	not present	not present	not present	not present	not present	55	not present	not present	not present	not present	not present	not present	not present	not present
Leucine_rich_repeat_cysteine_containing_subtype6	not present	not present	not present	not present	not present	not present	not present	not present	not present	not present	not present	not present	not present	not present	not present	not present	not present	not present	not present	not present	not present	not present	not present	not present	not present	not present	not present	not present	not present	not present	not present	not present	not present	not present	not present	not present	not present	not present	not present	not present	0	not present	not present	not present	not present	not present	not present	not present	not present
FY_rich_N_terminal	not present	not present	not present	not present	not present	not present	not present	not present	not present	not present	not present	not present	not present	not present	not present	not present	not present	not present	not present	not present	not present	not present	not present	not present	not present	not present	not present	not present	not present	not present	not present	not present	48	not present	not present	not present	not present	22	not present	not present	not present	not present	not present	not present	not present	not present	not present	not present	not present
FY_rich_C_terminal	not present	not present	not present	not present	not present	not present	not present	not present	not present	not present	not present	not present	not present	not present	not present	not present	not present	not present	not present	not present	not present	not present	not present	not present	not present	not present	not present	not present	not present	not present	not present	not present	44	not present	not present	not present	not present	0	not present	not present	not present	not present	not present	not present	not present	not present	not present	not present	not present
Zinc_finger_double_stranded_RNA_binding	not present	not present	not present	not present	not present	not present	not present	not present	not present	not present	not present	not present	not present	not present	not present	not present	not present	not present	not present	not present	not present	not present	not present	not present	not present	not present	not present	not present	not present	not present	not present	not present	not present	0	not present	not present	not present	not present	not present	not present	not present	not present	not present	not present	not present	not present	not present	not present	not present
High_mobility_group_box_domain	not present	not present	not present	not present	not present	not present	not present	not present	not present	not present	not present	not present	not present	not present	not present	not present	not present	not present	not present	not present	not present	not present	not present	not present	not present	not present	not present	not present	not present	not present	not present	not present	not present	not present	not present	not present	not present	8	not present	not present	not present	not present	not present	not present	not present	not present	not present	not present	not present
Chromo_shadow_domain	not present	not present	not present	not present	not present	not present	not present	not present	not present	not present	not present	not present	not present	not present	not present	not present	not present	not present	not present	not present	not present	not present	not present	not present	not present	not present	not present	not present	not present	not present	not present	not present	not present	not present	not present	not present	not present	not present	not present	not present	not present	not present	not present	not present	not present	not present	not present	not present	not present
DDT_domain	not present	not present	not present	not present	not present	not present	not present	not present	not present	not present	not present	not present	not present	not present	not present	not present	not present	not present	not present	not present	not present	not present	not present	not present	not present	not present	not present	not present	not present	not present	not present	not present	not present	not present	not present	not present	not present	not present	0	not present	not present	not present	not present	not present	not present	68	not present	not present	not present
COMPASS_complex_Set1_subunit_N_SET_domain	not present	not present	not present	not present	not present	not present	not present	not present	not present	not present	not present	not present	not present	not present	not present	not present	not present	not present	not present	not present	not present	not present	not present	not present	not present	not present	not present	not present	not present	not present	not present	not present	not present	not present	not present	not present	not present	not present	not present	not present	not present	not present	not present	not present	not present	not present	not present	not present	not present
Myb_like_domain	not present	not present	not present	not present	not present	not present	not present	not present	not present	not present	not present	not present	not present	not present	not present	not present	not present	not present	not present	not present	not present	not present	not present	not present	not present	not present	not present	not present	not present	not present	not present	not present	not present	not present	not present	not present	not present	not present	not present	not present	not present	0	not present	not present	not present	not present	not present	not present	not present
RecQ_mediated_genome_instability_protein_N_terminal	not present	not present	not present	not present	not present	not present	not present	not present	not present	not present	not present	not present	not present	not present	not present	not present	not present	not present	not present	not present	not present	not present	not present	not present	not present	not present	not present	not present	not present	not present	not present	not present	not present	not present	not present	not present	not present	not present	not present	not present	not present	not present	not present	not present	not present	not present	not present	not present	not present
UBA_like	not present	not present	not present	not present	not present	not present	not present	not present	not present	not present	not present	not present	not present	not present	not present	not present	not present	not present	not present	not present	not present	not present	not present	not present	not present	not present	not present	not present	not present	not present	not present	not present	not present	not present	not present	not present	not present	not present	not present	not present	not present	not present	not present	not present	not present	not present	not present	not present	not present
Ubiquitin_associated_domain	not present	not present	not present	not present	not present	not present	not present	not present	not present	not present	not present	not present	not present	not present	not present	not present	not present	not present	not present	not present	not present	not present	not present	not present	not present	not present	not present	not present	not present	not present	not present	not present	not present	not present	not present	not present	not present	not present	not present	not present	not present	not present	not present	not present	not present	not present	not present	not present	not present
BRK_domain1	not present	not present	not present	not present	not present	not present	not present	not present	not present	not present	not present	not present	not present	not present	not present	not present	not present	not present	not present	not present	not present	not present	not present	not present	not present	not present	not present	not present	not present	not present	not present	not present	not present	not present	not present	not present	not present	not present	not present	not present	not present	not present	not present	not present	52	not present	not present	not present	not present
BRK_domain2	not present	not present	not present	not present	not present	not present	not present	not present	not present	not present	not present	not present	not present	not present	not present	not present	not present	not present	not present	not present	not present	not present	not present	not present	not present	not present	not present	not present	not present	not present	not present	not present	not present	not present	not present	not present	not present	not present	not present	not present	not present	not present	not present	not present	0	not present	not present	not present	not present
HECT_domain	not present	not present	not present	not present	not present	not present	not present	not present	not present	not present	not present	not present	not present	not present	not present	not present	not present	not present	not present	not present	not present	not present	not present	not present	not present	not present	not present	not present	not present	not present	not present	not present	not present	not present	not present	not present	not present	not present	not present	not present	not present	not present	not present	not present	not present	not present	not present	not present	not present
WSTF/Acf1/Cbp146	not present	not present	not present	not present	not present	not present	not present	not present	not present	not present	not present	not present	not present	not present	not present	not present	not present	not present	not present	not present	not present	not present	not present	not present	not present	not present	not present	not present	not present	not present	not present	not present	not present	not present	not present	not present	not present	not present	not present	not present	not present	not present	not present	not present	not present	13	not present	not present	not present
Zinc_finger_UBR_type	not present	not present	not present	not present	not present	not present	not present	not present	not present	not present	not present	not present	not present	not present	not present	not present	not present	not present	not present	not present	not present	not present	not present	not present	not present	not present	not present	not present	not present	not present	not present	not present	not present	not present	not present	not present	not present	not present	not present	not present	not present	not present	not present	not present	not present	not present	not present	not present	not present
Rubisco_LSMT_substrate_binding_domain	not present	not present	not present	not present	not present	not present	not present	not present	not present	not present	not present	not present	not present	not present	not present	not present	not present	not present	not present	not present	not present	not present	not present	not present	not present	not present	not present	not present	not present	not present	not present	not present	not present	not present	not present	not present	not present	not present	not present	not present	not present	not present	not present	not present	not present	not present	not present	not present	not present
DEAD/DEAH_box_helicase_domain	not present	not present	not present	not present	not present	not present	not present	not present	not present	not present	not present	not present	not present	not present	not present	not present	not present	not present	not present	not present	not present	not present	not present	not present	not present	not present	not present	not present	not present	not present	not present	not present	not present	not present	not present	not present	not present	not present	not present	not present	not present	not present	not present	not present	not present	not present	not present	not present	not present
Helicase_associated_domain	not present	not present	not present	not present	not present	not present	not present	not present	not present	not present	not present	not present	not present	not present	not present	not present	not present	not present	not present	not present	not present	not present	not present	not present	not present	not present	not present	not present	not present	not present	not present	not present	not present	not present	not present	not present	not present	not present	not present	not present	not present	not present	not present	not present	not present	not present	not present	not present	not present
Nuclear_receptor_coactivator_interlocking	not present	not present	not present	not present	not present	not present	not present	not present	not present	not present	not present	not present	not present	not present	not present	not present	not present	not present	not present	not present	not present	not present	not present	not present	not present	not present	not present	not present	not present	not present	not present	not present	not present	not present	not present	not present	not present	not present	not present	not present	not present	not present	not present	not present	not present	not present	not present	not present	not present
Nuclear_receptor_coactivator_CREB_bp_like_interlocking	not present	not present	not present	not present	not present	not present	not present	not present	not present	not present	not present	not present	not present	not present	not present	not present	not present	not present	not present	not present	not present	not present	not present	not present	not present	not present	not present	not present	not present	not present	not present	not present	not present	not present	not present	not present	not present	not present	not present	not present	not present	not present	not present	not present	not present	not present	not present	not present	not present
Zinc_finger_TAZ_type	not present	not present	not present	not present	not present	not present	not present	not present	not present	not present	not present	not present	not present	not present	not present	not present	not present	not present	not present	not present	not present	not present	not present	not present	not present	not present	not present	not present	not present	not present	not present	not present	not present	not present	not present	not present	not present	not present	not present	not present	not present	not present	not present	not present	not present	not present	not present	not present	not present
Zinc_finger_ZZ_type	not present	not present	not present	not present	not present	not present	not present	not present	not present	not present	not present	not present	not present	not present	not present	not present	not present	not present	not present	not present	not present	not present	not present	not present	not present	not present	not present	not present	not present	not present	not present	not present	not present	not present	not present	not present	not present	not present	not present	not present	not present	not present	not present	not present	not present	not present	not present	not present	not present
CREB_binding_protein/p300_atypical_RING_domain	not present	not present	not present	not present	not present	not present	not present	not present	not present	not present	not present	not present	not present	not present	not present	not present	not present	not present	not present	not present	not present	not present	not present	not present	not present	not present	not present	not present	not present	not present	not present	not present	not present	not present	not present	not present	not present	not present	not present	not present	not present	not present	not present	not present	not present	not present	not present	not present	not present
Coactivator_CBP_KIX_domain	not present	not present	not present	not present	not present	not present	not present	not present	not present	not present	not present	not present	not present	not present	not present	not present	not present	not present	not present	not present	not present	not present	not present	not present	not present	not present	not present	not present	not present	not present	not present	not present	not present	not present	not present	not present	not present	not present	not present	not present	not present	not present	not present	not present	not present	not present	not present	not present	not present
6_phosphogluconate_dehydrogenase_C_terminal_domain_like	not present	not present	not present	not present	not present	not present	not present	not present	not present	not present	not present	not present	not present	not present	not present	not present	not present	not present	not present	not present	not present	not present	not present	not present	not present	not present	not present	not present	not present	not present	not present	not present	not present	not present	not present	not present	not present	not present	not present	not present	not present	not present	not present	not present	not present	not present	not present	not present	not present
6_phosphogluconate_dehydrogenase_NADP_binding	not present	not present	not present	not present	not present	not present	not present	not present	not present	not present	not present	not present	not present	not present	not present	not present	not present	not present	not present	not present	not present	not present	not present	not present	not present	not present	not present	not present	not present	not present	not present	not present	not present	not present	not present	not present	not present	not present	not present	not present	not present	not present	not present	not present	not present	not present	not present	not present	not present
Protein_of_unknown_function_DUF3512	not present	not present	not present	not present	not present	not present	not present	not present	not present	not present	not present	not present	not present	not present	not present	not present	not present	not present	not present	not present	not present	not present	not present	not present	not present	not present	not present	not present	not present	not present	not present	not present	not present	not present	not present	not present	not present	not present	not present	not present	not present	not present	not present	not present	not present	not present	not present	not present	not present
Crotonase_superfamily	not present	not present	not present	not present	not present	not present	not present	not present	not present	not present	not present	not present	not present	not present	not present	not present	not present	not present	not present	not present	not present	not present	not present	not present	not present	not present	not present	not present	not present	not present	not present	not present	not present	not present	not present	not present	not present	not present	not present	not present	not present	not present	not present	not present	not present	not present	not present	not present	not present
SMAD/FHA_domain	not present	not present	not present	not present	not present	not present	not present	not present	not present	not present	not present	not present	not present	not present	not present	not present	not present	not present	not present	not present	not present	not present	not present	not present	not present	not present	not present	not present	not present	not present	not present	not present	not present	not present	not present	not present	not present	not present	not present	not present	not present	not present	not present	not present	not present	not present	not present	not present	not present
Forkhead_associated_(FHA)_domain	not present	not present	not present	not present	not present	not present	not present	not present	not present	not present	not present	not present	not present	not present	not present	not present	not present	not present	not present	not present	not present	not present	not present	not present	not present	not present	not present	not present	not present	not present	not present	not present	not present	not present	not present	not present	not present	not present	not present	not present	not present	not present	not present	not present	not present	not present	not present	not present	not present
PCAF_N_terminal	not present	not present	not present	not present	not present	not present	not present	not present	not present	not present	not present	not present	not present	not present	not present	not present	not present	not present	not present	not present	not present	not present	not present	not present	not present	not present	not present	not present	not present	not present	not present	not present	not present	not present	not present	not present	not present	not present	not present	not present	not present	not present	not present	not present	not present	not present	not present	not present	not present
Histone_lysine_N_methyltransferase_EZH1/EZH2	not present	not present	not present	not present	not present	not present	not present	not present	not present	not present	not present	not present	not present	not present	not present	not present	not present	not present	not present	not present	not present	not present	not present	not present	not present	not present	not present	not present	not present	not present	not present	not present	not present	not present	not present	not present	not present	not present	not present	not present	not present	not present	not present	not present	not present	not present	not present	not present	not present
Histone_deacetylase_glutamine_rich_N_terminal_domain	not present	not present	not present	not present	not present	not present	not present	not present	not present	not present	not present	not present	not present	not present	not present	not present	not present	not present	not present	not present	not present	not present	not present	not present	not present	not present	not present	not present	not present	not present	not present	not present	not present	not present	not present	not present	not present	not present	not present	not present	not present	not present	not present	not present	not present	not present	not present	not present	not present
Zinc_finger_C2HC_type	not present	not present	not present	not present	not present	not present	not present	not present	not present	not present	not present	not present	not present	not present	not present	not present	not present	not present	not present	not present	not present	not present	not present	not present	not present	not present	not present	not present	not present	not present	not present	not present	not present	not present	not present	not present	not present	not present	not present	not present	not present	not present	not present	not present	not present	not present	not present	not present	not present
Zinc_finger_FCS_type	not present	not present	not present	not present	not present	not present	not present	not present	not present	not present	not present	not present	not present	not present	not present	not present	not present	not present	not present	not present	not present	not present	not present	not present	not present	not present	not present	not present	not present	not present	not present	not present	not present	not present	not present	not present	not present	not present	not present	not present	not present	not present	not present	not present	not present	not present	not present	not present	not present
CpG_binding_protein_C_terminal	not present	not present	not present	not present	not present	not present	not present	not present	not present	not present	not present	not present	not present	not present	not present	not present	not present	not present	not present	not present	not present	not present	not present	not present	not present	not present	not present	not present	not present	not present	not present	not present	not present	not present	not present	not present	not present	not present	not present	not present	not present	not present	not present	not present	not present	not present	not present	not present	not present
Lens_epithelium_derived_growth_factor_(LEDGF)	not present	not present	not present	not present	not present	not present	not present	not present	not present	not present	not present	not present	not present	not present	not present	not present	not present	not present	not present	not present	not present	not present	not present	not present	not present	not present	not present	not present	not present	not present	not present	not present	not present	not present	not present	not present	not present	not present	not present	not present	not present	not present	not present	not present	not present	not present	not present	not present	not present
DNA_(cytosine_5)_methyltransferase_1_replication_foci_domain	not present	not present	not present	not present	not present	not present	not present	not present	not present	not present	not present	not present	not present	not present	not present	not present	not present	not present	not present	not present	not present	not present	not present	not present	not present	not present	not present	not present	not present	not present	not present	not present	not present	not present	not present	not present	not present	not present	not present	not present	not present	not present	not present	not present	not present	not present	not present	not present	not present
DMAP1_binding_domain	not present	not present	not present	not present	not present	not present	not present	not present	not present	not present	not present	not present	not present	not present	not present	not present	not present	not present	not present	not present	not present	not present	not present	not present	not present	not present	not present	not present	not present	not present	not present	not present	not present	not present	not present	not present	not present	not present	not present	not present	not present	not present	not present	not present	not present	not present	not present	not present	not present
Glutamine_Leucine_Glutamine_QLQ	not present	not present	not present	not present	not present	not present	not present	not present	not present	not present	not present	not present	not present	not present	not present	not present	not present	not present	not present	not present	not present	not present	not present	not present	not present	not present	not present	not present	not present	not present	not present	not present	not present	not present	not present	not present	not present	not present	not present	not present	not present	not present	not present	not present	not present	not present	not present	not present	not present
SAND_domain_like	not present	not present	not present	not present	not present	not present	not present	not present	not present	not present	not present	not present	not present	not present	not present	not present	not present	not present	not present	not present	not present	not present	not present	not present	not present	not present	not present	not present	not present	not present	not present	not present	not present	not present	not present	not present	not present	not present	not present	not present	not present	not present	not present	not present	not present	not present	not present	not present	not present
SAND_domain	not present	not present	not present	not present	not present	not present	not present	not present	not present	not present	not present	not present	not present	not present	not present	not present	not present	not present	not present	not present	not present	not present	not present	not present	not present	not present	not present	not present	not present	not present	not present	not present	not present	not present	not present	not present	not present	not present	not present	not present	not present	not present	not present	not present	not present	not present	not present	not present	not present
HSR_domain	not present	not present	not present	not present	not present	not present	not present	not present	not present	not present	not present	not present	not present	not present	not present	not present	not present	not present	not present	not present	not present	not present	not present	not present	not present	not present	not present	not present	not present	not present	not present	not present	not present	not present	not present	not present	not present	not present	not present	not present	not present	not present	not present	not present	not present	not present	not present	not present	not present
Protein_of_unknown_function_DUF37761	not present	not present	not present	not present	not present	not present	not present	not present	not present	not present	not present	not present	not present	not present	not present	not present	not present	not present	not present	not present	not present	not present	not present	not present	not present	not present	not present	not present	not present	not present	not present	not present	not present	not present	not present	not present	not present	not present	not present	not present	not present	not present	not present	not present	not present	not present	not present	not present	not present
Protein_of_unknown_function_DUF37762	not present	not present	not present	not present	not present	not present	not present	not present	not present	not present	not present	not present	not present	not present	not present	not present	not present	not present	not present	not present	not present	not present	not present	not present	not present	not present	not present	not present	not present	not present	not present	not present	not present	not present	not present	not present	not present	not present	not present	not present	not present	not present	not present	not present	not present	not present	not present	not present	not present
Protein_of_unknown_function_DUF3544	not present	not present	not present	not present	not present	not present	not present	not present	not present	not present	not present	not present	not present	not present	not present	not present	not present	not present	not present	not present	not present	not present	not present	not present	not present	not present	not present	not present	not present	not present	not present	not present	not present	not present	not present	not present	not present	not present	not present	not present	not present	not present	not present	not present	not present	not present	not present	not present	not present
Spen_paralogue_and_orthologue_SPOC_C_terminal	not present	not present	not present	not present	not present	not present	not present	not present	not present	not present	not present	not present	not present	not present	not present	not present	not present	not present	not present	not present	not present	not present	not present	not present	not present	not present	not present	not present	not present	not present	not present	not present	not present	not present	not present	not present	not present	not present	not present	not present	not present	not present	not present	not present	not present	not present	not present	not present	not present
Transcription_elongation_factor_S_II_central_domain	not present	not present	not present	not present	not present	not present	not present	not present	not present	not present	not present	not present	not present	not present	not present	not present	not present	not present	not present	not present	not present	not present	not present	not present	not present	not present	not present	not present	not present	not present	not present	not present	not present	not present	not present	not present	not present	not present	not present	not present	not present	not present	not present	not present	not present	not present	not present	not present	not present
Histidine_kinase_like_ATPase_C_terminal_domain	not present	not present	not present	not present	not present	not present	not present	not present	not present	not present	not present	not present	not present	not present	not present	not present	not present	not present	not present	not present	not present	not present	not present	not present	not present	not present	not present	not present	not present	not present	not present	not present	not present	not present	not present	not present	not present	not present	not present	not present	not present	not present	not present	not present	not present	not present	not present	not present	not present
Enhancer_of_polycomb_like_N_terminal	not present	not present	not present	not present	not present	not present	not present	not present	not present	not present	not present	not present	not present	not present	not present	not present	not present	not present	not present	not present	not present	not present	not present	not present	not present	not present	not present	not present	not present	not present	not present	not present	not present	not present	not present	not present	not present	not present	not present	not present	not present	not present	not present	not present	not present	not present	not present	not present	not present
Transposase_type_1	not present	not present	not present	not present	not present	not present	not present	not present	not present	not present	not present	not present	not present	not present	not present	not present	not present	not present	not present	not present	not present	not present	not present	not present	not present	not present	not present	not present	not present	not present	not present	not present	not present	not present	not present	not present	not present	not present	not present	not present	not present	not present	not present	not present	not present	not present	not present	not present	not present
SRI_Set2_Rpb1_interacting	not present	not present	not present	not present	not present	not present	not present	not present	not present	not present	not present	not present	not present	not present	not present	not present	not present	not present	not present	not present	not present	not present	not present	not present	not present	not present	not present	not present	not present	not present	not present	not present	not present	not present	not present	not present	not present	not present	not present	not present	not present	not present	not present	not present	not present	not present	not present	not present	not present
WW_domain	not present	not present	not present	not present	not present	not present	not present	not present	not present	not present	not present	not present	not present	not present	not present	not present	not present	not present	not present	not present	not present	not present	not present	not present	not present	not present	not present	not present	not present	not present	not present	not present	not present	not present	not present	not present	not present	not present	not present	not present	not present	not present	not present	not present	not present	not present	not present	not present	not present
DNA_glycosylase	not present	not present	not present	not present	not present	not present	not present	not present	not present	not present	not present	not present	not present	not present	not present	not present	not present	not present	not present	not present	not present	not present	not present	not present	not present	not present	not present	not present	not present	not present	not present	not present	not present	not present	not present	not present	not present	not present	not present	not present	not present	not present	not present	not present	not present	not present	not present	not present	not present
MORN_motif1	not present	not present	not present	not present	not present	not present	not present	not present	not present	not present	not present	not present	not present	not present	not present	not present	not present	not present	not present	not present	not present	not present	not present	not present	not present	not present	not present	not present	not present	not present	not present	not present	not present	not present	not present	not present	not present	not present	not present	not present	not present	not present	not present	not present	not present	not present	not present	not present	not present
MORN_motif2	not present	not present	not present	not present	not present	not present	not present	not present	not present	not present	not present	not present	not present	not present	not present	not present	not present	not present	not present	not present	not present	not present	not present	not present	not present	not present	not present	not present	not present	not present	not present	not present	not present	not present	not present	not present	not present	not present	not present	not present	not present	not present	not present	not present	not present	not present	not present	not present	not present
MORN_motif3	not present	not present	not present	not present	not present	not present	not present	not present	not present	not present	not present	not present	not present	not present	not present	not present	not present	not present	not present	not present	not present	not present	not present	not present	not present	not present	not present	not present	not present	not present	not present	not present	not present	not present	not present	not present	not present	not present	not present	not present	not present	not present	not present	not present	not present	not present	not present	not present	not present
MORN_motif4	not present	not present	not present	not present	not present	not present	not present	not present	not present	not present	not present	not present	not present	not present	not present	not present	not present	not present	not present	not present	not present	not present	not present	not present	not present	not present	not present	not present	not present	not present	not present	not present	not present	not present	not present	not present	not present	not present	not present	not present	not present	not present	not present	not present	not present	not present	not present	not present	not present
ISWI_HAND_domain	not present	not present	not present	not present	not present	not present	not present	not present	not present	not present	not present	not present	not present	not present	not present	not present	not present	not present	not present	not present	not present	not present	not present	not present	not present	not present	not present	not present	not present	not present	not present	not present	not present	not present	not present	not present	not present	not present	not present	not present	not present	not present	not present	not present	not present	not present	not present	not present	not present
SLIDE_domain	not present	not present	not present	not present	not present	not present	not present	not present	not present	not present	not present	not present	not present	not present	not present	not present	not present	not present	not present	not present	not present	not present	not present	not present	not present	not present	not present	not present	not present	not present	not present	not present	not present	not present	not present	not present	not present	not present	not present	not present	not present	not present	not present	not present	not present	not present	not present	not present	not present
Protein_kinase_domain	not present	not present	not present	not present	not present	not present	not present	not present	not present	not present	not present	not present	not present	not present	not present	not present	not present	not present	not present	not present	not present	not present	not present	not present	not present	not present	not present	not present	not present	not present	not present	not present	not present	not present	not present	not present	not present	not present	not present	not present	not present	not present	not present	not present	not present	not present	not present	not present	not present
Protein_kinase_like_domain	not present	not present	not present	not present	not present	not present	not present	not present	not present	not present	not present	not present	not present	not present	not present	not present	not present	not present	not present	not present	not present	not present	not present	not present	not present	not present	not present	not present	not present	not present	not present	not present	not present	not present	not present	not present	not present	not present	not present	not present	not present	not present	not present	not present	not present	not present	not present	not present	not present
Staphylococcal_nuclease_(SNase_like)_OB_fold1	not present	not present	not present	not present	not present	not present	not present	not present	not present	not present	not present	not present	not present	not present	not present	not present	not present	not present	not present	not present	not present	not present	not present	not present	not present	not present	not present	not present	not present	not present	not present	not present	not present	not present	not present	not present	not present	not present	not present	not present	not present	not present	not present	not present	not present	not present	not present	not present	not present
Staphylococcal_nuclease_(SNase_like)_OB_fold2	not present	not present	not present	not present	not present	not present	not present	not present	not present	not present	not present	not present	not present	not present	not present	not present	not present	not present	not present	not present	not present	not present	not present	not present	not present	not present	not present	not present	not present	not present	not present	not present	not present	not present	not present	not present	not present	not present	not present	not present	not present	not present	not present	not present	not present	not present	not present	not present	not present
Staphylococcal_nuclease_(SNase_like)_OB_fold3	not present	not present	not present	not present	not present	not present	not present	not present	not present	not present	not present	not present	not present	not present	not present	not present	not present	not present	not present	not present	not present	not present	not present	not present	not present	not present	not present	not present	not present	not present	not present	not present	not present	not present	not present	not present	not present	not present	not present	not present	not present	not present	not present	not present	not present	not present	not present	not present	not present
Staphylococcal_nuclease_(SNase_like)_OB_fold4	not present	not present	not present	not present	not present	not present	not present	not present	not present	not present	not present	not present	not present	not present	not present	not present	not present	not present	not present	not present	not present	not present	not present	not present	not present	not present	not present	not present	not present	not present	not present	not present	not present	not present	not present	not present	not present	not present	not present	not present	not present	not present	not present	not present	not present	not present	not present	not present	not present
Ubiquitin_domain	not present	not present	not present	not present	not present	not present	not present	not present	not present	not present	not present	not present	not present	not present	not present	not present	not present	not present	not present	not present	not present	not present	not present	not present	not present	not present	not present	not present	not present	not present	not present	not present	not present	not present	not present	not present	not present	not present	not present	not present	not present	not present	not present	not present	not present	not present	not present	not present	not present
UHRF1_tandem_tudor_domain	not present	not present	not present	not present	not present	not present	not present	not present	not present	not present	not present	not present	not present	not present	not present	not present	not present	not present	not present	not present	not present	not present	not present	not present	not present	not present	not present	not present	not present	not present	not present	not present	not present	not present	not present	not present	not present	not present	not present	not present	not present	not present	not present	not present	not present	not present	not present	not present	not present
SRA_YDG	not present	not present	not present	not present	not present	not present	not present	not present	not present	not present	not present	not present	not present	not present	not present	not present	not present	not present	not present	not present	not present	not present	not present	not present	not present	not present	not present	not present	not present	not present	not present	not present	not present	not present	not present	not present	not present	not present	not present	not present	not present	not present	not present	not present	not present	not present	not present	not present	not present
Transcription_initiation_factor_TFIID_subunit_1_domain_of_unknown_function	not present	not present	not present	not present	not present	not present	not present	not present	not present	not present	not present	not present	not present	not present	not present	not present	not present	not present	not present	not present	not present	not present	not present	not present	not present	not present	not present	not present	not present	not present	not present	not present	not present	not present	not present	not present	not present	not present	not present	not present	not present	not present	not present	not present	not present	not present	not present	not present	not present
TAFII_230_TBP_binding	not present	not present	not present	not present	not present	not present	not present	not present	not present	not present	not present	not present	not present	not present	not present	not present	not present	not present	not present	not present	not present	not present	not present	not present	not present	not present	not present	not present	not present	not present	not present	not present	not present	not present	not present	not present	not present	not present	not present	not present	not present	not present	not present	not present	not present	not present	not present	not present	not present
[truncated: 147 more columns]
