# Supplementary material for: Coexpression patterns define epigenetic regulators associated with neurological dysfunction
Source: Genome Res. 2019 Apr;29(4):532–42. doi: 10.1101/gr.239442.118 (PMC6442390; doi:10.1101/gr.239442.118)
Supplement: Supplemental Material [file supp_gr.239442.118_Supplemental_Table_S4.csv]

#The 38 EM genes with DNA binding domains. These include:
#1) the 20 genes which are also classified as TFs under the "TF_activity" column in #Supplemental Table 2
#2) EM genes containing a CxxC-type Zinc finger or a High-#mobility group box domain or #an AT-hook DNA-binding motif.
gene_names	DNA_binding_domain
PRDM16	Zinc finger, C2H2-like
PRDM1	Zinc finger, C2H2-like
WHSC1	NA
PRDM5	Zinc finger, C2H2-like
PRDM14	Zinc finger, C2H2-like
PRDM2	Zinc finger, C2H2-like
PRDM6	Zinc finger, C2H2-like
PRDM10	Zinc finger, C2H2-like
PRDM13	Zinc finger, C2H2-like
PRDM15	Zinc finger, C2H2-like
PRDM4	Zinc finger, C2H2-like
PRDM12	Zinc finger, C2H2-like
PRDM9	Zinc finger, C2H2-like
PRDM8	Zinc finger, C2H2-like
RERE	Zinc finger, GATA-type/Homeodomain-like
AIRE	HSR domain
DPF1	NA
PHF20	NA
SP110	HSR domain
SP140L	HSR domain
KMT2D	High mobility group box domain
KMT2C	High mobility group box domain
PBRM1	High mobility group box domain
CHD3	High mobility group box domain
ASH1L	AT hook, DNA-binding motif
BAZ2A	AT hook, DNA-binding motif
SRCAP	AT hook, DNA-binding motif
KMT2A	Zinc finger, CXXC-type
KMT2B	Zinc finger, CXXC-type
KDM2B	Zinc finger, CXXC-type
KDM2A	Zinc finger, CXXC-type
DNMT1	Zinc finger, CXXC-type
CXXC1	Zinc finger, CXXC-type
FBXL19	Zinc finger, CXXC-type
MBD1	Zinc finger, CXXC-type
TET1	Zinc finger, CXXC-type
CXXC5	Zinc finger, CXXC-type
CXXC4	Zinc finger, CXXC-type
