# Supplementary material for: Coexpression patterns define epigenetic regulators associated with neurological dysfunction
Source: Genome Res. 2019 Apr;29(4):532–42. doi: 10.1101/gr.239442.118 (PMC6442390; doi:10.1101/gr.239442.118)
Supplement: Supplemental Material [file supp_gr.239442.118_Supplemental_Table_S5.csv]

#A list of the accessory and EM subunits of the 19 complexes involving EM genes.
gene_name	complex_name	subunit_type
SMARCA4	PBAF	EM
ARID2	BAF	accessory
PBRM1	BAF	EM
SMARCC1	PBAF	accessory
SMARCC2	PBAF	accessory
SMARCD1	PBAF	accessory
SMARCD2	PBAF	accessory
SMARCD3	PBAF	accessory
SMARCB1	PBAF	accessory
SMARCE1	PBAF	accessory
ACTL6A	TRRAP	accessory
ACTL6B	PBAF	accessory
ACTB	PBAF	accessory
SMARCA2	PBAF	EM
SMARCA4	PBAF	EM
ARID1A	PBAF	accessory
SMARCC1	PBAF	accessory
SMARCC2	PBAF	accessory
SMARCD1	PBAF	accessory
SMARCD2	PBAF	accessory
SMARCD3	PBAF	accessory
SMARCB1	PBAF	accessory
SMARCE1	PBAF	accessory
ACTL6A	TRRAP	accessory
ACTL6B	PBAF	accessory
ACTB	PBAF	accessory
SMARCA5	CHRACH	EM
BAZ1A	CHRACH	EM
POLE3	CHRACH	accessory
CHRAC1	CHRACH	accessory
SMARCA1	NURF	EM
BPTF	NURF	EM
RBBP7	Swi Independent 3	accessory
RBBP4	Swi Independent 3	accessory
CHD3	NURD	EM
CHD4	NURD	EM
MBD2	NURD	EM
MBD3	NURD	EM
MTA1	NURD	EM
MTA2	NURD	EM
MTA3	NURD	EM
HDAC1	Swi Independent 3	EM
HDAC2	Swi Independent 3	EM
GATAD2A	NURD	accessory
GATAD2B	NURD	accessory
KDM1A	CoREST	EM
RBBP4	Swi Independent 3	accessory
RBBP7	Swi Independent 3	accessory
INO80	INO80	EM
ACTR5	INO80	accessory
ACTR8	INO80	accessory
INO80B	INO80	accessory
INO80C	INO80	accessory
RUVBL1	TRRAP	accessory
RUVBL2	TRRAP	accessory
ACTL6A	TRRAP	accessory
TFPT	INO80	accessory
NFRKB	INO80	accessory
MCRS1	INO80	accessory
UCHL5	INO80	accessory
INO80E	INO80	accessory
INO80D	INO80	accessory
SRCAP	SRCAP	EM
RUVBL1	TRRAP	accessory
RUVBL2	TRRAP	accessory
ACTL6A	TRRAP	accessory
ACTR6	SRCAP	accessory
ZNHIT1	SRCAP	accessory
YEATS4	TRRAP	accessory
DMAP1	TRRAP	accessory
VPS72	TRRAP	accessory
EP400	TRRAP	EM
RUVBL1	TRRAP	accessory
RUVBL2	TRRAP	accessory
ACTL6A	TRRAP	accessory
YEATS4	TRRAP	accessory
DMAP1	TRRAP	accessory
VPS72	TRRAP	accessory
BRD8	TRRAP	EM
TRRAP	TFTC	accessory
KAT5	TRRAP	EM
MORF4L1	TRRAP	accessory
MORF4L2	TRRAP	accessory
MEAF6	TRRAP	accessory
MRGBP	TRRAP	accessory
EPC1	TRRAP	accessory
EPC2	TRRAP	accessory
ING3	TRRAP	EM
KAT2B	TFTC	EM
TRRAP	TFTC	accessory
TADA1	STAGA	accessory
TADA3	TFTC	accessory
SUPT3H	TFTC	accessory
SUPT7L	STAGA	accessory
TAF5L	TFTC	accessory
TAF6L	TFTC	accessory
TAF9	TFTC	accessory
TAF10	TFTC	accessory
TAF12	TFTC	accessory
SGF29	STAGA	accessory
STAF46	STAGA	accessory
STAF55	STAGA	accessory
STAF60	STAGA	accessory
SAP130	TFTC	accessory
KAT2B	TFTC	EM
TRRAP	TFTC	accessory
TADA2A	PCAF	accessory
TADA3	TFTC	accessory
SPTY2D1	PCAF	accessory
TAF5L	TFTC	accessory
TAF6L	TFTC	accessory
TAF9	TFTC	accessory
TAF10	TFTC	accessory
TAF12	TFTC	accessory
KAT2B	TFTC	EM
TRRAP	TFTC	accessory
TADA3	TFTC	accessory
SUPT3H	TFTC	accessory
TAF2	TFTC	accessory
TAF4	TFTC	accessory
TAF5	TFTC	accessory
TAF5L	TFTC	accessory
TAF6	TFTC	accessory
TAF6L	TFTC	accessory
TAF9	TFTC	accessory
TAF10	TFTC	accessory
TAF12	TFTC	accessory
SAP130	TFTC	accessory
KMT2A	KMT2A/B	EM
KMT2B	KMT2A/B	EM
ASH2L	KMT2F/G	accessory
RBBP5	KMT2F/G	accessory
WDR5	KMT2F/G	accessory
DPY30	KMT2F/G	accessory
MEN1	KMT2A/B	accessory
HCFC1	KMT2A/B	accessory
HCFC2	KMT2A/B	accessory
KMT2C	KMT2C/D	EM
KMT2D	KMT2C/D	EM
ASH2L	KMT2F/G	accessory
RBBP5	KMT2F/G	accessory
WDR5	KMT2F/G	accessory
DPY30	KMT2F/G	accessory
PAXIP1	KMT2C/D	accessory
PAGR1	KMT2C/D	accessory
NCOA6	KMT2C/D	accessory
KDM6A	KMT2C/D	EM
SETD1A	KMT2F/G	EM
SETD1B	KMT2F/G	EM
ASH2L	KMT2F/G	accessory
RBBP5	KMT2F/G	accessory
WDR5	KMT2F/G	accessory
DPY30	KMT2F/G	accessory
CXXC1	KMT2F/G	EM
WDR82	KMT2F/G	accessory
PCGF1	non canonical PRC1	accessory
PCGF2	non canonical PRC1	accessory
PCGF3	non canonical PRC1	accessory
PCGF5	non canonical PRC1	accessory
PCGF6	non canonical PRC1	accessory
BMI1	non canonical PRC1	accessory
CBX2	canonical PRC1	EM
CBX4	canonical PRC1	EM
CBX6	canonical PRC1	EM
CBX7	canonical PRC1	EM
CBX8	canonical PRC1	EM
PHC1	canonical PRC1	accessory
PHC2	canonical PRC1	accessory
PHC3	canonical PRC1	accessory
RING1	non canonical PRC1	accessory
RNF2	non canonical PRC1	accessory
KDM2B	non canonical PRC1	EM
RYBP	non canonical PRC1	accessory
YAF2	non canonical PRC1	accessory
RING1	non canonical PRC1	accessory
RNF2	non canonical PRC1	accessory
PCGF1	non canonical PRC1	accessory
PCGF2	non canonical PRC1	accessory
PCGF3	non canonical PRC1	accessory
PCGF5	non canonical PRC1	accessory
PCGF6	non canonical PRC1	accessory
BMI1	non canonical PRC1	accessory
L3MBTL2	non canonical PRC1	EM
EZH1	PRC2	EM
EZH2	PRC2	EM
EED	PRC2	EM
SUZ12	PRC2	accessory
RBBP4	Swi Independent 3	accessory
RBBP7	Swi Independent 3	accessory
AEBP2	PRC2	accessory
PHF1	PRC2	EM
MTF2	PRC2	EM
PHF19	PRC2	EM
JARID2	PRC2	EM
KDM1A	CoREST	EM
RCOR1	CoREST	accessory
ZNF217	CoREST	accessory
HDAC1	Swi Independent 3	EM
HDAC2	Swi Independent 3	EM
RBBP4	Swi Independent 3	accessory
RBBP7	Swi Independent 3	accessory
SAP30	Swi Independent 3	accessory
SAP18	Swi Independent 3	accessory
SUDS3	Swi Independent 3	accessory
SIN3A	Swi Independent 3	accessory
SIN3B	Swi Independent 3	accessory
HDAC1	Swi Independent 3	EM
HDAC2	Swi Independent 3	EM
RBBP4	Swi Independent 3	accessory
RBBP7	Swi Independent 3	accessory
