# Supplementary material for: Coexpression patterns define epigenetic regulators associated with neurological dysfunction
Source: Genome Res. 2019 Apr;29(4):532–42. doi: 10.1101/gr.239442.118 (PMC6442390; doi:10.1101/gr.239442.118)
Supplement: Supplemental Material [file supp_gr.239442.118_Supplemental_Table_S6.csv]

#Novel EM disease candidate genes along with their co-expression status.
#We also provide the phenotype MIM number and the association with neurological dysfunction (if present) for 8 of these that had been associated with Mendelian phenotypes in OMIM at the time of publication.
gene_name	coexpression_status	omim_Jan_2019
PRDM1	not coexpressed
WHSC1	coexpressed
WHSC1L1	highly coexpressed
PRDM14	NA
PRDM11	not coexpressed
PRDM10	coexpressed
JARID2	coexpressed
KAT8	not coexpressed
KAT7	coexpressed
HDAC1	not coexpressed
HDAC4	coexpressed
HDAC2	coexpressed
HDAC5	not coexpressed
HDAC3	not coexpressed
HDAC9	not coexpressed
HDAC7	coexpressed
SIRT1	coexpressed
MTA1	coexpressed
PBRM1	highly coexpressed
MTA2	highly coexpressed
BAHD1	highly coexpressed
TNRC18	highly coexpressed
CHD3	not coexpressed	618205(neurological dysfunction)
CBX8	not coexpressed
MPHOSPH8	highly coexpressed
CHD9	highly coexpressed
CHD5	not coexpressed
CBX1	not coexpressed
CHD6	highly coexpressed
CDYL	not coexpressed
CHD1	coexpressed	617682(neurological dysfunction)
L3MBTL3	not coexpressed
SFMBT1	not coexpressed
SFMBT2	not coexpressed
MBTD1	highly coexpressed
TRIM28	coexpressed
TRIM24	not coexpressed
BPTF	highly coexpressed	617755(neurological dysfunction)
UHRF2	coexpressed
TRIM33	highly coexpressed
BAZ1B	highly coexpressed
MLLT10	coexpressed
MLLT6	highly coexpressed
ASXL2	highly coexpressed	617190(neurological dysfunction)
BAZ2B	coexpressed
BAZ2A	highly coexpressed
BAZ1A	not coexpressed
BRPF3	highly coexpressed
BRPF1	highly coexpressed	617333(neurological dysfunction)
BRD1	highly coexpressed
CXXC1	coexpressed
DIDO1	highly coexpressed
DPF1	NA
FBXL19	highly coexpressed
ING3	not coexpressed
JADE2	coexpressed
JADE1	not coexpressed
MTF2	highly coexpressed
PHF20L1	not coexpressed
PHF21B	NA
PHRF1	highly coexpressed
PHF19	not coexpressed
PHF23	coexpressed
PHF12	highly coexpressed
PHF21A	coexpressed
PHF13	coexpressed
PHF1	coexpressed
PHF3	coexpressed
PHF20	coexpressed
ZMYND8	coexpressed
PYGO2	coexpressed
PYGO1	not coexpressed
DPF2	coexpressed	618027(neurological dysfunction)
RSF1	highly coexpressed
TAF3	highly coexpressed
PSIP1	highly coexpressed
GLYR1	highly coexpressed
HDGFRP3	coexpressed
PWWP2A	not coexpressed
SND1	not coexpressed
TDRD1	NA
RNF17	NA
TDRD5	NA
MORC3	coexpressed
KAT2B	coexpressed
BRD4	highly coexpressed
BRD7	coexpressed
BRD2	highly coexpressed
ATAD2B	coexpressed
ATAD2	not coexpressed
BRWD1	highly coexpressed
PHIP	coexpressed	617991(neurological dysfunction)
MBD1	highly coexpressed
MBD3	coexpressed
MBD2	not coexpressed
MBD6	highly coexpressed
TET1	not coexpressed
TET3	coexpressed
SMARCA5	coexpressed
EED	not coexpressed	617561(neurological dysfunction)
INO80	highly coexpressed
EP400	highly coexpressed
