# Supplementary material for: Coexpression patterns define epigenetic regulators associated with neurological dysfunction
Source: Genome Res. 2019 Apr;29(4):532–42. doi: 10.1101/gr.239442.118 (PMC6442390; doi:10.1101/gr.239442.118)
Supplement: Supplemental Material [file supp_gr.239442.118_Supplemental_Table_S7.csv]

#Novel disease candidate genes encoding for accessory subunits of EM complexes.
gene_names
RBBP4
RNF2
RBBP5
TAF5L
INO80B
PCGF1
SAP130
EPC2
INO80D
SMARCC1
WDR82
RUVBL1
PHC3
ACTL6A
PCGF3
RING1
TRRAP
ACTL6B
PAXIP1
WDR5
EPC1
PCGF5
TAF5
SPTY2D1
MEN1
PHC1
SMARCD1
SMARCC2
HCFC2
SIN3A
SUZ12
SMARCE1
SIN3B
GATAD2A
RUVBL2
NCOA6
TAF4
MRGBP
SMARCB1
