# Supplementary material for: Coexpression patterns define epigenetic regulators associated with neurological dysfunction
Source: Genome Res. 2019 Apr;29(4):532–42. doi: 10.1101/gr.239442.118 (PMC6442390; doi:10.1101/gr.239442.118)
Supplement: Supplemental Material [file supp_gr.239442.118_Supplemental_Table_S10.csv]

#The 30 genes encoding for TCA cycle related proteins.
Gene_name
ACLY
ACO1
ACO2
CS
DLAT
DLD
DLST
FH
IDH1
IDH2
IDH3A
IDH3B
IDH3G
MDH1
MDH2
OGDH
OGDHL
PC
PCK1
PCK2
PDHA1
PDHA2
PDHB
SDHA
SDHB
SDHC
SDHD
SUCLA2
SUCLG1
SUCLG2
