# Supplementary material for: Coexpression patterns define epigenetic regulators associated with neurological dysfunction
Source: Genome Res. 2019 Apr;29(4):532–42. doi: 10.1101/gr.239442.118 (PMC6442390; doi:10.1101/gr.239442.118)
Supplement: Supplemental Material [file supp_gr.239442.118_Supplemental_Table_S12.csv]

#Partitioning of the genomic segments overlapping protein domains of EM genes into regions with different local constraint according to the CCR model.
chr	start	end	interval_name	width	names	domain_name	domain_number	gene_name	chrom	start	end	gene	ranges	varflag	syn_density	cpg	cov_score	resid	resid_pctile	weighted_pct	bp_overlap
1	3102897	3103038	PRDM16_interval_20	141	PS50280	SET_domain	domain_31	PRDM16	1	3102887	3102898	PRDM16	ENST00000378391	VARFALSE	na	0	10.89	0.648	5.6028963	52.71172581	1
1	3102897	3103038	PRDM16_interval_20	141	PS50280	SET_domain	domain_31	PRDM16	1	3102898	3102899	PRDM16	ENST00000378391	VARTRUE	0	0	0	-2.073	0	0	1
1	3102897	3103038	PRDM16_interval_20	141	PS50280	SET_domain	domain_31	PRDM16	1	3102899	3102903	PRDM16	ENST00000270722	VARFALSE	na	0	3.96	-0.331	3.587037192	14.35182965	4
1	3102897	3103038	PRDM16_interval_20	141	PS50280	SET_domain	domain_31	PRDM16	1	3102903	3102904	PRDM16	ENST00000270722	VARTRUE	0	0	0	-2.073	0	0	1
1	3102897	3103038	PRDM16_interval_20	141	PS50280	SET_domain	domain_31	PRDM16	1	3102904	3102910	PRDM16	ENST00000514189	VARFALSE	na	0	5.94	-0.051	4.162996937	27.10816222	6
1	3102897	3103038	PRDM16_interval_20	141	PS50280	SET_domain	domain_31	PRDM16	1	3102910	3102911	PRDM16	ENST00000514189	VARTRUE	0	0	0	-2.073	0	0	1
1	3102897	3103038	PRDM16_interval_20	141	PS50280	SET_domain	domain_31	PRDM16	1	3102911	3102914	PRDM16	ENST00000270722	VARFALSE	na	0	2.94	-0.475	3.290330657	9.173098043	3
1	3102897	3103038	PRDM16_interval_20	141	PS50280	SET_domain	domain_31	PRDM16	1	3102914	3102915	PRDM16	ENST00000270722	VARTRUE	0	0	0	-2.073	0	0	1
1	3102897	3103038	PRDM16_interval_20	141	PS50280	SET_domain	domain_31	PRDM16	1	3102915	3102921	PRDM16	ENST00000442529	VARFALSE	na	0	5.88	-0.059	4.145543611	26.62281513	6
1	3102897	3103038	PRDM16_interval_20	141	PS50280	SET_domain	domain_31	PRDM16	1	3102921	3102922	PRDM16	ENST00000442529	VARTRUE	0	0	0	-2.073	0	0	1
1	3102897	3103038	PRDM16_interval_20	141	PS50280	SET_domain	domain_31	PRDM16	1	3102922	3102930	PRDM16	ENST00000378391	VARFALSE	na	0	7.84	0.217	4.715685581	37.11261594	8
1	3102897	3103038	PRDM16_interval_20	141	PS50280	SET_domain	domain_31	PRDM16	1	3102930	3102931	PRDM16	ENST00000378391	VARTRUE	0	0	0	-2.073	0	0	1
1	3102897	3103038	PRDM16_interval_20	141	PS50280	SET_domain	domain_31	PRDM16	1	3102931	3102961	PRDM16	ENST00000511072	VARFALSE	na	0	29.17	3.23	10.92034284	90.57954497	30
1	3102897	3103038	PRDM16_interval_20	141	PS50280	SET_domain	domain_31	PRDM16	1	3102961	3102962	PRDM16	ENST00000511072	VARTRUE	0	0	0	-2.073	0	0	1
1	3102897	3103038	PRDM16_interval_20	141	PS50280	SET_domain	domain_31	PRDM16	1	3102962	3102977	PRDM16	ENST00000378398	VARFALSE	na	0.13	14.16	0.938	6.200006212	60.94623836	15
1	3102897	3103038	PRDM16_interval_20	141	PS50280	SET_domain	domain_31	PRDM16	1	3102977	3102978	PRDM16	ENST00000378398	VARTRUE	0	0	0	-2.073	0	0	1
1	3102897	3103038	PRDM16_interval_20	141	PS50280	SET_domain	domain_31	PRDM16	1	3102978	3102982	PRDM16	ENST00000441472	VARFALSE	na	0	3.72	-0.365	3.517223889	13.28780228	4
1	3102897	3103038	PRDM16_interval_20	141	PS50280	SET_domain	domain_31	PRDM16	1	3102982	3102983	PRDM16	ENST00000441472	VARTRUE	0	0	0	-2.073	0	0	1
1	3102897	3103038	PRDM16_interval_20	141	PS50280	SET_domain	domain_31	PRDM16	1	3102983	3102990	PRDM16	ENST00000514189	VARFALSE	na	0	6.25	-0.007	4.253172453	30.59545492	7
1	3102897	3103038	PRDM16_interval_20	141	PS50280	SET_domain	domain_31	PRDM16	1	3102990	3102991	PRDM16	ENST00000514189	VARTRUE	0	0	0	-2.073	0	0	1
1	3102897	3103038	PRDM16_interval_20	141	PS50280	SET_domain	domain_31	PRDM16	1	3102991	3103002	PRDM16	ENST00000511072	VARFALSE	na	0	9.35	0.431	5.154927609	47.0894422	11
1	3102897	3103038	PRDM16_interval_20	141	PS50280	SET_domain	domain_31	PRDM16	1	3103002	3103003	PRDM16	ENST00000511072	VARTRUE	0	0	0	-2.073	0	0	1
1	3102897	3103038	PRDM16_interval_20	141	PS50280	SET_domain	domain_31	PRDM16	1	3103003	3103004	PRDM16	ENST00000514189	VARTRUE	0	0	0	-2.073	0	0	1
1	3102897	3103038	PRDM16_interval_20	141	PS50280	SET_domain	domain_31	PRDM16	1	3103004	3103009	PRDM16	ENST00000378398	VARFALSE	na	0.4	4.01	-0.853	2.512044227	0.289770866	5
1	3102897	3103038	PRDM16_interval_20	141	PS50280	SET_domain	domain_31	PRDM16	1	3103009	3103010	PRDM16	ENST00000378398	VARTRUE	0	0	0	-2.073	0	0	1
1	3102897	3103038	PRDM16_interval_20	141	PS50280	SET_domain	domain_31	PRDM16	1	3103010	3103026	PRDM16	ENST00000442529	VARFALSE	na	0	12.19	0.832	5.981051688	59.69632926	16
1	3102897	3103038	PRDM16_interval_20	141	PS50280	SET_domain	domain_31	PRDM16	1	3103026	3103027	PRDM16	ENST00000442529	VARTRUE	0	0	0	-2.073	0	0	1
1	3102897	3103038	PRDM16_interval_20	141	PS50280	SET_domain	domain_31	PRDM16	1	3103027	3103030	PRDM16	ENST00000514189	VARFALSE	na	0.67	2.21	-1.464	1.252981194	0.04745323	3
1	3102897	3103038	PRDM16_interval_20	141	PS50280	SET_domain	domain_31	PRDM16	1	3103030	3103031	PRDM16	ENST00000514189	VARTRUE	0	0	0	-2.073	0	0	1
1	3102897	3103038	PRDM16_interval_20	141	PS50280	SET_domain	domain_31	PRDM16	1	3103031	3103038	PRDM16	ENST00000514189	VARFALSE	na	0	5	-0.184	3.889561503	24.99558551	7
1	3102900	3103038	PRDM16_interval_1	138	SM00317	SET_domain	domain_11	PRDM16	1	3102899	3102903	PRDM16	ENST00000270722	VARFALSE	na	0	3.96	-0.331	3.587037192	14.35182965	3
1	3102900	3103038	PRDM16_interval_1	138	SM00317	SET_domain	domain_11	PRDM16	1	3102903	3102904	PRDM16	ENST00000270722	VARTRUE	0	0	0	-2.073	0	0	1
1	3102900	3103038	PRDM16_interval_1	138	SM00317	SET_domain	domain_11	PRDM16	1	3102904	3102910	PRDM16	ENST00000514189	VARFALSE	na	0	5.94	-0.051	4.162996937	27.10816222	6
1	3102900	3103038	PRDM16_interval_1	138	SM00317	SET_domain	domain_11	PRDM16	1	3102910	3102911	PRDM16	ENST00000514189	VARTRUE	0	0	0	-2.073	0	0	1
1	3102900	3103038	PRDM16_interval_1	138	SM00317	SET_domain	domain_11	PRDM16	1	3102911	3102914	PRDM16	ENST00000270722	VARFALSE	na	0	2.94	-0.475	3.290330657	9.173098043	3
1	3102900	3103038	PRDM16_interval_1	138	SM00317	SET_domain	domain_11	PRDM16	1	3102914	3102915	PRDM16	ENST00000270722	VARTRUE	0	0	0	-2.073	0	0	1
1	3102900	3103038	PRDM16_interval_1	138	SM00317	SET_domain	domain_11	PRDM16	1	3102915	3102921	PRDM16	ENST00000442529	VARFALSE	na	0	5.88	-0.059	4.145543611	26.62281513	6
1	3102900	3103038	PRDM16_interval_1	138	SM00317	SET_domain	domain_11	PRDM16	1	3102921	3102922	PRDM16	ENST00000442529	VARTRUE	0	0	0	-2.073	0	0	1
1	3102900	3103038	PRDM16_interval_1	138	SM00317	SET_domain	domain_11	PRDM16	1	3102922	3102930	PRDM16	ENST00000378391	VARFALSE	na	0	7.84	0.217	4.715685581	37.11261594	8
1	3102900	3103038	PRDM16_interval_1	138	SM00317	SET_domain	domain_11	PRDM16	1	3102930	3102931	PRDM16	ENST00000378391	VARTRUE	0	0	0	-2.073	0	0	1
1	3102900	3103038	PRDM16_interval_1	138	SM00317	SET_domain	domain_11	PRDM16	1	3102931	3102961	PRDM16	ENST00000511072	VARFALSE	na	0	29.17	3.23	10.92034284	90.57954497	30
1	3102900	3103038	PRDM16_interval_1	138	SM00317	SET_domain	domain_11	PRDM16	1	3102961	3102962	PRDM16	ENST00000511072	VARTRUE	0	0	0	-2.073	0	0	1
1	3102900	3103038	PRDM16_interval_1	138	SM00317	SET_domain	domain_11	PRDM16	1	3102962	3102977	PRDM16	ENST00000378398	VARFALSE	na	0.13	14.16	0.938	6.200006212	60.94623836	15
1	3102900	3103038	PRDM16_interval_1	138	SM00317	SET_domain	domain_11	PRDM16	1	3102977	3102978	PRDM16	ENST00000378398	VARTRUE	0	0	0	-2.073	0	0	1
1	3102900	3103038	PRDM16_interval_1	138	SM00317	SET_domain	domain_11	PRDM16	1	3102978	3102982	PRDM16	ENST00000441472	VARFALSE	na	0	3.72	-0.365	3.517223889	13.28780228	4
1	3102900	3103038	PRDM16_interval_1	138	SM00317	SET_domain	domain_11	PRDM16	1	3102982	3102983	PRDM16	ENST00000441472	VARTRUE	0	0	0	-2.073	0	0	1
1	3102900	3103038	PRDM16_interval_1	138	SM00317	SET_domain	domain_11	PRDM16	1	3102983	3102990	PRDM16	ENST00000514189	VARFALSE	na	0	6.25	-0.007	4.253172453	30.59545492	7
1	3102900	3103038	PRDM16_interval_1	138	SM00317	SET_domain	domain_11	PRDM16	1	3102990	3102991	PRDM16	ENST00000514189	VARTRUE	0	0	0	-2.073	0	0	1
1	3102900	3103038	PRDM16_interval_1	138	SM00317	SET_domain	domain_11	PRDM16	1	3102991	3103002	PRDM16	ENST00000511072	VARFALSE	na	0	9.35	0.431	5.154927609	47.0894422	11
1	3102900	3103038	PRDM16_interval_1	138	SM00317	SET_domain	domain_11	PRDM16	1	3103002	3103003	PRDM16	ENST00000511072	VARTRUE	0	0	0	-2.073	0	0	1
1	3102900	3103038	PRDM16_interval_1	138	SM00317	SET_domain	domain_11	PRDM16	1	3103003	3103004	PRDM16	ENST00000514189	VARTRUE	0	0	0	-2.073	0	0	1
1	3102900	3103038	PRDM16_interval_1	138	SM00317	SET_domain	domain_11	PRDM16	1	3103004	3103009	PRDM16	ENST00000378398	VARFALSE	na	0.4	4.01	-0.853	2.512044227	0.289770866	5
1	3102900	3103038	PRDM16_interval_1	138	SM00317	SET_domain	domain_11	PRDM16	1	3103009	3103010	PRDM16	ENST00000378398	VARTRUE	0	0	0	-2.073	0	0	1
1	3102900	3103038	PRDM16_interval_1	138	SM00317	SET_domain	domain_11	PRDM16	1	3103010	3103026	PRDM16	ENST00000442529	VARFALSE	na	0	12.19	0.832	5.981051688	59.69632926	16
1	3102900	3103038	PRDM16_interval_1	138	SM00317	SET_domain	domain_11	PRDM16	1	3103026	3103027	PRDM16	ENST00000442529	VARTRUE	0	0	0	-2.073	0	0	1
1	3102900	3103038	PRDM16_interval_1	138	SM00317	SET_domain	domain_11	PRDM16	1	3103027	3103030	PRDM16	ENST00000514189	VARFALSE	na	0.67	2.21	-1.464	1.252981194	0.04745323	3
1	3102900	3103038	PRDM16_interval_1	138	SM00317	SET_domain	domain_11	PRDM16	1	3103030	3103031	PRDM16	ENST00000514189	VARTRUE	0	0	0	-2.073	0	0	1
1	3102900	3103038	PRDM16_interval_1	138	SM00317	SET_domain	domain_11	PRDM16	1	3103031	3103038	PRDM16	ENST00000514189	VARFALSE	na	0	5	-0.184	3.889561503	24.99558551	7
1	3160650	3160701	PRDM16_interval_2	51	SM00317	SET_domain	domain_11	PRDM16	1	3160650	3160651	PRDM16	ENST00000514189	VARTRUE	0	0	0	-2.073	0	0	1
1	3160650	3160701	PRDM16_interval_2	51	SM00317	SET_domain	domain_11	PRDM16	1	3160651	3160656	PRDM16	ENST00000378398	VARFALSE	na	0	5	-0.184	3.889561503	24.99558551	5
1	3160650	3160701	PRDM16_interval_2	51	SM00317	SET_domain	domain_11	PRDM16	1	3160656	3160657	PRDM16	ENST00000378398	VARTRUE	0	0	0	-2.073	0	0	1
1	3160650	3160701	PRDM16_interval_2	51	SM00317	SET_domain	domain_11	PRDM16	1	3160657	3160660	PRDM16	ENST00000441472	VARFALSE	na	0	3	-0.466	3.307783982	12.54583647	3
1	3160650	3160701	PRDM16_interval_2	51	SM00317	SET_domain	domain_11	PRDM16	1	3160660	3160661	PRDM16	ENST00000441472	VARTRUE	0	0	0	-2.073	0	0	1
1	3160650	3160701	PRDM16_interval_2	51	SM00317	SET_domain	domain_11	PRDM16	1	3160661	3160665	PRDM16	ENST00000441472	VARFALSE	na	0	4	-0.325	3.598672742	18.05831801	4
1	3160650	3160701	PRDM16_interval_2	51	SM00317	SET_domain	domain_11	PRDM16	1	3160665	3160666	PRDM16	ENST00000441472	VARTRUE	0	0	0	-2.073	0	0	1
1	3160650	3160701	PRDM16_interval_2	51	SM00317	SET_domain	domain_11	PRDM16	1	3160666	3160672	PRDM16	ENST00000514189	VARFALSE	na	0	6	-0.043	4.180450263	30.13130062	6
1	3160650	3160701	PRDM16_interval_2	51	SM00317	SET_domain	domain_11	PRDM16	1	3160672	3160673	PRDM16	ENST00000514189	VARTRUE	0	0	0	-2.073	0	0	1
1	3160650	3160701	PRDM16_interval_2	51	SM00317	SET_domain	domain_11	PRDM16	1	3160673	3160674	PRDM16	ENST00000442529	VARFALSE	na	0	1	-0.749	2.726006462	2.647544844	1
1	3160650	3160701	PRDM16_interval_2	51	SM00317	SET_domain	domain_11	PRDM16	1	3160674	3160675	PRDM16	ENST00000442529	VARTRUE	0	0	0	-2.073	0	0	1
1	3160650	3160701	PRDM16_interval_2	51	SM00317	SET_domain	domain_11	PRDM16	1	3160675	3160676	PRDM16	ENST00000514189	VARTRUE	0	0	0	-2.073	0	0	1
1	3160650	3160701	PRDM16_interval_2	51	SM00317	SET_domain	domain_11	PRDM16	1	3160676	3160678	PRDM16	ENST00000442529	VARFALSE	na	0	2	-0.608	3.016895222	7.796622728	2
1	3160650	3160701	PRDM16_interval_2	51	SM00317	SET_domain	domain_11	PRDM16	1	3160678	3160679	PRDM16	ENST00000442529	VARTRUE	0	0	0	-2.073	0	0	1
1	3160650	3160701	PRDM16_interval_2	51	SM00317	SET_domain	domain_11	PRDM16	1	3160679	3160692	PRDM16	ENST00000378391	VARFALSE	na	0	13	0.946	6.216671584	63.06076448	13
1	3160650	3160701	PRDM16_interval_2	51	SM00317	SET_domain	domain_11	PRDM16	1	3160692	3160693	PRDM16	ENST00000378391	VARTRUE	0	0	0	-2.073	0	0	1
1	3160650	3160701	PRDM16_interval_2	51	SM00317	SET_domain	domain_11	PRDM16	1	3160693	3160694	PRDM16	ENST00000442529	VARTRUE	0	0	0	-2.073	0	0	1
1	3160650	3160701	PRDM16_interval_2	51	SM00317	SET_domain	domain_11	PRDM16	1	3160694	3160701	PRDM16	ENST00000514189	VARFALSE	na	0	7	0.099	4.471339023	35.90787497	7
1	3160650	3160701	PRDM16_interval_21	51	PS50280	SET_domain	domain_31	PRDM16	1	3160650	3160651	PRDM16	ENST00000514189	VARTRUE	0	0	0	-2.073	0	0	1
1	3160650	3160701	PRDM16_interval_21	51	PS50280	SET_domain	domain_31	PRDM16	1	3160651	3160656	PRDM16	ENST00000378398	VARFALSE	na	0	5	-0.184	3.889561503	24.99558551	5
1	3160650	3160701	PRDM16_interval_21	51	PS50280	SET_domain	domain_31	PRDM16	1	3160656	3160657	PRDM16	ENST00000378398	VARTRUE	0	0	0	-2.073	0	0	1
1	3160650	3160701	PRDM16_interval_21	51	PS50280	SET_domain	domain_31	PRDM16	1	3160657	3160660	PRDM16	ENST00000441472	VARFALSE	na	0	3	-0.466	3.307783982	12.54583647	3
1	3160650	3160701	PRDM16_interval_21	51	PS50280	SET_domain	domain_31	PRDM16	1	3160660	3160661	PRDM16	ENST00000441472	VARTRUE	0	0	0	-2.073	0	0	1
1	3160650	3160701	PRDM16_interval_21	51	PS50280	SET_domain	domain_31	PRDM16	1	3160661	3160665	PRDM16	ENST00000441472	VARFALSE	na	0	4	-0.325	3.598672742	18.05831801	4
1	3160650	3160701	PRDM16_interval_21	51	PS50280	SET_domain	domain_31	PRDM16	1	3160665	3160666	PRDM16	ENST00000441472	VARTRUE	0	0	0	-2.073	0	0	1
1	3160650	3160701	PRDM16_interval_21	51	PS50280	SET_domain	domain_31	PRDM16	1	3160666	3160672	PRDM16	ENST00000514189	VARFALSE	na	0	6	-0.043	4.180450263	30.13130062	6
1	3160650	3160701	PRDM16_interval_21	51	PS50280	SET_domain	domain_31	PRDM16	1	3160672	3160673	PRDM16	ENST00000514189	VARTRUE	0	0	0	-2.073	0	0	1
1	3160650	3160701	PRDM16_interval_21	51	PS50280	SET_domain	domain_31	PRDM16	1	3160673	3160674	PRDM16	ENST00000442529	VARFALSE	na	0	1	-0.749	2.726006462	2.647544844	1
1	3160650	3160701	PRDM16_interval_21	51	PS50280	SET_domain	domain_31	PRDM16	1	3160674	3160675	PRDM16	ENST00000442529	VARTRUE	0	0	0	-2.073	0	0	1
1	3160650	3160701	PRDM16_interval_21	51	PS50280	SET_domain	domain_31	PRDM16	1	3160675	3160676	PRDM16	ENST00000514189	VARTRUE	0	0	0	-2.073	0	0	1
1	3160650	3160701	PRDM16_interval_21	51	PS50280	SET_domain	domain_31	PRDM16	1	3160676	3160678	PRDM16	ENST00000442529	VARFALSE	na	0	2	-0.608	3.016895222	7.796622728	2
1	3160650	3160701	PRDM16_interval_21	51	PS50280	SET_domain	domain_31	PRDM16	1	3160678	3160679	PRDM16	ENST00000442529	VARTRUE	0	0	0	-2.073	0	0	1
1	3160650	3160701	PRDM16_interval_21	51	PS50280	SET_domain	domain_31	PRDM16	1	3160679	3160692	PRDM16	ENST00000378391	VARFALSE	na	0	13	0.946	6.216671584	63.06076448	13
1	3160650	3160701	PRDM16_interval_21	51	PS50280	SET_domain	domain_31	PRDM16	1	3160692	3160693	PRDM16	ENST00000378391	VARTRUE	0	0	0	-2.073	0	0	1
1	3160650	3160701	PRDM16_interval_21	51	PS50280	SET_domain	domain_31	PRDM16	1	3160693	3160694	PRDM16	ENST00000442529	VARTRUE	0	0	0	-2.073	0	0	1
1	3160650	3160701	PRDM16_interval_21	51	PS50280	SET_domain	domain_31	PRDM16	1	3160694	3160701	PRDM16	ENST00000514189	VARFALSE	na	0	7	0.099	4.471339023	35.90787497	7
1	3301715	3301850	PRDM16_interval_22	135	PS50280	SET_domain	domain_31	PRDM16	1	3301715	3301721	PRDM16	ENST00000442529	VARFALSE	na	0	6	-0.043	4.180450263	30.13130062	6
1	3301715	3301850	PRDM16_interval_22	135	PS50280	SET_domain	domain_31	PRDM16	1	3301721	3301722	PRDM16	ENST00000442529	VARTRUE	0	0	0	-2.073	0	0	1
1	3301715	3301850	PRDM16_interval_22	135	PS50280	SET_domain	domain_31	PRDM16	1	3301722	3301727	PRDM16	ENST00000514189	VARFALSE	na	0	5	-0.184	3.889561503	24.99558551	5
1	3301715	3301850	PRDM16_interval_22	135	PS50280	SET_domain	domain_31	PRDM16	1	3301727	3301728	PRDM16	ENST00000514189	VARTRUE	0	0	0	-2.073	0	0	1
1	3301715	3301850	PRDM16_interval_22	135	PS50280	SET_domain	domain_31	PRDM16	1	3301728	3301741	PRDM16	ENST00000378398	VARFALSE	na	0	13	0.946	6.216671584	63.06076448	13
1	3301715	3301850	PRDM16_interval_22	135	PS50280	SET_domain	domain_31	PRDM16	1	3301741	3301742	PRDM16	ENST00000378398	VARTRUE	0	0	0	-2.073	0	0	1
1	3301715	3301850	PRDM16_interval_22	135	PS50280	SET_domain	domain_31	PRDM16	1	3301742	3301748	PRDM16	ENST00000463591	VARFALSE	na	0	6	-0.043	4.180450263	30.13130062	6
1	3301715	3301850	PRDM16_interval_22	135	PS50280	SET_domain	domain_31	PRDM16	1	3301748	3301749	PRDM16	ENST00000463591	VARTRUE	0	0	0	-2.073	0	0	1
1	3301715	3301850	PRDM16_interval_22	135	PS50280	SET_domain	domain_31	PRDM16	1	3301749	3301752	PRDM16	ENST00000378391	VARFALSE	na	0	3	-0.466	3.307783982	12.54583647	3
1	3301715	3301850	PRDM16_interval_22	135	PS50280	SET_domain	domain_31	PRDM16	1	3301752	3301753	PRDM16	ENST00000378391	VARTRUE	0	0	0	-2.073	0	0	1
1	3301715	3301850	PRDM16_interval_22	135	PS50280	SET_domain	domain_31	PRDM16	1	3301753	3301754	PRDM16	ENST00000514189	VARFALSE	na	0	1	-0.749	2.726006462	2.647544844	1
1	3301715	3301850	PRDM16_interval_22	135	PS50280	SET_domain	domain_31	PRDM16	1	3301754	3301755	PRDM16	ENST00000514189	VARTRUE	0	0	0	-2.073	0	0	1
1	3301715	3301850	PRDM16_interval_22	135	PS50280	SET_domain	domain_31	PRDM16	1	3301755	3301757	PRDM16	ENST00000511072	VARFALSE	na	0	2	-0.608	3.016895222	7.796622728	2
1	3301715	3301850	PRDM16_interval_22	135	PS50280	SET_domain	domain_31	PRDM16	1	3301757	3301758	PRDM16	ENST00000511072	VARTRUE	0	0	0	-2.073	0	0	1
1	3301715	3301850	PRDM16_interval_22	135	PS50280	SET_domain	domain_31	PRDM16	1	3301758	3301761	PRDM16	ENST00000378391	VARFALSE	na	0	3	-0.466	3.307783982	12.54583647	3
1	3301715	3301850	PRDM16_interval_22	135	PS50280	SET_domain	domain_31	PRDM16	1	3301761	3301762	PRDM16	ENST00000378391	VARTRUE	0	0	0	-2.073	0	0	1
1	3301715	3301850	PRDM16_interval_22	135	PS50280	SET_domain	domain_31	PRDM16	1	3301762	3301764	PRDM16	ENST00000442529	VARFALSE	na	0	2	-0.608	3.016895222	7.796622728	2
1	3301715	3301850	PRDM16_interval_22	135	PS50280	SET_domain	domain_31	PRDM16	1	3301764	3301765	PRDM16	ENST00000442529	VARTRUE	0	0	0	-2.073	0	0	1
1	3301715	3301850	PRDM16_interval_22	135	PS50280	SET_domain	domain_31	PRDM16	1	3301765	3301766	PRDM16	ENST00000514189	VARFALSE	na	0	1	-0.749	2.726006462	2.647544844	1
1	3301715	3301850	PRDM16_interval_22	135	PS50280	SET_domain	domain_31	PRDM16	1	3301766	3301767	PRDM16	ENST00000514189	VARTRUE	0	0	0	-2.073	0	0	1
1	3301715	3301850	PRDM16_interval_22	135	PS50280	SET_domain	domain_31	PRDM16	1	3301767	3301769	PRDM16	ENST00000378398	VARFALSE	na	0	2	-0.608	3.016895222	7.796622728	2
1	3301715	3301850	PRDM16_interval_22	135	PS50280	SET_domain	domain_31	PRDM16	1	3301769	3301770	PRDM16	ENST00000378398	VARTRUE	0	0	0	-2.073	0	0	1
1	3301715	3301850	PRDM16_interval_22	135	PS50280	SET_domain	domain_31	PRDM16	1	3301770	3301773	PRDM16	ENST00000442529	VARFALSE	na	0	3	-0.466	3.307783982	12.54583647	3
1	3301715	3301850	PRDM16_interval_22	135	PS50280	SET_domain	domain_31	PRDM16	1	3301773	3301774	PRDM16	ENST00000442529	VARTRUE	0	0	0	-2.073	0	0	1
1	3301715	3301850	PRDM16_interval_22	135	PS50280	SET_domain	domain_31	PRDM16	1	3301774	3301793	PRDM16	ENST00000378391	VARFALSE	na	0	19	1.794	7.962004145	78.52165211	19
1	3301715	3301850	PRDM16_interval_22	135	PS50280	SET_domain	domain_31	PRDM16	1	3301793	3301794	PRDM16	ENST00000378391	VARTRUE	0	0	0	-2.073	0	0	1
1	3301715	3301850	PRDM16_interval_22	135	PS50280	SET_domain	domain_31	PRDM16	1	3301794	3301795	PRDM16	ENST00000378391	VARTRUE	0	0	0	-2.073	0	0	1
1	3301715	3301850	PRDM16_interval_22	135	PS50280	SET_domain	domain_31	PRDM16	1	3301795	3301800	PRDM16	ENST00000378391	VARFALSE	na	0	5	-0.184	3.889561503	24.99558551	5
1	3301715	3301850	PRDM16_interval_22	135	PS50280	SET_domain	domain_31	PRDM16	1	3301800	3301801	PRDM16	ENST00000378391	VARTRUE	0	0	0	-2.073	0	0	1
1	3301715	3301850	PRDM16_interval_22	135	PS50280	SET_domain	domain_31	PRDM16	1	3301801	3301805	PRDM16	ENST00000514189	VARFALSE	na	0	4	-0.325	3.598672742	18.05831801	4
1	3301715	3301850	PRDM16_interval_22	135	PS50280	SET_domain	domain_31	PRDM16	1	3301805	3301806	PRDM16	ENST00000514189	VARTRUE	0	0	0	-2.073	0	0	1
1	3301715	3301850	PRDM16_interval_22	135	PS50280	SET_domain	domain_31	PRDM16	1	3301806	3301811	PRDM16	ENST00000378398	VARFALSE	na	0	5	-0.184	3.889561503	24.99558551	5
1	3301715	3301850	PRDM16_interval_22	135	PS50280	SET_domain	domain_31	PRDM16	1	3301811	3301812	PRDM16	ENST00000378398	VARTRUE	0	0	0	-2.073	0	0	1
1	3301715	3301850	PRDM16_interval_22	135	PS50280	SET_domain	domain_31	PRDM16	1	3301812	3301829	PRDM16	ENST00000511072	VARFALSE	na	0	17	1.511	7.380226625	74.7311651	17
1	3301715	3301850	PRDM16_interval_22	135	PS50280	SET_domain	domain_31	PRDM16	1	3301829	3301830	PRDM16	ENST00000511072	VARTRUE	0	0	0	-2.073	0	0	1
1	3301715	3301850	PRDM16_interval_22	135	PS50280	SET_domain	domain_31	PRDM16	1	3301830	3301837	PRDM16	ENST00000442529	VARFALSE	na	0	7	0.099	4.471339023	35.90787497	7
1	3301715	3301850	PRDM16_interval_22	135	PS50280	SET_domain	domain_31	PRDM16	1	3301837	3301838	PRDM16	ENST00000442529	VARTRUE	0	0	0	-2.073	0	0	1
1	3301715	3301850	PRDM16_interval_22	135	PS50280	SET_domain	domain_31	PRDM16	1	3301838	3301843	PRDM16	ENST00000378398	VARFALSE	na	0	5	-0.184	3.889561503	24.99558551	5
1	3301715	3301850	PRDM16_interval_22	135	PS50280	SET_domain	domain_31	PRDM16	1	3301843	3301844	PRDM16	ENST00000378398	VARTRUE	0	0	0	-2.073	0	0	1
1	3301715	3301850	PRDM16_interval_22	135	PS50280	SET_domain	domain_31	PRDM16	1	3301844	3301847	PRDM16	ENST00000441472	VARFALSE	na	0	3	-0.466	3.307783982	12.54583647	3
1	3301715	3301850	PRDM16_interval_22	135	PS50280	SET_domain	domain_31	PRDM16	1	3301847	3301848	PRDM16	ENST00000441472	VARTRUE	0	0	0	-2.073	0	0	1
1	3301715	3301850	PRDM16_interval_22	135	PS50280	SET_domain	domain_31	PRDM16	1	3301848	3301850	PRDM16	ENST00000511072	VARFALSE	na	0	2	-0.608	3.016895222	7.796622728	2
1	3301715	3301850	PRDM16_interval_3	135	SM00317	SET_domain	domain_11	PRDM16	1	3301715	3301721	PRDM16	ENST00000442529	VARFALSE	na	0	6	-0.043	4.180450263	30.13130062	6
1	3301715	3301850	PRDM16_interval_3	135	SM00317	SET_domain	domain_11	PRDM16	1	3301721	3301722	PRDM16	ENST00000442529	VARTRUE	0	0	0	-2.073	0	0	1
1	3301715	3301850	PRDM16_interval_3	135	SM00317	SET_domain	domain_11	PRDM16	1	3301722	3301727	PRDM16	ENST00000514189	VARFALSE	na	0	5	-0.184	3.889561503	24.99558551	5
1	3301715	3301850	PRDM16_interval_3	135	SM00317	SET_domain	domain_11	PRDM16	1	3301727	3301728	PRDM16	ENST00000514189	VARTRUE	0	0	0	-2.073	0	0	1
1	3301715	3301850	PRDM16_interval_3	135	SM00317	SET_domain	domain_11	PRDM16	1	3301728	3301741	PRDM16	ENST00000378398	VARFALSE	na	0	13	0.946	6.216671584	63.06076448	13
1	3301715	3301850	PRDM16_interval_3	135	SM00317	SET_domain	domain_11	PRDM16	1	3301741	3301742	PRDM16	ENST00000378398	VARTRUE	0	0	0	-2.073	0	0	1
1	3301715	3301850	PRDM16_interval_3	135	SM00317	SET_domain	domain_11	PRDM16	1	3301742	3301748	PRDM16	ENST00000463591	VARFALSE	na	0	6	-0.043	4.180450263	30.13130062	6
1	3301715	3301850	PRDM16_interval_3	135	SM00317	SET_domain	domain_11	PRDM16	1	3301748	3301749	PRDM16	ENST00000463591	VARTRUE	0	0	0	-2.073	0	0	1
1	3301715	3301850	PRDM16_interval_3	135	SM00317	SET_domain	domain_11	PRDM16	1	3301749	3301752	PRDM16	ENST00000378391	VARFALSE	na	0	3	-0.466	3.307783982	12.54583647	3
1	3301715	3301850	PRDM16_interval_3	135	SM00317	SET_domain	domain_11	PRDM16	1	3301752	3301753	PRDM16	ENST00000378391	VARTRUE	0	0	0	-2.073	0	0	1
1	3301715	3301850	PRDM16_interval_3	135	SM00317	SET_domain	domain_11	PRDM16	1	3301753	3301754	PRDM16	ENST00000514189	VARFALSE	na	0	1	-0.749	2.726006462	2.647544844	1
1	3301715	3301850	PRDM16_interval_3	135	SM00317	SET_domain	domain_11	PRDM16	1	3301754	3301755	PRDM16	ENST00000514189	VARTRUE	0	0	0	-2.073	0	0	1
1	3301715	3301850	PRDM16_interval_3	135	SM00317	SET_domain	domain_11	PRDM16	1	3301755	3301757	PRDM16	ENST00000511072	VARFALSE	na	0	2	-0.608	3.016895222	7.796622728	2
1	3301715	3301850	PRDM16_interval_3	135	SM00317	SET_domain	domain_11	PRDM16	1	3301757	3301758	PRDM16	ENST00000511072	VARTRUE	0	0	0	-2.073	0	0	1
1	3301715	3301850	PRDM16_interval_3	135	SM00317	SET_domain	domain_11	PRDM16	1	3301758	3301761	PRDM16	ENST00000378391	VARFALSE	na	0	3	-0.466	3.307783982	12.54583647	3
1	3301715	3301850	PRDM16_interval_3	135	SM00317	SET_domain	domain_11	PRDM16	1	3301761	3301762	PRDM16	ENST00000378391	VARTRUE	0	0	0	-2.073	0	0	1
1	3301715	3301850	PRDM16_interval_3	135	SM00317	SET_domain	domain_11	PRDM16	1	3301762	3301764	PRDM16	ENST00000442529	VARFALSE	na	0	2	-0.608	3.016895222	7.796622728	2
1	3301715	3301850	PRDM16_interval_3	135	SM00317	SET_domain	domain_11	PRDM16	1	3301764	3301765	PRDM16	ENST00000442529	VARTRUE	0	0	0	-2.073	0	0	1
1	3301715	3301850	PRDM16_interval_3	135	SM00317	SET_domain	domain_11	PRDM16	1	3301765	3301766	PRDM16	ENST00000514189	VARFALSE	na	0	1	-0.749	2.726006462	2.647544844	1
1	3301715	3301850	PRDM16_interval_3	135	SM00317	SET_domain	domain_11	PRDM16	1	3301766	3301767	PRDM16	ENST00000514189	VARTRUE	0	0	0	-2.073	0	0	1
1	3301715	3301850	PRDM16_interval_3	135	SM00317	SET_domain	domain_11	PRDM16	1	3301767	3301769	PRDM16	ENST00000378398	VARFALSE	na	0	2	-0.608	3.016895222	7.796622728	2
1	3301715	3301850	PRDM16_interval_3	135	SM00317	SET_domain	domain_11	PRDM16	1	3301769	3301770	PRDM16	ENST00000378398	VARTRUE	0	0	0	-2.073	0	0	1
1	3301715	3301850	PRDM16_interval_3	135	SM00317	SET_domain	domain_11	PRDM16	1	3301770	3301773	PRDM16	ENST00000442529	VARFALSE	na	0	3	-0.466	3.307783982	12.54583647	3
1	3301715	3301850	PRDM16_interval_3	135	SM00317	SET_domain	domain_11	PRDM16	1	3301773	3301774	PRDM16	ENST00000442529	VARTRUE	0	0	0	-2.073	0	0	1
1	3301715	3301850	PRDM16_interval_3	135	SM00317	SET_domain	domain_11	PRDM16	1	3301774	3301793	PRDM16	ENST00000378391	VARFALSE	na	0	19	1.794	7.962004145	78.52165211	19
1	3301715	3301850	PRDM16_interval_3	135	SM00317	SET_domain	domain_11	PRDM16	1	3301793	3301794	PRDM16	ENST00000378391	VARTRUE	0	0	0	-2.073	0	0	1
1	3301715	3301850	PRDM16_interval_3	135	SM00317	SET_domain	domain_11	PRDM16	1	3301794	3301795	PRDM16	ENST00000378391	VARTRUE	0	0	0	-2.073	0	0	1
1	3301715	3301850	PRDM16_interval_3	135	SM00317	SET_domain	domain_11	PRDM16	1	3301795	3301800	PRDM16	ENST00000378391	VARFALSE	na	0	5	-0.184	3.889561503	24.99558551	5
1	3301715	3301850	PRDM16_interval_3	135	SM00317	SET_domain	domain_11	PRDM16	1	3301800	3301801	PRDM16	ENST00000378391	VARTRUE	0	0	0	-2.073	0	0	1
1	3301715	3301850	PRDM16_interval_3	135	SM00317	SET_domain	domain_11	PRDM16	1	3301801	3301805	PRDM16	ENST00000514189	VARFALSE	na	0	4	-0.325	3.598672742	18.05831801	4
1	3301715	3301850	PRDM16_interval_3	135	SM00317	SET_domain	domain_11	PRDM16	1	3301805	3301806	PRDM16	ENST00000514189	VARTRUE	0	0	0	-2.073	0	0	1
1	3301715	3301850	PRDM16_interval_3	135	SM00317	SET_domain	domain_11	PRDM16	1	3301806	3301811	PRDM16	ENST00000378398	VARFALSE	na	0	5	-0.184	3.889561503	24.99558551	5
1	3301715	3301850	PRDM16_interval_3	135	SM00317	SET_domain	domain_11	PRDM16	1	3301811	3301812	PRDM16	ENST00000378398	VARTRUE	0	0	0	-2.073	0	0	1
1	3301715	3301850	PRDM16_interval_3	135	SM00317	SET_domain	domain_11	PRDM16	1	3301812	3301829	PRDM16	ENST00000511072	VARFALSE	na	0	17	1.511	7.380226625	74.7311651	17
1	3301715	3301850	PRDM16_interval_3	135	SM00317	SET_domain	domain_11	PRDM16	1	3301829	3301830	PRDM16	ENST00000511072	VARTRUE	0	0	0	-2.073	0	0	1
1	3301715	3301850	PRDM16_interval_3	135	SM00317	SET_domain	domain_11	PRDM16	1	3301830	3301837	PRDM16	ENST00000442529	VARFALSE	na	0	7	0.099	4.471339023	35.90787497	7
1	3301715	3301850	PRDM16_interval_3	135	SM00317	SET_domain	domain_11	PRDM16	1	3301837	3301838	PRDM16	ENST00000442529	VARTRUE	0	0	0	-2.073	0	0	1
1	3301715	3301850	PRDM16_interval_3	135	SM00317	SET_domain	domain_11	PRDM16	1	3301838	3301843	PRDM16	ENST00000378398	VARFALSE	na	0	5	-0.184	3.889561503	24.99558551	5
1	3301715	3301850	PRDM16_interval_3	135	SM00317	SET_domain	domain_11	PRDM16	1	3301843	3301844	PRDM16	ENST00000378398	VARTRUE	0	0	0	-2.073	0	0	1
1	3301715	3301850	PRDM16_interval_3	135	SM00317	SET_domain	domain_11	PRDM16	1	3301844	3301847	PRDM16	ENST00000441472	VARFALSE	na	0	3	-0.466	3.307783982	12.54583647	3
1	3301715	3301850	PRDM16_interval_3	135	SM00317	SET_domain	domain_11	PRDM16	1	3301847	3301848	PRDM16	ENST00000441472	VARTRUE	0	0	0	-2.073	0	0	1
1	3301715	3301850	PRDM16_interval_3	135	SM00317	SET_domain	domain_11	PRDM16	1	3301848	3301850	PRDM16	ENST00000511072	VARFALSE	na	0	2	-0.608	3.016895222	7.796622728	2
1	3313054	3313126	PRDM16_interval_23	72	PS50280	SET_domain	domain_31	PRDM16	1	3313054	3313075	PRDM16	ENST00000511072	VARFALSE	na	0	19.22	1.825	8.025999672	78.77154495	21
1	3313054	3313126	PRDM16_interval_23	72	PS50280	SET_domain	domain_31	PRDM16	1	3313075	3313076	PRDM16	ENST00000511072	VARTRUE	0	0	0	-2.073	0	0	1
1	3313054	3313126	PRDM16_interval_23	72	PS50280	SET_domain	domain_31	PRDM16	1	3313076	3313103	PRDM16	ENST00000378398	VARFALSE	na	0	25.87	2.764	9.960409927	87.50299186	27
1	3313054	3313126	PRDM16_interval_23	72	PS50280	SET_domain	domain_31	PRDM16	1	3313103	3313104	PRDM16	ENST00000378398	VARTRUE	0	0	0	-2.073	0	0	1
1	3313054	3313126	PRDM16_interval_23	72	PS50280	SET_domain	domain_31	PRDM16	1	3313104	3313113	PRDM16	ENST00000378391	VARFALSE	na	0.22	8.64	0.039	4.349155415	30.95459171	9
1	3313054	3313126	PRDM16_interval_23	72	PS50280	SET_domain	domain_31	PRDM16	1	3313113	3313114	PRDM16	ENST00000378391	VARTRUE	0	0	0	-2.073	0	0	1
1	3313054	3313126	PRDM16_interval_23	72	PS50280	SET_domain	domain_31	PRDM16	1	3313114	3313120	PRDM16	ENST00000378398	VARFALSE	na	0	5.71	-0.084	4.096092522	26.22446361	6
1	3313054	3313126	PRDM16_interval_23	72	PS50280	SET_domain	domain_31	PRDM16	1	3313120	3313121	PRDM16	ENST00000378398	VARTRUE	0	0	0	-2.073	0	0	1
1	3313054	3313126	PRDM16_interval_23	72	PS50280	SET_domain	domain_31	PRDM16	1	3313121	3313124	PRDM16	ENST00000442529	VARFALSE	na	0	2.83	-0.49	3.258332893	8.716963828	3
1	3313054	3313126	PRDM16_interval_23	72	PS50280	SET_domain	domain_31	PRDM16	1	3313124	3313125	PRDM16	ENST00000442529	VARTRUE	0	0	0	-2.073	0	0	1
1	3313054	3313126	PRDM16_interval_23	72	PS50280	SET_domain	domain_31	PRDM16	1	3313125	3313126	PRDM16	ENST00000442529	VARFALSE	na	0	0.94	-0.757	2.708553136	0.578991691	1
1	3313054	3313132	PRDM16_interval_4	78	SM00317	SET_domain	domain_11	PRDM16	1	3313054	3313075	PRDM16	ENST00000511072	VARFALSE	na	0	19.22	1.825	8.025999672	78.77154495	21
1	3313054	3313132	PRDM16_interval_4	78	SM00317	SET_domain	domain_11	PRDM16	1	3313075	3313076	PRDM16	ENST00000511072	VARTRUE	0	0	0	-2.073	0	0	1
1	3313054	3313132	PRDM16_interval_4	78	SM00317	SET_domain	domain_11	PRDM16	1	3313076	3313103	PRDM16	ENST00000378398	VARFALSE	na	0	25.87	2.764	9.960409927	87.50299186	27
1	3313054	3313132	PRDM16_interval_4	78	SM00317	SET_domain	domain_11	PRDM16	1	3313103	3313104	PRDM16	ENST00000378398	VARTRUE	0	0	0	-2.073	0	0	1
1	3313054	3313132	PRDM16_interval_4	78	SM00317	SET_domain	domain_11	PRDM16	1	3313104	3313113	PRDM16	ENST00000378391	VARFALSE	na	0.22	8.64	0.039	4.349155415	30.95459171	9
1	3313054	3313132	PRDM16_interval_4	78	SM00317	SET_domain	domain_11	PRDM16	1	3313113	3313114	PRDM16	ENST00000378391	VARTRUE	0	0	0	-2.073	0	0	1
1	3313054	3313132	PRDM16_interval_4	78	SM00317	SET_domain	domain_11	PRDM16	1	3313114	3313120	PRDM16	ENST00000378398	VARFALSE	na	0	5.71	-0.084	4.096092522	26.22446361	6
1	3313054	3313132	PRDM16_interval_4	78	SM00317	SET_domain	domain_11	PRDM16	1	3313120	3313121	PRDM16	ENST00000378398	VARTRUE	0	0	0	-2.073	0	0	1
1	3313054	3313132	PRDM16_interval_4	78	SM00317	SET_domain	domain_11	PRDM16	1	3313121	3313124	PRDM16	ENST00000442529	VARFALSE	na	0	2.83	-0.49	3.258332893	8.716963828	3
1	3313054	3313132	PRDM16_interval_4	78	SM00317	SET_domain	domain_11	PRDM16	1	3313124	3313125	PRDM16	ENST00000442529	VARTRUE	0	0	0	-2.073	0	0	1
1	3313054	3313132	PRDM16_interval_4	78	SM00317	SET_domain	domain_11	PRDM16	1	3313125	3313126	PRDM16	ENST00000442529	VARFALSE	na	0	0.94	-0.757	2.708553136	0.578991691	1
1	3313054	3313132	PRDM16_interval_4	78	SM00317	SET_domain	domain_11	PRDM16	1	3313126	3313127	PRDM16	ENST00000442529	VARTRUE	0	0	0	-2.073	0	0	1
1	3313054	3313132	PRDM16_interval_4	78	SM00317	SET_domain	domain_11	PRDM16	1	3313127	3313128	PRDM16	ENST00000509860	VARTRUE	0	0	0	-2.073	0	0	1
1	3313054	3313132	PRDM16_interval_4	78	SM00317	SET_domain	domain_11	PRDM16	1	3313128	3313157	PRDM16	ENST00000378391	VARFALSE,VARFALSE	na	0.1	27.43	2.852	10.14181531	88.34251728	4
1	3319365	3319428	PRDM16_interval_5	63	SM00355	Zinc_finger_C2H2_like	domain_12	PRDM16	1	3319364	3319367	PRDM16	ENST00000442529	VARFALSE	na	0	3	-0.466	3.307783982	12.54583647	2
1	3319365	3319428	PRDM16_interval_5	63	SM00355	Zinc_finger_C2H2_like	domain_12	PRDM16	1	3319367	3319368	PRDM16	ENST00000442529	VARTRUE	0	0	0	-2.073	0	0	1
1	3319365	3319428	PRDM16_interval_5	63	SM00355	Zinc_finger_C2H2_like	domain_12	PRDM16	1	3319368	3319369	PRDM16	ENST00000442529	VARTRUE	0	0	0	-2.073	0	0	1
1	3319365	3319428	PRDM16_interval_5	63	SM00355	Zinc_finger_C2H2_like	domain_12	PRDM16	1	3319369	3319370	PRDM16	ENST00000509860	VARTRUE	0	0	0	-2.073	0	0	1
1	3319365	3319428	PRDM16_interval_5	63	SM00355	Zinc_finger_C2H2_like	domain_12	PRDM16	1	3319370	3319377	PRDM16	ENST00000509860	VARFALSE	na	0	7	0.099	4.471339023	35.90787497	7
1	3319365	3319428	PRDM16_interval_5	63	SM00355	Zinc_finger_C2H2_like	domain_12	PRDM16	1	3319377	3319378	PRDM16	ENST00000509860	VARTRUE	0	0	0	-2.073	0	0	1
1	3319365	3319428	PRDM16_interval_5	63	SM00355	Zinc_finger_C2H2_like	domain_12	PRDM16	1	3319378	3319381	PRDM16	ENST00000270722	VARFALSE	na	0	3	-0.466	3.307783982	12.54583647	3
1	3319365	3319428	PRDM16_interval_5	63	SM00355	Zinc_finger_C2H2_like	domain_12	PRDM16	1	3319381	3319382	PRDM16	ENST00000270722	VARTRUE	0	0	0	-2.073	0	0	1
1	3319365	3319428	PRDM16_interval_5	63	SM00355	Zinc_finger_C2H2_like	domain_12	PRDM16	1	3319382	3319383	PRDM16	ENST00000378391	VARFALSE	na	0	1	-0.749	2.726006462	2.647544844	1
1	3319365	3319428	PRDM16_interval_5	63	SM00355	Zinc_finger_C2H2_like	domain_12	PRDM16	1	3319383	3319384	PRDM16	ENST00000378391	VARTRUE	0	0	0	-2.073	0	0	1
1	3319365	3319428	PRDM16_interval_5	63	SM00355	Zinc_finger_C2H2_like	domain_12	PRDM16	1	3319384	3319386	PRDM16	ENST00000511072	VARFALSE	na	0	2	-0.608	3.016895222	7.796622728	2
1	3319365	3319428	PRDM16_interval_5	63	SM00355	Zinc_finger_C2H2_like	domain_12	PRDM16	1	3319386	3319387	PRDM16	ENST00000511072	VARTRUE	0	0	0	-2.073	0	0	1
1	3319365	3319428	PRDM16_interval_5	63	SM00355	Zinc_finger_C2H2_like	domain_12	PRDM16	1	3319387	3319388	PRDM16	ENST00000442529	VARFALSE	na	0	1	-0.749	2.726006462	2.647544844	1
1	3319365	3319428	PRDM16_interval_5	63	SM00355	Zinc_finger_C2H2_like	domain_12	PRDM16	1	3319388	3319389	PRDM16	ENST00000442529	VARTRUE	0	0	0	-2.073	0	0	1
1	3319365	3319428	PRDM16_interval_5	63	SM00355	Zinc_finger_C2H2_like	domain_12	PRDM16	1	3319389	3319390	PRDM16	ENST00000509860	VARTRUE	0	0	0	-2.073	0	0	1
1	3319365	3319428	PRDM16_interval_5	63	SM00355	Zinc_finger_C2H2_like	domain_12	PRDM16	1	3319390	3319391	PRDM16	ENST00000509860	VARTRUE	0	0	0	-2.073	0	0	1
1	3319365	3319428	PRDM16_interval_5	63	SM00355	Zinc_finger_C2H2_like	domain_12	PRDM16	1	3319391	3319397	PRDM16	ENST00000378398	VARFALSE	na	0	6	-0.043	4.180450263	30.13130062	6
1	3319365	3319428	PRDM16_interval_5	63	SM00355	Zinc_finger_C2H2_like	domain_12	PRDM16	1	3319397	3319398	PRDM16	ENST00000378398	VARTRUE	0	0	0	-2.073	0	0	1
1	3319365	3319428	PRDM16_interval_5	63	SM00355	Zinc_finger_C2H2_like	domain_12	PRDM16	1	3319398	3319399	PRDM16	ENST00000270722	VARTRUE	0	0	0	-2.073	0	0	1
1	3319365	3319428	PRDM16_interval_5	63	SM00355	Zinc_finger_C2H2_like	domain_12	PRDM16	1	3319399	3319401	PRDM16	ENST00000442529	VARFALSE	na	0	2	-0.608	3.016895222	7.796622728	2
1	3319365	3319428	PRDM16_interval_5	63	SM00355	Zinc_finger_C2H2_like	domain_12	PRDM16	1	3319401	3319402	PRDM16	ENST00000442529	VARTRUE	0	0	0	-2.073	0	0	1
1	3319365	3319428	PRDM16_interval_5	63	SM00355	Zinc_finger_C2H2_like	domain_12	PRDM16	1	3319402	3319405	PRDM16	ENST00000378391	VARFALSE	na	0	3	-0.466	3.307783982	12.54583647	3
1	3319365	3319428	PRDM16_interval_5	63	SM00355	Zinc_finger_C2H2_like	domain_12	PRDM16	1	3319405	3319406	PRDM16	ENST00000378391	VARTRUE	0	0	0	-2.073	0	0	1
1	3319365	3319428	PRDM16_interval_5	63	SM00355	Zinc_finger_C2H2_like	domain_12	PRDM16	1	3319406	3319411	PRDM16	ENST00000442529	VARFALSE	na	0	5	-0.184	3.889561503	24.99558551	5
1	3319365	3319428	PRDM16_interval_5	63	SM00355	Zinc_finger_C2H2_like	domain_12	PRDM16	1	3319411	3319412	PRDM16	ENST00000442529	VARTRUE	0	0	0	-2.073	0	0	1
1	3319365	3319428	PRDM16_interval_5	63	SM00355	Zinc_finger_C2H2_like	domain_12	PRDM16	1	3319412	3319413	PRDM16	ENST00000378391	VARFALSE	na	0	1	-0.749	2.726006462	2.647544844	1
1	3319365	3319428	PRDM16_interval_5	63	SM00355	Zinc_finger_C2H2_like	domain_12	PRDM16	1	3319413	3319414	PRDM16	ENST00000378391	VARTRUE	0	0	0	-2.073	0	0	1
1	3319365	3319428	PRDM16_interval_5	63	SM00355	Zinc_finger_C2H2_like	domain_12	PRDM16	1	3319414	3319415	PRDM16	ENST00000511072	VARTRUE	0	0	0	-2.073	0	0	1
1	3319365	3319428	PRDM16_interval_5	63	SM00355	Zinc_finger_C2H2_like	domain_12	PRDM16	1	3319415	3319416	PRDM16	ENST00000270722	VARFALSE	na	0	1	-0.749	2.726006462	2.647544844	1
1	3319365	3319428	PRDM16_interval_5	63	SM00355	Zinc_finger_C2H2_like	domain_12	PRDM16	1	3319416	3319417	PRDM16	ENST00000270722	VARTRUE	0	0	0	-2.073	0	0	1
1	3319365	3319428	PRDM16_interval_5	63	SM00355	Zinc_finger_C2H2_like	domain_12	PRDM16	1	3319417	3319418	PRDM16	ENST00000511072	VARTRUE	0	0	0	-2.073	0	0	1
1	3319365	3319428	PRDM16_interval_5	63	SM00355	Zinc_finger_C2H2_like	domain_12	PRDM16	1	3319418	3319420	PRDM16	ENST00000511072	VARFALSE	na	0	2	-0.608	3.016895222	7.796622728	2
1	3319365	3319428	PRDM16_interval_5	63	SM00355	Zinc_finger_C2H2_like	domain_12	PRDM16	1	3319420	3319421	PRDM16	ENST00000511072	VARTRUE	0	0	0	-2.073	0	0	1
1	3319365	3319428	PRDM16_interval_5	63	SM00355	Zinc_finger_C2H2_like	domain_12	PRDM16	1	3319421	3319422	PRDM16	ENST00000378391	VARTRUE	0	0	0	-2.073	0	0	1
1	3319365	3319428	PRDM16_interval_5	63	SM00355	Zinc_finger_C2H2_like	domain_12	PRDM16	1	3319425	3319426	PRDM16	ENST00000378391	VARTRUE	0	0	0	-2.073	0	0	1
1	3319365	3319428	PRDM16_interval_5	63	SM00355	Zinc_finger_C2H2_like	domain_12	PRDM16	1	3319426	3319432	PRDM16	ENST00000442529	VARFALSE	na	0	6	-0.043	4.180450263	30.13130062	2
1	3319518	3319562	PRDM16_interval_6	44	SM00355	Zinc_finger_C2H2_like	domain_13	PRDM16	1	3319518	3319519	PRDM16	ENST00000378398	VARTRUE	0	0	0	-2.073	0	0	1
1	3319518	3319562	PRDM16_interval_6	44	SM00355	Zinc_finger_C2H2_like	domain_13	PRDM16	1	3319519	3319520	PRDM16	ENST00000442529	VARFALSE	na	0	1	-0.749	2.726006462	2.647544844	1
1	3319518	3319562	PRDM16_interval_6	44	SM00355	Zinc_finger_C2H2_like	domain_13	PRDM16	1	3319520	3319521	PRDM16	ENST00000442529	VARTRUE	0	0	0	-2.073	0	0	1
1	3319518	3319562	PRDM16_interval_6	44	SM00355	Zinc_finger_C2H2_like	domain_13	PRDM16	1	3319521	3319522	PRDM16	ENST00000378398	VARTRUE	0	0	0	-2.073	0	0	1
1	3319518	3319562	PRDM16_interval_6	44	SM00355	Zinc_finger_C2H2_like	domain_13	PRDM16	1	3319522	3319525	PRDM16	ENST00000511072	VARFALSE	na	0	2.97	-0.471	3.299057319	9.60466238	3
1	3319518	3319562	PRDM16_interval_6	44	SM00355	Zinc_finger_C2H2_like	domain_13	PRDM16	1	3319525	3319526	PRDM16	ENST00000511072	VARTRUE	0	0	0	-2.073	0	0	1
1	3319518	3319562	PRDM16_interval_6	44	SM00355	Zinc_finger_C2H2_like	domain_13	PRDM16	1	3319526	3319532	PRDM16	ENST00000270722	VARFALSE	na	0	5.94	-0.051	4.162996937	27.10816222	6
1	3319518	3319562	PRDM16_interval_6	44	SM00355	Zinc_finger_C2H2_like	domain_13	PRDM16	1	3319532	3319533	PRDM16	ENST00000270722	VARTRUE	0	0	0	-2.073	0	0	1
1	3319518	3319562	PRDM16_interval_6	44	SM00355	Zinc_finger_C2H2_like	domain_13	PRDM16	1	3319533	3319534	PRDM16	ENST00000511072	VARTRUE	0	0	0	-2.073	0	0	1
1	3319518	3319562	PRDM16_interval_6	44	SM00355	Zinc_finger_C2H2_like	domain_13	PRDM16	1	3319534	3319535	PRDM16	ENST00000270722	VARTRUE	0	0	0	-2.073	0	0	1
1	3319518	3319562	PRDM16_interval_6	44	SM00355	Zinc_finger_C2H2_like	domain_13	PRDM16	1	3319535	3319538	PRDM16	ENST00000509860	VARFALSE	na	0.67	2.97	-1.357	1.474059481	0.076391086	3
1	3319518	3319562	PRDM16_interval_6	44	SM00355	Zinc_finger_C2H2_like	domain_13	PRDM16	1	3319538	3319539	PRDM16	ENST00000509860	VARTRUE	0	0	0	-2.073	0	0	1
1	3319518	3319562	PRDM16_interval_6	44	SM00355	Zinc_finger_C2H2_like	domain_13	PRDM16	1	3319539	3319540	PRDM16	ENST00000514189	VARTRUE	0	0	0	-2.073	0	0	1
1	3319518	3319562	PRDM16_interval_6	44	SM00355	Zinc_finger_C2H2_like	domain_13	PRDM16	1	3319540	3319541	PRDM16	ENST00000270722	VARTRUE	0	0	0	-2.073	0	0	1
1	3319518	3319562	PRDM16_interval_6	44	SM00355	Zinc_finger_C2H2_like	domain_13	PRDM16	1	3319541	3319543	PRDM16	ENST00000378398	VARFALSE	na	0	1.98	-0.61	3.011077447	4.422832749	2
1	3319518	3319562	PRDM16_interval_6	44	SM00355	Zinc_finger_C2H2_like	domain_13	PRDM16	1	3319543	3319544	PRDM16	ENST00000378398	VARTRUE	0	0	0	-2.073	0	0	1
1	3319518	3319562	PRDM16_interval_6	44	SM00355	Zinc_finger_C2H2_like	domain_13	PRDM16	1	3319544	3319545	PRDM16	ENST00000378398	VARTRUE	0	0	0	-2.073	0	0	1
1	3319518	3319562	PRDM16_interval_6	44	SM00355	Zinc_finger_C2H2_like	domain_13	PRDM16	1	3319545	3319549	PRDM16	ENST00000511072	VARFALSE	na	0	3.96	-0.331	3.587037192	14.31635196	4
1	3319518	3319562	PRDM16_interval_6	44	SM00355	Zinc_finger_C2H2_like	domain_13	PRDM16	1	3319549	3319550	PRDM16	ENST00000511072	VARTRUE	0	0	0	-2.073	0	0	1
1	3319518	3319562	PRDM16_interval_6	44	SM00355	Zinc_finger_C2H2_like	domain_13	PRDM16	1	3319550	3319552	PRDM16	ENST00000511072	VARFALSE	na	0	1.98	-0.61	3.011077447	4.422832749	2
1	3319518	3319562	PRDM16_interval_6	44	SM00355	Zinc_finger_C2H2_like	domain_13	PRDM16	1	3319552	3319553	PRDM16	ENST00000511072	VARTRUE	0	0	0	-2.073	0	0	1
1	3319518	3319562	PRDM16_interval_6	44	SM00355	Zinc_finger_C2H2_like	domain_13	PRDM16	1	3319553	3319562	PRDM16	ENST00000441472	VARFALSE,VARFALSE	na	0	13.91	1.075	6.481380356	64.35631087	9
1	3321302	3321327	PRDM16_interval_7	25	SM00355	Zinc_finger_C2H2_like	domain_13	PRDM16	1	3321302	3321307	PRDM16	ENST00000441472	VARFALSE,VARFALSE	na	0	13.91	1.075	6.481380356	64.35631087	5
1	3321302	3321327	PRDM16_interval_7	25	SM00355	Zinc_finger_C2H2_like	domain_13	PRDM16	1	3321307	3321308	PRDM16	ENST00000441472	VARTRUE	0	0	0	-2.073	0	0	1
1	3321302	3321327	PRDM16_interval_7	25	SM00355	Zinc_finger_C2H2_like	domain_13	PRDM16	1	3321308	3321315	PRDM16	ENST00000509860	VARFALSE	na	0	7	0.099	4.471339023	35.90787497	7
1	3321302	3321327	PRDM16_interval_7	25	SM00355	Zinc_finger_C2H2_like	domain_13	PRDM16	1	3321315	3321316	PRDM16	ENST00000509860	VARTRUE	0	0	0	-2.073	0	0	1
1	3321302	3321327	PRDM16_interval_7	25	SM00355	Zinc_finger_C2H2_like	domain_13	PRDM16	1	3321316	3321322	PRDM16	ENST00000514189	VARFALSE	na	0	6	-0.043	4.180450263	30.13130062	6
1	3321302	3321327	PRDM16_interval_7	25	SM00355	Zinc_finger_C2H2_like	domain_13	PRDM16	1	3321322	3321323	PRDM16	ENST00000514189	VARTRUE	0	0	0	-2.073	0	0	1
1	3321302	3321327	PRDM16_interval_7	25	SM00355	Zinc_finger_C2H2_like	domain_13	PRDM16	1	3321323	3321328	PRDM16	ENST00000514189	VARFALSE	na	0	5	-0.184	3.889561503	24.99558551	4
1	3321342	3321411	PRDM16_interval_8	69	SM00355	Zinc_finger_C2H2_like	domain_14	PRDM16	1	3321338	3321348	PRDM16	ENST00000514189	VARFALSE	na	0.2	10	0.258	4.799241058	42.51368977	6
1	3321342	3321411	PRDM16_interval_8	69	SM00355	Zinc_finger_C2H2_like	domain_14	PRDM16	1	3321348	3321349	PRDM16	ENST00000514189	VARTRUE	0	0	0	-2.073	0	0	1
1	3321342	3321411	PRDM16_interval_8	69	SM00355	Zinc_finger_C2H2_like	domain_14	PRDM16	1	3321349	3321351	PRDM16	ENST00000511072	VARFALSE	na	0	2	-0.608	3.016895222	7.796622728	2
1	3321342	3321411	PRDM16_interval_8	69	SM00355	Zinc_finger_C2H2_like	domain_14	PRDM16	1	3321351	3321352	PRDM16	ENST00000511072	VARTRUE	0	0	0	-2.073	0	0	1
1	3321342	3321411	PRDM16_interval_8	69	SM00355	Zinc_finger_C2H2_like	domain_14	PRDM16	1	3321352	3321393	PRDM16	ENST00000514189	VARFALSE	na	0	41	4.901	14.36155687	95.63754242	41
1	3321342	3321411	PRDM16_interval_8	69	SM00355	Zinc_finger_C2H2_like	domain_14	PRDM16	1	3321393	3321394	PRDM16	ENST00000514189	VARTRUE	0	0	0	-2.073	0	0	1
1	3321342	3321411	PRDM16_interval_8	69	SM00355	Zinc_finger_C2H2_like	domain_14	PRDM16	1	3321394	3321395	PRDM16	ENST00000441472	VARTRUE	0	0	0	-2.073	0	0	1
1	3321342	3321411	PRDM16_interval_8	69	SM00355	Zinc_finger_C2H2_like	domain_14	PRDM16	1	3321395	3321411	PRDM16	ENST00000509860	VARFALSE	na	0	16	1.37	7.089337864	72.04933162	16
1	3321426	3321450	PRDM16_interval_9	24	SM00355	Zinc_finger_C2H2_like	domain_15	PRDM16	1	3321425	3321429	PRDM16	ENST00000378398	VARFALSE	na	0	4	-0.325	3.598672742	18.05831801	3
1	3321426	3321450	PRDM16_interval_9	24	SM00355	Zinc_finger_C2H2_like	domain_15	PRDM16	1	3321429	3321430	PRDM16	ENST00000378398	VARTRUE	0	0	0	-2.073	0	0	1
1	3321426	3321450	PRDM16_interval_9	24	SM00355	Zinc_finger_C2H2_like	domain_15	PRDM16	1	3321430	3321448	PRDM16	ENST00000270722	VARFALSE	na	0.11	18	1.507	7.371495611	73.13932014	18
1	3321426	3321450	PRDM16_interval_9	24	SM00355	Zinc_finger_C2H2_like	domain_15	PRDM16	1	3321448	3321449	PRDM16	ENST00000270722	VARTRUE	0	0	0	-2.073	0	0	1
1	3321426	3321450	PRDM16_interval_9	24	SM00355	Zinc_finger_C2H2_like	domain_15	PRDM16	1	3321449	3321450	PRDM16	ENST00000514189	VARFALSE,VARFALSE	na	0.04	27.27	2.909	10.25870134	88.53086207	1
1	3322058	3322106	PRDM16_interval_10	48	SM00355	Zinc_finger_C2H2_like	domain_15	PRDM16	1	3322058	3322086	PRDM16	ENST00000514189	VARFALSE,VARFALSE	na	0.04	27.27	2.909	10.25870134	88.53086207	28
1	3322058	3322106	PRDM16_interval_10	48	SM00355	Zinc_finger_C2H2_like	domain_15	PRDM16	1	3322086	3322087	PRDM16	ENST00000514189	VARTRUE	0	0	0	-2.073	0	0	1
1	3322058	3322106	PRDM16_interval_10	48	SM00355	Zinc_finger_C2H2_like	domain_15	PRDM16	1	3322087	3322091	PRDM16	ENST00000441472	VARFALSE	na	0	3.81	-0.352	3.543403878	13.43312249	4
1	3322058	3322106	PRDM16_interval_10	48	SM00355	Zinc_finger_C2H2_like	domain_15	PRDM16	1	3322091	3322092	PRDM16	ENST00000441472	VARTRUE	0	0	0	-2.073	0	0	1
1	3322058	3322106	PRDM16_interval_10	48	SM00355	Zinc_finger_C2H2_like	domain_15	PRDM16	1	3322092	3322093	PRDM16	ENST00000509860	VARTRUE	0	0	0	-2.073	0	0	1
1	3322058	3322106	PRDM16_interval_10	48	SM00355	Zinc_finger_C2H2_like	domain_15	PRDM16	1	3322093	3322094	PRDM16	ENST00000442529	VARFALSE	na	0	0.96	-0.754	2.714370911	0.629724949	1
1	3322058	3322106	PRDM16_interval_10	48	SM00355	Zinc_finger_C2H2_like	domain_15	PRDM16	1	3322094	3322095	PRDM16	ENST00000442529	VARTRUE	0	0	0	-2.073	0	0	1
1	3322058	3322106	PRDM16_interval_10	48	SM00355	Zinc_finger_C2H2_like	domain_15	PRDM16	1	3322095	3322110	PRDM16	ENST00000511072	VARFALSE	na	0.27	14.53	0.805	5.926302164	59.41251583	11
1	3322121	3322190	PRDM16_interval_11	69	SM00355	Zinc_finger_C2H2_like	domain_16	PRDM16	1	3322119	3322131	PRDM16	ENST00000378391	VARFALSE	na	0.17	11.82	0.555	5.410373606	51.35927033	10
1	3322121	3322190	PRDM16_interval_11	69	SM00355	Zinc_finger_C2H2_like	domain_16	PRDM16	1	3322131	3322132	PRDM16	ENST00000378391	VARTRUE	0	0	0	-2.073	0	0	1
1	3322121	3322190	PRDM16_interval_11	69	SM00355	Zinc_finger_C2H2_like	domain_16	PRDM16	1	3322132	3322151	PRDM16	ENST00000511072	VARFALSE	na	0.21	18.81	1.489	7.33473578	72.85867754	19
1	3322121	3322190	PRDM16_interval_11	69	SM00355	Zinc_finger_C2H2_like	domain_16	PRDM16	1	3322151	3322152	PRDM16	ENST00000511072	VARTRUE	0	0	0	-2.073	0	0	1
1	3322121	3322190	PRDM16_interval_11	69	SM00355	Zinc_finger_C2H2_like	domain_16	PRDM16	1	3322152	3322212	PRDM16	ENST00000511072	VARFALSE,VARFALSE	na	0.1	115.44	15.284	35.74294082	99.7578037	38
1	3322205	3322212	PRDM16_interval_12	7	SM00355	Zinc_finger_C2H2_like	domain_17	PRDM16	1	3322152	3322212	PRDM16	ENST00000511072	VARFALSE,VARFALSE	na	0.1	115.44	15.284	35.74294082	99.7578037	7
1	3327947	3328009	PRDM16_interval_13	62	SM00355	Zinc_finger_C2H2_like	domain_17	PRDM16	1	3327947	3328004	PRDM16	ENST00000511072	VARFALSE,VARFALSE	na	0.1	115.44	15.284	35.74294082	99.7578037	57
1	3327947	3328009	PRDM16_interval_13	62	SM00355	Zinc_finger_C2H2_like	domain_17	PRDM16	1	3328004	3328005	PRDM16	ENST00000511072	VARTRUE	0	0	0	-2.073	0	0	1
1	3327947	3328009	PRDM16_interval_13	62	SM00355	Zinc_finger_C2H2_like	domain_17	PRDM16	1	3328005	3328012	PRDM16	ENST00000441472	VARFALSE	na	0.29	7	-0.285	3.681428729	18.48039817	4
1	3328027	3328111	PRDM16_interval_14	84	SM00355	Zinc_finger_C2H2_like	domain_18	PRDM16	1	3328020	3328041	PRDM16	ENST00000514189	VARFALSE	na	0.1	21	1.944	8.271400162	80.71903231	14
1	3328027	3328111	PRDM16_interval_14	84	SM00355	Zinc_finger_C2H2_like	domain_18	PRDM16	1	3328041	3328042	PRDM16	ENST00000514189	VARTRUE	0	0	0	-2.073	0	0	1
1	3328027	3328111	PRDM16_interval_14	84	SM00355	Zinc_finger_C2H2_like	domain_18	PRDM16	1	3328042	3328046	PRDM16	ENST00000511072	VARFALSE	na	0	4	-0.325	3.598672742	18.05831801	4
1	3328027	3328111	PRDM16_interval_14	84	SM00355	Zinc_finger_C2H2_like	domain_18	PRDM16	1	3328046	3328047	PRDM16	ENST00000511072	VARTRUE	0	0	0	-2.073	0	0	1
1	3328027	3328111	PRDM16_interval_14	84	SM00355	Zinc_finger_C2H2_like	domain_18	PRDM16	1	3328047	3328052	PRDM16	ENST00000514189	VARFALSE	na	0	5	-0.184	3.889561503	24.99558551	5
1	3328027	3328111	PRDM16_interval_14	84	SM00355	Zinc_finger_C2H2_like	domain_18	PRDM16	1	3328052	3328053	PRDM16	ENST00000514189	VARTRUE	0	0	0	-2.073	0	0	1
1	3328027	3328111	PRDM16_interval_14	84	SM00355	Zinc_finger_C2H2_like	domain_18	PRDM16	1	3328053	3328060	PRDM16	ENST00000378391	VARFALSE	na	0	7	0.099	4.471339023	35.90787497	7
1	3328027	3328111	PRDM16_interval_14	84	SM00355	Zinc_finger_C2H2_like	domain_18	PRDM16	1	3328060	3328061	PRDM16	ENST00000378391	VARTRUE	0	0	0	-2.073	0	0	1
1	3328027	3328111	PRDM16_interval_14	84	SM00355	Zinc_finger_C2H2_like	domain_18	PRDM16	1	3328061	3328064	PRDM16	ENST00000441472	VARFALSE	na	0	3	-0.466	3.307783982	12.54583647	3
1	3328027	3328111	PRDM16_interval_14	84	SM00355	Zinc_finger_C2H2_like	domain_18	PRDM16	1	3328064	3328065	PRDM16	ENST00000441472	VARTRUE	0	0	0	-2.073	0	0	1
1	3328027	3328111	PRDM16_interval_14	84	SM00355	Zinc_finger_C2H2_like	domain_18	PRDM16	1	3328065	3328084	PRDM16	ENST00000509860	VARFALSE	na	0	19	1.794	7.962004145	78.52165211	19
1	3328027	3328111	PRDM16_interval_14	84	SM00355	Zinc_finger_C2H2_like	domain_18	PRDM16	1	3328084	3328085	PRDM16	ENST00000509860	VARTRUE	0	0	0	-2.073	0	0	1
1	3328027	3328111	PRDM16_interval_14	84	SM00355	Zinc_finger_C2H2_like	domain_18	PRDM16	1	3328085	3328086	PRDM16	ENST00000270722	VARTRUE	0	0	0	-2.073	0	0	1
1	3328027	3328111	PRDM16_interval_14	84	SM00355	Zinc_finger_C2H2_like	domain_18	PRDM16	1	3328086	3328096	PRDM16	ENST00000270722	VARFALSE	na	0.2	10	0.258	4.799241058	42.51368977	10
1	3328027	3328111	PRDM16_interval_14	84	SM00355	Zinc_finger_C2H2_like	domain_18	PRDM16	1	3328096	3328097	PRDM16	ENST00000270722	VARTRUE	0	0	0	-2.073	0	0	1
1	3328027	3328111	PRDM16_interval_14	84	SM00355	Zinc_finger_C2H2_like	domain_18	PRDM16	1	3328097	3328103	PRDM16	ENST00000441472	VARFALSE	na	0	6	-0.043	4.180450263	30.13130062	6
1	3328027	3328111	PRDM16_interval_14	84	SM00355	Zinc_finger_C2H2_like	domain_18	PRDM16	1	3328103	3328104	PRDM16	ENST00000441472	VARTRUE	0	0	0	-2.073	0	0	1
1	3328027	3328111	PRDM16_interval_14	84	SM00355	Zinc_finger_C2H2_like	domain_18	PRDM16	1	3328104	3328108	PRDM16	ENST00000509860	VARFALSE	na	0	4	-0.325	3.598672742	18.05831801	4
1	3328027	3328111	PRDM16_interval_14	84	SM00355	Zinc_finger_C2H2_like	domain_18	PRDM16	1	3328108	3328109	PRDM16	ENST00000509860	VARTRUE	0	0	0	-2.073	0	0	1
1	3328027	3328111	PRDM16_interval_14	84	SM00355	Zinc_finger_C2H2_like	domain_18	PRDM16	1	3328109	3328111	PRDM16	ENST00000511072	VARFALSE	na	0	2	-0.608	3.016895222	7.796622728	2
1	3334550	3334561	PRDM16_interval_15	11	SM00355	Zinc_finger_C2H2_like	domain_19	PRDM16	1	3334549	3334553	PRDM16	ENST00000270722	VARFALSE	na	0	3.96	-0.331	3.587037192	14.31635196	3
1	3334550	3334561	PRDM16_interval_15	11	SM00355	Zinc_finger_C2H2_like	domain_19	PRDM16	1	3334553	3334554	PRDM16	ENST00000270722	VARTRUE	0	0	0	-2.073	0	0	1
1	3334550	3334561	PRDM16_interval_15	11	SM00355	Zinc_finger_C2H2_like	domain_19	PRDM16	1	3334554	3334555	PRDM16	ENST00000378391	VARTRUE	0	0	0	-2.073	0	0	1
1	3334550	3334561	PRDM16_interval_15	11	SM00355	Zinc_finger_C2H2_like	domain_19	PRDM16	1	3334555	3334561	PRDM16	ENST00000270722	VARFALSE,VARFALSE,VARFALSE	na	0.02	87.92	11.503	27.95558096	99.4370485	6
1	3335230	3335288	PRDM16_interval_16	58	SM00355	Zinc_finger_C2H2_like	domain_19	PRDM16	1	3335230	3335308	PRDM16	ENST00000270722	VARFALSE,VARFALSE,VARFALSE	na	0.02	87.92	11.503	27.95558096	99.4370485	58
1	3335303	3335308	PRDM16_interval_17	5	SM00355	Zinc_finger_C2H2_like	domain_110	PRDM16	1	3335230	3335308	PRDM16	ENST00000270722	VARFALSE,VARFALSE,VARFALSE	na	0.02	87.92	11.503	27.95558096	99.4370485	5
1	3342144	3342211	PRDM16_interval_18	67	SM00355	Zinc_finger_C2H2_like	domain_110	PRDM16	1	3342144	3342148	PRDM16	ENST00000270722	VARFALSE,VARFALSE,VARFALSE	na	0.02	87.92	11.503	27.95558096	99.4370485	4
1	3342144	3342211	PRDM16_interval_18	67	SM00355	Zinc_finger_C2H2_like	domain_110	PRDM16	1	3342148	3342149	PRDM16	ENST00000270722	VARTRUE	0	0	0	-2.073	0	0	1
1	3342144	3342211	PRDM16_interval_18	67	SM00355	Zinc_finger_C2H2_like	domain_110	PRDM16	1	3342149	3342157	PRDM16	ENST00000509860	VARFALSE	na	0	8	0.24	4.762227783	41.91831007	8
1	3342144	3342211	PRDM16_interval_18	67	SM00355	Zinc_finger_C2H2_like	domain_110	PRDM16	1	3342157	3342158	PRDM16	ENST00000509860	VARTRUE	0	0	0	-2.073	0	0	1
1	3342144	3342211	PRDM16_interval_18	67	SM00355	Zinc_finger_C2H2_like	domain_110	PRDM16	1	3342158	3342191	PRDM16	ENST00000270722	VARFALSE	na	0.12	33	3.613	11.70759044	92.02692713	33
1	3342144	3342211	PRDM16_interval_18	67	SM00355	Zinc_finger_C2H2_like	domain_110	PRDM16	1	3342191	3342192	PRDM16	ENST00000270722	VARTRUE	0	0	0	-2.073	0	0	1
1	3342144	3342211	PRDM16_interval_18	67	SM00355	Zinc_finger_C2H2_like	domain_110	PRDM16	1	3342192	3342196	PRDM16	ENST00000378398	VARFALSE	na	0	4	-0.325	3.598672742	18.05831801	4
1	3342144	3342211	PRDM16_interval_18	67	SM00355	Zinc_finger_C2H2_like	domain_110	PRDM16	1	3342196	3342197	PRDM16	ENST00000378398	VARTRUE	0	0	0	-2.073	0	0	1
1	3342144	3342211	PRDM16_interval_18	67	SM00355	Zinc_finger_C2H2_like	domain_110	PRDM16	1	3342197	3342200	PRDM16	ENST00000441472	VARFALSE	na	0	3	-0.466	3.307783982	12.54583647	3
1	3342144	3342211	PRDM16_interval_18	67	SM00355	Zinc_finger_C2H2_like	domain_110	PRDM16	1	3342200	3342201	PRDM16	ENST00000441472	VARTRUE	0	0	0	-2.073	0	0	1
1	3342144	3342211	PRDM16_interval_18	67	SM00355	Zinc_finger_C2H2_like	domain_110	PRDM16	1	3342201	3342230	PRDM16	ENST00000514189	VARFALSE	na	0	29	3.206	10.87089175	90.53374186	10
1	3342226	3342295	PRDM16_interval_19	69	SM00355	Zinc_finger_C2H2_like	domain_111	PRDM16	1	3342201	3342230	PRDM16	ENST00000514189	VARFALSE	na	0	29	3.206	10.87089175	90.53374186	4
1	3342226	3342295	PRDM16_interval_19	69	SM00355	Zinc_finger_C2H2_like	domain_111	PRDM16	1	3342230	3342231	PRDM16	ENST00000514189	VARTRUE	0	0	0	-2.073	0	0	1
1	3342226	3342295	PRDM16_interval_19	69	SM00355	Zinc_finger_C2H2_like	domain_111	PRDM16	1	3342231	3342247	PRDM16	ENST00000511072	VARFALSE	na	0	16	1.37	7.089337864	72.04933162	16
1	3342226	3342295	PRDM16_interval_19	69	SM00355	Zinc_finger_C2H2_like	domain_111	PRDM16	1	3342247	3342248	PRDM16	ENST00000511072	VARTRUE	0	0	0	-2.073	0	0	1
1	3342226	3342295	PRDM16_interval_19	69	SM00355	Zinc_finger_C2H2_like	domain_111	PRDM16	1	3342248	3342249	PRDM16	ENST00000509860	VARTRUE	0	0	0	-2.073	0	0	1
1	3342226	3342295	PRDM16_interval_19	69	SM00355	Zinc_finger_C2H2_like	domain_111	PRDM16	1	3342249	3342283	PRDM16	ENST00000514189	VARFALSE	na	0.12	34	3.754	11.99847929	92.60262666	34
1	3342226	3342295	PRDM16_interval_19	69	SM00355	Zinc_finger_C2H2_like	domain_111	PRDM16	1	3342283	3342284	PRDM16	ENST00000514189	VARTRUE	0	0	0	-2.073	0	0	1
1	3342226	3342295	PRDM16_interval_19	69	SM00355	Zinc_finger_C2H2_like	domain_111	PRDM16	1	3342284	3342292	PRDM16	ENST00000511072	VARFALSE	na	0	8	0.24	4.762227783	41.91831007	8
1	3342226	3342295	PRDM16_interval_19	69	SM00355	Zinc_finger_C2H2_like	domain_111	PRDM16	1	3342292	3342293	PRDM16	ENST00000511072	VARTRUE	0	0	0	-2.073	0	0	1
1	3342226	3342295	PRDM16_interval_19	69	SM00355	Zinc_finger_C2H2_like	domain_111	PRDM16	1	3342293	3342301	PRDM16	ENST00000441472	VARFALSE	na	0.25	8	-0.091	4.081271474	26.14631724	2
1	6166708	6166839	CHD5_interval_31	131	PF08074	CHD_C_terminal_2	domain_27	CHD5	1	6166702	6166713	CHD5	ENST00000475121	VARFALSE	na	0	10.17	0.546	5.393456393	51.29692553	5
1	6166708	6166839	CHD5_interval_31	131	PF08074	CHD_C_terminal_2	domain_27	CHD5	1	6166713	6166714	CHD5	ENST00000475121	VARTRUE	0	0	0	-2.073	0	0	1
1	6166708	6166839	CHD5_interval_31	131	PF08074	CHD_C_terminal_2	domain_27	CHD5	1	6166714	6166725	CHD5	ENST00000378021	VARFALSE	na	0	10.5	0.593	5.489449683	51.74923372	11
1	6166708	6166839	CHD5_interval_31	131	PF08074	CHD_C_terminal_2	domain_27	CHD5	1	6166725	6166726	CHD5	ENST00000378021	VARTRUE	0	0	0	-2.073	0	0	1
1	6166708	6166839	CHD5_interval_31	131	PF08074	CHD_C_terminal_2	domain_27	CHD5	1	6166726	6166748	CHD5	ENST00000475121	VARFALSE	na	0.27	21.47	1.786	7.945074122	77.44424579	22
1	6166708	6166839	CHD5_interval_31	131	PF08074	CHD_C_terminal_2	domain_27	CHD5	1	6166748	6166749	CHD5	ENST00000475121	VARTRUE	0	0	0	-2.073	0	0	1
1	6166708	6166839	CHD5_interval_31	131	PF08074	CHD_C_terminal_2	domain_27	CHD5	1	6166749	6166750	CHD5	ENST00000262450	VARTRUE	0	0	0	-2.073	0	0	1
1	6166708	6166839	CHD5_interval_31	131	PF08074	CHD_C_terminal_2	domain_27	CHD5	1	6166750	6166767	CHD5	ENST00000475121	VARFALSE	na	0.12	16.76	1.319	6.983555366	69.88285891	17
1	6166708	6166839	CHD5_interval_31	131	PF08074	CHD_C_terminal_2	domain_27	CHD5	1	6166767	6166768	CHD5	ENST00000475121	VARTRUE	0	0	0	-2.073	0	0	1
1	6166708	6166839	CHD5_interval_31	131	PF08074	CHD_C_terminal_2	domain_27	CHD5	1	6166768	6166790	CHD5	ENST00000262450	VARFALSE	na	0.09	21.78	2.067	8.525531483	81.2741983	22
1	6166708	6166839	CHD5_interval_31	131	PF08074	CHD_C_terminal_2	domain_27	CHD5	1	6166790	6166791	CHD5	ENST00000262450	VARTRUE	0	0	0	-2.073	0	0	1
1	6166708	6166839	CHD5_interval_31	131	PF08074	CHD_C_terminal_2	domain_27	CHD5	1	6166791	6166794	CHD5	ENST00000262450	VARFALSE	na	0	2.97	-0.471	3.299057319	9.60466238	3
1	6166708	6166839	CHD5_interval_31	131	PF08074	CHD_C_terminal_2	domain_27	CHD5	1	6166794	6166795	CHD5	ENST00000262450	VARTRUE	0	0	0	-2.073	0	0	1
1	6166708	6166839	CHD5_interval_31	131	PF08074	CHD_C_terminal_2	domain_27	CHD5	1	6166795	6166797	CHD5	ENST00000262450	VARFALSE	na	0	1.98	-0.61	3.011077447	4.422832749	2
1	6166708	6166839	CHD5_interval_31	131	PF08074	CHD_C_terminal_2	domain_27	CHD5	1	6166797	6166798	CHD5	ENST00000262450	VARTRUE	0	0	0	-2.073	0	0	1
1	6166708	6166839	CHD5_interval_31	131	PF08074	CHD_C_terminal_2	domain_27	CHD5	1	6166798	6166805	CHD5	ENST00000262450	VARFALSE	na	0	6.93	0.089	4.45097681	32.13073051	7
1	6166708	6166839	CHD5_interval_31	131	PF08074	CHD_C_terminal_2	domain_27	CHD5	1	6166805	6166806	CHD5	ENST00000262450	VARTRUE	0	0	0	-2.073	0	0	1
1	6166708	6166839	CHD5_interval_31	131	PF08074	CHD_C_terminal_2	domain_27	CHD5	1	6166806	6166811	CHD5	ENST00000262450	VARFALSE	na	0.4	4.95	-0.72	2.785480877	2.881737232	5
1	6166708	6166839	CHD5_interval_31	131	PF08074	CHD_C_terminal_2	domain_27	CHD5	1	6166811	6166812	CHD5	ENST00000262450	VARTRUE	0	0	0	-2.073	0	0	1
1	6166708	6166839	CHD5_interval_31	131	PF08074	CHD_C_terminal_2	domain_27	CHD5	1	6166812	6166821	CHD5	ENST00000378021	VARFALSE	na	0	8.91	0.369	5.026936555	43.78248633	9
1	6166708	6166839	CHD5_interval_31	131	PF08074	CHD_C_terminal_2	domain_27	CHD5	1	6166821	6166822	CHD5	ENST00000378021	VARTRUE	0	0	0	-2.073	0	0	1
1	6166708	6166839	CHD5_interval_31	131	PF08074	CHD_C_terminal_2	domain_27	CHD5	1	6166822	6166830	CHD5	ENST00000262450	VARFALSE	na	0	7.92	0.229	4.738956682	37.73069699	8
1	6166708	6166839	CHD5_interval_31	131	PF08074	CHD_C_terminal_2	domain_27	CHD5	1	6166830	6166831	CHD5	ENST00000262450	VARTRUE	0	0	0	-2.073	0	0	1
1	6166708	6166839	CHD5_interval_31	131	PF08074	CHD_C_terminal_2	domain_27	CHD5	1	6166831	6166839	CHD5	ENST00000262450	VARFALSE	na	0	7.92	0.229	4.738956682	37.73069699	8
1	6169854	6170050	CHD5_interval_30	196	PF08074	CHD_C_terminal_2	domain_27	CHD5	1	6169854	6169867	CHD5	ENST00000262450	VARTRUE	0	0	0	-2.073	0	0	13
1	6169854	6170050	CHD5_interval_30	196	PF08074	CHD_C_terminal_2	domain_27	CHD5	1	6169867	6169872	CHD5	ENST00000378021	VARFALSE	na	0	4.95	-0.191	3.875017065	20.34563003	5
1	6169854	6170050	CHD5_interval_30	196	PF08074	CHD_C_terminal_2	domain_27	CHD5	1	6169872	6169873	CHD5	ENST00000378021	VARTRUE	0	0	0	-2.073	0	0	1
1	6169854	6170050	CHD5_interval_30	196	PF08074	CHD_C_terminal_2	domain_27	CHD5	1	6169873	6169893	CHD5	ENST00000262450	VARFALSE	na	0	19.8	1.907	8.194715153	79.24145852	20
1	6169854	6170050	CHD5_interval_30	196	PF08074	CHD_C_terminal_2	domain_27	CHD5	1	6169893	6169894	CHD5	ENST00000262450	VARTRUE	0	0	0	-2.073	0	0	1
1	6169854	6170050	CHD5_interval_30	196	PF08074	CHD_C_terminal_2	domain_27	CHD5	1	6169894	6169899	CHD5	ENST00000378021	VARFALSE	na	0	4.95	-0.191	3.875017065	20.34563003	5
1	6169854	6170050	CHD5_interval_30	196	PF08074	CHD_C_terminal_2	domain_27	CHD5	1	6169899	6169900	CHD5	ENST00000378021	VARTRUE	0	0	0	-2.073	0	0	1
1	6169854	6170050	CHD5_interval_30	196	PF08074	CHD_C_terminal_2	domain_27	CHD5	1	6169900	6169949	CHD5	ENST00000262450	VARFALSE	na	0.08	48.51	5.856	16.32822713	96.95710864	49
1	6169854	6170050	CHD5_interval_30	196	PF08074	CHD_C_terminal_2	domain_27	CHD5	1	6169949	6169950	CHD5	ENST00000262450	VARTRUE	0	0	0	-2.073	0	0	1
1	6169854	6170050	CHD5_interval_30	196	PF08074	CHD_C_terminal_2	domain_27	CHD5	1	6169950	6169951	CHD5	ENST00000262450	VARTRUE	0	0	0	-2.073	0	0	1
1	6169854	6170050	CHD5_interval_30	196	PF08074	CHD_C_terminal_2	domain_27	CHD5	1	6169951	6169952	CHD5	ENST00000262450	VARFALSE	na	0	0.99	-0.75	2.723097574	0.981270352	1
1	6169854	6170050	CHD5_interval_30	196	PF08074	CHD_C_terminal_2	domain_27	CHD5	1	6169952	6169953	CHD5	ENST00000262450	VARTRUE	0	0	0	-2.073	0	0	1
1	6169854	6170050	CHD5_interval_30	196	PF08074	CHD_C_terminal_2	domain_27	CHD5	1	6169953	6169954	CHD5	ENST00000262450	VARTRUE	0	0	0	-2.073	0	0	1
1	6169854	6170050	CHD5_interval_30	196	PF08074	CHD_C_terminal_2	domain_27	CHD5	1	6169954	6169955	CHD5	ENST00000378021	VARFALSE	na	0	0.99	-0.75	2.723097574	0.981270352	1
1	6169854	6170050	CHD5_interval_30	196	PF08074	CHD_C_terminal_2	domain_27	CHD5	1	6169955	6169956	CHD5	ENST00000378021	VARTRUE	0	0	0	-2.073	0	0	1
1	6169854	6170050	CHD5_interval_30	196	PF08074	CHD_C_terminal_2	domain_27	CHD5	1	6169956	6169968	CHD5	ENST00000262450	VARFALSE	na	0	11.88	0.788	5.890876173	57.4203578	12
1	6169854	6170050	CHD5_interval_30	196	PF08074	CHD_C_terminal_2	domain_27	CHD5	1	6169968	6169969	CHD5	ENST00000262450	VARTRUE	0	0	0	-2.073	0	0	1
1	6169854	6170050	CHD5_interval_30	196	PF08074	CHD_C_terminal_2	domain_27	CHD5	1	6169969	6169988	CHD5	ENST00000262450	VARFALSE	na	0	18.69	1.75	7.871828629	77.12241882	19
1	6169854	6170050	CHD5_interval_30	196	PF08074	CHD_C_terminal_2	domain_27	CHD5	1	6169988	6169989	CHD5	ENST00000262450	VARTRUE	0	0	0	-2.073	0	0	1
1	6169854	6170050	CHD5_interval_30	196	PF08074	CHD_C_terminal_2	domain_27	CHD5	1	6169989	6169992	CHD5	ENST00000262450	VARFALSE	na	0	2.91	-0.479	3.281603994	9.02429154	3
1	6169854	6170050	CHD5_interval_30	196	PF08074	CHD_C_terminal_2	domain_27	CHD5	1	6169992	6169993	CHD5	ENST00000262450	VARTRUE	0	0	0	-2.073	0	0	1
1	6169854	6170050	CHD5_interval_30	196	PF08074	CHD_C_terminal_2	domain_27	CHD5	1	6169993	6170004	CHD5	ENST00000378021	VARFALSE	na	0.18	10.44	0.347	4.981708632	43.22783399	11
1	6169854	6170050	CHD5_interval_30	196	PF08074	CHD_C_terminal_2	domain_27	CHD5	1	6170004	6170005	CHD5	ENST00000378021	VARTRUE	0	0	0	-2.073	0	0	1
1	6169854	6170050	CHD5_interval_30	196	PF08074	CHD_C_terminal_2	domain_27	CHD5	1	6170005	6170012	CHD5	ENST00000378021	VARFALSE	na	0	6.28	-0.003	4.261899116	30.62416225	7
1	6169854	6170050	CHD5_interval_30	196	PF08074	CHD_C_terminal_2	domain_27	CHD5	1	6170012	6170013	CHD5	ENST00000378021	VARTRUE	0	0	0	-2.073	0	0	1
1	6169854	6170050	CHD5_interval_30	196	PF08074	CHD_C_terminal_2	domain_27	CHD5	1	6170013	6170050	CHD5	ENST00000378021	VARFALSE,VARFALSE	na	0.05	74.96	9.632	24.10394872	99.07508061	37
1	6170453	6170586	CHD5_interval_29	133	PF08074	CHD_C_terminal_2	domain_27	CHD5	1	6170453	6170499	CHD5	ENST00000378021	VARFALSE,VARFALSE	na	0.05	74.96	9.632	24.10394872	99.07508061	46
1	6170453	6170586	CHD5_interval_29	133	PF08074	CHD_C_terminal_2	domain_27	CHD5	1	6170499	6170500	CHD5	ENST00000378021	VARTRUE	0	0	0	-2.073	0	0	1
1	6170453	6170586	CHD5_interval_29	133	PF08074	CHD_C_terminal_2	domain_27	CHD5	1	6170500	6170523	CHD5	ENST00000378021	VARFALSE	na	0	23	2.359	9.125559186	84.94700874	23
1	6170453	6170586	CHD5_interval_29	133	PF08074	CHD_C_terminal_2	domain_27	CHD5	1	6170523	6170524	CHD5	ENST00000378021	VARTRUE	0	0	0	-2.073	0	0	1
1	6170453	6170586	CHD5_interval_29	133	PF08074	CHD_C_terminal_2	domain_27	CHD5	1	6170524	6170527	CHD5	ENST00000262450	VARFALSE	na	0	3	-0.466	3.307783982	12.28401258	3
1	6170453	6170586	CHD5_interval_29	133	PF08074	CHD_C_terminal_2	domain_27	CHD5	1	6170527	6170528	CHD5	ENST00000262450	VARTRUE	0	0	0	-2.073	0	0	1
1	6170453	6170586	CHD5_interval_29	133	PF08074	CHD_C_terminal_2	domain_27	CHD5	1	6170528	6170530	CHD5	ENST00000262450	VARFALSE	na	0	2	-0.608	3.016895222	7.796622728	2
1	6170453	6170586	CHD5_interval_29	133	PF08074	CHD_C_terminal_2	domain_27	CHD5	1	6170530	6170531	CHD5	ENST00000262450	VARTRUE	0	0	0	-2.073	0	0	1
1	6170453	6170586	CHD5_interval_29	133	PF08074	CHD_C_terminal_2	domain_27	CHD5	1	6170531	6170539	CHD5	ENST00000262450	VARFALSE	na	0	8	0.24	4.762227783	41.91831007	8
1	6170453	6170586	CHD5_interval_29	133	PF08074	CHD_C_terminal_2	domain_27	CHD5	1	6170539	6170540	CHD5	ENST00000262450	VARTRUE	0	0	0	-2.073	0	0	1
1	6170453	6170586	CHD5_interval_29	133	PF08074	CHD_C_terminal_2	domain_27	CHD5	1	6170540	6170544	CHD5	ENST00000262450	VARFALSE	na	0	4	-0.325	3.598672742	18.05831801	4
1	6170453	6170586	CHD5_interval_29	133	PF08074	CHD_C_terminal_2	domain_27	CHD5	1	6170544	6170545	CHD5	ENST00000262450	VARTRUE	0	0	0	-2.073	0	0	1
1	6170453	6170586	CHD5_interval_29	133	PF08074	CHD_C_terminal_2	domain_27	CHD5	1	6170545	6170546	CHD5	ENST00000262450	VARTRUE	0	0	0	-2.073	0	0	1
1	6170453	6170586	CHD5_interval_29	133	PF08074	CHD_C_terminal_2	domain_27	CHD5	1	6170546	6170586	CHD5	ENST00000378021	VARFALSE	na	0.15	40	4.562	13.66209975	94.92652858	40
1	6171834	6171893	CHD5_interval_28	59	PF08074	CHD_C_terminal_2	domain_27	CHD5	1	6171834	6171835	CHD5	ENST00000378021	VARTRUE	0	0	0	-2.073	0	0	1
1	6171834	6171893	CHD5_interval_28	59	PF08074	CHD_C_terminal_2	domain_27	CHD5	1	6171835	6171838	CHD5	ENST00000378021	VARFALSE	na	0	3	-0.466	3.307783982	12.28401258	3
1	6171834	6171893	CHD5_interval_28	59	PF08074	CHD_C_terminal_2	domain_27	CHD5	1	6171838	6171839	CHD5	ENST00000378021	VARTRUE	0	0	0	-2.073	0	0	1
1	6171834	6171893	CHD5_interval_28	59	PF08074	CHD_C_terminal_2	domain_27	CHD5	1	6171839	6171846	CHD5	ENST00000378021	VARFALSE	na	0	7	0.099	4.471339023	35.90787497	7
1	6171834	6171893	CHD5_interval_28	59	PF08074	CHD_C_terminal_2	domain_27	CHD5	1	6171846	6171847	CHD5	ENST00000378021	VARTRUE	0	0	0	-2.073	0	0	1
1	6171834	6171893	CHD5_interval_28	59	PF08074	CHD_C_terminal_2	domain_27	CHD5	1	6171847	6171867	CHD5	ENST00000378021	VARFALSE	na	0	20	1.935	8.252892905	80.50620661	20
1	6171834	6171893	CHD5_interval_28	59	PF08074	CHD_C_terminal_2	domain_27	CHD5	1	6171867	6171868	CHD5	ENST00000378021	VARTRUE	0	0	0	-2.073	0	0	1
1	6171834	6171893	CHD5_interval_28	59	PF08074	CHD_C_terminal_2	domain_27	CHD5	1	6171868	6171869	CHD5	ENST00000262450	VARTRUE	0	0	0	-2.073	0	0	1
1	6171834	6171893	CHD5_interval_28	59	PF08074	CHD_C_terminal_2	domain_27	CHD5	1	6171869	6171873	CHD5	ENST00000262450	VARFALSE	na	0.5	4	-0.986	2.236746453	0.248675471	4
1	6171834	6171893	CHD5_interval_28	59	PF08074	CHD_C_terminal_2	domain_27	CHD5	1	6171873	6171874	CHD5	ENST00000262450	VARTRUE	0	0	0	-2.073	0	0	1
1	6171834	6171893	CHD5_interval_28	59	PF08074	CHD_C_terminal_2	domain_27	CHD5	1	6171874	6171879	CHD5	ENST00000262450	VARFALSE	na	0	5	-0.184	3.889561503	24.85954726	5
1	6171834	6171893	CHD5_interval_28	59	PF08074	CHD_C_terminal_2	domain_27	CHD5	1	6171879	6171880	CHD5	ENST00000262450	VARTRUE	0	0	0	-2.073	0	0	1
1	6171834	6171893	CHD5_interval_28	59	PF08074	CHD_C_terminal_2	domain_27	CHD5	1	6171880	6171881	CHD5	ENST00000378021	VARTRUE	0	0	0	-2.073	0	0	1
1	6171834	6171893	CHD5_interval_28	59	PF08074	CHD_C_terminal_2	domain_27	CHD5	1	6171881	6171888	CHD5	ENST00000378021	VARFALSE	na	0.29	7	-0.285	3.681428729	18.48039817	7
1	6171834	6171893	CHD5_interval_28	59	PF08074	CHD_C_terminal_2	domain_27	CHD5	1	6171888	6171889	CHD5	ENST00000378021	VARTRUE	0	0	0	-2.073	0	0	1
1	6171834	6171893	CHD5_interval_28	59	PF08074	CHD_C_terminal_2	domain_27	CHD5	1	6171889	6171892	CHD5	ENST00000262450	VARFALSE	na	0	3	-0.466	3.307783982	12.28401258	3
1	6171834	6171893	CHD5_interval_28	59	PF08074	CHD_C_terminal_2	domain_27	CHD5	1	6171892	6171893	CHD5	ENST00000262450	VARTRUE	0	0	0	-2.073	0	0	1
1	6184119	6184167	CHD5_interval_27	48	PF06461	Domain_of_unknown_function_DUF1086	domain_26	CHD5	1	6184116	6184129	CHD5	ENST00000378021	VARFALSE	na	0	13	0.946	6.216671584	63.06076448	10
1	6184119	6184167	CHD5_interval_27	48	PF06461	Domain_of_unknown_function_DUF1086	domain_26	CHD5	1	6184129	6184130	CHD5	ENST00000378021	VARTRUE	0	0	0	-2.073	0	0	1
1	6184119	6184167	CHD5_interval_27	48	PF06461	Domain_of_unknown_function_DUF1086	domain_26	CHD5	1	6184130	6184131	CHD5	ENST00000378021	VARTRUE	0	0	0	-2.073	0	0	1
1	6184119	6184167	CHD5_interval_27	48	PF06461	Domain_of_unknown_function_DUF1086	domain_26	CHD5	1	6184131	6184144	CHD5	ENST00000262450	VARFALSE	na	0.15	12.95	0.741	5.793554398	56.71044405	13
1	6184119	6184167	CHD5_interval_27	48	PF06461	Domain_of_unknown_function_DUF1086	domain_26	CHD5	1	6184144	6184145	CHD5	ENST00000262450	VARTRUE	0	0	0	-2.073	0	0	1
1	6184119	6184167	CHD5_interval_27	48	PF06461	Domain_of_unknown_function_DUF1086	domain_26	CHD5	1	6184145	6184167	CHD5	ENST00000262450	VARFALSE,VARFALSE	na	0	27.78	3.034	10.51600746	89.26479566	22
1	6184576	6184721	CHD5_interval_26	145	PF06461	Domain_of_unknown_function_DUF1086	domain_26	CHD5	1	6184576	6184582	CHD5	ENST00000262450	VARFALSE,VARFALSE	na	0	27.78	3.034	10.51600746	89.26479566	6
1	6184576	6184721	CHD5_interval_26	145	PF06461	Domain_of_unknown_function_DUF1086	domain_26	CHD5	1	6184582	6184587	CHD5	ENST00000262450	VARTRUE	0	0	0	-2.073	0	0	5
1	6184576	6184721	CHD5_interval_26	145	PF06461	Domain_of_unknown_function_DUF1086	domain_26	CHD5	1	6184587	6184588	CHD5	ENST00000262450	VARTRUE	0	0	0	-2.073	0	0	1
1	6184576	6184721	CHD5_interval_26	145	PF06461	Domain_of_unknown_function_DUF1086	domain_26	CHD5	1	6184588	6184593	CHD5	ENST00000378021	VARFALSE	na	0	5	-0.184	3.889561503	24.85954726	5
1	6184576	6184721	CHD5_interval_26	145	PF06461	Domain_of_unknown_function_DUF1086	domain_26	CHD5	1	6184593	6184594	CHD5	ENST00000378021	VARTRUE	0	0	0	-2.073	0	0	1
1	6184576	6184721	CHD5_interval_26	145	PF06461	Domain_of_unknown_function_DUF1086	domain_26	CHD5	1	6184594	6184599	CHD5	ENST00000262450	VARFALSE	na	0	5	-0.184	3.889561503	24.85954726	5
1	6184576	6184721	CHD5_interval_26	145	PF06461	Domain_of_unknown_function_DUF1086	domain_26	CHD5	1	6184599	6184600	CHD5	ENST00000262450	VARTRUE	0	0	0	-2.073	0	0	1
1	6184576	6184721	CHD5_interval_26	145	PF06461	Domain_of_unknown_function_DUF1086	domain_26	CHD5	1	6184600	6184621	CHD5	ENST00000378021	VARFALSE	na	0.29	21	1.693	7.753880655	76.86300944	21
1	6184576	6184721	CHD5_interval_26	145	PF06461	Domain_of_unknown_function_DUF1086	domain_26	CHD5	1	6184621	6184622	CHD5	ENST00000378021	VARTRUE	0	0	0	-2.073	0	0	1
1	6184576	6184721	CHD5_interval_26	145	PF06461	Domain_of_unknown_function_DUF1086	domain_26	CHD5	1	6184622	6184628	CHD5	ENST00000378021	VARFALSE	na	0	6	-0.043	4.180450263	30.13130062	6
1	6184576	6184721	CHD5_interval_26	145	PF06461	Domain_of_unknown_function_DUF1086	domain_26	CHD5	1	6184628	6184629	CHD5	ENST00000378021	VARTRUE	0	0	0	-2.073	0	0	1
1	6184576	6184721	CHD5_interval_26	145	PF06461	Domain_of_unknown_function_DUF1086	domain_26	CHD5	1	6184629	6184631	CHD5	ENST00000262450	VARFALSE	na	0	2	-0.608	3.016895222	7.796622728	2
1	6184576	6184721	CHD5_interval_26	145	PF06461	Domain_of_unknown_function_DUF1086	domain_26	CHD5	1	6184631	6184648	CHD5	ENST00000262450	VARTRUE	0	0	0	-2.073	0	0	17
1	6184576	6184721	CHD5_interval_26	145	PF06461	Domain_of_unknown_function_DUF1086	domain_26	CHD5	1	6184648	6184657	CHD5	ENST00000262450	VARFALSE	na	0.22	8.91	0.078	4.427695481	31.49789945	9
1	6184576	6184721	CHD5_interval_26	145	PF06461	Domain_of_unknown_function_DUF1086	domain_26	CHD5	1	6184657	6184658	CHD5	ENST00000262450	VARTRUE	0	0	0	-2.073	0	0	1
1	6184576	6184721	CHD5_interval_26	145	PF06461	Domain_of_unknown_function_DUF1086	domain_26	CHD5	1	6184658	6184704	CHD5	ENST00000262450	VARFALSE	na	0.13	40.22	4.619	13.78057038	95.06987511	46
1	6184576	6184721	CHD5_interval_26	145	PF06461	Domain_of_unknown_function_DUF1086	domain_26	CHD5	1	6184704	6184705	CHD5	ENST00000262450	VARTRUE	0	0	0	-2.073	0	0	1
1	6184576	6184721	CHD5_interval_26	145	PF06461	Domain_of_unknown_function_DUF1086	domain_26	CHD5	1	6184705	6184721	CHD5	ENST00000262450	VARFALSE,VARFALSE	na	0	10.97	0.659	5.626167401	52.9264079	16
1	6185159	6185293	CHD5_interval_25	134	PF06461	Domain_of_unknown_function_DUF1086	domain_26	CHD5	1	6185159	6185161	CHD5	ENST00000262450	VARFALSE,VARFALSE	na	0	10.97	0.659	5.626167401	52.9264079	2
1	6185159	6185293	CHD5_interval_25	134	PF06461	Domain_of_unknown_function_DUF1086	domain_26	CHD5	1	6185161	6185162	CHD5	ENST00000262450	VARTRUE	0	0	0	-2.073	0	0	1
1	6185159	6185293	CHD5_interval_25	134	PF06461	Domain_of_unknown_function_DUF1086	domain_26	CHD5	1	6185162	6185172	CHD5	ENST00000262450	VARFALSE	na	0	8.44	0.302	4.890218838	42.76823774	10
1	6185159	6185293	CHD5_interval_25	134	PF06461	Domain_of_unknown_function_DUF1086	domain_26	CHD5	1	6185172	6185173	CHD5	ENST00000262450	VARTRUE	0	0	0	-2.073	0	0	1
1	6185159	6185293	CHD5_interval_25	134	PF06461	Domain_of_unknown_function_DUF1086	domain_26	CHD5	1	6185173	6185226	CHD5	ENST00000262450	VARFALSE	na	0.15	49.1	5.847	16.30918894	96.94807744	53
1	6185159	6185293	CHD5_interval_25	134	PF06461	Domain_of_unknown_function_DUF1086	domain_26	CHD5	1	6185226	6185227	CHD5	ENST00000262450	VARTRUE	0	0	0	-2.073	0	0	1
1	6185159	6185293	CHD5_interval_25	134	PF06461	Domain_of_unknown_function_DUF1086	domain_26	CHD5	1	6185227	6185244	CHD5	ENST00000262450	VARFALSE	na	0.12	16.28	1.251	6.843928713	69.52441372	17
1	6185159	6185293	CHD5_interval_25	134	PF06461	Domain_of_unknown_function_DUF1086	domain_26	CHD5	1	6185244	6185245	CHD5	ENST00000262450	VARTRUE	0	0	0	-2.073	0	0	1
1	6185159	6185293	CHD5_interval_25	134	PF06461	Domain_of_unknown_function_DUF1086	domain_26	CHD5	1	6185245	6185293	CHD5	ENST00000262450	VARFALSE,VARFALSE	na	0.21	51.71	6.136	16.90498703	97.24884914	48
1	6185583	6185672	CHD5_interval_24	89	PF06461	Domain_of_unknown_function_DUF1086	domain_26	CHD5	1	6185583	6185590	CHD5	ENST00000262450	VARFALSE,VARFALSE	na	0.21	51.71	6.136	16.90498703	97.24884914	7
1	6185583	6185672	CHD5_interval_24	89	PF06461	Domain_of_unknown_function_DUF1086	domain_26	CHD5	1	6185590	6185591	CHD5	ENST00000262450	VARTRUE	0	0	0	-2.073	0	0	1
1	6185583	6185672	CHD5_interval_24	89	PF06461	Domain_of_unknown_function_DUF1086	domain_26	CHD5	1	6185591	6185656	CHD5	ENST00000378021	VARFALSE	na	0.12	59.37	7.338	19.37832965	98.16728127	65
1	6185583	6185672	CHD5_interval_24	89	PF06461	Domain_of_unknown_function_DUF1086	domain_26	CHD5	1	6185656	6185657	CHD5	ENST00000378021	VARTRUE	0	0	0	-2.073	0	0	1
1	6185583	6185672	CHD5_interval_24	89	PF06461	Domain_of_unknown_function_DUF1086	domain_26	CHD5	1	6185657	6185665	CHD5	ENST00000378021	VARFALSE	na	0.25	7.69	-0.134	3.991095808	25.58801278	8
1	6185583	6185672	CHD5_interval_24	89	PF06461	Domain_of_unknown_function_DUF1086	domain_26	CHD5	1	6185665	6185666	CHD5	ENST00000378021	VARTRUE	0	0	0	-2.073	0	0	1
1	6185583	6185672	CHD5_interval_24	89	PF06461	Domain_of_unknown_function_DUF1086	domain_26	CHD5	1	6185666	6185671	CHD5	ENST00000262450	VARFALSE	na	0	4.88	-0.201	3.854654851	19.49642631	5
1	6185583	6185672	CHD5_interval_24	89	PF06461	Domain_of_unknown_function_DUF1086	domain_26	CHD5	1	6185671	6185672	CHD5	ENST00000262450	VARTRUE	0	0	0	-2.073	0	0	1
1	6185825	6185877	CHD5_interval_23	52	PF06461	Domain_of_unknown_function_DUF1086	domain_26	CHD5	1	6185825	6185830	CHD5	ENST00000262450	VARFALSE	na	0	5	-0.184	3.889561503	24.85954726	5
1	6185825	6185877	CHD5_interval_23	52	PF06461	Domain_of_unknown_function_DUF1086	domain_26	CHD5	1	6185830	6185831	CHD5	ENST00000262450	VARTRUE	0	0	0	-2.073	0	0	1
1	6185825	6185877	CHD5_interval_23	52	PF06461	Domain_of_unknown_function_DUF1086	domain_26	CHD5	1	6185831	6185836	CHD5	ENST00000378021	VARFALSE	na	0	5	-0.184	3.889561503	24.85954726	5
1	6185825	6185877	CHD5_interval_23	52	PF06461	Domain_of_unknown_function_DUF1086	domain_26	CHD5	1	6185836	6185837	CHD5	ENST00000378021	VARTRUE	0	0	0	-2.073	0	0	1
1	6185825	6185877	CHD5_interval_23	52	PF06461	Domain_of_unknown_function_DUF1086	domain_26	CHD5	1	6185837	6185918	CHD5	ENST00000378021	VARFALSE,VARFALSE	na	0	98.92	13.083	31.20983386	99.60968879	40
1	6186635	6186806	CHD5_interval_22	171	PF06465	Domain_of_unknown_function_DUF1087	domain_25	CHD5	1	6186631	6186649	CHD5	ENST00000378021	VARFALSE,VARFALSE	na	0	98.92	13.083	31.20983386	99.60968879	14
1	6186635	6186806	CHD5_interval_22	171	PF06465	Domain_of_unknown_function_DUF1087	domain_25	CHD5	1	6186649	6186650	CHD5	ENST00000378021	VARTRUE	0	0	0	-2.073	0	0	1
1	6186635	6186806	CHD5_interval_22	171	PF06465	Domain_of_unknown_function_DUF1087	domain_25	CHD5	1	6186650	6186653	CHD5	ENST00000262450	VARFALSE	na	0	3	-0.466	3.307783982	12.28401258	3
1	6186635	6186806	CHD5_interval_22	171	PF06465	Domain_of_unknown_function_DUF1087	domain_25	CHD5	1	6186653	6186654	CHD5	ENST00000262450	VARTRUE	0	0	0	-2.073	0	0	1
1	6186635	6186806	CHD5_interval_22	171	PF06465	Domain_of_unknown_function_DUF1087	domain_25	CHD5	1	6186654	6186696	CHD5	ENST00000378021	VARFALSE	na	0.1	42	4.91	14.38006549	95.65196079	42
1	6186635	6186806	CHD5_interval_22	171	PF06465	Domain_of_unknown_function_DUF1087	domain_25	CHD5	1	6186696	6186697	CHD5	ENST00000378021	VARTRUE	0	0	0	-2.073	0	0	1
1	6186635	6186806	CHD5_interval_22	171	PF06465	Domain_of_unknown_function_DUF1087	domain_25	CHD5	1	6186697	6186699	CHD5	ENST00000262450	VARFALSE	na	0	2	-0.608	3.016895222	7.796622728	2
1	6186635	6186806	CHD5_interval_22	171	PF06465	Domain_of_unknown_function_DUF1087	domain_25	CHD5	1	6186699	6186700	CHD5	ENST00000262450	VARTRUE	0	0	0	-2.073	0	0	1
1	6186635	6186806	CHD5_interval_22	171	PF06465	Domain_of_unknown_function_DUF1087	domain_25	CHD5	1	6186700	6186701	CHD5	ENST00000262450	VARTRUE	0	0	0	-2.073	0	0	1
1	6186635	6186806	CHD5_interval_22	171	PF06465	Domain_of_unknown_function_DUF1087	domain_25	CHD5	1	6186701	6186702	CHD5	ENST00000378021	VARFALSE	na	0	1	-0.749	2.726006462	2.647544844	1
1	6186635	6186806	CHD5_interval_22	171	PF06465	Domain_of_unknown_function_DUF1087	domain_25	CHD5	1	6186702	6186703	CHD5	ENST00000378021	VARTRUE	0	0	0	-2.073	0	0	1
1	6186635	6186806	CHD5_interval_22	171	PF06465	Domain_of_unknown_function_DUF1087	domain_25	CHD5	1	6186703	6186709	CHD5	ENST00000262450	VARFALSE	na	0	6	-0.043	4.180450263	30.13130062	6
1	6186635	6186806	CHD5_interval_22	171	PF06465	Domain_of_unknown_function_DUF1087	domain_25	CHD5	1	6186709	6186710	CHD5	ENST00000262450	VARTRUE	0	0	0	-2.073	0	0	1
1	6186635	6186806	CHD5_interval_22	171	PF06465	Domain_of_unknown_function_DUF1087	domain_25	CHD5	1	6186710	6186714	CHD5	ENST00000378021	VARFALSE	na	0	4	-0.325	3.598672742	18.05831801	4
1	6186635	6186806	CHD5_interval_22	171	PF06465	Domain_of_unknown_function_DUF1087	domain_25	CHD5	1	6186714	6186715	CHD5	ENST00000378021	VARTRUE	0	0	0	-2.073	0	0	1
1	6186635	6186806	CHD5_interval_22	171	PF06465	Domain_of_unknown_function_DUF1087	domain_25	CHD5	1	6186715	6186719	CHD5	ENST00000262450	VARFALSE	na	0	4	-0.325	3.598672742	18.05831801	4
1	6186635	6186806	CHD5_interval_22	171	PF06465	Domain_of_unknown_function_DUF1087	domain_25	CHD5	1	6186719	6186720	CHD5	ENST00000262450	VARTRUE	0	0	0	-2.073	0	0	1
1	6186635	6186806	CHD5_interval_22	171	PF06465	Domain_of_unknown_function_DUF1087	domain_25	CHD5	1	6186720	6186735	CHD5	ENST00000378021	VARFALSE	na	0	15	1.229	6.798449104	69.43392782	15
1	6186635	6186806	CHD5_interval_22	171	PF06465	Domain_of_unknown_function_DUF1087	domain_25	CHD5	1	6186735	6186736	CHD5	ENST00000378021	VARTRUE	0	0	0	-2.073	0	0	1
1	6186635	6186806	CHD5_interval_22	171	PF06465	Domain_of_unknown_function_DUF1087	domain_25	CHD5	1	6186736	6186760	CHD5	ENST00000262450	VARFALSE	na	0.08	24	2.394	9.198542676	85.09983136	24
1	6186635	6186806	CHD5_interval_22	171	PF06465	Domain_of_unknown_function_DUF1087	domain_25	CHD5	1	6186760	6186761	CHD5	ENST00000262450	VARTRUE	0	0	0	-2.073	0	0	1
1	6186635	6186806	CHD5_interval_22	171	PF06465	Domain_of_unknown_function_DUF1087	domain_25	CHD5	1	6186761	6186762	CHD5	ENST00000262450	VARTRUE	0	0	0	-2.073	0	0	1
1	6186635	6186806	CHD5_interval_22	171	PF06465	Domain_of_unknown_function_DUF1087	domain_25	CHD5	1	6186762	6186766	CHD5	ENST00000378021	VARFALSE	na	0	4	-0.325	3.598672742	18.05831801	4
1	6186635	6186806	CHD5_interval_22	171	PF06465	Domain_of_unknown_function_DUF1087	domain_25	CHD5	1	6186766	6186767	CHD5	ENST00000378021	VARTRUE	0	0	0	-2.073	0	0	1
1	6186635	6186806	CHD5_interval_22	171	PF06465	Domain_of_unknown_function_DUF1087	domain_25	CHD5	1	6186767	6186793	CHD5	ENST00000378021	VARFALSE	na	0	26	2.783	9.998225466	88.09904294	26
1	6186635	6186806	CHD5_interval_22	171	PF06465	Domain_of_unknown_function_DUF1087	domain_25	CHD5	1	6186793	6186794	CHD5	ENST00000378021	VARTRUE	0	0	0	-2.073	0	0	1
1	6186635	6186806	CHD5_interval_22	171	PF06465	Domain_of_unknown_function_DUF1087	domain_25	CHD5	1	6186794	6186795	CHD5	ENST00000378021	VARFALSE	na	0	1	-0.749	2.726006462	2.647544844	1
1	6186635	6186806	CHD5_interval_22	171	PF06465	Domain_of_unknown_function_DUF1087	domain_25	CHD5	1	6186795	6186796	CHD5	ENST00000378021	VARTRUE	0	0	0	-2.073	0	0	1
1	6186635	6186806	CHD5_interval_22	171	PF06465	Domain_of_unknown_function_DUF1087	domain_25	CHD5	1	6186796	6186799	CHD5	ENST00000262450	VARFALSE	na	0	3	-0.466	3.307783982	12.28401258	3
1	6186635	6186806	CHD5_interval_22	171	PF06465	Domain_of_unknown_function_DUF1087	domain_25	CHD5	1	6186799	6186800	CHD5	ENST00000262450	VARTRUE	0	0	0	-2.073	0	0	1
1	6186635	6186806	CHD5_interval_22	171	PF06465	Domain_of_unknown_function_DUF1087	domain_25	CHD5	1	6186800	6186806	CHD5	ENST00000378021	VARFALSE,VARFALSE	na	0.19	21.36	1.876	8.130978658	78.9799784	6
1	6188105	6188120	CHD5_interval_21	15	PF06465	Domain_of_unknown_function_DUF1087	domain_25	CHD5	1	6188105	6188121	CHD5	ENST00000378021	VARFALSE,VARFALSE	na	0.19	21.36	1.876	8.130978658	78.9799784	15
1	6188937	6189129	CHD5_interval_39	192	PS51194	Helicase_C_terminal	domain_32	CHD5	1	6188910	6188945	CHD5	ENST00000378021	VARFALSE	na	0.11	34.95	3.901	12.30206147	93.05615626	8
1	6188937	6189129	CHD5_interval_39	192	PS51194	Helicase_C_terminal	domain_32	CHD5	1	6188945	6188946	CHD5	ENST00000378021	VARTRUE	0	0	0	-2.073	0	0	1
1	6188937	6189129	CHD5_interval_39	192	PS51194	Helicase_C_terminal	domain_32	CHD5	1	6188946	6188966	CHD5	ENST00000378021	VARFALSE	na	0	20	1.935	8.252892905	80.50620661	20
1	6188937	6189129	CHD5_interval_39	192	PS51194	Helicase_C_terminal	domain_32	CHD5	1	6188966	6188967	CHD5	ENST00000378021	VARTRUE	0	0	0	-2.073	0	0	1
1	6188937	6189129	CHD5_interval_39	192	PS51194	Helicase_C_terminal	domain_32	CHD5	1	6188967	6188972	CHD5	ENST00000378021	VARFALSE	na	0	5	-0.184	3.889561503	24.85954726	5
1	6188937	6189129	CHD5_interval_39	192	PS51194	Helicase_C_terminal	domain_32	CHD5	1	6188972	6188973	CHD5	ENST00000378021	VARTRUE	0	0	0	-2.073	0	0	1
1	6188937	6189129	CHD5_interval_39	192	PS51194	Helicase_C_terminal	domain_32	CHD5	1	6188973	6188974	CHD5	ENST00000262450	VARFALSE	na	0	1	-0.749	2.726006462	2.647544844	1
1	6188937	6189129	CHD5_interval_39	192	PS51194	Helicase_C_terminal	domain_32	CHD5	1	6188974	6188975	CHD5	ENST00000262450	VARTRUE	0	0	0	-2.073	0	0	1
1	6188937	6189129	CHD5_interval_39	192	PS51194	Helicase_C_terminal	domain_32	CHD5	1	6188975	6189025	CHD5	ENST00000262450	VARFALSE	na	0.12	50	6.014	16.65270104	97.11207884	50
1	6188937	6189129	CHD5_interval_39	192	PS51194	Helicase_C_terminal	domain_32	CHD5	1	6189025	6189026	CHD5	ENST00000262450	VARTRUE	0	0	0	-2.073	0	0	1
1	6188937	6189129	CHD5_interval_39	192	PS51194	Helicase_C_terminal	domain_32	CHD5	1	6189026	6189065	CHD5	ENST00000378021	VARFALSE	na	0.15	38.85	4.399	13.32757749	94.49386416	39
1	6188937	6189129	CHD5_interval_39	192	PS51194	Helicase_C_terminal	domain_32	CHD5	1	6189065	6189066	CHD5	ENST00000378021	VARTRUE	0	0	0	-2.073	0	0	1
1	6188937	6189129	CHD5_interval_39	192	PS51194	Helicase_C_terminal	domain_32	CHD5	1	6189066	6189121	CHD5	ENST00000262450	VARFALSE	na	0.22	54.37	6.499	17.65151536	97.57447787	55
1	6188937	6189129	CHD5_interval_39	192	PS51194	Helicase_C_terminal	domain_32	CHD5	1	6189121	6189122	CHD5	ENST00000262450	VARTRUE	0	0	0	-2.073	0	0	1
1	6188937	6189129	CHD5_interval_39	192	PS51194	Helicase_C_terminal	domain_32	CHD5	1	6189122	6189129	CHD5	ENST00000262450	VARFALSE,VARFALSE	na	0	16.85	1.49	7.336593311	72.87177339	7
1	6189102	6189129	CHD5_interval_11	27	SM00490	Helicase_C_terminal	domain_14	CHD5	1	6189066	6189121	CHD5	ENST00000262450	VARFALSE	na	0.22	54.37	6.499	17.65151536	97.57447787	19
1	6189102	6189129	CHD5_interval_11	27	SM00490	Helicase_C_terminal	domain_14	CHD5	1	6189121	6189122	CHD5	ENST00000262450	VARTRUE	0	0	0	-2.073	0	0	1
1	6189102	6189129	CHD5_interval_11	27	SM00490	Helicase_C_terminal	domain_14	CHD5	1	6189122	6189129	CHD5	ENST00000262450	VARFALSE,VARFALSE	na	0	16.85	1.49	7.336593311	72.87177339	7
1	6189102	6189129	CHD5_interval_20	27	PF00271	Helicase_C_terminal	domain_24	CHD5	1	6189066	6189121	CHD5	ENST00000262450	VARFALSE	na	0.22	54.37	6.499	17.65151536	97.57447787	19
1	6189102	6189129	CHD5_interval_20	27	PF00271	Helicase_C_terminal	domain_24	CHD5	1	6189121	6189122	CHD5	ENST00000262450	VARTRUE	0	0	0	-2.073	0	0	1
1	6189102	6189129	CHD5_interval_20	27	PF00271	Helicase_C_terminal	domain_24	CHD5	1	6189122	6189129	CHD5	ENST00000262450	VARFALSE,VARFALSE	na	0	16.85	1.49	7.336593311	72.87177339	7
1	6190263	6190388	CHD5_interval_10	125	SM00490	Helicase_C_terminal	domain_14	CHD5	1	6190263	6190273	CHD5	ENST00000262450	VARFALSE,VARFALSE	na	0	16.85	1.49	7.336593311	72.87177339	10
1	6190263	6190388	CHD5_interval_10	125	SM00490	Helicase_C_terminal	domain_14	CHD5	1	6190273	6190274	CHD5	ENST00000262450	VARTRUE	0	0	0	-2.073	0	0	1
1	6190263	6190388	CHD5_interval_10	125	SM00490	Helicase_C_terminal	domain_14	CHD5	1	6190274	6190348	CHD5	ENST00000262450	VARFALSE	na	0.14	74	9.378	23.57955985	99.00579153	74
1	6190263	6190388	CHD5_interval_10	125	SM00490	Helicase_C_terminal	domain_14	CHD5	1	6190348	6190349	CHD5	ENST00000262450	VARTRUE	0	0	0	-2.073	0	0	1
1	6190263	6190388	CHD5_interval_10	125	SM00490	Helicase_C_terminal	domain_14	CHD5	1	6190349	6190382	CHD5	ENST00000262450	VARFALSE	na	0	33	3.771	12.03444679	92.80399854	33
1	6190263	6190388	CHD5_interval_10	125	SM00490	Helicase_C_terminal	domain_14	CHD5	1	6190382	6190383	CHD5	ENST00000262450	VARTRUE	0	0	0	-2.073	0	0	1
1	6190263	6190388	CHD5_interval_10	125	SM00490	Helicase_C_terminal	domain_14	CHD5	1	6190383	6190388	CHD5	ENST00000262450	VARFALSE	na	0	5	-0.184	3.889561503	24.85954726	5
1	6190263	6190388	CHD5_interval_19	125	PF00271	Helicase_C_terminal	domain_24	CHD5	1	6190263	6190273	CHD5	ENST00000262450	VARFALSE,VARFALSE	na	0	16.85	1.49	7.336593311	72.87177339	10
1	6190263	6190388	CHD5_interval_19	125	PF00271	Helicase_C_terminal	domain_24	CHD5	1	6190273	6190274	CHD5	ENST00000262450	VARTRUE	0	0	0	-2.073	0	0	1
1	6190263	6190388	CHD5_interval_19	125	PF00271	Helicase_C_terminal	domain_24	CHD5	1	6190274	6190348	CHD5	ENST00000262450	VARFALSE	na	0.14	74	9.378	23.57955985	99.00579153	74
1	6190263	6190388	CHD5_interval_19	125	PF00271	Helicase_C_terminal	domain_24	CHD5	1	6190348	6190349	CHD5	ENST00000262450	VARTRUE	0	0	0	-2.073	0	0	1
1	6190263	6190388	CHD5_interval_19	125	PF00271	Helicase_C_terminal	domain_24	CHD5	1	6190349	6190382	CHD5	ENST00000262450	VARFALSE	na	0	33	3.771	12.03444679	92.80399854	33
1	6190263	6190388	CHD5_interval_19	125	PF00271	Helicase_C_terminal	domain_24	CHD5	1	6190382	6190383	CHD5	ENST00000262450	VARTRUE	0	0	0	-2.073	0	0	1
1	6190263	6190388	CHD5_interval_19	125	PF00271	Helicase_C_terminal	domain_24	CHD5	1	6190383	6190388	CHD5	ENST00000262450	VARFALSE	na	0	5	-0.184	3.889561503	24.85954726	5
1	6190263	6190388	CHD5_interval_38	125	PS51194	Helicase_C_terminal	domain_32	CHD5	1	6190263	6190273	CHD5	ENST00000262450	VARFALSE,VARFALSE	na	0	16.85	1.49	7.336593311	72.87177339	10
1	6190263	6190388	CHD5_interval_38	125	PS51194	Helicase_C_terminal	domain_32	CHD5	1	6190273	6190274	CHD5	ENST00000262450	VARTRUE	0	0	0	-2.073	0	0	1
1	6190263	6190388	CHD5_interval_38	125	PS51194	Helicase_C_terminal	domain_32	CHD5	1	6190274	6190348	CHD5	ENST00000262450	VARFALSE	na	0.14	74	9.378	23.57955985	99.00579153	74
1	6190263	6190388	CHD5_interval_38	125	PS51194	Helicase_C_terminal	domain_32	CHD5	1	6190348	6190349	CHD5	ENST00000262450	VARTRUE	0	0	0	-2.073	0	0	1
1	6190263	6190388	CHD5_interval_38	125	PS51194	Helicase_C_terminal	domain_32	CHD5	1	6190349	6190382	CHD5	ENST00000262450	VARFALSE	na	0	33	3.771	12.03444679	92.80399854	33
1	6190263	6190388	CHD5_interval_38	125	PS51194	Helicase_C_terminal	domain_32	CHD5	1	6190382	6190383	CHD5	ENST00000262450	VARTRUE	0	0	0	-2.073	0	0	1
1	6190263	6190388	CHD5_interval_38	125	PS51194	Helicase_C_terminal	domain_32	CHD5	1	6190383	6190388	CHD5	ENST00000262450	VARFALSE	na	0	5	-0.184	3.889561503	24.85954726	5
1	6191690	6191778	CHD5_interval_18	88	PF00271	Helicase_C_terminal	domain_24	CHD5	1	6191690	6191691	CHD5	ENST00000262450	VARTRUE	0	0	0	-2.073	0	0	1
1	6191690	6191778	CHD5_interval_18	88	PF00271	Helicase_C_terminal	domain_24	CHD5	1	6191691	6191692	CHD5	ENST00000262450	VARFALSE	na	0	1	-0.749	2.726006462	2.647544844	1
1	6191690	6191778	CHD5_interval_18	88	PF00271	Helicase_C_terminal	domain_24	CHD5	1	6191692	6191693	CHD5	ENST00000262450	VARTRUE	0	0	0	-2.073	0	0	1
1	6191690	6191778	CHD5_interval_18	88	PF00271	Helicase_C_terminal	domain_24	CHD5	1	6191693	6191702	CHD5	ENST00000262450	VARFALSE	na	0	9	0.381	5.053116543	46.3483055	9
1	6191690	6191778	CHD5_interval_18	88	PF00271	Helicase_C_terminal	domain_24	CHD5	1	6191702	6191703	CHD5	ENST00000262450	VARTRUE	0	0	0	-2.073	0	0	1
1	6191690	6191778	CHD5_interval_18	88	PF00271	Helicase_C_terminal	domain_24	CHD5	1	6191703	6191705	CHD5	ENST00000262450	VARFALSE	na	0	2	-0.608	3.016895222	7.796622728	2
1	6191690	6191778	CHD5_interval_18	88	PF00271	Helicase_C_terminal	domain_24	CHD5	1	6191705	6191706	CHD5	ENST00000262450	VARTRUE	0	0	0	-2.073	0	0	1
1	6191690	6191778	CHD5_interval_18	88	PF00271	Helicase_C_terminal	domain_24	CHD5	1	6191706	6191714	CHD5	ENST00000262450	VARFALSE	na	0	8	0.24	4.762227783	41.91831007	8
1	6191690	6191778	CHD5_interval_18	88	PF00271	Helicase_C_terminal	domain_24	CHD5	1	6191714	6191715	CHD5	ENST00000262450	VARTRUE	0	0	0	-2.073	0	0	1
1	6191690	6191778	CHD5_interval_18	88	PF00271	Helicase_C_terminal	domain_24	CHD5	1	6191715	6191724	CHD5	ENST00000262450	VARFALSE	na	0.22	9	0.09	4.453875502	32.2741822	9
1	6191690	6191778	CHD5_interval_18	88	PF00271	Helicase_C_terminal	domain_24	CHD5	1	6191724	6191745	CHD5	ENST00000262450	VARTRUE	0	0	0	-2.073	0	0	21
1	6191690	6191778	CHD5_interval_18	88	PF00271	Helicase_C_terminal	domain_24	CHD5	1	6191745	6191808	CHD5	ENST00000262450	VARFALSE,VARFALSE	na	0.03	82.98	10.792	26.49135241	99.32759424	33
1	6191690	6191793	CHD5_interval_9	103	SM00490	Helicase_C_terminal	domain_14	CHD5	1	6191690	6191691	CHD5	ENST00000262450	VARTRUE	0	0	0	-2.073	0	0	1
1	6191690	6191793	CHD5_interval_9	103	SM00490	Helicase_C_terminal	domain_14	CHD5	1	6191691	6191692	CHD5	ENST00000262450	VARFALSE	na	0	1	-0.749	2.726006462	2.647544844	1
1	6191690	6191793	CHD5_interval_9	103	SM00490	Helicase_C_terminal	domain_14	CHD5	1	6191692	6191693	CHD5	ENST00000262450	VARTRUE	0	0	0	-2.073	0	0	1
1	6191690	6191793	CHD5_interval_9	103	SM00490	Helicase_C_terminal	domain_14	CHD5	1	6191693	6191702	CHD5	ENST00000262450	VARFALSE	na	0	9	0.381	5.053116543	46.3483055	9
1	6191690	6191793	CHD5_interval_9	103	SM00490	Helicase_C_terminal	domain_14	CHD5	1	6191702	6191703	CHD5	ENST00000262450	VARTRUE	0	0	0	-2.073	0	0	1
1	6191690	6191793	CHD5_interval_9	103	SM00490	Helicase_C_terminal	domain_14	CHD5	1	6191703	6191705	CHD5	ENST00000262450	VARFALSE	na	0	2	-0.608	3.016895222	7.796622728	2
1	6191690	6191793	CHD5_interval_9	103	SM00490	Helicase_C_terminal	domain_14	CHD5	1	6191705	6191706	CHD5	ENST00000262450	VARTRUE	0	0	0	-2.073	0	0	1
1	6191690	6191793	CHD5_interval_9	103	SM00490	Helicase_C_terminal	domain_14	CHD5	1	6191706	6191714	CHD5	ENST00000262450	VARFALSE	na	0	8	0.24	4.762227783	41.91831007	8
1	6191690	6191793	CHD5_interval_9	103	SM00490	Helicase_C_terminal	domain_14	CHD5	1	6191714	6191715	CHD5	ENST00000262450	VARTRUE	0	0	0	-2.073	0	0	1
1	6191690	6191793	CHD5_interval_9	103	SM00490	Helicase_C_terminal	domain_14	CHD5	1	6191715	6191724	CHD5	ENST00000262450	VARFALSE	na	0.22	9	0.09	4.453875502	32.2741822	9
1	6191690	6191793	CHD5_interval_9	103	SM00490	Helicase_C_terminal	domain_14	CHD5	1	6191724	6191745	CHD5	ENST00000262450	VARTRUE	0	0	0	-2.073	0	0	21
1	6191690	6191793	CHD5_interval_9	103	SM00490	Helicase_C_terminal	domain_14	CHD5	1	6191745	6191808	CHD5	ENST00000262450	VARFALSE,VARFALSE	na	0.03	82.98	10.792	26.49135241	99.32759424	48
1	6191690	6191808	CHD5_interval_37	118	PS51194	Helicase_C_terminal	domain_32	CHD5	1	6191690	6191691	CHD5	ENST00000262450	VARTRUE	0	0	0	-2.073	0	0	1
1	6191690	6191808	CHD5_interval_37	118	PS51194	Helicase_C_terminal	domain_32	CHD5	1	6191691	6191692	CHD5	ENST00000262450	VARFALSE	na	0	1	-0.749	2.726006462	2.647544844	1
1	6191690	6191808	CHD5_interval_37	118	PS51194	Helicase_C_terminal	domain_32	CHD5	1	6191692	6191693	CHD5	ENST00000262450	VARTRUE	0	0	0	-2.073	0	0	1
1	6191690	6191808	CHD5_interval_37	118	PS51194	Helicase_C_terminal	domain_32	CHD5	1	6191693	6191702	CHD5	ENST00000262450	VARFALSE	na	0	9	0.381	5.053116543	46.3483055	9
1	6191690	6191808	CHD5_interval_37	118	PS51194	Helicase_C_terminal	domain_32	CHD5	1	6191702	6191703	CHD5	ENST00000262450	VARTRUE	0	0	0	-2.073	0	0	1
1	6191690	6191808	CHD5_interval_37	118	PS51194	Helicase_C_terminal	domain_32	CHD5	1	6191703	6191705	CHD5	ENST00000262450	VARFALSE	na	0	2	-0.608	3.016895222	7.796622728	2
1	6191690	6191808	CHD5_interval_37	118	PS51194	Helicase_C_terminal	domain_32	CHD5	1	6191705	6191706	CHD5	ENST00000262450	VARTRUE	0	0	0	-2.073	0	0	1
1	6191690	6191808	CHD5_interval_37	118	PS51194	Helicase_C_terminal	domain_32	CHD5	1	6191706	6191714	CHD5	ENST00000262450	VARFALSE	na	0	8	0.24	4.762227783	41.91831007	8
1	6191690	6191808	CHD5_interval_37	118	PS51194	Helicase_C_terminal	domain_32	CHD5	1	6191714	6191715	CHD5	ENST00000262450	VARTRUE	0	0	0	-2.073	0	0	1
1	6191690	6191808	CHD5_interval_37	118	PS51194	Helicase_C_terminal	domain_32	CHD5	1	6191715	6191724	CHD5	ENST00000262450	VARFALSE	na	0.22	9	0.09	4.453875502	32.2741822	9
1	6191690	6191808	CHD5_interval_37	118	PS51194	Helicase_C_terminal	domain_32	CHD5	1	6191724	6191745	CHD5	ENST00000262450	VARTRUE	0	0	0	-2.073	0	0	21
1	6191690	6191808	CHD5_interval_37	118	PS51194	Helicase_C_terminal	domain_32	CHD5	1	6191745	6191808	CHD5	ENST00000262450	VARFALSE,VARFALSE	na	0.03	82.98	10.792	26.49135241	99.32759424	63
1	6194187	6194250	CHD5_interval_36	63	PS51194	Helicase_C_terminal	domain_32	CHD5	1	6194187	6194207	CHD5	ENST00000262450	VARFALSE,VARFALSE	na	0.03	82.98	10.792	26.49135241	99.32759424	20
1	6194187	6194250	CHD5_interval_36	63	PS51194	Helicase_C_terminal	domain_32	CHD5	1	6194207	6194208	CHD5	ENST00000262450	VARTRUE	0	0	0	-2.073	0	0	1
1	6194187	6194250	CHD5_interval_36	63	PS51194	Helicase_C_terminal	domain_32	CHD5	1	6194208	6194216	CHD5	ENST00000262450	VARFALSE	na	0	8	0.24	4.762227783	41.91831007	8
1	6194187	6194250	CHD5_interval_36	63	PS51194	Helicase_C_terminal	domain_32	CHD5	1	6194216	6194217	CHD5	ENST00000262450	VARTRUE	0	0	0	-2.073	0	0	1
1	6194187	6194250	CHD5_interval_36	63	PS51194	Helicase_C_terminal	domain_32	CHD5	1	6194217	6194221	CHD5	ENST00000262450	VARFALSE	na	0	4	-0.325	3.598672742	18.05831801	4
1	6194187	6194250	CHD5_interval_36	63	PS51194	Helicase_C_terminal	domain_32	CHD5	1	6194221	6194222	CHD5	ENST00000262450	VARTRUE	0	0	0	-2.073	0	0	1
1	6194187	6194250	CHD5_interval_36	63	PS51194	Helicase_C_terminal	domain_32	CHD5	1	6194222	6194223	CHD5	ENST00000262450	VARTRUE	0	0	0	-2.073	0	0	1
1	6194187	6194250	CHD5_interval_36	63	PS51194	Helicase_C_terminal	domain_32	CHD5	1	6194223	6194230	CHD5	ENST00000262450	VARFALSE	na	0	7	0.099	4.471339023	35.90787497	7
1	6194187	6194250	CHD5_interval_36	63	PS51194	Helicase_C_terminal	domain_32	CHD5	1	6194230	6194231	CHD5	ENST00000262450	VARTRUE	0	0	0	-2.073	0	0	1
1	6194187	6194250	CHD5_interval_36	63	PS51194	Helicase_C_terminal	domain_32	CHD5	1	6194231	6194288	CHD5	ENST00000262450	VARFALSE	na	0	57	7.161	19.01577703	98.06594418	19
1	6195435	6195463	CHD5_interval_8	28	SM00487	Helicase_superfamily_1/2_ATP_binding_domain	domain_13	CHD5	1	6195378	6195463	CHD5	ENST00000262450	VARFALSE	na	0.02	84.73	11.052	27.02764581	99.37271788	28
1	6196576	6196698	CHD5_interval_7	122	SM00487	Helicase_superfamily_1/2_ATP_binding_domain	domain_13	CHD5	1	6196576	6196577	CHD5	ENST00000262450	VARTRUE	0	0	0	-2.073	0	0	1
1	6196576	6196698	CHD5_interval_7	122	SM00487	Helicase_superfamily_1/2_ATP_binding_domain	domain_13	CHD5	1	6196577	6196589	CHD5	ENST00000262450	VARFALSE	na	0	12	0.805	5.925782824	59.41246729	12
1	6196576	6196698	CHD5_interval_7	122	SM00487	Helicase_superfamily_1/2_ATP_binding_domain	domain_13	CHD5	1	6196589	6196590	CHD5	ENST00000262450	VARTRUE	0	0	0	-2.073	0	0	1
1	6196576	6196698	CHD5_interval_7	122	SM00487	Helicase_superfamily_1/2_ATP_binding_domain	domain_13	CHD5	1	6196590	6196600	CHD5	ENST00000262450	VARFALSE	na	0	10	0.522	5.344005303	50.9589694	10
1	6196576	6196698	CHD5_interval_7	122	SM00487	Helicase_superfamily_1/2_ATP_binding_domain	domain_13	CHD5	1	6196600	6196601	CHD5	ENST00000262450	VARTRUE	0	0	0	-2.073	0	0	1
1	6196576	6196698	CHD5_interval_7	122	SM00487	Helicase_superfamily_1/2_ATP_binding_domain	domain_13	CHD5	1	6196601	6196616	CHD5	ENST00000262450	VARFALSE	na	0	15	1.229	6.798449104	69.43392782	15
1	6196576	6196698	CHD5_interval_7	122	SM00487	Helicase_superfamily_1/2_ATP_binding_domain	domain_13	CHD5	1	6196616	6196617	CHD5	ENST00000262450	VARTRUE	0	0	0	-2.073	0	0	1
1	6196576	6196698	CHD5_interval_7	122	SM00487	Helicase_superfamily_1/2_ATP_binding_domain	domain_13	CHD5	1	6196617	6196666	CHD5	ENST00000262450	VARFALSE	na	0	49	6.031	16.68866695	97.15919639	49
1	6196576	6196698	CHD5_interval_7	122	SM00487	Helicase_superfamily_1/2_ATP_binding_domain	domain_13	CHD5	1	6196666	6196667	CHD5	ENST00000262450	VARTRUE	0	0	0	-2.073	0	0	1
1	6196576	6196698	CHD5_interval_7	122	SM00487	Helicase_superfamily_1/2_ATP_binding_domain	domain_13	CHD5	1	6196667	6196675	CHD5	ENST00000262450	VARFALSE	na	0	8	0.24	4.762227783	41.91831007	8
1	6196576	6196698	CHD5_interval_7	122	SM00487	Helicase_superfamily_1/2_ATP_binding_domain	domain_13	CHD5	1	6196675	6196676	CHD5	ENST00000262450	VARTRUE	0	0	0	-2.073	0	0	1
1	6196576	6196698	CHD5_interval_7	122	SM00487	Helicase_superfamily_1/2_ATP_binding_domain	domain_13	CHD5	1	6196676	6196677	CHD5	ENST00000262450	VARTRUE	0	0	0	-2.073	0	0	1
1	6196576	6196698	CHD5_interval_7	122	SM00487	Helicase_superfamily_1/2_ATP_binding_domain	domain_13	CHD5	1	6196677	6196688	CHD5	ENST00000262450	VARFALSE	na	0	11	0.664	5.634894064	55.90889983	11
1	6196576	6196698	CHD5_interval_7	122	SM00487	Helicase_superfamily_1/2_ATP_binding_domain	domain_13	CHD5	1	6196688	6196689	CHD5	ENST00000262450	VARTRUE	0	0	0	-2.073	0	0	1
1	6196576	6196698	CHD5_interval_7	122	SM00487	Helicase_superfamily_1/2_ATP_binding_domain	domain_13	CHD5	1	6196689	6196691	CHD5	ENST00000262450	VARFALSE	na	0	2	-0.608	3.016895222	7.796622728	2
1	6196576	6196698	CHD5_interval_7	122	SM00487	Helicase_superfamily_1/2_ATP_binding_domain	domain_13	CHD5	1	6196691	6196692	CHD5	ENST00000262450	VARTRUE	0	0	0	-2.073	0	0	1
1	6196576	6196698	CHD5_interval_7	122	SM00487	Helicase_superfamily_1/2_ATP_binding_domain	domain_13	CHD5	1	6196692	6196698	CHD5	ENST00000262450	VARFALSE,VARFALSE	na	0.02	52	6.429	17.50685672	97.50435969	6
1	6196584	6196698	CHD5_interval_35	114	PS51192	Helicase_superfamily_1/2_ATP_binding_domain	domain_31	CHD5	1	6196577	6196589	CHD5	ENST00000262450	VARFALSE	na	0	12	0.805	5.925782824	59.41246729	5
1	6196584	6196698	CHD5_interval_35	114	PS51192	Helicase_superfamily_1/2_ATP_binding_domain	domain_31	CHD5	1	6196589	6196590	CHD5	ENST00000262450	VARTRUE	0	0	0	-2.073	0	0	1
1	6196584	6196698	CHD5_interval_35	114	PS51192	Helicase_superfamily_1/2_ATP_binding_domain	domain_31	CHD5	1	6196590	6196600	CHD5	ENST00000262450	VARFALSE	na	0	10	0.522	5.344005303	50.9589694	10
1	6196584	6196698	CHD5_interval_35	114	PS51192	Helicase_superfamily_1/2_ATP_binding_domain	domain_31	CHD5	1	6196600	6196601	CHD5	ENST00000262450	VARTRUE	0	0	0	-2.073	0	0	1
1	6196584	6196698	CHD5_interval_35	114	PS51192	Helicase_superfamily_1/2_ATP_binding_domain	domain_31	CHD5	1	6196601	6196616	CHD5	ENST00000262450	VARFALSE	na	0	15	1.229	6.798449104	69.43392782	15
1	6196584	6196698	CHD5_interval_35	114	PS51192	Helicase_superfamily_1/2_ATP_binding_domain	domain_31	CHD5	1	6196616	6196617	CHD5	ENST00000262450	VARTRUE	0	0	0	-2.073	0	0	1
1	6196584	6196698	CHD5_interval_35	114	PS51192	Helicase_superfamily_1/2_ATP_binding_domain	domain_31	CHD5	1	6196617	6196666	CHD5	ENST00000262450	VARFALSE	na	0	49	6.031	16.68866695	97.15919639	49
1	6196584	6196698	CHD5_interval_35	114	PS51192	Helicase_superfamily_1/2_ATP_binding_domain	domain_31	CHD5	1	6196666	6196667	CHD5	ENST00000262450	VARTRUE	0	0	0	-2.073	0	0	1
1	6196584	6196698	CHD5_interval_35	114	PS51192	Helicase_superfamily_1/2_ATP_binding_domain	domain_31	CHD5	1	6196667	6196675	CHD5	ENST00000262450	VARFALSE	na	0	8	0.24	4.762227783	41.91831007	8
1	6196584	6196698	CHD5_interval_35	114	PS51192	Helicase_superfamily_1/2_ATP_binding_domain	domain_31	CHD5	1	6196675	6196676	CHD5	ENST00000262450	VARTRUE	0	0	0	-2.073	0	0	1
1	6196584	6196698	CHD5_interval_35	114	PS51192	Helicase_superfamily_1/2_ATP_binding_domain	domain_31	CHD5	1	6196676	6196677	CHD5	ENST00000262450	VARTRUE	0	0	0	-2.073	0	0	1
1	6196584	6196698	CHD5_interval_35	114	PS51192	Helicase_superfamily_1/2_ATP_binding_domain	domain_31	CHD5	1	6196677	6196688	CHD5	ENST00000262450	VARFALSE	na	0	11	0.664	5.634894064	55.90889983	11
1	6196584	6196698	CHD5_interval_35	114	PS51192	Helicase_superfamily_1/2_ATP_binding_domain	domain_31	CHD5	1	6196688	6196689	CHD5	ENST00000262450	VARTRUE	0	0	0	-2.073	0	0	1
1	6196584	6196698	CHD5_interval_35	114	PS51192	Helicase_superfamily_1/2_ATP_binding_domain	domain_31	CHD5	1	6196689	6196691	CHD5	ENST00000262450	VARFALSE	na	0	2	-0.608	3.016895222	7.796622728	2
1	6196584	6196698	CHD5_interval_35	114	PS51192	Helicase_superfamily_1/2_ATP_binding_domain	domain_31	CHD5	1	6196691	6196692	CHD5	ENST00000262450	VARTRUE	0	0	0	-2.073	0	0	1
1	6196584	6196698	CHD5_interval_35	114	PS51192	Helicase_superfamily_1/2_ATP_binding_domain	domain_31	CHD5	1	6196692	6196698	CHD5	ENST00000262450	VARFALSE,VARFALSE	na	0.02	52	6.429	17.50685672	97.50435969	6
1	6196787	6196925	CHD5_interval_34	138	PS51192	Helicase_superfamily_1/2_ATP_binding_domain	domain_31	CHD5	1	6196787	6196833	CHD5	ENST00000262450	VARFALSE,VARFALSE	na	0.02	52	6.429	17.50685672	97.50435969	46
1	6196787	6196925	CHD5_interval_34	138	PS51192	Helicase_superfamily_1/2_ATP_binding_domain	domain_31	CHD5	1	6196833	6196834	CHD5	ENST00000262450	VARTRUE	0	0	0	-2.073	0	0	1
1	6196787	6196925	CHD5_interval_34	138	PS51192	Helicase_superfamily_1/2_ATP_binding_domain	domain_31	CHD5	1	6196834	6196843	CHD5	ENST00000262450	VARFALSE	na	0	9	0.381	5.053116543	46.3483055	9
1	6196787	6196925	CHD5_interval_34	138	PS51192	Helicase_superfamily_1/2_ATP_binding_domain	domain_31	CHD5	1	6196843	6196844	CHD5	ENST00000262450	VARTRUE	0	0	0	-2.073	0	0	1
1	6196787	6196925	CHD5_interval_34	138	PS51192	Helicase_superfamily_1/2_ATP_binding_domain	domain_31	CHD5	1	6196844	6196852	CHD5	ENST00000262450	VARFALSE	na	0	8	0.24	4.762227783	41.91831007	8
1	6196787	6196925	CHD5_interval_34	138	PS51192	Helicase_superfamily_1/2_ATP_binding_domain	domain_31	CHD5	1	6196852	6196853	CHD5	ENST00000262450	VARTRUE	0	0	0	-2.073	0	0	1
1	6196787	6196925	CHD5_interval_34	138	PS51192	Helicase_superfamily_1/2_ATP_binding_domain	domain_31	CHD5	1	6196853	6196868	CHD5	ENST00000262450	VARFALSE	na	0	15	1.229	6.798449104	69.43392782	15
1	6196787	6196925	CHD5_interval_34	138	PS51192	Helicase_superfamily_1/2_ATP_binding_domain	domain_31	CHD5	1	6196868	6196869	CHD5	ENST00000262450	VARTRUE	0	0	0	-2.073	0	0	1
1	6196787	6196925	CHD5_interval_34	138	PS51192	Helicase_superfamily_1/2_ATP_binding_domain	domain_31	CHD5	1	6196869	6196876	CHD5	ENST00000262450	VARFALSE	na	0	7	0.099	4.471339023	35.90787497	7
1	6196787	6196925	CHD5_interval_34	138	PS51192	Helicase_superfamily_1/2_ATP_binding_domain	domain_31	CHD5	1	6196876	6196877	CHD5	ENST00000262450	VARTRUE	0	0	0	-2.073	0	0	1
1	6196787	6196925	CHD5_interval_34	138	PS51192	Helicase_superfamily_1/2_ATP_binding_domain	domain_31	CHD5	1	6196877	6196884	CHD5	ENST00000262450	VARFALSE	na	0	7	0.099	4.471339023	35.90787497	7
1	6196787	6196925	CHD5_interval_34	138	PS51192	Helicase_superfamily_1/2_ATP_binding_domain	domain_31	CHD5	1	6196884	6196885	CHD5	ENST00000262450	VARTRUE	0	0	0	-2.073	0	0	1
1	6196787	6196925	CHD5_interval_34	138	PS51192	Helicase_superfamily_1/2_ATP_binding_domain	domain_31	CHD5	1	6196885	6196900	CHD5	ENST00000262450	VARFALSE	na	0	15	1.229	6.798449104	69.43392782	15
1	6196787	6196925	CHD5_interval_34	138	PS51192	Helicase_superfamily_1/2_ATP_binding_domain	domain_31	CHD5	1	6196900	6196901	CHD5	ENST00000262450	VARTRUE	0	0	0	-2.073	0	0	1
1	6196787	6196925	CHD5_interval_34	138	PS51192	Helicase_superfamily_1/2_ATP_binding_domain	domain_31	CHD5	1	6196901	6196912	CHD5	ENST00000262450	VARFALSE	na	0	10.97	0.659	5.626167401	52.9264079	11
1	6196787	6196925	CHD5_interval_34	138	PS51192	Helicase_superfamily_1/2_ATP_binding_domain	domain_31	CHD5	1	6196912	6196913	CHD5	ENST00000262450	VARTRUE	0	0	0	-2.073	0	0	1
1	6196787	6196925	CHD5_interval_34	138	PS51192	Helicase_superfamily_1/2_ATP_binding_domain	domain_31	CHD5	1	6196913	6196919	CHD5	ENST00000262450	VARFALSE	na	0	5.94	-0.051	4.162996937	27.10816222	6
1	6196787	6196925	CHD5_interval_34	138	PS51192	Helicase_superfamily_1/2_ATP_binding_domain	domain_31	CHD5	1	6196919	6196920	CHD5	ENST00000262450	VARTRUE	0	0	0	-2.073	0	0	1
1	6196787	6196925	CHD5_interval_34	138	PS51192	Helicase_superfamily_1/2_ATP_binding_domain	domain_31	CHD5	1	6196920	6196921	CHD5	ENST00000262450	VARTRUE	0	0	0	-2.073	0	0	1
1	6196787	6196925	CHD5_interval_34	138	PS51192	Helicase_superfamily_1/2_ATP_binding_domain	domain_31	CHD5	1	6196921	6196925	CHD5	ENST00000262450	VARFALSE,VARFALSE	na	0	10.96	0.658	5.623258513	52.89629716	4
1	6196787	6196925	CHD5_interval_6	138	SM00487	Helicase_superfamily_1/2_ATP_binding_domain	domain_13	CHD5	1	6196787	6196833	CHD5	ENST00000262450	VARFALSE,VARFALSE	na	0.02	52	6.429	17.50685672	97.50435969	46
1	6196787	6196925	CHD5_interval_6	138	SM00487	Helicase_superfamily_1/2_ATP_binding_domain	domain_13	CHD5	1	6196833	6196834	CHD5	ENST00000262450	VARTRUE	0	0	0	-2.073	0	0	1
1	6196787	6196925	CHD5_interval_6	138	SM00487	Helicase_superfamily_1/2_ATP_binding_domain	domain_13	CHD5	1	6196834	6196843	CHD5	ENST00000262450	VARFALSE	na	0	9	0.381	5.053116543	46.3483055	9
1	6196787	6196925	CHD5_interval_6	138	SM00487	Helicase_superfamily_1/2_ATP_binding_domain	domain_13	CHD5	1	6196843	6196844	CHD5	ENST00000262450	VARTRUE	0	0	0	-2.073	0	0	1
1	6196787	6196925	CHD5_interval_6	138	SM00487	Helicase_superfamily_1/2_ATP_binding_domain	domain_13	CHD5	1	6196844	6196852	CHD5	ENST00000262450	VARFALSE	na	0	8	0.24	4.762227783	41.91831007	8
1	6196787	6196925	CHD5_interval_6	138	SM00487	Helicase_superfamily_1/2_ATP_binding_domain	domain_13	CHD5	1	6196852	6196853	CHD5	ENST00000262450	VARTRUE	0	0	0	-2.073	0	0	1
1	6196787	6196925	CHD5_interval_6	138	SM00487	Helicase_superfamily_1/2_ATP_binding_domain	domain_13	CHD5	1	6196853	6196868	CHD5	ENST00000262450	VARFALSE	na	0	15	1.229	6.798449104	69.43392782	15
1	6196787	6196925	CHD5_interval_6	138	SM00487	Helicase_superfamily_1/2_ATP_binding_domain	domain_13	CHD5	1	6196868	6196869	CHD5	ENST00000262450	VARTRUE	0	0	0	-2.073	0	0	1
1	6196787	6196925	CHD5_interval_6	138	SM00487	Helicase_superfamily_1/2_ATP_binding_domain	domain_13	CHD5	1	6196869	6196876	CHD5	ENST00000262450	VARFALSE	na	0	7	0.099	4.471339023	35.90787497	7
1	6196787	6196925	CHD5_interval_6	138	SM00487	Helicase_superfamily_1/2_ATP_binding_domain	domain_13	CHD5	1	6196876	6196877	CHD5	ENST00000262450	VARTRUE	0	0	0	-2.073	0	0	1
1	6196787	6196925	CHD5_interval_6	138	SM00487	Helicase_superfamily_1/2_ATP_binding_domain	domain_13	CHD5	1	6196877	6196884	CHD5	ENST00000262450	VARFALSE	na	0	7	0.099	4.471339023	35.90787497	7
1	6196787	6196925	CHD5_interval_6	138	SM00487	Helicase_superfamily_1/2_ATP_binding_domain	domain_13	CHD5	1	6196884	6196885	CHD5	ENST00000262450	VARTRUE	0	0	0	-2.073	0	0	1
1	6196787	6196925	CHD5_interval_6	138	SM00487	Helicase_superfamily_1/2_ATP_binding_domain	domain_13	CHD5	1	6196885	6196900	CHD5	ENST00000262450	VARFALSE	na	0	15	1.229	6.798449104	69.43392782	15
1	6196787	6196925	CHD5_interval_6	138	SM00487	Helicase_superfamily_1/2_ATP_binding_domain	domain_13	CHD5	1	6196900	6196901	CHD5	ENST00000262450	VARTRUE	0	0	0	-2.073	0	0	1
1	6196787	6196925	CHD5_interval_6	138	SM00487	Helicase_superfamily_1/2_ATP_binding_domain	domain_13	CHD5	1	6196901	6196912	CHD5	ENST00000262450	VARFALSE	na	0	10.97	0.659	5.626167401	52.9264079	11
1	6196787	6196925	CHD5_interval_6	138	SM00487	Helicase_superfamily_1/2_ATP_binding_domain	domain_13	CHD5	1	6196912	6196913	CHD5	ENST00000262450	VARTRUE	0	0	0	-2.073	0	0	1
1	6196787	6196925	CHD5_interval_6	138	SM00487	Helicase_superfamily_1/2_ATP_binding_domain	domain_13	CHD5	1	6196913	6196919	CHD5	ENST00000262450	VARFALSE	na	0	5.94	-0.051	4.162996937	27.10816222	6
1	6196787	6196925	CHD5_interval_6	138	SM00487	Helicase_superfamily_1/2_ATP_binding_domain	domain_13	CHD5	1	6196919	6196920	CHD5	ENST00000262450	VARTRUE	0	0	0	-2.073	0	0	1
1	6196787	6196925	CHD5_interval_6	138	SM00487	Helicase_superfamily_1/2_ATP_binding_domain	domain_13	CHD5	1	6196920	6196921	CHD5	ENST00000262450	VARTRUE	0	0	0	-2.073	0	0	1
1	6196787	6196925	CHD5_interval_6	138	SM00487	Helicase_superfamily_1/2_ATP_binding_domain	domain_13	CHD5	1	6196921	6196925	CHD5	ENST00000262450	VARFALSE,VARFALSE	na	0	10.96	0.658	5.623258513	52.89629716	4
1	6202187	6202388	CHD5_interval_33	201	PS51192	Helicase_superfamily_1/2_ATP_binding_domain	domain_31	CHD5	1	6202187	6202194	CHD5	ENST00000262450	VARFALSE,VARFALSE	na	0	10.96	0.658	5.623258513	52.89629716	7
1	6202187	6202388	CHD5_interval_33	201	PS51192	Helicase_superfamily_1/2_ATP_binding_domain	domain_31	CHD5	1	6202194	6202195	CHD5	ENST00000262450	VARTRUE	0	0	0	-2.073	0	0	1
1	6202187	6202388	CHD5_interval_33	201	PS51192	Helicase_superfamily_1/2_ATP_binding_domain	domain_31	CHD5	1	6202195	6202196	CHD5	ENST00000262450	VARTRUE	0	0	0	-2.073	0	0	1
1	6202187	6202388	CHD5_interval_33	201	PS51192	Helicase_superfamily_1/2_ATP_binding_domain	domain_31	CHD5	1	6202196	6202202	CHD5	ENST00000262450	VARFALSE	na	0	6	-0.043	4.180450263	30.13130062	6
1	6202187	6202388	CHD5_interval_33	201	PS51192	Helicase_superfamily_1/2_ATP_binding_domain	domain_31	CHD5	1	6202202	6202203	CHD5	ENST00000262450	VARTRUE	0	0	0	-2.073	0	0	1
1	6202187	6202388	CHD5_interval_33	201	PS51192	Helicase_superfamily_1/2_ATP_binding_domain	domain_31	CHD5	1	6202203	6202206	CHD5	ENST00000262450	VARFALSE	na	0	3	-0.466	3.307783982	12.28401258	3
1	6202187	6202388	CHD5_interval_33	201	PS51192	Helicase_superfamily_1/2_ATP_binding_domain	domain_31	CHD5	1	6202206	6202207	CHD5	ENST00000262450	VARTRUE	0	0	0	-2.073	0	0	1
1	6202187	6202388	CHD5_interval_33	201	PS51192	Helicase_superfamily_1/2_ATP_binding_domain	domain_31	CHD5	1	6202207	6202212	CHD5	ENST00000262450	VARFALSE	na	0	5	-0.184	3.889561503	24.85954726	5
1	6202187	6202388	CHD5_interval_33	201	PS51192	Helicase_superfamily_1/2_ATP_binding_domain	domain_31	CHD5	1	6202212	6202213	CHD5	ENST00000262450	VARTRUE	0	0	0	-2.073	0	0	1
1	6202187	6202388	CHD5_interval_33	201	PS51192	Helicase_superfamily_1/2_ATP_binding_domain	domain_31	CHD5	1	6202213	6202215	CHD5	ENST00000262450	VARFALSE	na	0	2	-0.608	3.016895222	7.796622728	2
1	6202187	6202388	CHD5_interval_33	201	PS51192	Helicase_superfamily_1/2_ATP_binding_domain	domain_31	CHD5	1	6202215	6202216	CHD5	ENST00000262450	VARTRUE	0	0	0	-2.073	0	0	1
1	6202187	6202388	CHD5_interval_33	201	PS51192	Helicase_superfamily_1/2_ATP_binding_domain	domain_31	CHD5	1	6202216	6202217	CHD5	ENST00000262450	VARTRUE	0	0	0	-2.073	0	0	1
1	6202187	6202388	CHD5_interval_33	201	PS51192	Helicase_superfamily_1/2_ATP_binding_domain	domain_31	CHD5	1	6202217	6202222	CHD5	ENST00000262450	VARFALSE	na	0	5	-0.184	3.889561503	24.85954726	5
1	6202187	6202388	CHD5_interval_33	201	PS51192	Helicase_superfamily_1/2_ATP_binding_domain	domain_31	CHD5	1	6202222	6202223	CHD5	ENST00000262450	VARTRUE	0	0	0	-2.073	0	0	1
1	6202187	6202388	CHD5_interval_33	201	PS51192	Helicase_superfamily_1/2_ATP_binding_domain	domain_31	CHD5	1	6202223	6202232	CHD5	ENST00000262450	VARFALSE	na	0	9	0.381	5.053116543	46.3483055	9
1	6202187	6202388	CHD5_interval_33	201	PS51192	Helicase_superfamily_1/2_ATP_binding_domain	domain_31	CHD5	1	6202232	6202233	CHD5	ENST00000262450	VARTRUE	0	0	0	-2.073	0	0	1
1	6202187	6202388	CHD5_interval_33	201	PS51192	Helicase_superfamily_1/2_ATP_binding_domain	domain_31	CHD5	1	6202233	6202251	CHD5	ENST00000262450	VARFALSE	na	0.11	18	1.507	7.371495611	73.13627874	18
1	6202187	6202388	CHD5_interval_33	201	PS51192	Helicase_superfamily_1/2_ATP_binding_domain	domain_31	CHD5	1	6202251	6202252	CHD5	ENST00000262450	VARTRUE	0	0	0	-2.073	0	0	1
1	6202187	6202388	CHD5_interval_33	201	PS51192	Helicase_superfamily_1/2_ATP_binding_domain	domain_31	CHD5	1	6202252	6202260	CHD5	ENST00000262450	VARFALSE	na	0	8	0.24	4.762227783	41.91831007	8
1	6202187	6202388	CHD5_interval_33	201	PS51192	Helicase_superfamily_1/2_ATP_binding_domain	domain_31	CHD5	1	6202260	6202261	CHD5	ENST00000262450	VARTRUE	0	0	0	-2.073	0	0	1
1	6202187	6202388	CHD5_interval_33	201	PS51192	Helicase_superfamily_1/2_ATP_binding_domain	domain_31	CHD5	1	6202261	6202267	CHD5	ENST00000262450	VARFALSE	na	0.33	6	-0.479	3.281585402	9.024267274	6
1	6202187	6202388	CHD5_interval_33	201	PS51192	Helicase_superfamily_1/2_ATP_binding_domain	domain_31	CHD5	1	6202267	6202268	CHD5	ENST00000262450	VARTRUE	0	0	0	-2.073	0	0	1
1	6202187	6202388	CHD5_interval_33	201	PS51192	Helicase_superfamily_1/2_ATP_binding_domain	domain_31	CHD5	1	6202268	6202272	CHD5	ENST00000262450	VARFALSE	na	0	4	-0.325	3.598672742	18.05831801	4
1	6202187	6202388	CHD5_interval_33	201	PS51192	Helicase_superfamily_1/2_ATP_binding_domain	domain_31	CHD5	1	6202272	6202273	CHD5	ENST00000262450	VARTRUE	0	0	0	-2.073	0	0	1
1	6202187	6202388	CHD5_interval_33	201	PS51192	Helicase_superfamily_1/2_ATP_binding_domain	domain_31	CHD5	1	6202273	6202275	CHD5	ENST00000262450	VARFALSE	na	0	2	-0.608	3.016895222	7.796622728	2
1	6202187	6202388	CHD5_interval_33	201	PS51192	Helicase_superfamily_1/2_ATP_binding_domain	domain_31	CHD5	1	6202275	6202277	CHD5	ENST00000262450	VARTRUE	0	0	0	-2.073	0	0	2
1	6202187	6202388	CHD5_interval_33	201	PS51192	Helicase_superfamily_1/2_ATP_binding_domain	domain_31	CHD5	1	6202277	6202294	CHD5	ENST00000262450	VARFALSE	na	0.12	17	1.353	7.053368692	70.41669461	17
1	6202187	6202388	CHD5_interval_33	201	PS51192	Helicase_superfamily_1/2_ATP_binding_domain	domain_31	CHD5	1	6202294	6202295	CHD5	ENST00000262450	VARTRUE	0	0	0	-2.073	0	0	1
1	6202187	6202388	CHD5_interval_33	201	PS51192	Helicase_superfamily_1/2_ATP_binding_domain	domain_31	CHD5	1	6202295	6202301	CHD5	ENST00000262450	VARFALSE	na	0	6	-0.043	4.180450263	30.13130062	6
1	6202187	6202388	CHD5_interval_33	201	PS51192	Helicase_superfamily_1/2_ATP_binding_domain	domain_31	CHD5	1	6202301	6202302	CHD5	ENST00000262450	VARTRUE	0	0	0	-2.073	0	0	1
1	6202187	6202388	CHD5_interval_33	201	PS51192	Helicase_superfamily_1/2_ATP_binding_domain	domain_31	CHD5	1	6202302	6202303	CHD5	ENST00000262450	VARFALSE	na	0	1	-0.749	2.726006462	2.647544844	1
1	6202187	6202388	CHD5_interval_33	201	PS51192	Helicase_superfamily_1/2_ATP_binding_domain	domain_31	CHD5	1	6202303	6202304	CHD5	ENST00000262450	VARTRUE	0	0	0	-2.073	0	0	1
1	6202187	6202388	CHD5_interval_33	201	PS51192	Helicase_superfamily_1/2_ATP_binding_domain	domain_31	CHD5	1	6202304	6202308	CHD5	ENST00000262450	VARFALSE	na	0	4	-0.325	3.598672742	18.05831801	4
1	6202187	6202388	CHD5_interval_33	201	PS51192	Helicase_superfamily_1/2_ATP_binding_domain	domain_31	CHD5	1	6202308	6202309	CHD5	ENST00000262450	VARTRUE	0	0	0	-2.073	0	0	1
1	6202187	6202388	CHD5_interval_33	201	PS51192	Helicase_superfamily_1/2_ATP_binding_domain	domain_31	CHD5	1	6202309	6202310	CHD5	ENST00000262450	VARTRUE	0	0	0	-2.073	0	0	1
1	6202187	6202388	CHD5_interval_33	201	PS51192	Helicase_superfamily_1/2_ATP_binding_domain	domain_31	CHD5	1	6202310	6202313	CHD5	ENST00000262450	VARFALSE	na	0	3	-0.466	3.307783982	12.28401258	3
1	6202187	6202388	CHD5_interval_33	201	PS51192	Helicase_superfamily_1/2_ATP_binding_domain	domain_31	CHD5	1	6202313	6202314	CHD5	ENST00000262450	VARTRUE	0	0	0	-2.073	0	0	1
1	6202187	6202388	CHD5_interval_33	201	PS51192	Helicase_superfamily_1/2_ATP_binding_domain	domain_31	CHD5	1	6202314	6202317	CHD5	ENST00000262450	VARFALSE	na	0	3	-0.466	3.307783982	12.28401258	3
1	6202187	6202388	CHD5_interval_33	201	PS51192	Helicase_superfamily_1/2_ATP_binding_domain	domain_31	CHD5	1	6202317	6202318	CHD5	ENST00000262450	VARTRUE	0	0	0	-2.073	0	0	1
1	6202187	6202388	CHD5_interval_33	201	PS51192	Helicase_superfamily_1/2_ATP_binding_domain	domain_31	CHD5	1	6202318	6202327	CHD5	ENST00000262450	VARFALSE	na	0.22	9	0.09	4.453875502	32.2741822	9
1	6202187	6202388	CHD5_interval_33	201	PS51192	Helicase_superfamily_1/2_ATP_binding_domain	domain_31	CHD5	1	6202327	6202328	CHD5	ENST00000262450	VARTRUE	0	0	0	-2.073	0	0	1
1	6202187	6202388	CHD5_interval_33	201	PS51192	Helicase_superfamily_1/2_ATP_binding_domain	domain_31	CHD5	1	6202328	6202344	CHD5	ENST00000262450	VARFALSE	na	0	16	1.37	7.089337864	72.04933162	16
1	6202187	6202388	CHD5_interval_33	201	PS51192	Helicase_superfamily_1/2_ATP_binding_domain	domain_31	CHD5	1	6202344	6202345	CHD5	ENST00000262450	VARTRUE	0	0	0	-2.073	0	0	1
1	6202187	6202388	CHD5_interval_33	201	PS51192	Helicase_superfamily_1/2_ATP_binding_domain	domain_31	CHD5	1	6202345	6202356	CHD5	ENST00000262450	VARFALSE	na	0	11	0.664	5.634894064	55.90889983	11
1	6202187	6202388	CHD5_interval_33	201	PS51192	Helicase_superfamily_1/2_ATP_binding_domain	domain_31	CHD5	1	6202356	6202357	CHD5	ENST00000262450	VARTRUE	0	0	0	-2.073	0	0	1
1	6202187	6202388	CHD5_interval_33	201	PS51192	Helicase_superfamily_1/2_ATP_binding_domain	domain_31	CHD5	1	6202357	6202368	CHD5	ENST00000262450	VARFALSE	na	0.18	11	0.426	5.144606472	47.05421526	11
1	6202187	6202388	CHD5_interval_33	201	PS51192	Helicase_superfamily_1/2_ATP_binding_domain	domain_31	CHD5	1	6202368	6202369	CHD5	ENST00000262450	VARTRUE	0	0	0	-2.073	0	0	1
1	6202187	6202388	CHD5_interval_33	201	PS51192	Helicase_superfamily_1/2_ATP_binding_domain	domain_31	CHD5	1	6202369	6202377	CHD5	ENST00000262450	VARFALSE	na	0	8	0.24	4.762227783	41.91831007	8
1	6202187	6202388	CHD5_interval_33	201	PS51192	Helicase_superfamily_1/2_ATP_binding_domain	domain_31	CHD5	1	6202377	6202378	CHD5	ENST00000262450	VARTRUE	0	0	0	-2.073	0	0	1
1	6202187	6202388	CHD5_interval_33	201	PS51192	Helicase_superfamily_1/2_ATP_binding_domain	domain_31	CHD5	1	6202378	6202388	CHD5	ENST00000262450	VARFALSE,VARFALSE	na	0	26.87	2.905	10.25129869	88.5190564	10
1	6202187	6202388	CHD5_interval_5	201	SM00487	Helicase_superfamily_1/2_ATP_binding_domain	domain_13	CHD5	1	6202187	6202194	CHD5	ENST00000262450	VARFALSE,VARFALSE	na	0	10.96	0.658	5.623258513	52.89629716	7
1	6202187	6202388	CHD5_interval_5	201	SM00487	Helicase_superfamily_1/2_ATP_binding_domain	domain_13	CHD5	1	6202194	6202195	CHD5	ENST00000262450	VARTRUE	0	0	0	-2.073	0	0	1
1	6202187	6202388	CHD5_interval_5	201	SM00487	Helicase_superfamily_1/2_ATP_binding_domain	domain_13	CHD5	1	6202195	6202196	CHD5	ENST00000262450	VARTRUE	0	0	0	-2.073	0	0	1
1	6202187	6202388	CHD5_interval_5	201	SM00487	Helicase_superfamily_1/2_ATP_binding_domain	domain_13	CHD5	1	6202196	6202202	CHD5	ENST00000262450	VARFALSE	na	0	6	-0.043	4.180450263	30.13130062	6
1	6202187	6202388	CHD5_interval_5	201	SM00487	Helicase_superfamily_1/2_ATP_binding_domain	domain_13	CHD5	1	6202202	6202203	CHD5	ENST00000262450	VARTRUE	0	0	0	-2.073	0	0	1
1	6202187	6202388	CHD5_interval_5	201	SM00487	Helicase_superfamily_1/2_ATP_binding_domain	domain_13	CHD5	1	6202203	6202206	CHD5	ENST00000262450	VARFALSE	na	0	3	-0.466	3.307783982	12.28401258	3
1	6202187	6202388	CHD5_interval_5	201	SM00487	Helicase_superfamily_1/2_ATP_binding_domain	domain_13	CHD5	1	6202206	6202207	CHD5	ENST00000262450	VARTRUE	0	0	0	-2.073	0	0	1
1	6202187	6202388	CHD5_interval_5	201	SM00487	Helicase_superfamily_1/2_ATP_binding_domain	domain_13	CHD5	1	6202207	6202212	CHD5	ENST00000262450	VARFALSE	na	0	5	-0.184	3.889561503	24.85954726	5
1	6202187	6202388	CHD5_interval_5	201	SM00487	Helicase_superfamily_1/2_ATP_binding_domain	domain_13	CHD5	1	6202212	6202213	CHD5	ENST00000262450	VARTRUE	0	0	0	-2.073	0	0	1
1	6202187	6202388	CHD5_interval_5	201	SM00487	Helicase_superfamily_1/2_ATP_binding_domain	domain_13	CHD5	1	6202213	6202215	CHD5	ENST00000262450	VARFALSE	na	0	2	-0.608	3.016895222	7.796622728	2
1	6202187	6202388	CHD5_interval_5	201	SM00487	Helicase_superfamily_1/2_ATP_binding_domain	domain_13	CHD5	1	6202215	6202216	CHD5	ENST00000262450	VARTRUE	0	0	0	-2.073	0	0	1
1	6202187	6202388	CHD5_interval_5	201	SM00487	Helicase_superfamily_1/2_ATP_binding_domain	domain_13	CHD5	1	6202216	6202217	CHD5	ENST00000262450	VARTRUE	0	0	0	-2.073	0	0	1
1	6202187	6202388	CHD5_interval_5	201	SM00487	Helicase_superfamily_1/2_ATP_binding_domain	domain_13	CHD5	1	6202217	6202222	CHD5	ENST00000262450	VARFALSE	na	0	5	-0.184	3.889561503	24.85954726	5
1	6202187	6202388	CHD5_interval_5	201	SM00487	Helicase_superfamily_1/2_ATP_binding_domain	domain_13	CHD5	1	6202222	6202223	CHD5	ENST00000262450	VARTRUE	0	0	0	-2.073	0	0	1
1	6202187	6202388	CHD5_interval_5	201	SM00487	Helicase_superfamily_1/2_ATP_binding_domain	domain_13	CHD5	1	6202223	6202232	CHD5	ENST00000262450	VARFALSE	na	0	9	0.381	5.053116543	46.3483055	9
1	6202187	6202388	CHD5_interval_5	201	SM00487	Helicase_superfamily_1/2_ATP_binding_domain	domain_13	CHD5	1	6202232	6202233	CHD5	ENST00000262450	VARTRUE	0	0	0	-2.073	0	0	1
1	6202187	6202388	CHD5_interval_5	201	SM00487	Helicase_superfamily_1/2_ATP_binding_domain	domain_13	CHD5	1	6202233	6202251	CHD5	ENST00000262450	VARFALSE	na	0.11	18	1.507	7.371495611	73.13627874	18
1	6202187	6202388	CHD5_interval_5	201	SM00487	Helicase_superfamily_1/2_ATP_binding_domain	domain_13	CHD5	1	6202251	6202252	CHD5	ENST00000262450	VARTRUE	0	0	0	-2.073	0	0	1
1	6202187	6202388	CHD5_interval_5	201	SM00487	Helicase_superfamily_1/2_ATP_binding_domain	domain_13	CHD5	1	6202252	6202260	CHD5	ENST00000262450	VARFALSE	na	0	8	0.24	4.762227783	41.91831007	8
1	6202187	6202388	CHD5_interval_5	201	SM00487	Helicase_superfamily_1/2_ATP_binding_domain	domain_13	CHD5	1	6202260	6202261	CHD5	ENST00000262450	VARTRUE	0	0	0	-2.073	0	0	1
1	6202187	6202388	CHD5_interval_5	201	SM00487	Helicase_superfamily_1/2_ATP_binding_domain	domain_13	CHD5	1	6202261	6202267	CHD5	ENST00000262450	VARFALSE	na	0.33	6	-0.479	3.281585402	9.024267274	6
1	6202187	6202388	CHD5_interval_5	201	SM00487	Helicase_superfamily_1/2_ATP_binding_domain	domain_13	CHD5	1	6202267	6202268	CHD5	ENST00000262450	VARTRUE	0	0	0	-2.073	0	0	1
1	6202187	6202388	CHD5_interval_5	201	SM00487	Helicase_superfamily_1/2_ATP_binding_domain	domain_13	CHD5	1	6202268	6202272	CHD5	ENST00000262450	VARFALSE	na	0	4	-0.325	3.598672742	18.05831801	4
1	6202187	6202388	CHD5_interval_5	201	SM00487	Helicase_superfamily_1/2_ATP_binding_domain	domain_13	CHD5	1	6202272	6202273	CHD5	ENST00000262450	VARTRUE	0	0	0	-2.073	0	0	1
1	6202187	6202388	CHD5_interval_5	201	SM00487	Helicase_superfamily_1/2_ATP_binding_domain	domain_13	CHD5	1	6202273	6202275	CHD5	ENST00000262450	VARFALSE	na	0	2	-0.608	3.016895222	7.796622728	2
1	6202187	6202388	CHD5_interval_5	201	SM00487	Helicase_superfamily_1/2_ATP_binding_domain	domain_13	CHD5	1	6202275	6202277	CHD5	ENST00000262450	VARTRUE	0	0	0	-2.073	0	0	2
1	6202187	6202388	CHD5_interval_5	201	SM00487	Helicase_superfamily_1/2_ATP_binding_domain	domain_13	CHD5	1	6202277	6202294	CHD5	ENST00000262450	VARFALSE	na	0.12	17	1.353	7.053368692	70.41669461	17
1	6202187	6202388	CHD5_interval_5	201	SM00487	Helicase_superfamily_1/2_ATP_binding_domain	domain_13	CHD5	1	6202294	6202295	CHD5	ENST00000262450	VARTRUE	0	0	0	-2.073	0	0	1
1	6202187	6202388	CHD5_interval_5	201	SM00487	Helicase_superfamily_1/2_ATP_binding_domain	domain_13	CHD5	1	6202295	6202301	CHD5	ENST00000262450	VARFALSE	na	0	6	-0.043	4.180450263	30.13130062	6
1	6202187	6202388	CHD5_interval_5	201	SM00487	Helicase_superfamily_1/2_ATP_binding_domain	domain_13	CHD5	1	6202301	6202302	CHD5	ENST00000262450	VARTRUE	0	0	0	-2.073	0	0	1
1	6202187	6202388	CHD5_interval_5	201	SM00487	Helicase_superfamily_1/2_ATP_binding_domain	domain_13	CHD5	1	6202302	6202303	CHD5	ENST00000262450	VARFALSE	na	0	1	-0.749	2.726006462	2.647544844	1
1	6202187	6202388	CHD5_interval_5	201	SM00487	Helicase_superfamily_1/2_ATP_binding_domain	domain_13	CHD5	1	6202303	6202304	CHD5	ENST00000262450	VARTRUE	0	0	0	-2.073	0	0	1
1	6202187	6202388	CHD5_interval_5	201	SM00487	Helicase_superfamily_1/2_ATP_binding_domain	domain_13	CHD5	1	6202304	6202308	CHD5	ENST00000262450	VARFALSE	na	0	4	-0.325	3.598672742	18.05831801	4
1	6202187	6202388	CHD5_interval_5	201	SM00487	Helicase_superfamily_1/2_ATP_binding_domain	domain_13	CHD5	1	6202308	6202309	CHD5	ENST00000262450	VARTRUE	0	0	0	-2.073	0	0	1
1	6202187	6202388	CHD5_interval_5	201	SM00487	Helicase_superfamily_1/2_ATP_binding_domain	domain_13	CHD5	1	6202309	6202310	CHD5	ENST00000262450	VARTRUE	0	0	0	-2.073	0	0	1
1	6202187	6202388	CHD5_interval_5	201	SM00487	Helicase_superfamily_1/2_ATP_binding_domain	domain_13	CHD5	1	6202310	6202313	CHD5	ENST00000262450	VARFALSE	na	0	3	-0.466	3.307783982	12.28401258	3
1	6202187	6202388	CHD5_interval_5	201	SM00487	Helicase_superfamily_1/2_ATP_binding_domain	domain_13	CHD5	1	6202313	6202314	CHD5	ENST00000262450	VARTRUE	0	0	0	-2.073	0	0	1
1	6202187	6202388	CHD5_interval_5	201	SM00487	Helicase_superfamily_1/2_ATP_binding_domain	domain_13	CHD5	1	6202314	6202317	CHD5	ENST00000262450	VARFALSE	na	0	3	-0.466	3.307783982	12.28401258	3
1	6202187	6202388	CHD5_interval_5	201	SM00487	Helicase_superfamily_1/2_ATP_binding_domain	domain_13	CHD5	1	6202317	6202318	CHD5	ENST00000262450	VARTRUE	0	0	0	-2.073	0	0	1
1	6202187	6202388	CHD5_interval_5	201	SM00487	Helicase_superfamily_1/2_ATP_binding_domain	domain_13	CHD5	1	6202318	6202327	CHD5	ENST00000262450	VARFALSE	na	0.22	9	0.09	4.453875502	32.2741822	9
1	6202187	6202388	CHD5_interval_5	201	SM00487	Helicase_superfamily_1/2_ATP_binding_domain	domain_13	CHD5	1	6202327	6202328	CHD5	ENST00000262450	VARTRUE	0	0	0	-2.073	0	0	1
1	6202187	6202388	CHD5_interval_5	201	SM00487	Helicase_superfamily_1/2_ATP_binding_domain	domain_13	CHD5	1	6202328	6202344	CHD5	ENST00000262450	VARFALSE	na	0	16	1.37	7.089337864	72.04933162	16
1	6202187	6202388	CHD5_interval_5	201	SM00487	Helicase_superfamily_1/2_ATP_binding_domain	domain_13	CHD5	1	6202344	6202345	CHD5	ENST00000262450	VARTRUE	0	0	0	-2.073	0	0	1
1	6202187	6202388	CHD5_interval_5	201	SM00487	Helicase_superfamily_1/2_ATP_binding_domain	domain_13	CHD5	1	6202345	6202356	CHD5	ENST00000262450	VARFALSE	na	0	11	0.664	5.634894064	55.90889983	11
1	6202187	6202388	CHD5_interval_5	201	SM00487	Helicase_superfamily_1/2_ATP_binding_domain	domain_13	CHD5	1	6202356	6202357	CHD5	ENST00000262450	VARTRUE	0	0	0	-2.073	0	0	1
1	6202187	6202388	CHD5_interval_5	201	SM00487	Helicase_superfamily_1/2_ATP_binding_domain	domain_13	CHD5	1	6202357	6202368	CHD5	ENST00000262450	VARFALSE	na	0.18	11	0.426	5.144606472	47.05421526	11
1	6202187	6202388	CHD5_interval_5	201	SM00487	Helicase_superfamily_1/2_ATP_binding_domain	domain_13	CHD5	1	6202368	6202369	CHD5	ENST00000262450	VARTRUE	0	0	0	-2.073	0	0	1
1	6202187	6202388	CHD5_interval_5	201	SM00487	Helicase_superfamily_1/2_ATP_binding_domain	domain_13	CHD5	1	6202369	6202377	CHD5	ENST00000262450	VARFALSE	na	0	8	0.24	4.762227783	41.91831007	8
1	6202187	6202388	CHD5_interval_5	201	SM00487	Helicase_superfamily_1/2_ATP_binding_domain	domain_13	CHD5	1	6202377	6202378	CHD5	ENST00000262450	VARTRUE	0	0	0	-2.073	0	0	1
1	6202187	6202388	CHD5_interval_5	201	SM00487	Helicase_superfamily_1/2_ATP_binding_domain	domain_13	CHD5	1	6202378	6202388	CHD5	ENST00000262450	VARFALSE,VARFALSE	na	0	26.87	2.905	10.25129869	88.5190564	10
1	6202473	6202575	CHD5_interval_32	102	PS51192	Helicase_superfamily_1/2_ATP_binding_domain	domain_31	CHD5	1	6202473	6202490	CHD5	ENST00000262450	VARFALSE,VARFALSE	na	0	26.87	2.905	10.25129869	88.5190564	17
1	6202473	6202575	CHD5_interval_32	102	PS51192	Helicase_superfamily_1/2_ATP_binding_domain	domain_31	CHD5	1	6202490	6202491	CHD5	ENST00000262450	VARTRUE	0	0	0	-2.073	0	0	1
1	6202473	6202575	CHD5_interval_32	102	PS51192	Helicase_superfamily_1/2_ATP_binding_domain	domain_31	CHD5	1	6202491	6202499	CHD5	ENST00000262450	VARFALSE	na	0	8	0.24	4.762227783	41.91831007	8
1	6202473	6202575	CHD5_interval_32	102	PS51192	Helicase_superfamily_1/2_ATP_binding_domain	domain_31	CHD5	1	6202499	6202500	CHD5	ENST00000262450	VARTRUE	0	0	0	-2.073	0	0	1
1	6202473	6202575	CHD5_interval_32	102	PS51192	Helicase_superfamily_1/2_ATP_binding_domain	domain_31	CHD5	1	6202500	6202511	CHD5	ENST00000262450	VARFALSE	na	0	11	0.664	5.634894064	55.90889983	11
1	6202473	6202575	CHD5_interval_32	102	PS51192	Helicase_superfamily_1/2_ATP_binding_domain	domain_31	CHD5	1	6202511	6202512	CHD5	ENST00000262450	VARTRUE	0	0	0	-2.073	0	0	1
1	6202473	6202575	CHD5_interval_32	102	PS51192	Helicase_superfamily_1/2_ATP_binding_domain	domain_31	CHD5	1	6202512	6202555	CHD5	ENST00000262450	VARFALSE	na	0.09	43	5.065	14.69819205	95.87875997	43
1	6202473	6202575	CHD5_interval_32	102	PS51192	Helicase_superfamily_1/2_ATP_binding_domain	domain_31	CHD5	1	6202555	6202556	CHD5	ENST00000262450	VARTRUE	0	0	0	-2.073	0	0	1
1	6202473	6202575	CHD5_interval_32	102	PS51192	Helicase_superfamily_1/2_ATP_binding_domain	domain_31	CHD5	1	6202556	6202557	CHD5	ENST00000262450	VARTRUE	0	0	0	-2.073	0	0	1
1	6202473	6202575	CHD5_interval_32	102	PS51192	Helicase_superfamily_1/2_ATP_binding_domain	domain_31	CHD5	1	6202557	6202574	CHD5	ENST00000262450	VARFALSE	na	0	17	1.511	7.380226625	74.7311651	17
1	6202473	6202575	CHD5_interval_32	102	PS51192	Helicase_superfamily_1/2_ATP_binding_domain	domain_31	CHD5	1	6202574	6202575	CHD5	ENST00000262450	VARTRUE	0	0	0	-2.073	0	0	1
1	6202473	6202623	CHD5_interval_4	150	SM00487	Helicase_superfamily_1/2_ATP_binding_domain	domain_13	CHD5	1	6202473	6202490	CHD5	ENST00000262450	VARFALSE,VARFALSE	na	0	26.87	2.905	10.25129869	88.5190564	17
1	6202473	6202623	CHD5_interval_4	150	SM00487	Helicase_superfamily_1/2_ATP_binding_domain	domain_13	CHD5	1	6202490	6202491	CHD5	ENST00000262450	VARTRUE	0	0	0	-2.073	0	0	1
1	6202473	6202623	CHD5_interval_4	150	SM00487	Helicase_superfamily_1/2_ATP_binding_domain	domain_13	CHD5	1	6202491	6202499	CHD5	ENST00000262450	VARFALSE	na	0	8	0.24	4.762227783	41.91831007	8
1	6202473	6202623	CHD5_interval_4	150	SM00487	Helicase_superfamily_1/2_ATP_binding_domain	domain_13	CHD5	1	6202499	6202500	CHD5	ENST00000262450	VARTRUE	0	0	0	-2.073	0	0	1
1	6202473	6202623	CHD5_interval_4	150	SM00487	Helicase_superfamily_1/2_ATP_binding_domain	domain_13	CHD5	1	6202500	6202511	CHD5	ENST00000262450	VARFALSE	na	0	11	0.664	5.634894064	55.90889983	11
1	6202473	6202623	CHD5_interval_4	150	SM00487	Helicase_superfamily_1/2_ATP_binding_domain	domain_13	CHD5	1	6202511	6202512	CHD5	ENST00000262450	VARTRUE	0	0	0	-2.073	0	0	1
1	6202473	6202623	CHD5_interval_4	150	SM00487	Helicase_superfamily_1/2_ATP_binding_domain	domain_13	CHD5	1	6202512	6202555	CHD5	ENST00000262450	VARFALSE	na	0.09	43	5.065	14.69819205	95.87875997	43
1	6202473	6202623	CHD5_interval_4	150	SM00487	Helicase_superfamily_1/2_ATP_binding_domain	domain_13	CHD5	1	6202555	6202556	CHD5	ENST00000262450	VARTRUE	0	0	0	-2.073	0	0	1
1	6202473	6202623	CHD5_interval_4	150	SM00487	Helicase_superfamily_1/2_ATP_binding_domain	domain_13	CHD5	1	6202556	6202557	CHD5	ENST00000262450	VARTRUE	0	0	0	-2.073	0	0	1
1	6202473	6202623	CHD5_interval_4	150	SM00487	Helicase_superfamily_1/2_ATP_binding_domain	domain_13	CHD5	1	6202557	6202574	CHD5	ENST00000262450	VARFALSE	na	0	17	1.511	7.380226625	74.7311651	17
1	6202473	6202623	CHD5_interval_4	150	SM00487	Helicase_superfamily_1/2_ATP_binding_domain	domain_13	CHD5	1	6202574	6202575	CHD5	ENST00000262450	VARTRUE	0	0	0	-2.073	0	0	1
1	6202473	6202623	CHD5_interval_4	150	SM00487	Helicase_superfamily_1/2_ATP_binding_domain	domain_13	CHD5	1	6202575	6202603	CHD5	ENST00000262450	VARFALSE	na	0	28	3.065	10.58000299	89.66717947	28
1	6202473	6202623	CHD5_interval_4	150	SM00487	Helicase_superfamily_1/2_ATP_binding_domain	domain_13	CHD5	1	6202603	6202604	CHD5	ENST00000262450	VARTRUE	0	0	0	-2.073	0	0	1
1	6202473	6202623	CHD5_interval_4	150	SM00487	Helicase_superfamily_1/2_ATP_binding_domain	domain_13	CHD5	1	6202604	6202612	CHD5	ENST00000262450	VARFALSE	na	0	8	0.24	4.762227783	41.91831007	8
1	6202473	6202623	CHD5_interval_4	150	SM00487	Helicase_superfamily_1/2_ATP_binding_domain	domain_13	CHD5	1	6202612	6202613	CHD5	ENST00000262450	VARTRUE	0	0	0	-2.073	0	0	1
1	6202473	6202623	CHD5_interval_4	150	SM00487	Helicase_superfamily_1/2_ATP_binding_domain	domain_13	CHD5	1	6202613	6202628	CHD5	ENST00000262450	VARFALSE	na	0.13	15	1.057	6.44435287	63.94933259	10
1	6204133	6204215	CHD5_interval_17	82	PF00385	Chromo_domain	domain_23	CHD5	1	6204115	6204139	CHD5	ENST00000262450	VARFALSE	na	0.08	24	2.394	9.198542676	85.09983136	6
1	6204133	6204215	CHD5_interval_17	82	PF00385	Chromo_domain	domain_23	CHD5	1	6204139	6204140	CHD5	ENST00000262450	VARTRUE	0	0	0	-2.073	0	0	1
1	6204133	6204215	CHD5_interval_17	82	PF00385	Chromo_domain	domain_23	CHD5	1	6204140	6204149	CHD5	ENST00000262450	VARFALSE	na	0	9	0.381	5.053116543	46.3483055	9
1	6204133	6204215	CHD5_interval_17	82	PF00385	Chromo_domain	domain_23	CHD5	1	6204149	6204150	CHD5	ENST00000262450	VARTRUE	0	0	0	-2.073	0	0	1
1	6204133	6204215	CHD5_interval_17	82	PF00385	Chromo_domain	domain_23	CHD5	1	6204150	6204159	CHD5	ENST00000262450	VARFALSE	na	0	9	0.381	5.053116543	46.3483055	9
1	6204133	6204215	CHD5_interval_17	82	PF00385	Chromo_domain	domain_23	CHD5	1	6204159	6204160	CHD5	ENST00000262450	VARTRUE	0	0	0	-2.073	0	0	1
1	6204133	6204215	CHD5_interval_17	82	PF00385	Chromo_domain	domain_23	CHD5	1	6204160	6204165	CHD5	ENST00000262450	VARFALSE	na	0	5	-0.184	3.889561503	24.85954726	5
1	6204133	6204215	CHD5_interval_17	82	PF00385	Chromo_domain	domain_23	CHD5	1	6204165	6204166	CHD5	ENST00000262450	VARTRUE	0	0	0	-2.073	0	0	1
1	6204133	6204215	CHD5_interval_17	82	PF00385	Chromo_domain	domain_23	CHD5	1	6204166	6204168	CHD5	ENST00000262450	VARFALSE	na	0	2	-0.608	3.016895222	7.796622728	2
1	6204133	6204215	CHD5_interval_17	82	PF00385	Chromo_domain	domain_23	CHD5	1	6204168	6204169	CHD5	ENST00000262450	VARTRUE	0	0	0	-2.073	0	0	1
1	6204133	6204215	CHD5_interval_17	82	PF00385	Chromo_domain	domain_23	CHD5	1	6204169	6204178	CHD5	ENST00000262450	VARFALSE	na	0	9	0.381	5.053116543	46.3483055	9
1	6204133	6204215	CHD5_interval_17	82	PF00385	Chromo_domain	domain_23	CHD5	1	6204178	6204179	CHD5	ENST00000262450	VARTRUE	0	0	0	-2.073	0	0	1
1	6204133	6204215	CHD5_interval_17	82	PF00385	Chromo_domain	domain_23	CHD5	1	6204179	6204181	CHD5	ENST00000262450	VARFALSE	na	0	2	-0.608	3.016895222	7.796622728	2
1	6204133	6204215	CHD5_interval_17	82	PF00385	Chromo_domain	domain_23	CHD5	1	6204181	6204182	CHD5	ENST00000262450	VARTRUE	0	0	0	-2.073	0	0	1
1	6204133	6204215	CHD5_interval_17	82	PF00385	Chromo_domain	domain_23	CHD5	1	6204182	6204191	CHD5	ENST00000262450	VARFALSE	na	0	9	0.381	5.053116543	46.3483055	9
1	6204133	6204215	CHD5_interval_17	82	PF00385	Chromo_domain	domain_23	CHD5	1	6204191	6204192	CHD5	ENST00000262450	VARTRUE	0	0	0	-2.073	0	0	1
1	6204133	6204215	CHD5_interval_17	82	PF00385	Chromo_domain	domain_23	CHD5	1	6204192	6204194	CHD5	ENST00000262450	VARFALSE	na	0	2	-0.608	3.016895222	7.796622728	2
1	6204133	6204215	CHD5_interval_17	82	PF00385	Chromo_domain	domain_23	CHD5	1	6204194	6204195	CHD5	ENST00000262450	VARTRUE	0	0	0	-2.073	0	0	1
1	6204133	6204215	CHD5_interval_17	82	PF00385	Chromo_domain	domain_23	CHD5	1	6204195	6204196	CHD5	ENST00000262450	VARTRUE	0	0	0	-2.073	0	0	1
1	6204133	6204215	CHD5_interval_17	82	PF00385	Chromo_domain	domain_23	CHD5	1	6204196	6204200	CHD5	ENST00000262450	VARFALSE	na	0	4	-0.325	3.598672742	18.05831801	4
1	6204133	6204215	CHD5_interval_17	82	PF00385	Chromo_domain	domain_23	CHD5	1	6204200	6204201	CHD5	ENST00000262450	VARTRUE	0	0	0	-2.073	0	0	1
1	6204133	6204215	CHD5_interval_17	82	PF00385	Chromo_domain	domain_23	CHD5	1	6204201	6204215	CHD5	ENST00000262450	VARFALSE,VARFALSE	na	0.05	33	3.705	11.89825588	92.49442618	14
1	6206271	6206297	CHD5_interval_16	26	PF00385	Chromo_domain	domain_23	CHD5	1	6206271	6206290	CHD5	ENST00000262450	VARFALSE,VARFALSE	na	0.05	33	3.705	11.89825588	92.49442618	19
1	6206271	6206297	CHD5_interval_16	26	PF00385	Chromo_domain	domain_23	CHD5	1	6206290	6206291	CHD5	ENST00000262450	VARTRUE	0	0	0	-2.073	0	0	1
1	6206271	6206297	CHD5_interval_16	26	PF00385	Chromo_domain	domain_23	CHD5	1	6206291	6206292	CHD5	ENST00000262450	VARFALSE	na	0	1	-0.749	2.726006462	2.647544844	1
1	6206271	6206297	CHD5_interval_16	26	PF00385	Chromo_domain	domain_23	CHD5	1	6206292	6206293	CHD5	ENST00000262450	VARTRUE	0	0	0	-2.073	0	0	1
1	6206271	6206297	CHD5_interval_16	26	PF00385	Chromo_domain	domain_23	CHD5	1	6206293	6206298	CHD5	ENST00000262450	VARFALSE	na	0	5	-0.184	3.889561503	24.85954726	4
1	6206480	6206483	CHD5_interval_15	3	PF00385	Chromo_domain	domain_22	CHD5	1	6206467	6206483	CHD5	ENST00000262450	VARFALSE,VARFALSE	na	0	25.9	2.768	9.96913659	87.51831214	3
1	6206724	6206793	CHD5_interval_14	69	PF00385	Chromo_domain	domain_22	CHD5	1	6206724	6206734	CHD5	ENST00000262450	VARFALSE,VARFALSE	na	0	25.9	2.768	9.96913659	87.51831214	10
1	6206724	6206793	CHD5_interval_14	69	PF00385	Chromo_domain	domain_22	CHD5	1	6206734	6206735	CHD5	ENST00000262450	VARTRUE	0	0	0	-2.073	0	0	1
1	6206724	6206793	CHD5_interval_14	69	PF00385	Chromo_domain	domain_22	CHD5	1	6206735	6206737	CHD5	ENST00000262450	VARFALSE	na	0	1.99	-0.609	3.013986334	4.476837946	2
1	6206724	6206793	CHD5_interval_14	69	PF00385	Chromo_domain	domain_22	CHD5	1	6206737	6206738	CHD5	ENST00000262450	VARTRUE	0	0	0	-2.073	0	0	1
1	6206724	6206793	CHD5_interval_14	69	PF00385	Chromo_domain	domain_22	CHD5	1	6206738	6206767	CHD5	ENST00000262450	VARFALSE	na	0	29	3.206	10.87089175	90.53374186	29
1	6206724	6206793	CHD5_interval_14	69	PF00385	Chromo_domain	domain_22	CHD5	1	6206767	6206768	CHD5	ENST00000262450	VARTRUE	0	0	0	-2.073	0	0	1
1	6206724	6206793	CHD5_interval_14	69	PF00385	Chromo_domain	domain_22	CHD5	1	6206768	6206777	CHD5	ENST00000262450	VARFALSE	na	0	9	0.381	5.053116543	46.3483055	9
1	6206724	6206793	CHD5_interval_14	69	PF00385	Chromo_domain	domain_22	CHD5	1	6206777	6206778	CHD5	ENST00000262450	VARTRUE	0	0	0	-2.073	0	0	1
1	6206724	6206793	CHD5_interval_14	69	PF00385	Chromo_domain	domain_22	CHD5	1	6206778	6206785	CHD5	ENST00000262450	VARFALSE	na	0	7	0.099	4.471339023	35.90787497	7
1	6206724	6206793	CHD5_interval_14	69	PF00385	Chromo_domain	domain_22	CHD5	1	6206785	6206786	CHD5	ENST00000262450	VARTRUE	0	0	0	-2.073	0	0	1
1	6206724	6206793	CHD5_interval_14	69	PF00385	Chromo_domain	domain_22	CHD5	1	6206786	6206792	CHD5	ENST00000262450	VARFALSE	na	0	6	-0.043	4.180450263	30.13130062	6
1	6206724	6206793	CHD5_interval_14	69	PF00385	Chromo_domain	domain_22	CHD5	1	6206792	6206793	CHD5	ENST00000262450	VARTRUE	0	0	0	-2.073	0	0	1
1	6208913	6209045	CHD5_interval_3	132	SM00249	Zinc_finger_PHD_type	domain_12	CHD5	1	6208913	6208974	CHD5	ENST00000262450	VARFALSE,VARFALSE	na	0.1	61.63	7.683	20.09021313	98.35683939	61
1	6208913	6209045	CHD5_interval_3	132	SM00249	Zinc_finger_PHD_type	domain_12	CHD5	1	6208974	6208975	CHD5	ENST00000262450	VARTRUE	0	0	0	-2.073	0	0	1
1	6208913	6209045	CHD5_interval_3	132	SM00249	Zinc_finger_PHD_type	domain_12	CHD5	1	6208975	6209023	CHD5	ENST00000262450	VARFALSE	na	0.12	45.77	5.416	15.42224116	96.40434908	48
1	6208913	6209045	CHD5_interval_3	132	SM00249	Zinc_finger_PHD_type	domain_12	CHD5	1	6209023	6209024	CHD5	ENST00000262450	VARTRUE	0	0	0	-2.073	0	0	1
1	6208913	6209045	CHD5_interval_3	132	SM00249	Zinc_finger_PHD_type	domain_12	CHD5	1	6209024	6209035	CHD5	ENST00000262450	VARFALSE	na	0	10.8	0.635	5.576716312	52.24125007	11
1	6208913	6209045	CHD5_interval_3	132	SM00249	Zinc_finger_PHD_type	domain_12	CHD5	1	6209035	6209036	CHD5	ENST00000262450	VARTRUE	0	0	0	-2.073	0	0	1
1	6208913	6209045	CHD5_interval_3	132	SM00249	Zinc_finger_PHD_type	domain_12	CHD5	1	6209036	6209038	CHD5	ENST00000262450	VARFALSE	na	0	1.97	-0.612	3.008168559	3.946654367	2
1	6208913	6209045	CHD5_interval_3	132	SM00249	Zinc_finger_PHD_type	domain_12	CHD5	1	6209038	6209039	CHD5	ENST00000262450	VARTRUE	0	0	0	-2.073	0	0	1
1	6208913	6209045	CHD5_interval_3	132	SM00249	Zinc_finger_PHD_type	domain_12	CHD5	1	6209039	6209056	CHD5	ENST00000262450	VARFALSE	na	0	16.83	1.487	7.330775535	72.83060519	6
1	6209132	6209135	CHD5_interval_2	3	SM00249	Zinc_finger_PHD_type	domain_11	CHD5	1	6209083	6209134	CHD5	ENST00000262450	VARFALSE	na	0.16	41.31	4.734	14.01592681	95.23445083	2
1	6209132	6209135	CHD5_interval_2	3	SM00249	Zinc_finger_PHD_type	domain_11	CHD5	1	6209134	6209135	CHD5	ENST00000262450	VARTRUE	0	0	0	-2.073	0	0	1
1	6209305	6209434	CHD5_interval_1	129	SM00249	Zinc_finger_PHD_type	domain_11	CHD5	1	6209305	6209318	CHD5	ENST00000262450	VARFALSE	na	0	12.68	0.901	6.123587181	60.21685475	13
1	6209305	6209434	CHD5_interval_1	129	SM00249	Zinc_finger_PHD_type	domain_11	CHD5	1	6209318	6209319	CHD5	ENST00000262450	VARTRUE	0	0	0	-2.073	0	0	1
1	6209305	6209434	CHD5_interval_1	129	SM00249	Zinc_finger_PHD_type	domain_11	CHD5	1	6209319	6209331	CHD5	ENST00000262450	VARFALSE	na	0	11.82	0.78	5.873422847	57.16515463	12
1	6209305	6209434	CHD5_interval_1	129	SM00249	Zinc_finger_PHD_type	domain_11	CHD5	1	6209331	6209332	CHD5	ENST00000262450	VARTRUE	0	0	0	-2.073	0	0	1
1	6209305	6209434	CHD5_interval_1	129	SM00249	Zinc_finger_PHD_type	domain_11	CHD5	1	6209332	6209346	CHD5	ENST00000262450	VARFALSE	na	0	13.92	1.076	6.484289243	64.37897582	14
1	6209305	6209434	CHD5_interval_1	129	SM00249	Zinc_finger_PHD_type	domain_11	CHD5	1	6209346	6209347	CHD5	ENST00000262450	VARTRUE	0	0	0	-2.073	0	0	1
1	6209305	6209434	CHD5_interval_1	129	SM00249	Zinc_finger_PHD_type	domain_11	CHD5	1	6209347	6209353	CHD5	ENST00000262450	VARFALSE	na	0	6	-0.043	4.180450263	30.13130062	6
1	6209305	6209434	CHD5_interval_1	129	SM00249	Zinc_finger_PHD_type	domain_11	CHD5	1	6209353	6209354	CHD5	ENST00000262450	VARTRUE	0	0	0	-2.073	0	0	1
1	6209305	6209434	CHD5_interval_1	129	SM00249	Zinc_finger_PHD_type	domain_11	CHD5	1	6209354	6209360	CHD5	ENST00000262450	VARFALSE	na	0	6	-0.043	4.180450263	30.13130062	6
1	6209305	6209434	CHD5_interval_1	129	SM00249	Zinc_finger_PHD_type	domain_11	CHD5	1	6209360	6209361	CHD5	ENST00000262450	VARTRUE	0	0	0	-2.073	0	0	1
1	6209305	6209434	CHD5_interval_1	129	SM00249	Zinc_finger_PHD_type	domain_11	CHD5	1	6209361	6209381	CHD5	ENST00000262450	VARFALSE	na	0.1	20	1.803	7.980511337	78.67385997	20
1	6209305	6209434	CHD5_interval_1	129	SM00249	Zinc_finger_PHD_type	domain_11	CHD5	1	6209381	6209382	CHD5	ENST00000262450	VARTRUE	0	0	0	-2.073	0	0	1
1	6209305	6209434	CHD5_interval_1	129	SM00249	Zinc_finger_PHD_type	domain_11	CHD5	1	6209382	6209400	CHD5	ENST00000262450	VARFALSE	na	0.11	18	1.507	7.371495611	73.13627874	18
1	6209305	6209434	CHD5_interval_1	129	SM00249	Zinc_finger_PHD_type	domain_11	CHD5	1	6209400	6209401	CHD5	ENST00000262450	VARTRUE	0	0	0	-2.073	0	0	1
1	6209305	6209434	CHD5_interval_1	129	SM00249	Zinc_finger_PHD_type	domain_11	CHD5	1	6209401	6209457	CHD5	ENST00000262450	VARFALSE	na	0	56	7.02	18.72488827	97.98268566	33
1	6214864	6214958	CHD5_interval_13	94	PF08073	CHD_N_terminal	domain_21	CHD5	1	6214864	6214867	CHD5	ENST00000262450	VARFALSE	na	0	2.97	-0.471	3.299057319	9.60466238	3
1	6214864	6214958	CHD5_interval_13	94	PF08073	CHD_N_terminal	domain_21	CHD5	1	6214867	6214868	CHD5	ENST00000262450	VARTRUE	0	0	0	-2.073	0	0	1
1	6214864	6214958	CHD5_interval_13	94	PF08073	CHD_N_terminal	domain_21	CHD5	1	6214868	6214869	CHD5	ENST00000262450	VARFALSE	na	0	0.99	-0.75	2.723097574	0.981270352	1
1	6214864	6214958	CHD5_interval_13	94	PF08073	CHD_N_terminal	domain_21	CHD5	1	6214869	6214870	CHD5	ENST00000262450	VARTRUE	0	0	0	-2.073	0	0	1
1	6214864	6214958	CHD5_interval_13	94	PF08073	CHD_N_terminal	domain_21	CHD5	1	6214870	6214875	CHD5	ENST00000262450	VARFALSE	na	0	4.95	-0.191	3.875017065	20.34563003	5
1	6214864	6214958	CHD5_interval_13	94	PF08073	CHD_N_terminal	domain_21	CHD5	1	6214875	6214876	CHD5	ENST00000262450	VARTRUE	0	0	0	-2.073	0	0	1
1	6214864	6214958	CHD5_interval_13	94	PF08073	CHD_N_terminal	domain_21	CHD5	1	6214876	6214904	CHD5	ENST00000262450	VARFALSE	na	0.07	27.72	2.933	10.30788703	88.93864519	28
1	6214864	6214958	CHD5_interval_13	94	PF08073	CHD_N_terminal	domain_21	CHD5	1	6214904	6214905	CHD5	ENST00000262450	VARTRUE	0	0	0	-2.073	0	0	1
1	6214864	6214958	CHD5_interval_13	94	PF08073	CHD_N_terminal	domain_21	CHD5	1	6214905	6214906	CHD5	ENST00000262450	VARTRUE	0	0	0	-2.073	0	0	1
1	6214864	6214958	CHD5_interval_13	94	PF08073	CHD_N_terminal	domain_21	CHD5	1	6214906	6214943	CHD5	ENST00000262450	VARFALSE	na	0.05	36.49	4.198	12.91345769	94.08138546	37
1	6214864	6214958	CHD5_interval_13	94	PF08073	CHD_N_terminal	domain_21	CHD5	1	6214943	6214944	CHD5	ENST00000262450	VARTRUE	0	0	0	-2.073	0	0	1
1	6214864	6214958	CHD5_interval_13	94	PF08073	CHD_N_terminal	domain_21	CHD5	1	6214944	6214958	CHD5	ENST00000262450	VARFALSE,VARFALSE	na	0	33.68	3.867	12.23225114	92.9929864	14
1	6215658	6215729	CHD5_interval_12	71	PF08073	CHD_N_terminal	domain_21	CHD5	1	6215658	6215678	CHD5	ENST00000262450	VARFALSE,VARFALSE	na	0	33.68	3.867	12.23225114	92.9929864	20
1	6215658	6215729	CHD5_interval_12	71	PF08073	CHD_N_terminal	domain_21	CHD5	1	6215678	6215679	CHD5	ENST00000262450	VARTRUE	0	0	0	-2.073	0	0	1
1	6215658	6215729	CHD5_interval_12	71	PF08073	CHD_N_terminal	domain_21	CHD5	1	6215679	6215694	CHD5	ENST00000262450	VARFALSE	na	0	15	1.229	6.798449104	69.43392782	15
1	6215658	6215729	CHD5_interval_12	71	PF08073	CHD_N_terminal	domain_21	CHD5	1	6215694	6215695	CHD5	ENST00000262450	VARTRUE	0	0	0	-2.073	0	0	1
1	6215658	6215729	CHD5_interval_12	71	PF08073	CHD_N_terminal	domain_21	CHD5	1	6215695	6215702	CHD5	ENST00000262450	VARFALSE	na	0	7	0.099	4.471339023	35.90787497	7
1	6215658	6215729	CHD5_interval_12	71	PF08073	CHD_N_terminal	domain_21	CHD5	1	6215702	6215703	CHD5	ENST00000262450	VARTRUE	0	0	0	-2.073	0	0	1
1	6215658	6215729	CHD5_interval_12	71	PF08073	CHD_N_terminal	domain_21	CHD5	1	6215703	6215712	CHD5	ENST00000262450	VARFALSE	na	0	9	0.381	5.053116543	46.3483055	9
1	6215658	6215729	CHD5_interval_12	71	PF08073	CHD_N_terminal	domain_21	CHD5	1	6215712	6215713	CHD5	ENST00000262450	VARTRUE	0	0	0	-2.073	0	0	1
1	6215658	6215729	CHD5_interval_12	71	PF08073	CHD_N_terminal	domain_21	CHD5	1	6215713	6215721	CHD5	ENST00000262450	VARFALSE	na	0	8	0.24	4.762227783	41.91831007	8
1	6215658	6215729	CHD5_interval_12	71	PF08073	CHD_N_terminal	domain_21	CHD5	1	6215721	6215722	CHD5	ENST00000262450	VARTRUE	0	0	0	-2.073	0	0	1
1	6215658	6215729	CHD5_interval_12	71	PF08073	CHD_N_terminal	domain_21	CHD5	1	6215722	6215725	CHD5	ENST00000262450	VARFALSE	na	0	3	-0.466	3.307783982	12.28401258	3
1	6215658	6215729	CHD5_interval_12	71	PF08073	CHD_N_terminal	domain_21	CHD5	1	6215725	6215726	CHD5	ENST00000262450	VARTRUE	0	0	0	-2.073	0	0	1
1	6215658	6215729	CHD5_interval_12	71	PF08073	CHD_N_terminal	domain_21	CHD5	1	6215726	6215728	CHD5	ENST00000262450	VARFALSE	na	0	2	-0.608	3.016895222	7.796622728	2
1	6215658	6215729	CHD5_interval_12	71	PF08073	CHD_N_terminal	domain_21	CHD5	1	6215728	6215729	CHD5	ENST00000262450	VARTRUE	0	0	0	-2.073	0	0	1
1	6681493	6681628	PHF13_interval_1	135	SM00249	Zinc_finger_PHD_type	domain_11	PHF13	1	6681476	6681524	PHF13	ENST00000377648	VARFALSE	na	0.08	48	5.784	16.17987384	96.89593268	31
1	6681493	6681628	PHF13_interval_1	135	SM00249	Zinc_finger_PHD_type	domain_11	PHF13	1	6681524	6681525	PHF13	ENST00000377648	VARTRUE	0	0	0	-2.073	0	0	1
1	6681493	6681628	PHF13_interval_1	135	SM00249	Zinc_finger_PHD_type	domain_11	PHF13	1	6681525	6681535	PHF13	ENST00000377648	VARFALSE	na	0	10	0.522	5.344005303	50.9589694	10
1	6681493	6681628	PHF13_interval_1	135	SM00249	Zinc_finger_PHD_type	domain_11	PHF13	1	6681535	6681536	PHF13	ENST00000377648	VARTRUE	0	0	0	-2.073	0	0	1
1	6681493	6681628	PHF13_interval_1	135	SM00249	Zinc_finger_PHD_type	domain_11	PHF13	1	6681536	6681551	PHF13	ENST00000377648	VARFALSE	na	0	15	1.229	6.798449104	69.43392782	15
1	6681493	6681628	PHF13_interval_1	135	SM00249	Zinc_finger_PHD_type	domain_11	PHF13	1	6681551	6681552	PHF13	ENST00000377648	VARTRUE	0	0	0	-2.073	0	0	1
1	6681493	6681628	PHF13_interval_1	135	SM00249	Zinc_finger_PHD_type	domain_11	PHF13	1	6681552	6681601	PHF13	ENST00000377648	VARFALSE	na	0.08	49	5.926	16.47076264	97.03542083	49
1	6681493	6681628	PHF13_interval_1	135	SM00249	Zinc_finger_PHD_type	domain_11	PHF13	1	6681601	6681602	PHF13	ENST00000377648	VARTRUE	0	0	0	-2.073	0	0	1
1	6681493	6681628	PHF13_interval_1	135	SM00249	Zinc_finger_PHD_type	domain_11	PHF13	1	6681602	6681603	PHF13	ENST00000377648	VARTRUE	0	0	0	-2.073	0	0	1
1	6681493	6681628	PHF13_interval_1	135	SM00249	Zinc_finger_PHD_type	domain_11	PHF13	1	6681603	6681617	PHF13	ENST00000377648	VARFALSE	na	0	14	1.087	6.507560344	66.6359951	14
1	6681493	6681628	PHF13_interval_1	135	SM00249	Zinc_finger_PHD_type	domain_11	PHF13	1	6681617	6681618	PHF13	ENST00000377648	VARTRUE	0	0	0	-2.073	0	0	1
1	6681493	6681628	PHF13_interval_1	135	SM00249	Zinc_finger_PHD_type	domain_11	PHF13	1	6681618	6681639	PHF13	ENST00000377648	VARFALSE	na	0.1	21	1.944	8.271400162	80.71677956	10
1	8415149	8415180	RERE_interval_33	31	PF03154	Atrophin_like	domain_24	RERE	1	8415149	8415157	RERE	ENST00000476556	VARFALSE,VARFALSE	na	0	11	0.664	5.634894064	55.90889983	8
1	8415149	8415180	RERE_interval_33	31	PF03154	Atrophin_like	domain_24	RERE	1	8415157	8415158	RERE	ENST00000476556	VARTRUE	0	0	0	-2.073	0	0	1
1	8415149	8415180	RERE_interval_33	31	PF03154	Atrophin_like	domain_24	RERE	1	8415158	8415168	RERE	ENST00000400907	VARFALSE	na	0	10	0.522	5.344005303	50.9589694	10
1	8415149	8415180	RERE_interval_33	31	PF03154	Atrophin_like	domain_24	RERE	1	8415168	8415169	RERE	ENST00000400907	VARTRUE	0	0	0	-2.073	0	0	1
1	8415149	8415180	RERE_interval_33	31	PF03154	Atrophin_like	domain_24	RERE	1	8415169	8415177	RERE	ENST00000400907	VARFALSE	na	0	8	0.24	4.762227783	41.91831007	8
1	8415149	8415180	RERE_interval_33	31	PF03154	Atrophin_like	domain_24	RERE	1	8415177	8415178	RERE	ENST00000400907	VARTRUE	0	0	0	-2.073	0	0	1
1	8415149	8415180	RERE_interval_33	31	PF03154	Atrophin_like	domain_24	RERE	1	8415178	8415180	RERE	ENST00000400907	VARFALSE,VARFALSE	na	0	8.79	0.352	4.992029904	43.27185755	2
1	8415478	8415659	RERE_interval_32	181	PF03154	Atrophin_like	domain_24	RERE	1	8415478	8415485	RERE	ENST00000400907	VARFALSE,VARFALSE	na	0	8.79	0.352	4.992029904	43.27185755	7
1	8415478	8415659	RERE_interval_32	181	PF03154	Atrophin_like	domain_24	RERE	1	8415485	8415486	RERE	ENST00000400907	VARTRUE	0	0	0	-2.073	0	0	1
1	8415478	8415659	RERE_interval_32	181	PF03154	Atrophin_like	domain_24	RERE	1	8415486	8415499	RERE	ENST00000400907	VARFALSE	na	0	12.61	0.891	6.103224967	60.14795394	13
1	8415478	8415659	RERE_interval_32	181	PF03154	Atrophin_like	domain_24	RERE	1	8415499	8415500	RERE	ENST00000400907	VARTRUE	0	0	0	-2.073	0	0	1
1	8415478	8415659	RERE_interval_32	181	PF03154	Atrophin_like	domain_24	RERE	1	8415500	8415506	RERE	ENST00000400908	VARFALSE	na	0	5.82	-0.068	4.128090286	26.42718633	6
1	8415478	8415659	RERE_interval_32	181	PF03154	Atrophin_like	domain_24	RERE	1	8415506	8415507	RERE	ENST00000400908	VARTRUE	0	0	0	-2.073	0	0	1
1	8415478	8415659	RERE_interval_32	181	PF03154	Atrophin_like	domain_24	RERE	1	8415507	8415512	RERE	ENST00000377464	VARFALSE	na	0	4.85	-0.205	3.845928188	19.38690734	5
1	8415478	8415659	RERE_interval_32	181	PF03154	Atrophin_like	domain_24	RERE	1	8415512	8415513	RERE	ENST00000377464	VARTRUE	0	0	0	-2.073	0	0	1
1	8415478	8415659	RERE_interval_32	181	PF03154	Atrophin_like	domain_24	RERE	1	8415513	8415514	RERE	ENST00000400908	VARFALSE	na	0	0.97	-0.753	2.717279799	0.675099345	1
1	8415478	8415659	RERE_interval_32	181	PF03154	Atrophin_like	domain_24	RERE	1	8415514	8415515	RERE	ENST00000400908	VARTRUE	0	0	0	-2.073	0	0	1
1	8415478	8415659	RERE_interval_32	181	PF03154	Atrophin_like	domain_24	RERE	1	8415515	8415516	RERE	ENST00000476556	VARFALSE	na	0	0.97	-0.753	2.717279799	0.675099345	1
1	8415478	8415659	RERE_interval_32	181	PF03154	Atrophin_like	domain_24	RERE	1	8415516	8415517	RERE	ENST00000476556	VARTRUE	0	0	0	-2.073	0	0	1
1	8415478	8415659	RERE_interval_32	181	PF03154	Atrophin_like	domain_24	RERE	1	8415517	8415518	RERE	ENST00000476556	VARFALSE	na	0	0.97	-0.753	2.717279799	0.675099345	1
1	8415478	8415659	RERE_interval_32	181	PF03154	Atrophin_like	domain_24	RERE	1	8415518	8415519	RERE	ENST00000476556	VARTRUE	0	0	0	-2.073	0	0	1
1	8415478	8415659	RERE_interval_32	181	PF03154	Atrophin_like	domain_24	RERE	1	8415519	8415529	RERE	ENST00000400908	VARFALSE	na	0	9.7	0.48	5.256738675	47.48259664	10
1	8415478	8415659	RERE_interval_32	181	PF03154	Atrophin_like	domain_24	RERE	1	8415529	8415530	RERE	ENST00000400908	VARTRUE	0	0	0	-2.073	0	0	1
1	8415478	8415659	RERE_interval_32	181	PF03154	Atrophin_like	domain_24	RERE	1	8415530	8415550	RERE	ENST00000476556	VARFALSE	na	0	19.4	1.85	8.078359649	78.86469613	20
1	8415478	8415659	RERE_interval_32	181	PF03154	Atrophin_like	domain_24	RERE	1	8415550	8415551	RERE	ENST00000476556	VARTRUE	0	0	0	-2.073	0	0	1
1	8415478	8415659	RERE_interval_32	181	PF03154	Atrophin_like	domain_24	RERE	1	8415551	8415554	RERE	ENST00000400907	VARFALSE	na	0	2.91	-0.479	3.281603994	9.02358781	3
1	8415478	8415659	RERE_interval_32	181	PF03154	Atrophin_like	domain_24	RERE	1	8415554	8415555	RERE	ENST00000400907	VARTRUE	0	0	0	-2.073	0	0	1
1	8415478	8415659	RERE_interval_32	181	PF03154	Atrophin_like	domain_24	RERE	1	8415555	8415611	RERE	ENST00000505225	VARFALSE	na	0.07	54.04	6.651	17.96407992	97.69604922	56
1	8415478	8415659	RERE_interval_32	181	PF03154	Atrophin_like	domain_24	RERE	1	8415611	8415612	RERE	ENST00000505225	VARTRUE	0	0	0	-2.073	0	0	1
1	8415478	8415659	RERE_interval_32	181	PF03154	Atrophin_like	domain_24	RERE	1	8415612	8415613	RERE	ENST00000505225	VARTRUE	0	0	0	-2.073	0	0	1
1	8415478	8415659	RERE_interval_32	181	PF03154	Atrophin_like	domain_24	RERE	1	8415613	8415614	RERE	ENST00000377464	VARFALSE	na	0	0.95	-0.756	2.711462024	0.599509055	1
1	8415478	8415659	RERE_interval_32	181	PF03154	Atrophin_like	domain_24	RERE	1	8415614	8415615	RERE	ENST00000377464	VARTRUE	0	0	0	-2.073	0	0	1
1	8415478	8415659	RERE_interval_32	181	PF03154	Atrophin_like	domain_24	RERE	1	8415615	8415617	RERE	ENST00000400907	VARFALSE	na	0	1.9	-0.622	2.987806346	3.602574972	2
1	8415478	8415659	RERE_interval_32	181	PF03154	Atrophin_like	domain_24	RERE	1	8415617	8415618	RERE	ENST00000400907	VARTRUE	0	0	0	-2.073	0	0	1
1	8415478	8415659	RERE_interval_32	181	PF03154	Atrophin_like	domain_24	RERE	1	8415618	8415620	RERE	ENST00000505225	VARFALSE	na	0	1.9	-0.622	2.987806346	3.602574972	2
1	8415478	8415659	RERE_interval_32	181	PF03154	Atrophin_like	domain_24	RERE	1	8415620	8415621	RERE	ENST00000505225	VARTRUE	0	0	0	-2.073	0	0	1
1	8415478	8415659	RERE_interval_32	181	PF03154	Atrophin_like	domain_24	RERE	1	8415621	8415626	RERE	ENST00000505225	VARFALSE	na	0	4.73	-0.222	3.811021537	19.04548109	5
1	8415478	8415659	RERE_interval_32	181	PF03154	Atrophin_like	domain_24	RERE	1	8415626	8415627	RERE	ENST00000505225	VARTRUE	0	0	0	-2.073	0	0	1
1	8415478	8415659	RERE_interval_32	181	PF03154	Atrophin_like	domain_24	RERE	1	8415627	8415637	RERE	ENST00000400907	VARFALSE	na	0	9.37	0.433	5.160745384	47.10396573	10
1	8415478	8415659	RERE_interval_32	181	PF03154	Atrophin_like	domain_24	RERE	1	8415637	8415638	RERE	ENST00000400907	VARTRUE	0	0	0	-2.073	0	0	1
1	8415478	8415659	RERE_interval_32	181	PF03154	Atrophin_like	domain_24	RERE	1	8415638	8415659	RERE	ENST00000505225	VARFALSE,VARFALSE	na	0.15	31.49	3.36	11.18663502	91.14439331	21
1	8416159	8416306	RERE_interval_31	147	PF03154	Atrophin_like	domain_24	RERE	1	8416159	8416178	RERE	ENST00000505225	VARFALSE,VARFALSE	na	0.15	31.49	3.36	11.18663502	91.14439331	19
1	8416159	8416306	RERE_interval_31	147	PF03154	Atrophin_like	domain_24	RERE	1	8416178	8416179	RERE	ENST00000505225	VARTRUE	0	0	0	-2.073	0	0	1
1	8416159	8416306	RERE_interval_31	147	PF03154	Atrophin_like	domain_24	RERE	1	8416179	8416243	RERE	ENST00000505225	VARFALSE	na	0.09	44.03	5.21	14.99780753	96.10007896	64
1	8416159	8416306	RERE_interval_31	147	PF03154	Atrophin_like	domain_24	RERE	1	8416243	8416244	RERE	ENST00000505225	VARTRUE	0	0	0	-2.073	0	0	1
1	8416159	8416306	RERE_interval_31	147	PF03154	Atrophin_like	domain_24	RERE	1	8416244	8416246	RERE	ENST00000505225	VARFALSE	na	0	1.36	-0.698	2.830726415	3.055360322	2
1	8416159	8416306	RERE_interval_31	147	PF03154	Atrophin_like	domain_24	RERE	1	8416246	8416247	RERE	ENST00000505225	VARTRUE	0	0	0	-2.073	0	0	1
1	8416159	8416306	RERE_interval_31	147	PF03154	Atrophin_like	domain_24	RERE	1	8416247	8416261	RERE	ENST00000377464	VARFALSE	na	0	9.55	0.459	5.213105361	47.28358265	14
1	8416159	8416306	RERE_interval_31	147	PF03154	Atrophin_like	domain_24	RERE	1	8416261	8416262	RERE	ENST00000377464	VARTRUE	0	0	0	-2.073	0	0	1
1	8416159	8416306	RERE_interval_31	147	PF03154	Atrophin_like	domain_24	RERE	1	8416262	8416266	RERE	ENST00000505225	VARFALSE	na	0	2.72	-0.506	3.226335129	8.560404164	4
1	8416159	8416306	RERE_interval_31	147	PF03154	Atrophin_like	domain_24	RERE	1	8416266	8416267	RERE	ENST00000505225	VARTRUE	0	0	0	-2.073	0	0	1
1	8416159	8416306	RERE_interval_31	147	PF03154	Atrophin_like	domain_24	RERE	1	8416267	8416273	RERE	ENST00000377464	VARFALSE	na	0	4.11	-0.31	3.630670506	18.15159457	6
1	8416159	8416306	RERE_interval_31	147	PF03154	Atrophin_like	domain_24	RERE	1	8416273	8416274	RERE	ENST00000377464	VARTRUE	0	0	0	-2.073	0	0	1
1	8416159	8416306	RERE_interval_31	147	PF03154	Atrophin_like	domain_24	RERE	1	8416274	8416276	RERE	ENST00000476556	VARFALSE	na	0	1.38	-0.695	2.836544191	3.061439092	2
1	8416159	8416306	RERE_interval_31	147	PF03154	Atrophin_like	domain_24	RERE	1	8416276	8416277	RERE	ENST00000476556	VARTRUE	0	0	0	-2.073	0	0	1
1	8416159	8416306	RERE_interval_31	147	PF03154	Atrophin_like	domain_24	RERE	1	8416277	8416278	RERE	ENST00000505225	VARFALSE	na	0	0.69	-0.793	2.635830946	0.442419572	1
1	8416159	8416306	RERE_interval_31	147	PF03154	Atrophin_like	domain_24	RERE	1	8416278	8416279	RERE	ENST00000505225	VARTRUE	0	0	0	-2.073	0	0	1
1	8416159	8416306	RERE_interval_31	147	PF03154	Atrophin_like	domain_24	RERE	1	8416279	8416306	RERE	ENST00000476556	VARFALSE,VARFALSE	na	0.07	22.35	2.174	8.745814235	82.44345753	27
1	8418255	8418976	RERE_interval_30	721	PF03154	Atrophin_like	domain_24	RERE	1	8418255	8418259	RERE	ENST00000476556	VARFALSE,VARFALSE	na	0.07	22.35	2.174	8.745814235	82.44345753	4
1	8418255	8418976	RERE_interval_30	721	PF03154	Atrophin_like	domain_24	RERE	1	8418259	8418260	RERE	ENST00000476556	VARTRUE	0	0	0	-2.073	0	0	1
1	8418255	8418976	RERE_interval_30	721	PF03154	Atrophin_like	domain_24	RERE	1	8418260	8418267	RERE	ENST00000377464	VARFALSE	na	0	6.9	0.085	4.442250147	31.69429265	7
1	8418255	8418976	RERE_interval_30	721	PF03154	Atrophin_like	domain_24	RERE	1	8418267	8418268	RERE	ENST00000377464	VARTRUE	0	0	0	-2.073	0	0	1
1	8418255	8418976	RERE_interval_30	721	PF03154	Atrophin_like	domain_24	RERE	1	8418268	8418300	RERE	ENST00000377464	VARFALSE	na	0	31.89	3.615	11.71156026	92.0305024	32
1	8418255	8418976	RERE_interval_30	721	PF03154	Atrophin_like	domain_24	RERE	1	8418300	8418301	RERE	ENST00000377464	VARTRUE	0	0	0	-2.073	0	0	1
1	8418255	8418976	RERE_interval_30	721	PF03154	Atrophin_like	domain_24	RERE	1	8418301	8418330	RERE	ENST00000476556	VARFALSE	na	0.07	29	3.114	10.68022467	89.85610262	29
1	8418255	8418976	RERE_interval_30	721	PF03154	Atrophin_like	domain_24	RERE	1	8418330	8418331	RERE	ENST00000476556	VARTRUE	0	0	0	-2.073	0	0	1
1	8418255	8418976	RERE_interval_30	721	PF03154	Atrophin_like	domain_24	RERE	1	8418331	8418332	RERE	ENST00000337907	VARFALSE	na	0	1	-0.749	2.726006462	2.647544844	1
1	8418255	8418976	RERE_interval_30	721	PF03154	Atrophin_like	domain_24	RERE	1	8418332	8418333	RERE	ENST00000337907	VARTRUE	0	0	0	-2.073	0	0	1
1	8418255	8418976	RERE_interval_30	721	PF03154	Atrophin_like	domain_24	RERE	1	8418333	8418334	RERE	ENST00000476556	VARTRUE	0	0	0	-2.073	0	0	1
1	8418255	8418976	RERE_interval_30	721	PF03154	Atrophin_like	domain_24	RERE	1	8418334	8418345	RERE	ENST00000476556	VARFALSE	na	0	11	0.664	5.634894064	55.90889983	11
1	8418255	8418976	RERE_interval_30	721	PF03154	Atrophin_like	domain_24	RERE	1	8418345	8418346	RERE	ENST00000476556	VARTRUE	0	0	0	-2.073	0	0	1
1	8418255	8418976	RERE_interval_30	721	PF03154	Atrophin_like	domain_24	RERE	1	8418346	8418347	RERE	ENST00000337907	VARFALSE	na	0	1	-0.749	2.726006462	2.647544844	1
1	8418255	8418976	RERE_interval_30	721	PF03154	Atrophin_like	domain_24	RERE	1	8418347	8418348	RERE	ENST00000337907	VARTRUE	0	0	0	-2.073	0	0	1
1	8418255	8418976	RERE_interval_30	721	PF03154	Atrophin_like	domain_24	RERE	1	8418348	8418354	RERE	ENST00000377464	VARFALSE	na	0	6	-0.043	4.180450263	30.13130062	6
1	8418255	8418976	RERE_interval_30	721	PF03154	Atrophin_like	domain_24	RERE	1	8418354	8418355	RERE	ENST00000377464	VARTRUE	0	0	0	-2.073	0	0	1
1	8418255	8418976	RERE_interval_30	721	PF03154	Atrophin_like	domain_24	RERE	1	8418355	8418357	RERE	ENST00000337907	VARFALSE	na	0	2	-0.608	3.016895222	7.796622728	2
1	8418255	8418976	RERE_interval_30	721	PF03154	Atrophin_like	domain_24	RERE	1	8418357	8418358	RERE	ENST00000337907	VARTRUE	0	0	0	-2.073	0	0	1
1	8418255	8418976	RERE_interval_30	721	PF03154	Atrophin_like	domain_24	RERE	1	8418358	8418371	RERE	ENST00000476556	VARFALSE	na	0.15	13	0.748	5.808098844	56.86786114	13
1	8418255	8418976	RERE_interval_30	721	PF03154	Atrophin_like	domain_24	RERE	1	8418371	8418372	RERE	ENST00000476556	VARTRUE	0	0	0	-2.073	0	0	1
1	8418255	8418976	RERE_interval_30	721	PF03154	Atrophin_like	domain_24	RERE	1	8418372	8418374	RERE	ENST00000337907	VARFALSE	na	0	2	-0.608	3.016895222	7.796622728	2
1	8418255	8418976	RERE_interval_30	721	PF03154	Atrophin_like	domain_24	RERE	1	8418374	8418375	RERE	ENST00000337907	VARTRUE	0	0	0	-2.073	0	0	1
1	8418255	8418976	RERE_interval_30	721	PF03154	Atrophin_like	domain_24	RERE	1	8418375	8418376	RERE	ENST00000400908	VARTRUE	0	0	0	-2.073	0	0	1
1	8418255	8418976	RERE_interval_30	721	PF03154	Atrophin_like	domain_24	RERE	1	8418376	8418378	RERE	ENST00000476556	VARFALSE	na	0	2	-0.608	3.016895222	7.796622728	2
1	8418255	8418976	RERE_interval_30	721	PF03154	Atrophin_like	domain_24	RERE	1	8418378	8418379	RERE	ENST00000476556	VARTRUE	0	0	0	-2.073	0	0	1
1	8418255	8418976	RERE_interval_30	721	PF03154	Atrophin_like	domain_24	RERE	1	8418379	8418380	RERE	ENST00000476556	VARFALSE	na	0	1	-0.749	2.726006462	2.647544844	1
1	8418255	8418976	RERE_interval_30	721	PF03154	Atrophin_like	domain_24	RERE	1	8418380	8418381	RERE	ENST00000476556	VARTRUE	0	0	0	-2.073	0	0	1
1	8418255	8418976	RERE_interval_30	721	PF03154	Atrophin_like	domain_24	RERE	1	8418381	8418387	RERE	ENST00000400908	VARFALSE	na	0	6	-0.043	4.180450263	30.13130062	6
1	8418255	8418976	RERE_interval_30	721	PF03154	Atrophin_like	domain_24	RERE	1	8418387	8418388	RERE	ENST00000400908	VARTRUE	0	0	0	-2.073	0	0	1
1	8418255	8418976	RERE_interval_30	721	PF03154	Atrophin_like	domain_24	RERE	1	8418388	8418396	RERE	ENST00000476556	VARFALSE	na	0	7.98	0.237	4.756410008	37.9878334	8
1	8418255	8418976	RERE_interval_30	721	PF03154	Atrophin_like	domain_24	RERE	1	8418396	8418397	RERE	ENST00000476556	VARTRUE	0	0	0	-2.073	0	0	1
1	8418255	8418976	RERE_interval_30	721	PF03154	Atrophin_like	domain_24	RERE	1	8418397	8418399	RERE	ENST00000400908	VARFALSE	na	0	1.98	-0.61	3.011077447	4.422832749	2
1	8418255	8418976	RERE_interval_30	721	PF03154	Atrophin_like	domain_24	RERE	1	8418399	8418400	RERE	ENST00000400908	VARTRUE	0	0	0	-2.073	0	0	1
1	8418255	8418976	RERE_interval_30	721	PF03154	Atrophin_like	domain_24	RERE	1	8418400	8418408	RERE	ENST00000337907	VARFALSE	na	0	7.97	0.236	4.75350112	37.94643063	8
1	8418255	8418976	RERE_interval_30	721	PF03154	Atrophin_like	domain_24	RERE	1	8418408	8418409	RERE	ENST00000337907	VARTRUE	0	0	0	-2.073	0	0	1
1	8418255	8418976	RERE_interval_30	721	PF03154	Atrophin_like	domain_24	RERE	1	8418409	8418417	RERE	ENST00000377464	VARFALSE	na	0	7.92	0.229	4.738956682	37.73069699	8
1	8418255	8418976	RERE_interval_30	721	PF03154	Atrophin_like	domain_24	RERE	1	8418417	8418418	RERE	ENST00000377464	VARTRUE	0	0	0	-2.073	0	0	1
1	8418255	8418976	RERE_interval_30	721	PF03154	Atrophin_like	domain_24	RERE	1	8418418	8418424	RERE	ENST00000377464	VARFALSE	na	0	5.94	-0.051	4.162996937	27.10816222	6
1	8418255	8418976	RERE_interval_30	721	PF03154	Atrophin_like	domain_24	RERE	1	8418424	8418425	RERE	ENST00000377464	VARTRUE	0	0	0	-2.073	0	0	1
1	8418255	8418976	RERE_interval_30	721	PF03154	Atrophin_like	domain_24	RERE	1	8418425	8418429	RERE	ENST00000476556	VARFALSE	na	0	3.96	-0.331	3.587037192	14.31340357	4
1	8418255	8418976	RERE_interval_30	721	PF03154	Atrophin_like	domain_24	RERE	1	8418429	8418430	RERE	ENST00000476556	VARTRUE	0	0	0	-2.073	0	0	1
1	8418255	8418976	RERE_interval_30	721	PF03154	Atrophin_like	domain_24	RERE	1	8418430	8418434	RERE	ENST00000476556	VARFALSE	na	0	3.96	-0.331	3.587037192	14.31340357	4
1	8418255	8418976	RERE_interval_30	721	PF03154	Atrophin_like	domain_24	RERE	1	8418434	8418435	RERE	ENST00000476556	VARTRUE	0	0	0	-2.073	0	0	1
1	8418255	8418976	RERE_interval_30	721	PF03154	Atrophin_like	domain_24	RERE	1	8418435	8418446	RERE	ENST00000476556	VARFALSE	na	0	10.89	0.648	5.6028963	52.71172581	11
1	8418255	8418976	RERE_interval_30	721	PF03154	Atrophin_like	domain_24	RERE	1	8418446	8418447	RERE	ENST00000476556	VARTRUE	0	0	0	-2.073	0	0	1
1	8418255	8418976	RERE_interval_30	721	PF03154	Atrophin_like	domain_24	RERE	1	8418447	8418455	RERE	ENST00000400908	VARFALSE	na	0.25	7.88	-0.108	4.046364765	25.8370118	8
1	8418255	8418976	RERE_interval_30	721	PF03154	Atrophin_like	domain_24	RERE	1	8418455	8418456	RERE	ENST00000400908	VARTRUE	0	0	0	-2.073	0	0	1
1	8418255	8418976	RERE_interval_30	721	PF03154	Atrophin_like	domain_24	RERE	1	8418456	8418457	RERE	ENST00000400908	VARTRUE	0	0	0	-2.073	0	0	1
1	8418255	8418976	RERE_interval_30	721	PF03154	Atrophin_like	domain_24	RERE	1	8418457	8418461	RERE	ENST00000400908	VARFALSE	na	0	3.92	-0.336	3.575401642	13.80819431	4
1	8418255	8418976	RERE_interval_30	721	PF03154	Atrophin_like	domain_24	RERE	1	8418461	8418462	RERE	ENST00000400908	VARTRUE	0	0	0	-2.073	0	0	1
1	8418255	8418976	RERE_interval_30	721	PF03154	Atrophin_like	domain_24	RERE	1	8418462	8418476	RERE	ENST00000400908	VARFALSE	na	0	13.7	1.045	6.420293716	63.71879231	14
1	8418255	8418976	RERE_interval_30	721	PF03154	Atrophin_like	domain_24	RERE	1	8418476	8418477	RERE	ENST00000400908	VARTRUE	0	0	0	-2.073	0	0	1
1	8418255	8418976	RERE_interval_30	721	PF03154	Atrophin_like	domain_24	RERE	1	8418477	8418486	RERE	ENST00000377464	VARFALSE	na	0	8.73	0.343	4.974576578	43.19106613	9
1	8418255	8418976	RERE_interval_30	721	PF03154	Atrophin_like	domain_24	RERE	1	8418486	8418487	RERE	ENST00000377464	VARTRUE	0	0	0	-2.073	0	0	1
1	8418255	8418976	RERE_interval_30	721	PF03154	Atrophin_like	domain_24	RERE	1	8418487	8418488	RERE	ENST00000476556	VARFALSE	na	0	0.96	-0.754	2.714370911	0.629724949	1
1	8418255	8418976	RERE_interval_30	721	PF03154	Atrophin_like	domain_24	RERE	1	8418488	8418489	RERE	ENST00000476556	VARTRUE	0	0	0	-2.073	0	0	1
1	8418255	8418976	RERE_interval_30	721	PF03154	Atrophin_like	domain_24	RERE	1	8418489	8418498	RERE	ENST00000337907	VARFALSE	na	0	8.6	0.325	4.936761039	42.96546409	9
1	8418255	8418976	RERE_interval_30	721	PF03154	Atrophin_like	domain_24	RERE	1	8418498	8418499	RERE	ENST00000337907	VARTRUE	0	0	0	-2.073	0	0	1
1	8418255	8418976	RERE_interval_30	721	PF03154	Atrophin_like	domain_24	RERE	1	8418499	8418502	RERE	ENST00000377464	VARFALSE	na	0	2.85	-0.488	3.264150668	8.783340919	3
1	8418255	8418976	RERE_interval_30	721	PF03154	Atrophin_like	domain_24	RERE	1	8418502	8418503	RERE	ENST00000377464	VARTRUE	0	0	0	-2.073	0	0	1
1	8418255	8418976	RERE_interval_30	721	PF03154	Atrophin_like	domain_24	RERE	1	8418503	8418513	RERE	ENST00000476556	VARFALSE	na	0	9.47	0.448	5.18983426	47.19402292	10
1	8418255	8418976	RERE_interval_30	721	PF03154	Atrophin_like	domain_24	RERE	1	8418513	8418514	RERE	ENST00000476556	VARTRUE	0	0	0	-2.073	0	0	1
1	8418255	8418976	RERE_interval_30	721	PF03154	Atrophin_like	domain_24	RERE	1	8418514	8418522	RERE	ENST00000400908	VARFALSE	na	0.5	7.47	-0.496	3.246137554	8.657162971	8
1	8418255	8418976	RERE_interval_30	721	PF03154	Atrophin_like	domain_24	RERE	1	8418522	8418523	RERE	ENST00000400908	VARTRUE	0	0	0	-2.073	0	0	1
1	8418255	8418976	RERE_interval_30	721	PF03154	Atrophin_like	domain_24	RERE	1	8418523	8418525	RERE	ENST00000337907	VARFALSE	na	1	1.86	-1.95	0.252230863	0.010276882	2
1	8418255	8418976	RERE_interval_30	721	PF03154	Atrophin_like	domain_24	RERE	1	8418525	8418526	RERE	ENST00000337907	VARTRUE	0	0	0	-2.073	0	0	1
1	8418255	8418976	RERE_interval_30	721	PF03154	Atrophin_like	domain_24	RERE	1	8418526	8418531	RERE	ENST00000400908	VARFALSE	na	0	4.64	-0.235	3.784841549	18.89804969	5
1	8418255	8418976	RERE_interval_30	721	PF03154	Atrophin_like	domain_24	RERE	1	8418531	8418532	RERE	ENST00000400908	VARTRUE	0	0	0	-2.073	0	0	1
1	8418255	8418976	RERE_interval_30	721	PF03154	Atrophin_like	domain_24	RERE	1	8418532	8418540	RERE	ENST00000476556	VARFALSE	na	0	7.38	0.152	4.581876752	36.25104842	8
1	8418255	8418976	RERE_interval_30	721	PF03154	Atrophin_like	domain_24	RERE	1	8418540	8418541	RERE	ENST00000476556	VARTRUE	0	0	0	-2.073	0	0	1
1	8418255	8418976	RERE_interval_30	721	PF03154	Atrophin_like	domain_24	RERE	1	8418541	8418548	RERE	ENST00000337907	VARFALSE	na	0	6.44	0.02	4.308441317	30.78176942	7
1	8418255	8418976	RERE_interval_30	721	PF03154	Atrophin_like	domain_24	RERE	1	8418548	8418549	RERE	ENST00000337907	VARTRUE	0	0	0	-2.073	0	0	1
1	8418255	8418976	RERE_interval_30	721	PF03154	Atrophin_like	domain_24	RERE	1	8418549	8418566	RERE	ENST00000400908	VARFALSE	na	0	15.61	1.315	6.975891248	69.85977738	17
1	8418255	8418976	RERE_interval_30	721	PF03154	Atrophin_like	domain_24	RERE	1	8418566	8418567	RERE	ENST00000400908	VARTRUE	0	0	0	-2.073	0	0	1
1	8418255	8418976	RERE_interval_30	721	PF03154	Atrophin_like	domain_24	RERE	1	8418567	8418569	RERE	ENST00000337907	VARFALSE	na	0	1.84	-0.63	2.97035302	3.467487156	2
1	8418255	8418976	RERE_interval_30	721	PF03154	Atrophin_like	domain_24	RERE	1	8418569	8418570	RERE	ENST00000337907	VARTRUE	0	0	0	-2.073	0	0	1
1	8418255	8418976	RERE_interval_30	721	PF03154	Atrophin_like	domain_24	RERE	1	8418570	8418573	RERE	ENST00000400908	VARFALSE	na	0	2.76	-0.5	3.23797068	8.619561958	3
1	8418255	8418976	RERE_interval_30	721	PF03154	Atrophin_like	domain_24	RERE	1	8418573	8418574	RERE	ENST00000400908	VARTRUE	0	0	0	-2.073	0	0	1
1	8418255	8418976	RERE_interval_30	721	PF03154	Atrophin_like	domain_24	RERE	1	8418574	8418588	RERE	ENST00000337907	VARFALSE	na	0	13.04	0.952	6.228307134	63.09609657	14
1	8418255	8418976	RERE_interval_30	721	PF03154	Atrophin_like	domain_24	RERE	1	8418588	8418589	RERE	ENST00000337907	VARTRUE	0	0	0	-2.073	0	0	1
1	8418255	8418976	RERE_interval_30	721	PF03154	Atrophin_like	domain_24	RERE	1	8418589	8418625	RERE	ENST00000400908	VARFALSE	na	0.11	34.27	3.805	12.10425706	92.85158524	36
1	8418255	8418976	RERE_interval_30	721	PF03154	Atrophin_like	domain_24	RERE	1	8418625	8418626	RERE	ENST00000400908	VARTRUE	0	0	0	-2.073	0	0	1
1	8418255	8418976	RERE_interval_30	721	PF03154	Atrophin_like	domain_24	RERE	1	8418626	8418627	RERE	ENST00000377464	VARFALSE	na	0	0.96	-0.754	2.714370911	0.629724949	1
1	8418255	8418976	RERE_interval_30	721	PF03154	Atrophin_like	domain_24	RERE	1	8418627	8418628	RERE	ENST00000377464	VARTRUE	0	0	0	-2.073	0	0	1
1	8418255	8418976	RERE_interval_30	721	PF03154	Atrophin_like	domain_24	RERE	1	8418628	8418629	RERE	ENST00000476556	VARFALSE	na	0	0.96	-0.754	2.714370911	0.629724949	1
1	8418255	8418976	RERE_interval_30	721	PF03154	Atrophin_like	domain_24	RERE	1	8418629	8418695	RERE	ENST00000476556	VARTRUE	0	0	0	-2.073	0	0	66
1	8418255	8418976	RERE_interval_30	721	PF03154	Atrophin_like	domain_24	RERE	1	8418695	8418696	RERE	ENST00000476556	VARTRUE	0	0	0	-2.073	0	0	1
1	8418255	8418976	RERE_interval_30	721	PF03154	Atrophin_like	domain_24	RERE	1	8418696	8418697	RERE	ENST00000377464	VARTRUE	0	0	0	-2.073	0	0	1
1	8418255	8418976	RERE_interval_30	721	PF03154	Atrophin_like	domain_24	RERE	1	8418697	8418698	RERE	ENST00000337907	VARTRUE	0	0	0	-2.073	0	0	1
1	8418255	8418976	RERE_interval_30	721	PF03154	Atrophin_like	domain_24	RERE	1	8418698	8418705	RERE	ENST00000337907	VARFALSE	na	0	6.29	-0.002	4.264808003	30.63031382	7
1	8418255	8418976	RERE_interval_30	721	PF03154	Atrophin_like	domain_24	RERE	1	8418705	8418706	RERE	ENST00000337907	VARTRUE	0	0	0	-2.073	0	0	1
1	8418255	8418976	RERE_interval_30	721	PF03154	Atrophin_like	domain_24	RERE	1	8418706	8418711	RERE	ENST00000337907	VARFALSE	na	0.4	4.5	-0.784	2.654580353	0.458087672	5
1	8418255	8418976	RERE_interval_30	721	PF03154	Atrophin_like	domain_24	RERE	1	8418711	8418712	RERE	ENST00000337907	VARTRUE	0	0	0	-2.073	0	0	1
1	8418255	8418976	RERE_interval_30	721	PF03154	Atrophin_like	domain_24	RERE	1	8418712	8418713	RERE	ENST00000400908	VARFALSE	na	0	0.9	-0.763	2.696917586	0.525374758	1
1	8418255	8418976	RERE_interval_30	721	PF03154	Atrophin_like	domain_24	RERE	1	8418713	8418714	RERE	ENST00000400908	VARTRUE	0	0	0	-2.073	0	0	1
1	8418255	8418976	RERE_interval_30	721	PF03154	Atrophin_like	domain_24	RERE	1	8418714	8418725	RERE	ENST00000337907	VARFALSE	na	0	9.99	0.521	5.341096416	48.39713804	11
1	8418255	8418976	RERE_interval_30	721	PF03154	Atrophin_like	domain_24	RERE	1	8418725	8418726	RERE	ENST00000337907	VARTRUE	0	0	0	-2.073	0	0	1
1	8418255	8418976	RERE_interval_30	721	PF03154	Atrophin_like	domain_24	RERE	1	8418726	8418727	RERE	ENST00000476556	VARFALSE	na	0	0.91	-0.762	2.699826473	0.536064172	1
1	8418255	8418976	RERE_interval_30	721	PF03154	Atrophin_like	domain_24	RERE	1	8418727	8418728	RERE	ENST00000476556	VARTRUE	0	0	0	-2.073	0	0	1
1	8418255	8418976	RERE_interval_30	721	PF03154	Atrophin_like	domain_24	RERE	1	8418728	8418747	RERE	ENST00000400908	VARFALSE	na	0	17.47	1.578	7.516944342	75.08918967	19
1	8418255	8418976	RERE_interval_30	721	PF03154	Atrophin_like	domain_24	RERE	1	8418747	8418748	RERE	ENST00000400908	VARTRUE	0	0	0	-2.073	0	0	1
1	8418255	8418976	RERE_interval_30	721	PF03154	Atrophin_like	domain_24	RERE	1	8418748	8418749	RERE	ENST00000377464	VARTRUE	0	0	0	-2.073	0	0	1
1	8418255	8418976	RERE_interval_30	721	PF03154	Atrophin_like	domain_24	RERE	1	8418749	8418752	RERE	ENST00000337907	VARFALSE	na	0	2.79	-0.496	3.246697343	8.657150837	3
1	8418255	8418976	RERE_interval_30	721	PF03154	Atrophin_like	domain_24	RERE	1	8418752	8418753	RERE	ENST00000337907	VARTRUE	0	0	0	-2.073	0	0	1
1	8418255	8418976	RERE_interval_30	721	PF03154	Atrophin_like	domain_24	RERE	1	8418753	8418754	RERE	ENST00000337907	VARTRUE	0	0	0	-2.073	0	0	1
1	8418255	8418976	RERE_interval_30	721	PF03154	Atrophin_like	domain_24	RERE	1	8418754	8418765	RERE	ENST00000377464	VARFALSE	na	0	10.47	0.589	5.480723021	51.72005725	11
1	8418255	8418976	RERE_interval_30	721	PF03154	Atrophin_like	domain_24	RERE	1	8418765	8418766	RERE	ENST00000377464	VARTRUE	0	0	0	-2.073	0	0	1
1	8418255	8418976	RERE_interval_30	721	PF03154	Atrophin_like	domain_24	RERE	1	8418766	8418782	RERE	ENST00000337907	VARFALSE	na	0	15.48	1.297	6.938075709	69.73899874	16
1	8418255	8418976	RERE_interval_30	721	PF03154	Atrophin_like	domain_24	RERE	1	8418782	8418783	RERE	ENST00000337907	VARTRUE	0	0	0	-2.073	0	0	1
1	8418255	8418976	RERE_interval_30	721	PF03154	Atrophin_like	domain_24	RERE	1	8418783	8418785	RERE	ENST00000476556	VARFALSE	na	0	1.96	-0.613	3.005259672	3.931176356	2
1	8418255	8418976	RERE_interval_30	721	PF03154	Atrophin_like	domain_24	RERE	1	8418785	8418786	RERE	ENST00000476556	VARTRUE	0	0	0	-2.073	0	0	1
1	8418255	8418976	RERE_interval_30	721	PF03154	Atrophin_like	domain_24	RERE	1	8418786	8418799	RERE	ENST00000400908	VARFALSE	na	0.15	12.76	0.714	5.738285503	56.51527227	13
1	8418255	8418976	RERE_interval_30	721	PF03154	Atrophin_like	domain_24	RERE	1	8418799	8418800	RERE	ENST00000400908	VARTRUE	0	0	0	-2.073	0	0	1
1	8418255	8418976	RERE_interval_30	721	PF03154	Atrophin_like	domain_24	RERE	1	8418800	8418803	RERE	ENST00000377464	VARFALSE	na	0	2.97	-0.471	3.299057319	9.60466238	3
1	8418255	8418976	RERE_interval_30	721	PF03154	Atrophin_like	domain_24	RERE	1	8418803	8418804	RERE	ENST00000377464	VARTRUE	0	0	0	-2.073	0	0	1
1	8418255	8418976	RERE_interval_30	721	PF03154	Atrophin_like	domain_24	RERE	1	8418804	8418805	RERE	ENST00000476556	VARTRUE	0	0	0	-2.073	0	0	1
1	8418255	8418976	RERE_interval_30	721	PF03154	Atrophin_like	domain_24	RERE	1	8418805	8418812	RERE	ENST00000337907	VARFALSE	na	0	6.93	0.089	4.45097681	32.12606729	7
1	8418255	8418976	RERE_interval_30	721	PF03154	Atrophin_like	domain_24	RERE	1	8418812	8418813	RERE	ENST00000337907	VARTRUE	0	0	0	-2.073	0	0	1
1	8418255	8418976	RERE_interval_30	721	PF03154	Atrophin_like	domain_24	RERE	1	8418813	8418816	RERE	ENST00000476556	VARFALSE	na	0	2.97	-0.471	3.299057319	9.60466238	3
1	8418255	8418976	RERE_interval_30	721	PF03154	Atrophin_like	domain_24	RERE	1	8418816	8418817	RERE	ENST00000476556	VARTRUE	0	0	0	-2.073	0	0	1
1	8418255	8418976	RERE_interval_30	721	PF03154	Atrophin_like	domain_24	RERE	1	8418817	8418824	RERE	ENST00000400908	VARFALSE	na	0.29	6.95	-0.292	3.666884258	18.30740601	7
1	8418255	8418976	RERE_interval_30	721	PF03154	Atrophin_like	domain_24	RERE	1	8418824	8418825	RERE	ENST00000400908	VARTRUE	0	0	0	-2.073	0	0	1
1	8418255	8418976	RERE_interval_30	721	PF03154	Atrophin_like	domain_24	RERE	1	8418825	8418826	RERE	ENST00000337907	VARTRUE	0	0	0	-2.073	0	0	1
1	8418255	8418976	RERE_interval_30	721	PF03154	Atrophin_like	domain_24	RERE	1	8418826	8418845	RERE	ENST00000400908	VARFALSE	na	0.11	19	1.648	7.662384452	75.69099595	19
1	8418255	8418976	RERE_interval_30	721	PF03154	Atrophin_like	domain_24	RERE	1	8418845	8418846	RERE	ENST00000400908	VARTRUE	0	0	0	-2.073	0	0	1
1	8418255	8418976	RERE_interval_30	721	PF03154	Atrophin_like	domain_24	RERE	1	8418846	8418855	RERE	ENST00000377464	VARFALSE	na	0.22	8.94	0.082	4.436422155	31.64062314	9
1	8418255	8418976	RERE_interval_30	721	PF03154	Atrophin_like	domain_24	RERE	1	8418855	8418856	RERE	ENST00000377464	VARTRUE	0	0	0	-2.073	0	0	1
1	8418255	8418976	RERE_interval_30	721	PF03154	Atrophin_like	domain_24	RERE	1	8418856	8418863	RERE	ENST00000377464	VARFALSE	na	0	6.93	0.089	4.45097681	32.12606729	7
1	8418255	8418976	RERE_interval_30	721	PF03154	Atrophin_like	domain_24	RERE	1	8418863	8418864	RERE	ENST00000377464	VARTRUE	0	0	0	-2.073	0	0	1
1	8418255	8418976	RERE_interval_30	721	PF03154	Atrophin_like	domain_24	RERE	1	8418864	8418867	RERE	ENST00000400908	VARFALSE	na	0	2.97	-0.471	3.299057319	9.60466238	3
1	8418255	8418976	RERE_interval_30	721	PF03154	Atrophin_like	domain_24	RERE	1	8418867	8418868	RERE	ENST00000400908	VARTRUE	0	0	0	-2.073	0	0	1
1	8418255	8418976	RERE_interval_30	721	PF03154	Atrophin_like	domain_24	RERE	1	8418868	8418873	RERE	ENST00000400908	VARFALSE	na	0	4.95	-0.191	3.875017065	20.34563003	5
1	8418255	8418976	RERE_interval_30	721	PF03154	Atrophin_like	domain_24	RERE	1	8418873	8418874	RERE	ENST00000400908	VARTRUE	0	0	0	-2.073	0	0	1
1	8418255	8418976	RERE_interval_30	721	PF03154	Atrophin_like	domain_24	RERE	1	8418874	8418879	RERE	ENST00000476556	VARFALSE	na	0	4.95	-0.191	3.875017065	20.34563003	5
1	8418255	8418976	RERE_interval_30	721	PF03154	Atrophin_like	domain_24	RERE	1	8418879	8418880	RERE	ENST00000476556	VARTRUE	0	0	0	-2.073	0	0	1
1	8418255	8418976	RERE_interval_30	721	PF03154	Atrophin_like	domain_24	RERE	1	8418880	8418881	RERE	ENST00000377464	VARFALSE	na	0	0.99	-0.75	2.723097574	0.981270352	1
1	8418255	8418976	RERE_interval_30	721	PF03154	Atrophin_like	domain_24	RERE	1	8418881	8418882	RERE	ENST00000377464	VARTRUE	0	0	0	-2.073	0	0	1
1	8418255	8418976	RERE_interval_30	721	PF03154	Atrophin_like	domain_24	RERE	1	8418882	8418884	RERE	ENST00000377464	VARFALSE	na	0	1.98	-0.61	3.011077447	4.422832749	2
1	8418255	8418976	RERE_interval_30	721	PF03154	Atrophin_like	domain_24	RERE	1	8418884	8418885	RERE	ENST00000377464	VARTRUE	0	0	0	-2.073	0	0	1
1	8418255	8418976	RERE_interval_30	721	PF03154	Atrophin_like	domain_24	RERE	1	8418885	8418886	RERE	ENST00000337907	VARTRUE	0	0	0	-2.073	0	0	1
1	8418255	8418976	RERE_interval_30	721	PF03154	Atrophin_like	domain_24	RERE	1	8418886	8418893	RERE	ENST00000337907	VARFALSE	na	0	6.93	0.089	4.45097681	32.12606729	7
1	8418255	8418976	RERE_interval_30	721	PF03154	Atrophin_like	domain_24	RERE	1	8418893	8418894	RERE	ENST00000337907	VARTRUE	0	0	0	-2.073	0	0	1
1	8418255	8418976	RERE_interval_30	721	PF03154	Atrophin_like	domain_24	RERE	1	8418894	8418897	RERE	ENST00000377464	VARFALSE	na	0	2.96	-0.472	3.296148432	9.232538946	3
1	8418255	8418976	RERE_interval_30	721	PF03154	Atrophin_like	domain_24	RERE	1	8418897	8418898	RERE	ENST00000377464	VARTRUE	0	0	0	-2.073	0	0	1
1	8418255	8418976	RERE_interval_30	721	PF03154	Atrophin_like	domain_24	RERE	1	8418898	8418908	RERE	ENST00000476556	VARFALSE	na	0	9.75	0.487	5.271283113	47.5508827	10
1	8418255	8418976	RERE_interval_30	721	PF03154	Atrophin_like	domain_24	RERE	1	8418908	8418909	RERE	ENST00000476556	VARTRUE	0	0	0	-2.073	0	0	1
1	8418255	8418976	RERE_interval_30	721	PF03154	Atrophin_like	domain_24	RERE	1	8418909	8418910	RERE	ENST00000400908	VARTRUE	0	0	0	-2.073	0	0	1
1	8418255	8418976	RERE_interval_30	721	PF03154	Atrophin_like	domain_24	RERE	1	8418910	8418914	RERE	ENST00000377464	VARFALSE	na	0	3.84	-0.348	3.552130541	13.50076144	4
1	8418255	8418976	RERE_interval_30	721	PF03154	Atrophin_like	domain_24	RERE	1	8418914	8418945	RERE	ENST00000377464	VARTRUE	0	0	0	-2.073	0	0	31
1	8418255	8418976	RERE_interval_30	721	PF03154	Atrophin_like	domain_24	RERE	1	8418945	8418946	RERE	ENST00000377464	VARTRUE	0	0	0	-2.073	0	0	1
1	8418255	8418976	RERE_interval_30	721	PF03154	Atrophin_like	domain_24	RERE	1	8418946	8418947	RERE	ENST00000337907	VARFALSE	na	0	0.85	-0.77	2.682373148	0.492691766	1
1	8418255	8418976	RERE_interval_30	721	PF03154	Atrophin_like	domain_24	RERE	1	8418947	8418948	RERE	ENST00000337907	VARTRUE	0	0	0	-2.073	0	0	1
1	8418255	8418976	RERE_interval_30	721	PF03154	Atrophin_like	domain_24	RERE	1	8418948	8418949	RERE	ENST00000337907	VARTRUE	0	0	0	-2.073	0	0	1
1	8418255	8418976	RERE_interval_30	721	PF03154	Atrophin_like	domain_24	RERE	1	8418949	8418953	RERE	ENST00000337907	VARFALSE	na	0	3.32	-0.421	3.400868385	12.82300896	4
1	8418255	8418976	RERE_interval_30	721	PF03154	Atrophin_like	domain_24	RERE	1	8418953	8418954	RERE	ENST00000337907	VARTRUE	0	0	0	-2.073	0	0	1
1	8418255	8418976	RERE_interval_30	721	PF03154	Atrophin_like	domain_24	RERE	1	8418954	8418956	RERE	ENST00000337907	VARFALSE	na	0	1.64	-0.658	2.912175268	3.212716738	2
1	8418255	8418976	RERE_interval_30	721	PF03154	Atrophin_like	domain_24	RERE	1	8418956	8418957	RERE	ENST00000337907	VARTRUE	0	0	0	-2.073	0	0	1
1	8418255	8418976	RERE_interval_30	721	PF03154	Atrophin_like	domain_24	RERE	1	8418957	8418958	RERE	ENST00000476556	VARTRUE	0	0	0	-2.073	0	0	1
1	8418255	8418976	RERE_interval_30	721	PF03154	Atrophin_like	domain_24	RERE	1	8418958	8418959	RERE	ENST00000476556	VARFALSE	na	0	0.81	-0.776	2.670737597	0.476235003	1
1	8418255	8418976	RERE_interval_30	721	PF03154	Atrophin_like	domain_24	RERE	1	8418959	8418960	RERE	ENST00000476556	VARTRUE	0	0	0	-2.073	0	0	1
1	8418255	8418976	RERE_interval_30	721	PF03154	Atrophin_like	domain_24	RERE	1	8418960	8418962	RERE	ENST00000476556	VARFALSE	na	0	1.56	-0.67	2.888904168	3.143694593	2
1	8418255	8418976	RERE_interval_30	721	PF03154	Atrophin_like	domain_24	RERE	1	8418962	8418963	RERE	ENST00000476556	VARTRUE	0	0	0	-2.073	0	0	1
1	8418255	8418976	RERE_interval_30	721	PF03154	Atrophin_like	domain_24	RERE	1	8418963	8418971	RERE	ENST00000400908	VARFALSE	na	0	6.07	-0.033	4.200812476	30.41009896	8
1	8418255	8418976	RERE_interval_30	721	PF03154	Atrophin_like	domain_24	RERE	1	8418971	8418972	RERE	ENST00000400908	VARTRUE	0	0	0	-2.073	0	0	1
1	8418255	8418976	RERE_interval_30	721	PF03154	Atrophin_like	domain_24	RERE	1	8418972	8418973	RERE	ENST00000476556	VARTRUE	0	0	0	-2.073	0	0	1
1	8418255	8418976	RERE_interval_30	721	PF03154	Atrophin_like	domain_24	RERE	1	8418973	8418974	RERE	ENST00000476556	VARFALSE	na	0	0.72	-0.788	2.644557609	0.450132289	1
1	8418255	8418976	RERE_interval_30	721	PF03154	Atrophin_like	domain_24	RERE	1	8418974	8418975	RERE	ENST00000476556	VARTRUE	0	0	0	-2.073	0	0	1
1	8418255	8418976	RERE_interval_30	721	PF03154	Atrophin_like	domain_24	RERE	1	8418975	8418976	RERE	ENST00000476556	VARFALSE,VARFALSE	na	0	4.55	-0.247	3.75866156	18.76540875	1
1	8419823	8420046	RERE_interval_29	223	PF03154	Atrophin_like	domain_24	RERE	1	8419823	8419827	RERE	ENST00000476556	VARFALSE,VARFALSE	na	0	4.55	-0.247	3.75866156	18.76540875	4
1	8419823	8420046	RERE_interval_29	223	PF03154	Atrophin_like	domain_24	RERE	1	8419827	8419828	RERE	ENST00000476556	VARTRUE	0	0	0	-2.073	0	0	1
1	8419823	8420046	RERE_interval_29	223	PF03154	Atrophin_like	domain_24	RERE	1	8419828	8419830	RERE	ENST00000337907	VARFALSE	na	0	1.92	-0.619	2.993624121	3.67023819	2
1	8419823	8420046	RERE_interval_29	223	PF03154	Atrophin_like	domain_24	RERE	1	8419830	8419831	RERE	ENST00000337907	VARTRUE	0	0	0	-2.073	0	0	1
1	8419823	8420046	RERE_interval_29	223	PF03154	Atrophin_like	domain_24	RERE	1	8419831	8419832	RERE	ENST00000337907	VARTRUE	0	0	0	-2.073	0	0	1
1	8419823	8420046	RERE_interval_29	223	PF03154	Atrophin_like	domain_24	RERE	1	8419832	8419833	RERE	ENST00000400908	VARFALSE	na	0	0.96	-0.754	2.714370911	0.629724949	1
1	8419823	8420046	RERE_interval_29	223	PF03154	Atrophin_like	domain_24	RERE	1	8419833	8419834	RERE	ENST00000400908	VARTRUE	0	0	0	-2.073	0	0	1
1	8419823	8420046	RERE_interval_29	223	PF03154	Atrophin_like	domain_24	RERE	1	8419834	8419835	RERE	ENST00000476556	VARTRUE	0	0	0	-2.073	0	0	1
1	8419823	8420046	RERE_interval_29	223	PF03154	Atrophin_like	domain_24	RERE	1	8419835	8419837	RERE	ENST00000337907	VARFALSE	na	0	1.92	-0.619	2.993624121	3.67023819	2
1	8419823	8420046	RERE_interval_29	223	PF03154	Atrophin_like	domain_24	RERE	1	8419837	8419838	RERE	ENST00000337907	VARTRUE	0	0	0	-2.073	0	0	1
1	8419823	8420046	RERE_interval_29	223	PF03154	Atrophin_like	domain_24	RERE	1	8419838	8419841	RERE	ENST00000377464	VARFALSE	na	0	2.88	-0.483	3.272877331	8.846668515	3
1	8419823	8420046	RERE_interval_29	223	PF03154	Atrophin_like	domain_24	RERE	1	8419841	8419877	RERE	ENST00000377464	VARTRUE	0	0	0	-2.073	0	0	36
1	8419823	8420046	RERE_interval_29	223	PF03154	Atrophin_like	domain_24	RERE	1	8419877	8419879	RERE	ENST00000337907	VARFALSE	na	0	1.96	-0.613	3.005259672	3.931176356	2
1	8419823	8420046	RERE_interval_29	223	PF03154	Atrophin_like	domain_24	RERE	1	8419879	8419896	RERE	ENST00000337907	VARTRUE	0	0	0	-2.073	0	0	17
1	8419823	8420046	RERE_interval_29	223	PF03154	Atrophin_like	domain_24	RERE	1	8419896	8419897	RERE	ENST00000476556	VARTRUE	0	0	0	-2.073	0	0	1
1	8419823	8420046	RERE_interval_29	223	PF03154	Atrophin_like	domain_24	RERE	1	8419897	8419905	RERE	ENST00000476556	VARFALSE	na	0	7.92	0.229	4.738956682	37.73069699	8
1	8419823	8420046	RERE_interval_29	223	PF03154	Atrophin_like	domain_24	RERE	1	8419905	8419906	RERE	ENST00000476556	VARTRUE	0	0	0	-2.073	0	0	1
1	8419823	8420046	RERE_interval_29	223	PF03154	Atrophin_like	domain_24	RERE	1	8419906	8419924	RERE	ENST00000337907	VARFALSE	na	0	17.95	1.645	7.656570947	75.58315138	18
1	8419823	8420046	RERE_interval_29	223	PF03154	Atrophin_like	domain_24	RERE	1	8419924	8419925	RERE	ENST00000337907	VARTRUE	0	0	0	-2.073	0	0	1
1	8419823	8420046	RERE_interval_29	223	PF03154	Atrophin_like	domain_24	RERE	1	8419925	8419926	RERE	ENST00000337907	VARFALSE	na	0	1	-0.749	2.726006462	2.647544844	1
1	8419823	8420046	RERE_interval_29	223	PF03154	Atrophin_like	domain_24	RERE	1	8419926	8419927	RERE	ENST00000337907	VARTRUE	0	0	0	-2.073	0	0	1
1	8419823	8420046	RERE_interval_29	223	PF03154	Atrophin_like	domain_24	RERE	1	8419927	8419928	RERE	ENST00000476556	VARTRUE	0	0	0	-2.073	0	0	1
1	8419823	8420046	RERE_interval_29	223	PF03154	Atrophin_like	domain_24	RERE	1	8419928	8419930	RERE	ENST00000337907	VARFALSE	na	0	2	-0.608	3.016895222	7.796622728	2
1	8419823	8420046	RERE_interval_29	223	PF03154	Atrophin_like	domain_24	RERE	1	8419930	8419931	RERE	ENST00000337907	VARTRUE	0	0	0	-2.073	0	0	1
1	8419823	8420046	RERE_interval_29	223	PF03154	Atrophin_like	domain_24	RERE	1	8419931	8419939	RERE	ENST00000337907	VARFALSE	na	0	8	0.24	4.762227783	41.91831007	8
1	8419823	8420046	RERE_interval_29	223	PF03154	Atrophin_like	domain_24	RERE	1	8419939	8419940	RERE	ENST00000337907	VARTRUE	0	0	0	-2.073	0	0	1
1	8419823	8420046	RERE_interval_29	223	PF03154	Atrophin_like	domain_24	RERE	1	8419940	8419941	RERE	ENST00000476556	VARFALSE	na	0	1	-0.749	2.726006462	2.647544844	1
1	8419823	8420046	RERE_interval_29	223	PF03154	Atrophin_like	domain_24	RERE	1	8419941	8419942	RERE	ENST00000476556	VARTRUE	0	0	0	-2.073	0	0	1
1	8419823	8420046	RERE_interval_29	223	PF03154	Atrophin_like	domain_24	RERE	1	8419942	8419945	RERE	ENST00000337907	VARFALSE	na	0	3	-0.466	3.307783982	12.28401258	3
1	8419823	8420046	RERE_interval_29	223	PF03154	Atrophin_like	domain_24	RERE	1	8419945	8419946	RERE	ENST00000337907	VARTRUE	0	0	0	-2.073	0	0	1
1	8419823	8420046	RERE_interval_29	223	PF03154	Atrophin_like	domain_24	RERE	1	8419946	8419953	RERE	ENST00000377464	VARFALSE	na	0	7	0.099	4.471339023	35.90787497	7
1	8419823	8420046	RERE_interval_29	223	PF03154	Atrophin_like	domain_24	RERE	1	8419953	8419954	RERE	ENST00000377464	VARTRUE	0	0	0	-2.073	0	0	1
1	8419823	8420046	RERE_interval_29	223	PF03154	Atrophin_like	domain_24	RERE	1	8419954	8419957	RERE	ENST00000337907	VARFALSE	na	0	3	-0.466	3.307783982	12.28401258	3
1	8419823	8420046	RERE_interval_29	223	PF03154	Atrophin_like	domain_24	RERE	1	8419957	8419958	RERE	ENST00000337907	VARTRUE	0	0	0	-2.073	0	0	1
1	8419823	8420046	RERE_interval_29	223	PF03154	Atrophin_like	domain_24	RERE	1	8419958	8419966	RERE	ENST00000400908	VARFALSE	na	0	8	0.24	4.762227783	41.91831007	8
1	8419823	8420046	RERE_interval_29	223	PF03154	Atrophin_like	domain_24	RERE	1	8419966	8419967	RERE	ENST00000400908	VARTRUE	0	0	0	-2.073	0	0	1
1	8419823	8420046	RERE_interval_29	223	PF03154	Atrophin_like	domain_24	RERE	1	8419967	8419971	RERE	ENST00000400908	VARFALSE	na	0	4	-0.325	3.598672742	18.05831801	4
1	8419823	8420046	RERE_interval_29	223	PF03154	Atrophin_like	domain_24	RERE	1	8419971	8419972	RERE	ENST00000400908	VARTRUE	0	0	0	-2.073	0	0	1
1	8419823	8420046	RERE_interval_29	223	PF03154	Atrophin_like	domain_24	RERE	1	8419972	8419973	RERE	ENST00000476556	VARTRUE	0	0	0	-2.073	0	0	1
1	8419823	8420046	RERE_interval_29	223	PF03154	Atrophin_like	domain_24	RERE	1	8419973	8419975	RERE	ENST00000377464	VARFALSE	na	0	2	-0.608	3.016895222	7.796622728	2
1	8419823	8420046	RERE_interval_29	223	PF03154	Atrophin_like	domain_24	RERE	1	8419975	8419976	RERE	ENST00000377464	VARTRUE	0	0	0	-2.073	0	0	1
1	8419823	8420046	RERE_interval_29	223	PF03154	Atrophin_like	domain_24	RERE	1	8419976	8419978	RERE	ENST00000400908	VARFALSE	na	0	2	-0.608	3.016895222	7.796622728	2
1	8419823	8420046	RERE_interval_29	223	PF03154	Atrophin_like	domain_24	RERE	1	8419978	8419979	RERE	ENST00000400908	VARTRUE	0	0	0	-2.073	0	0	1
1	8419823	8420046	RERE_interval_29	223	PF03154	Atrophin_like	domain_24	RERE	1	8419979	8419985	RERE	ENST00000337907	VARFALSE	na	0	6	-0.043	4.180450263	30.13130062	6
1	8419823	8420046	RERE_interval_29	223	PF03154	Atrophin_like	domain_24	RERE	1	8419985	8419986	RERE	ENST00000337907	VARTRUE	0	0	0	-2.073	0	0	1
1	8419823	8420046	RERE_interval_29	223	PF03154	Atrophin_like	domain_24	RERE	1	8419986	8419987	RERE	ENST00000400908	VARFALSE	na	0	1	-0.749	2.726006462	2.647544844	1
1	8419823	8420046	RERE_interval_29	223	PF03154	Atrophin_like	domain_24	RERE	1	8419987	8419988	RERE	ENST00000400908	VARTRUE	0	0	0	-2.073	0	0	1
1	8419823	8420046	RERE_interval_29	223	PF03154	Atrophin_like	domain_24	RERE	1	8419988	8420016	RERE	ENST00000476556	VARFALSE	na	0.14	28	2.88	10.19867047	88.42338959	28
1	8419823	8420046	RERE_interval_29	223	PF03154	Atrophin_like	domain_24	RERE	1	8420016	8420017	RERE	ENST00000476556	VARTRUE	0	0	0	-2.073	0	0	1
1	8419823	8420046	RERE_interval_29	223	PF03154	Atrophin_like	domain_24	RERE	1	8420017	8420020	RERE	ENST00000400908	VARFALSE	na	0	3	-0.466	3.307783982	12.28401258	3
1	8419823	8420046	RERE_interval_29	223	PF03154	Atrophin_like	domain_24	RERE	1	8420020	8420021	RERE	ENST00000400908	VARTRUE	0	0	0	-2.073	0	0	1
1	8419823	8420046	RERE_interval_29	223	PF03154	Atrophin_like	domain_24	RERE	1	8420021	8420026	RERE	ENST00000377464	VARFALSE	na	0	5	-0.184	3.889561503	24.85954726	5
1	8419823	8420046	RERE_interval_29	223	PF03154	Atrophin_like	domain_24	RERE	1	8420026	8420027	RERE	ENST00000377464	VARTRUE	0	0	0	-2.073	0	0	1
1	8419823	8420046	RERE_interval_29	223	PF03154	Atrophin_like	domain_24	RERE	1	8420027	8420040	RERE	ENST00000377464	VARFALSE	na	0	12.99	0.945	6.213762696	61.05627096	13
1	8419823	8420046	RERE_interval_29	223	PF03154	Atrophin_like	domain_24	RERE	1	8420040	8420041	RERE	ENST00000377464	VARTRUE	0	0	0	-2.073	0	0	1
1	8419823	8420046	RERE_interval_29	223	PF03154	Atrophin_like	domain_24	RERE	1	8420041	8420044	RERE	ENST00000476556	VARFALSE	na	0	2.97	-0.471	3.299057319	9.60466238	3
1	8419823	8420046	RERE_interval_29	223	PF03154	Atrophin_like	domain_24	RERE	1	8420044	8420045	RERE	ENST00000476556	VARTRUE	0	0	0	-2.073	0	0	1
1	8419823	8420046	RERE_interval_29	223	PF03154	Atrophin_like	domain_24	RERE	1	8420045	8420046	RERE	ENST00000337907	VARFALSE,VARFALSE	na	0	3.63	-0.377	3.491043901	13.11582123	1
1	8420171	8421550	RERE_interval_28	1379	PF03154	Atrophin_like	domain_24	RERE	1	8420171	8420174	RERE	ENST00000337907	VARFALSE,VARFALSE	na	0	3.63	-0.377	3.491043901	13.11582123	3
1	8420171	8421550	RERE_interval_28	1379	PF03154	Atrophin_like	domain_24	RERE	1	8420174	8420175	RERE	ENST00000337907	VARTRUE	0	0	0	-2.073	0	0	1
1	8420171	8421550	RERE_interval_28	1379	PF03154	Atrophin_like	domain_24	RERE	1	8420175	8420176	RERE	ENST00000377464	VARTRUE	0	0	0	-2.073	0	0	1
1	8420171	8421550	RERE_interval_28	1379	PF03154	Atrophin_like	domain_24	RERE	1	8420176	8420187	RERE	ENST00000476556	VARFALSE	na	0	9.66	0.474	5.245103125	47.41252295	11
1	8420171	8421550	RERE_interval_28	1379	PF03154	Atrophin_like	domain_24	RERE	1	8420187	8420188	RERE	ENST00000476556	VARTRUE	0	0	0	-2.073	0	0	1
1	8420171	8421550	RERE_interval_28	1379	PF03154	Atrophin_like	domain_24	RERE	1	8420188	8420189	RERE	ENST00000337907	VARTRUE	0	0	0	-2.073	0	0	1
1	8420171	8421550	RERE_interval_28	1379	PF03154	Atrophin_like	domain_24	RERE	1	8420189	8420198	RERE	ENST00000476556	VARFALSE	na	0	7.95	0.233	4.747683345	37.87386152	9
1	8420171	8421550	RERE_interval_28	1379	PF03154	Atrophin_like	domain_24	RERE	1	8420198	8420199	RERE	ENST00000476556	VARTRUE	0	0	0	-2.073	0	0	1
1	8420171	8421550	RERE_interval_28	1379	PF03154	Atrophin_like	domain_24	RERE	1	8420199	8420208	RERE	ENST00000476556	VARFALSE	na	0	8.02	0.243	4.768045558	42.25951388	9
1	8420171	8421550	RERE_interval_28	1379	PF03154	Atrophin_like	domain_24	RERE	1	8420208	8420209	RERE	ENST00000476556	VARTRUE	0	0	0	-2.073	0	0	1
1	8420171	8421550	RERE_interval_28	1379	PF03154	Atrophin_like	domain_24	RERE	1	8420209	8420211	RERE	ENST00000476556	VARFALSE	na	0	1.8	-0.636	2.95871747	3.395743114	2
1	8420171	8421550	RERE_interval_28	1379	PF03154	Atrophin_like	domain_24	RERE	1	8420211	8420212	RERE	ENST00000476556	VARTRUE	0	0	0	-2.073	0	0	1
1	8420171	8421550	RERE_interval_28	1379	PF03154	Atrophin_like	domain_24	RERE	1	8420212	8420219	RERE	ENST00000400908	VARFALSE	na	0	6.3	0	4.267716891	30.64061092	7
1	8420171	8421550	RERE_interval_28	1379	PF03154	Atrophin_like	domain_24	RERE	1	8420219	8420220	RERE	ENST00000400908	VARTRUE	0	0	0	-2.073	0	0	1
1	8420171	8421550	RERE_interval_28	1379	PF03154	Atrophin_like	domain_24	RERE	1	8420220	8420225	RERE	ENST00000377464	VARFALSE	na	0	4.53	-0.25	3.752843785	18.74394095	5
1	8420171	8421550	RERE_interval_28	1379	PF03154	Atrophin_like	domain_24	RERE	1	8420225	8420226	RERE	ENST00000377464	VARTRUE	0	0	0	-2.073	0	0	1
1	8420171	8421550	RERE_interval_28	1379	PF03154	Atrophin_like	domain_24	RERE	1	8420226	8420256	RERE	ENST00000337907	VARFALSE	na	0	26.54	2.859	10.1553054	88.35964137	30
1	8420171	8421550	RERE_interval_28	1379	PF03154	Atrophin_like	domain_24	RERE	1	8420256	8420257	RERE	ENST00000337907	VARTRUE	0	0	0	-2.073	0	0	1
1	8420171	8421550	RERE_interval_28	1379	PF03154	Atrophin_like	domain_24	RERE	1	8420257	8420261	RERE	ENST00000400908	VARFALSE	na	0	3.45	-0.403	3.438683924	12.91059905	4
1	8420171	8421550	RERE_interval_28	1379	PF03154	Atrophin_like	domain_24	RERE	1	8420261	8420262	RERE	ENST00000400908	VARTRUE	0	0	0	-2.073	0	0	1
1	8420171	8421550	RERE_interval_28	1379	PF03154	Atrophin_like	domain_24	RERE	1	8420262	8420265	RERE	ENST00000400908	VARFALSE	na	0	2.55	-0.53	3.17688404	8.380334262	3
1	8420171	8421550	RERE_interval_28	1379	PF03154	Atrophin_like	domain_24	RERE	1	8420265	8420266	RERE	ENST00000400908	VARTRUE	0	0	0	-2.073	0	0	1
1	8420171	8421550	RERE_interval_28	1379	PF03154	Atrophin_like	domain_24	RERE	1	8420266	8420276	RERE	ENST00000377464	VARFALSE	na	0.2	8.35	0.025	4.319274105	30.82404174	10
1	8420171	8421550	RERE_interval_28	1379	PF03154	Atrophin_like	domain_24	RERE	1	8420276	8420277	RERE	ENST00000377464	VARTRUE	0	0	0	-2.073	0	0	1
1	8420171	8421550	RERE_interval_28	1379	PF03154	Atrophin_like	domain_24	RERE	1	8420277	8420279	RERE	ENST00000476556	VARFALSE	na	0	1.64	-0.658	2.912175268	3.212716738	2
1	8420171	8421550	RERE_interval_28	1379	PF03154	Atrophin_like	domain_24	RERE	1	8420279	8420280	RERE	ENST00000476556	VARTRUE	0	0	0	-2.073	0	0	1
1	8420171	8421550	RERE_interval_28	1379	PF03154	Atrophin_like	domain_24	RERE	1	8420280	8420307	RERE	ENST00000377464	VARFALSE	na	0.07	21.34	2.032	8.45201656	81.03653175	27
1	8420171	8421550	RERE_interval_28	1379	PF03154	Atrophin_like	domain_24	RERE	1	8420307	8420308	RERE	ENST00000377464	VARTRUE	0	0	0	-2.073	0	0	1
1	8420171	8421550	RERE_interval_28	1379	PF03154	Atrophin_like	domain_24	RERE	1	8420308	8420315	RERE	ENST00000337907	VARFALSE	na	0	5.23	-0.151	3.956465917	25.47554947	7
1	8420171	8421550	RERE_interval_28	1379	PF03154	Atrophin_like	domain_24	RERE	1	8420315	8420316	RERE	ENST00000337907	VARTRUE	0	0	0	-2.073	0	0	1
1	8420171	8421550	RERE_interval_28	1379	PF03154	Atrophin_like	domain_24	RERE	1	8420316	8420319	RERE	ENST00000377464	VARFALSE	na	0	2.16	-0.585	3.063437424	8.045799708	3
1	8420171	8421550	RERE_interval_28	1379	PF03154	Atrophin_like	domain_24	RERE	1	8420319	8420320	RERE	ENST00000377464	VARTRUE	0	0	0	-2.073	0	0	1
1	8420171	8421550	RERE_interval_28	1379	PF03154	Atrophin_like	domain_24	RERE	1	8420320	8420324	RERE	ENST00000476556	VARFALSE	na	0	2.88	-0.483	3.272877331	8.846668515	4
1	8420171	8421550	RERE_interval_28	1379	PF03154	Atrophin_like	domain_24	RERE	1	8420324	8420325	RERE	ENST00000476556	VARTRUE	0	0	0	-2.073	0	0	1
1	8420171	8421550	RERE_interval_28	1379	PF03154	Atrophin_like	domain_24	RERE	1	8420325	8420339	RERE	ENST00000400908	VARFALSE	na	0	9.71	0.482	5.259647563	47.49667528	14
1	8420171	8421550	RERE_interval_28	1379	PF03154	Atrophin_like	domain_24	RERE	1	8420339	8420340	RERE	ENST00000400908	VARTRUE	0	0	0	-2.073	0	0	1
1	8420171	8421550	RERE_interval_28	1379	PF03154	Atrophin_like	domain_24	RERE	1	8420340	8420360	RERE	ENST00000377464	VARFALSE	na	0.2	12.91	0.669	5.64572823	56.24774169	20
1	8420171	8421550	RERE_interval_28	1379	PF03154	Atrophin_like	domain_24	RERE	1	8420360	8420361	RERE	ENST00000377464	VARTRUE	0	0	0	-2.073	0	0	1
1	8420171	8421550	RERE_interval_28	1379	PF03154	Atrophin_like	domain_24	RERE	1	8420361	8420376	RERE	ENST00000476556	VARFALSE	na	0.13	8.64	0.158	4.594299604	36.30377558	15
1	8420171	8421550	RERE_interval_28	1379	PF03154	Atrophin_like	domain_24	RERE	1	8420376	8420377	RERE	ENST00000476556	VARTRUE	0	0	0	-2.073	0	0	1
1	8420171	8421550	RERE_interval_28	1379	PF03154	Atrophin_like	domain_24	RERE	1	8420377	8420378	RERE	ENST00000337907	VARFALSE	na	0	0.53	-0.815	2.589288745	0.336985475	1
1	8420171	8421550	RERE_interval_28	1379	PF03154	Atrophin_like	domain_24	RERE	1	8420378	8420379	RERE	ENST00000337907	VARTRUE	0	0	0	-2.073	0	0	1
1	8420171	8421550	RERE_interval_28	1379	PF03154	Atrophin_like	domain_24	RERE	1	8420379	8420381	RERE	ENST00000476556	VARFALSE	na	0	1.08	-0.738	2.749277563	2.723644732	2
1	8420171	8421550	RERE_interval_28	1379	PF03154	Atrophin_like	domain_24	RERE	1	8420381	8420382	RERE	ENST00000476556	VARTRUE	0	0	0	-2.073	0	0	1
1	8420171	8421550	RERE_interval_28	1379	PF03154	Atrophin_like	domain_24	RERE	1	8420382	8420393	RERE	ENST00000337907	VARFALSE	na	0.36	5.74	-0.555	3.12423846	8.182388004	11
1	8420171	8421550	RERE_interval_28	1379	PF03154	Atrophin_like	domain_24	RERE	1	8420567	8420568	RERE	ENST00000377464	VARTRUE	0	0	0	-2.073	0	0	1
1	8420171	8421550	RERE_interval_28	1379	PF03154	Atrophin_like	domain_24	RERE	1	8420568	8420573	RERE	ENST00000476556	VARFALSE	na	0	2.59	-0.524	3.188519591	8.402691839	5
1	8420171	8421550	RERE_interval_28	1379	PF03154	Atrophin_like	domain_24	RERE	1	8420573	8420574	RERE	ENST00000476556	VARTRUE	0	0	0	-2.073	0	0	1
1	8420171	8421550	RERE_interval_28	1379	PF03154	Atrophin_like	domain_24	RERE	1	8420574	8420576	RERE	ENST00000400908	VARFALSE	na	0	1.06	-0.74	2.743459787	2.700595558	2
1	8420171	8421550	RERE_interval_28	1379	PF03154	Atrophin_like	domain_24	RERE	1	8420576	8420577	RERE	ENST00000400908	VARTRUE	0	0	0	-2.073	0	0	1
1	8420171	8421550	RERE_interval_28	1379	PF03154	Atrophin_like	domain_24	RERE	1	8420577	8420614	RERE	ENST00000377464	VARFALSE	na	0	20.3	1.977	8.340159533	80.81905497	37
1	8420171	8421550	RERE_interval_28	1379	PF03154	Atrophin_like	domain_24	RERE	1	8420614	8420615	RERE	ENST00000377464	VARTRUE	0	0	0	-2.073	0	0	1
1	8420171	8421550	RERE_interval_28	1379	PF03154	Atrophin_like	domain_24	RERE	1	8420615	8420621	RERE	ENST00000377464	VARFALSE	na	0	3.3	-0.424	3.39505061	12.80843285	6
1	8420171	8421550	RERE_interval_28	1379	PF03154	Atrophin_like	domain_24	RERE	1	8420621	8420622	RERE	ENST00000377464	VARTRUE	0	0	0	-2.073	0	0	1
1	8420171	8421550	RERE_interval_28	1379	PF03154	Atrophin_like	domain_24	RERE	1	8420622	8420624	RERE	ENST00000400908	VARFALSE	na	0	1.12	-0.732	2.760913113	2.75657039	2
1	8420171	8421550	RERE_interval_28	1379	PF03154	Atrophin_like	domain_24	RERE	1	8420624	8420625	RERE	ENST00000400908	VARTRUE	0	0	0	-2.073	0	0	1
1	8420171	8421550	RERE_interval_28	1379	PF03154	Atrophin_like	domain_24	RERE	1	8420625	8420627	RERE	ENST00000400908	VARFALSE	na	0	1.17	-0.725	2.775457551	2.810336966	2
1	8420171	8421550	RERE_interval_28	1379	PF03154	Atrophin_like	domain_24	RERE	1	8420627	8420628	RERE	ENST00000400908	VARTRUE	0	0	0	-2.073	0	0	1
1	8420171	8421550	RERE_interval_28	1379	PF03154	Atrophin_like	domain_24	RERE	1	8420628	8420646	RERE	ENST00000377464	VARFALSE	na	0	10.84	0.641	5.588351862	52.31085866	18
1	8420171	8421550	RERE_interval_28	1379	PF03154	Atrophin_like	domain_24	RERE	1	8420646	8420647	RERE	ENST00000377464	VARTRUE	0	0	0	-2.073	0	0	1
1	8420171	8421550	RERE_interval_28	1379	PF03154	Atrophin_like	domain_24	RERE	1	8420647	8420669	RERE	ENST00000476556	VARFALSE	na	0	13.75	1.052	6.434838154	63.81207696	22
1	8420171	8421550	RERE_interval_28	1379	PF03154	Atrophin_like	domain_24	RERE	1	8420669	8420670	RERE	ENST00000476556	VARTRUE	0	0	0	-2.073	0	0	1
1	8420171	8421550	RERE_interval_28	1379	PF03154	Atrophin_like	domain_24	RERE	1	8420670	8420691	RERE	ENST00000337907	VARFALSE	na	0	13.43	1.007	6.341753751	63.38823747	21
1	8420171	8421550	RERE_interval_28	1379	PF03154	Atrophin_like	domain_24	RERE	1	8420691	8420692	RERE	ENST00000337907	VARTRUE	0	0	0	-2.073	0	0	1
1	8420171	8421550	RERE_interval_28	1379	PF03154	Atrophin_like	domain_24	RERE	1	8420692	8420711	RERE	ENST00000400908	VARFALSE	na	0	12.69	0.902	6.126496068	60.35932364	19
1	8420171	8421550	RERE_interval_28	1379	PF03154	Atrophin_like	domain_24	RERE	1	8420711	8420712	RERE	ENST00000400908	VARTRUE	0	0	0	-2.073	0	0	1
1	8420171	8421550	RERE_interval_28	1379	PF03154	Atrophin_like	domain_24	RERE	1	8420712	8420714	RERE	ENST00000377464	VARFALSE	na	0	1.38	-0.695	2.836544191	3.061439092	2
1	8420171	8421550	RERE_interval_28	1379	PF03154	Atrophin_like	domain_24	RERE	1	8420714	8420715	RERE	ENST00000377464	VARTRUE	0	0	0	-2.073	0	0	1
1	8420171	8421550	RERE_interval_28	1379	PF03154	Atrophin_like	domain_24	RERE	1	8420715	8420721	RERE	ENST00000377464	VARFALSE	na	0	4.36	-0.274	3.703392696	18.58822252	6
1	8420171	8421550	RERE_interval_28	1379	PF03154	Atrophin_like	domain_24	RERE	1	8420721	8420722	RERE	ENST00000377464	VARTRUE	0	0	0	-2.073	0	0	1
1	8420171	8421550	RERE_interval_28	1379	PF03154	Atrophin_like	domain_24	RERE	1	8420722	8420724	RERE	ENST00000400908	VARFALSE	na	0	1.46	-0.684	2.859815292	3.081762324	2
1	8420171	8421550	RERE_interval_28	1379	PF03154	Atrophin_like	domain_24	RERE	1	8420724	8420725	RERE	ENST00000400908	VARTRUE	0	0	0	-2.073	0	0	1
1	8420171	8421550	RERE_interval_28	1379	PF03154	Atrophin_like	domain_24	RERE	1	8420725	8420735	RERE	ENST00000476556	VARFALSE	na	0	7.5	0.169	4.616783403	36.41025313	10
1	8420171	8421550	RERE_interval_28	1379	PF03154	Atrophin_like	domain_24	RERE	1	8420735	8420736	RERE	ENST00000476556	VARTRUE	0	0	0	-2.073	0	0	1
1	8420171	8421550	RERE_interval_28	1379	PF03154	Atrophin_like	domain_24	RERE	1	8420736	8420747	RERE	ENST00000400908	VARFALSE	na	0.18	8.45	0.065	4.402839519	31.26551087	11
1	8420171	8421550	RERE_interval_28	1379	PF03154	Atrophin_like	domain_24	RERE	1	8420747	8420748	RERE	ENST00000400908	VARTRUE	0	0	0	-2.073	0	0	1
1	8420171	8421550	RERE_interval_28	1379	PF03154	Atrophin_like	domain_24	RERE	1	8420748	8420757	RERE	ENST00000337907	VARFALSE	na	0	7.22	0.13	4.53533455	36.09292356	9
1	8420171	8421550	RERE_interval_28	1379	PF03154	Atrophin_like	domain_24	RERE	1	8420757	8420758	RERE	ENST00000337907	VARTRUE	0	0	0	-2.073	0	0	1
1	8420171	8421550	RERE_interval_28	1379	PF03154	Atrophin_like	domain_24	RERE	1	8420758	8420778	RERE	ENST00000400908	VARFALSE	na	0.1	17.05	1.386	7.122389303	72.10427108	20
1	8420171	8421550	RERE_interval_28	1379	PF03154	Atrophin_like	domain_24	RERE	1	8420778	8420779	RERE	ENST00000400908	VARTRUE	0	0	0	-2.073	0	0	1
1	8420171	8421550	RERE_interval_28	1379	PF03154	Atrophin_like	domain_24	RERE	1	8420779	8420786	RERE	ENST00000400908	VARFALSE	na	0	6.2	-0.014	4.238628015	30.55069528	7
1	8420171	8421550	RERE_interval_28	1379	PF03154	Atrophin_like	domain_24	RERE	1	8420786	8420787	RERE	ENST00000400908	VARTRUE	0	0	0	-2.073	0	0	1
1	8420171	8421550	RERE_interval_28	1379	PF03154	Atrophin_like	domain_24	RERE	1	8420787	8420791	RERE	ENST00000337907	VARFALSE	na	0	3.59	-0.383	3.479408351	13.05963609	4
1	8420171	8421550	RERE_interval_28	1379	PF03154	Atrophin_like	domain_24	RERE	1	8420791	8420792	RERE	ENST00000337907	VARTRUE	0	0	0	-2.073	0	0	1
1	8420171	8421550	RERE_interval_28	1379	PF03154	Atrophin_like	domain_24	RERE	1	8420792	8420793	RERE	ENST00000400908	VARFALSE	na	0	0.9	-0.763	2.696917586	0.525374758	1
1	8420171	8421550	RERE_interval_28	1379	PF03154	Atrophin_like	domain_24	RERE	1	8420793	8420794	RERE	ENST00000400908	VARTRUE	0	0	0	-2.073	0	0	1
1	8420171	8421550	RERE_interval_28	1379	PF03154	Atrophin_like	domain_24	RERE	1	8420794	8420802	RERE	ENST00000476556	VARFALSE	na	0	7.28	0.138	4.552787876	36.14709458	8
1	8420171	8421550	RERE_interval_28	1379	PF03154	Atrophin_like	domain_24	RERE	1	8420802	8420803	RERE	ENST00000476556	VARTRUE	0	0	0	-2.073	0	0	1
1	8420171	8421550	RERE_interval_28	1379	PF03154	Atrophin_like	domain_24	RERE	1	8420803	8420807	RERE	ENST00000400908	VARFALSE	na	0.5	3.68	-1.032	2.143661394	0.156426198	4
1	8420171	8421550	RERE_interval_28	1379	PF03154	Atrophin_like	domain_24	RERE	1	8420807	8420808	RERE	ENST00000400908	VARTRUE	0	0	0	-2.073	0	0	1
1	8420171	8421550	RERE_interval_28	1379	PF03154	Atrophin_like	domain_24	RERE	1	8420808	8420825	RERE	ENST00000337907	VARFALSE	na	0	15.56	1.308	6.96134681	69.8143221	17
1	8420171	8421550	RERE_interval_28	1379	PF03154	Atrophin_like	domain_24	RERE	1	8420825	8420826	RERE	ENST00000337907	VARTRUE	0	0	0	-2.073	0	0	1
1	8420171	8421550	RERE_interval_28	1379	PF03154	Atrophin_like	domain_24	RERE	1	8420826	8420827	RERE	ENST00000476556	VARTRUE	0	0	0	-2.073	0	0	1
1	8420171	8421550	RERE_interval_28	1379	PF03154	Atrophin_like	domain_24	RERE	1	8420827	8420833	RERE	ENST00000377464	VARFALSE	na	0	5.39	-0.129	4.003008119	25.61382025	6
1	8420171	8421550	RERE_interval_28	1379	PF03154	Atrophin_like	domain_24	RERE	1	8420833	8420834	RERE	ENST00000377464	VARTRUE	0	0	0	-2.073	0	0	1
1	8420171	8421550	RERE_interval_28	1379	PF03154	Atrophin_like	domain_24	RERE	1	8420834	8420846	RERE	ENST00000377464	VARFALSE	na	0	10.49	0.592	5.486540796	51.73644121	12
1	8420171	8421550	RERE_interval_28	1379	PF03154	Atrophin_like	domain_24	RERE	1	8420846	8420847	RERE	ENST00000377464	VARTRUE	0	0	0	-2.073	0	0	1
1	8420171	8421550	RERE_interval_28	1379	PF03154	Atrophin_like	domain_24	RERE	1	8420847	8420858	RERE	ENST00000337907	VARFALSE	na	0.18	9.11	0.159	4.59482626	36.31326784	11
1	8420171	8421550	RERE_interval_28	1379	PF03154	Atrophin_like	domain_24	RERE	1	8420858	8420859	RERE	ENST00000337907	VARTRUE	0	0	0	-2.073	0	0	1
1	8420171	8421550	RERE_interval_28	1379	PF03154	Atrophin_like	domain_24	RERE	1	8420859	8420870	RERE	ENST00000476556	VARFALSE	na	0	8.49	0.309	4.904763276	42.82449569	11
1	8420171	8421550	RERE_interval_28	1379	PF03154	Atrophin_like	domain_24	RERE	1	8420870	8420871	RERE	ENST00000476556	VARTRUE	0	0	0	-2.073	0	0	1
1	8420171	8421550	RERE_interval_28	1379	PF03154	Atrophin_like	domain_24	RERE	1	8420871	8420888	RERE	ENST00000400908	VARFALSE	na	0	11.53	0.739	5.789065106	56.69452924	17
1	8420171	8421550	RERE_interval_28	1379	PF03154	Atrophin_like	domain_24	RERE	1	8420888	8420889	RERE	ENST00000400908	VARTRUE	0	0	0	-2.073	0	0	1
1	8420171	8421550	RERE_interval_28	1379	PF03154	Atrophin_like	domain_24	RERE	1	8420889	8420891	RERE	ENST00000377464	VARFALSE	na	0	1.25	-0.714	2.798728652	2.946743264	2
1	8420171	8421550	RERE_interval_28	1379	PF03154	Atrophin_like	domain_24	RERE	1	8420891	8420892	RERE	ENST00000377464	VARTRUE	0	0	0	-2.073	0	0	1
1	8420171	8421550	RERE_interval_28	1379	PF03154	Atrophin_like	domain_24	RERE	1	8420892	8420901	RERE	ENST00000337907	VARFALSE	na	0	5.34	-0.136	3.988463681	25.58114535	9
1	8420171	8421550	RERE_interval_28	1379	PF03154	Atrophin_like	domain_24	RERE	1	8420901	8420902	RERE	ENST00000337907	VARTRUE	0	0	0	-2.073	0	0	1
1	8420171	8421550	RERE_interval_28	1379	PF03154	Atrophin_like	domain_24	RERE	1	8420902	8420912	RERE	ENST00000400908	VARFALSE	na	0	5.58	-0.102	4.058276983	25.92455741	10
1	8420171	8421550	RERE_interval_28	1379	PF03154	Atrophin_like	domain_24	RERE	1	8420912	8420913	RERE	ENST00000400908	VARTRUE	0	0	0	-2.073	0	0	1
1	8420171	8421550	RERE_interval_28	1379	PF03154	Atrophin_like	domain_24	RERE	1	8420913	8420915	RERE	ENST00000377464	VARFALSE	na	0	1.09	-0.736	2.75218645	2.726690183	2
1	8420171	8421550	RERE_interval_28	1379	PF03154	Atrophin_like	domain_24	RERE	1	8420915	8420916	RERE	ENST00000377464	VARTRUE	0	0	0	-2.073	0	0	1
1	8420171	8421550	RERE_interval_28	1379	PF03154	Atrophin_like	domain_24	RERE	1	8420916	8420927	RERE	ENST00000476556	VARFALSE	na	0	5.8	-0.071	4.122272511	26.36689205	11
1	8420171	8421550	RERE_interval_28	1379	PF03154	Atrophin_like	domain_24	RERE	1	8421261	8421262	RERE	ENST00000400908	VARFALSE	na	0	0.5	-0.819	2.580562082	0.315396339	1
1	8420171	8421550	RERE_interval_28	1379	PF03154	Atrophin_like	domain_24	RERE	1	8421262	8421275	RERE	ENST00000400908	VARTRUE	0	0	0	-2.073	0	0	13
1	8420171	8421550	RERE_interval_28	1379	PF03154	Atrophin_like	domain_24	RERE	1	8421275	8421276	RERE	ENST00000400908	VARTRUE	0	0	0	-2.073	0	0	1
1	8420171	8421550	RERE_interval_28	1379	PF03154	Atrophin_like	domain_24	RERE	1	8421276	8421278	RERE	ENST00000377464	VARFALSE	na	0	1.31	-0.705	2.816181977	3.042098655	2
1	8420171	8421550	RERE_interval_28	1379	PF03154	Atrophin_like	domain_24	RERE	1	8421278	8421279	RERE	ENST00000377464	VARTRUE	0	0	0	-2.073	0	0	1
1	8420171	8421550	RERE_interval_28	1379	PF03154	Atrophin_like	domain_24	RERE	1	8421279	8421280	RERE	ENST00000476556	VARTRUE	0	0	0	-2.073	0	0	1
1	8420171	8421550	RERE_interval_28	1379	PF03154	Atrophin_like	domain_24	RERE	1	8421280	8421282	RERE	ENST00000476556	VARFALSE	na	0	1.37	-0.697	2.833635303	3.057192446	2
1	8420171	8421550	RERE_interval_28	1379	PF03154	Atrophin_like	domain_24	RERE	1	8421282	8421283	RERE	ENST00000476556	VARTRUE	0	0	0	-2.073	0	0	1
1	8420171	8421550	RERE_interval_28	1379	PF03154	Atrophin_like	domain_24	RERE	1	8421283	8421290	RERE	ENST00000400908	VARFALSE	na	0	5.06	-0.175	3.907014828	25.34835233	7
1	8420171	8421550	RERE_interval_28	1379	PF03154	Atrophin_like	domain_24	RERE	1	8421290	8421291	RERE	ENST00000400908	VARTRUE	0	0	0	-2.073	0	0	1
1	8420171	8421550	RERE_interval_28	1379	PF03154	Atrophin_like	domain_24	RERE	1	8421291	8421296	RERE	ENST00000476556	VARFALSE	na	0	3.79	-0.355	3.537586103	13.39069244	5
1	8420171	8421550	RERE_interval_28	1379	PF03154	Atrophin_like	domain_24	RERE	1	8421296	8421297	RERE	ENST00000476556	VARTRUE	0	0	0	-2.073	0	0	1
1	8420171	8421550	RERE_interval_28	1379	PF03154	Atrophin_like	domain_24	RERE	1	8421297	8421299	RERE	ENST00000377464	VARFALSE	na	0	1.58	-0.667	2.894721943	3.151427532	2
1	8420171	8421550	RERE_interval_28	1379	PF03154	Atrophin_like	domain_24	RERE	1	8421299	8421300	RERE	ENST00000377464	VARTRUE	0	0	0	-2.073	0	0	1
1	8420171	8421550	RERE_interval_28	1379	PF03154	Atrophin_like	domain_24	RERE	1	8421300	8421302	RERE	ENST00000400908	VARFALSE	na	0	1.59	-0.665	2.89763083	3.172316984	2
1	8420171	8421550	RERE_interval_28	1379	PF03154	Atrophin_like	domain_24	RERE	1	8421302	8421303	RERE	ENST00000400908	VARTRUE	0	0	0	-2.073	0	0	1
1	8420171	8421550	RERE_interval_28	1379	PF03154	Atrophin_like	domain_24	RERE	1	8421303	8421304	RERE	ENST00000377464	VARTRUE	0	0	0	-2.073	0	0	1
1	8420171	8421550	RERE_interval_28	1379	PF03154	Atrophin_like	domain_24	RERE	1	8421304	8421308	RERE	ENST00000337907	VARFALSE	na	0	3.28	-0.427	3.389232835	12.79168893	4
1	8420171	8421550	RERE_interval_28	1379	PF03154	Atrophin_like	domain_24	RERE	1	8421308	8421309	RERE	ENST00000337907	VARTRUE	0	0	0	-2.073	0	0	1
1	8420171	8421550	RERE_interval_28	1379	PF03154	Atrophin_like	domain_24	RERE	1	8421309	8421311	RERE	ENST00000377464	VARFALSE	na	0	1.68	-0.653	2.923810819	3.2515513	2
1	8420171	8421550	RERE_interval_28	1379	PF03154	Atrophin_like	domain_24	RERE	1	8421311	8421312	RERE	ENST00000377464	VARTRUE	0	0	0	-2.073	0	0	1
1	8420171	8421550	RERE_interval_28	1379	PF03154	Atrophin_like	domain_24	RERE	1	8421312	8421327	RERE	ENST00000476556	VARFALSE	na	0	13.22	0.977	6.280667111	63.21897427	15
1	8420171	8421550	RERE_interval_28	1379	PF03154	Atrophin_like	domain_24	RERE	1	8421327	8421328	RERE	ENST00000476556	VARTRUE	0	0	0	-2.073	0	0	1
1	8420171	8421550	RERE_interval_28	1379	PF03154	Atrophin_like	domain_24	RERE	1	8421328	8421335	RERE	ENST00000337907	VARFALSE	na	0	6.46	0.022	4.314259092	30.79538295	7
1	8420171	8421550	RERE_interval_28	1379	PF03154	Atrophin_like	domain_24	RERE	1	8421335	8421336	RERE	ENST00000337907	VARTRUE	0	0	0	-2.073	0	0	1
1	8420171	8421550	RERE_interval_28	1379	PF03154	Atrophin_like	domain_24	RERE	1	8421336	8421338	RERE	ENST00000337907	VARFALSE	na	0	1.86	-0.627	2.976170796	3.517747217	2
1	8420171	8421550	RERE_interval_28	1379	PF03154	Atrophin_like	domain_24	RERE	1	8421338	8421339	RERE	ENST00000337907	VARTRUE	0	0	0	-2.073	0	0	1
1	8420171	8421550	RERE_interval_28	1379	PF03154	Atrophin_like	domain_24	RERE	1	8421339	8421341	RERE	ENST00000337907	VARFALSE	na	0	1.88	-0.625	2.981988571	3.554701122	2
1	8420171	8421550	RERE_interval_28	1379	PF03154	Atrophin_like	domain_24	RERE	1	8421341	8421342	RERE	ENST00000337907	VARTRUE	0	0	0	-2.073	0	0	1
1	8420171	8421550	RERE_interval_28	1379	PF03154	Atrophin_like	domain_24	RERE	1	8421342	8421343	RERE	ENST00000377464	VARTRUE	0	0	0	-2.073	0	0	1
1	8420171	8421550	RERE_interval_28	1379	PF03154	Atrophin_like	domain_24	RERE	1	8421343	8421350	RERE	ENST00000337907	VARFALSE	na	0	6.67	0.052	4.375345732	31.09726282	7
1	8420171	8421550	RERE_interval_28	1379	PF03154	Atrophin_like	domain_24	RERE	1	8421350	8421351	RERE	ENST00000337907	VARTRUE	0	0	0	-2.073	0	0	1
1	8420171	8421550	RERE_interval_28	1379	PF03154	Atrophin_like	domain_24	RERE	1	8421351	8421352	RERE	ENST00000400908	VARTRUE	0	0	0	-2.073	0	0	1
1	8420171	8421550	RERE_interval_28	1379	PF03154	Atrophin_like	domain_24	RERE	1	8421352	8421354	RERE	ENST00000400908	VARFALSE	na	0	1.92	-0.619	2.993624121	3.67023819	2
1	8420171	8421550	RERE_interval_28	1379	PF03154	Atrophin_like	domain_24	RERE	1	8421354	8421355	RERE	ENST00000400908	VARTRUE	0	0	0	-2.073	0	0	1
1	8420171	8421550	RERE_interval_28	1379	PF03154	Atrophin_like	domain_24	RERE	1	8421355	8421367	RERE	ENST00000400908	VARFALSE	na	0	11.66	0.757	5.826880645	56.94593875	12
1	8420171	8421550	RERE_interval_28	1379	PF03154	Atrophin_like	domain_24	RERE	1	8421367	8421368	RERE	ENST00000400908	VARTRUE	0	0	0	-2.073	0	0	1
1	8420171	8421550	RERE_interval_28	1379	PF03154	Atrophin_like	domain_24	RERE	1	8421368	8421374	RERE	ENST00000476556	VARFALSE	na	0	5.88	-0.059	4.145543611	26.62281513	6
1	8420171	8421550	RERE_interval_28	1379	PF03154	Atrophin_like	domain_24	RERE	1	8421374	8421375	RERE	ENST00000476556	VARTRUE	0	0	0	-2.073	0	0	1
1	8420171	8421550	RERE_interval_28	1379	PF03154	Atrophin_like	domain_24	RERE	1	8421375	8421386	RERE	ENST00000400908	VARFALSE	na	0	10.78	0.633	5.570898536	52.18737834	11
1	8420171	8421550	RERE_interval_28	1379	PF03154	Atrophin_like	domain_24	RERE	1	8421386	8421387	RERE	ENST00000400908	VARTRUE	0	0	0	-2.073	0	0	1
1	8420171	8421550	RERE_interval_28	1379	PF03154	Atrophin_like	domain_24	RERE	1	8421387	8421400	RERE	ENST00000337907	VARFALSE	na	0.15	12.76	0.714	5.738285503	56.51527227	13
1	8420171	8421550	RERE_interval_28	1379	PF03154	Atrophin_like	domain_24	RERE	1	8421400	8421401	RERE	ENST00000337907	VARTRUE	0	0	0	-2.073	0	0	1
1	8420171	8421550	RERE_interval_28	1379	PF03154	Atrophin_like	domain_24	RERE	1	8421401	8421428	RERE	ENST00000476556	VARFALSE	na	0	26.72	2.884	10.20766537	88.43620637	27
1	8420171	8421550	RERE_interval_28	1379	PF03154	Atrophin_like	domain_24	RERE	1	8421428	8421429	RERE	ENST00000476556	VARTRUE	0	0	0	-2.073	0	0	1
1	8420171	8421550	RERE_interval_28	1379	PF03154	Atrophin_like	domain_24	RERE	1	8421429	8421440	RERE	ENST00000400908	VARFALSE	na	0.18	10.89	0.41	5.112608682	46.78878374	11
1	8420171	8421550	RERE_interval_28	1379	PF03154	Atrophin_like	domain_24	RERE	1	8421440	8421441	RERE	ENST00000400908	VARTRUE	0	0	0	-2.073	0	0	1
1	8420171	8421550	RERE_interval_28	1379	PF03154	Atrophin_like	domain_24	RERE	1	8421441	8421442	RERE	ENST00000377464	VARTRUE	0	0	0	-2.073	0	0	1
1	8420171	8421550	RERE_interval_28	1379	PF03154	Atrophin_like	domain_24	RERE	1	8421442	8421443	RERE	ENST00000476556	VARFALSE	na	0	0.99	-0.75	2.723097574	0.981270352	1
1	8420171	8421550	RERE_interval_28	1379	PF03154	Atrophin_like	domain_24	RERE	1	8421443	8421444	RERE	ENST00000476556	VARTRUE	0	0	0	-2.073	0	0	1
1	8420171	8421550	RERE_interval_28	1379	PF03154	Atrophin_like	domain_24	RERE	1	8421444	8421457	RERE	ENST00000337907	VARFALSE	na	0.15	12.87	0.729	5.770283284	56.62869411	13
1	8420171	8421550	RERE_interval_28	1379	PF03154	Atrophin_like	domain_24	RERE	1	8421457	8421458	RERE	ENST00000337907	VARTRUE	0	0	0	-2.073	0	0	1
1	8420171	8421550	RERE_interval_28	1379	PF03154	Atrophin_like	domain_24	RERE	1	8421458	8421461	RERE	ENST00000337907	VARFALSE	na	0	2.97	-0.471	3.299057319	9.60466238	3
1	8420171	8421550	RERE_interval_28	1379	PF03154	Atrophin_like	domain_24	RERE	1	8421461	8421462	RERE	ENST00000337907	VARTRUE	0	0	0	-2.073	0	0	1
1	8420171	8421550	RERE_interval_28	1379	PF03154	Atrophin_like	domain_24	RERE	1	8421462	8421464	RERE	ENST00000377464	VARFALSE	na	0	1.98	-0.61	3.011077447	4.422832749	2
1	8420171	8421550	RERE_interval_28	1379	PF03154	Atrophin_like	domain_24	RERE	1	8421464	8421465	RERE	ENST00000377464	VARTRUE	0	0	0	-2.073	0	0	1
1	8420171	8421550	RERE_interval_28	1379	PF03154	Atrophin_like	domain_24	RERE	1	8421465	8421466	RERE	ENST00000377464	VARFALSE	na	0	0.99	-0.75	2.723097574	0.981270352	1
1	8420171	8421550	RERE_interval_28	1379	PF03154	Atrophin_like	domain_24	RERE	1	8421466	8421467	RERE	ENST00000377464	VARTRUE	0	0	0	-2.073	0	0	1
1	8420171	8421550	RERE_interval_28	1379	PF03154	Atrophin_like	domain_24	RERE	1	8421467	8421470	RERE	ENST00000476556	VARFALSE	na	0	2.97	-0.471	3.299057319	9.60466238	3
1	8420171	8421550	RERE_interval_28	1379	PF03154	Atrophin_like	domain_24	RERE	1	8421470	8421494	RERE	ENST00000476556	VARTRUE	0	0	0	-2.073	0	0	24
1	8420171	8421550	RERE_interval_28	1379	PF03154	Atrophin_like	domain_24	RERE	1	8421494	8421495	RERE	ENST00000400908	VARTRUE	0	0	0	-2.073	0	0	1
1	8420171	8421550	RERE_interval_28	1379	PF03154	Atrophin_like	domain_24	RERE	1	8421495	8421496	RERE	ENST00000400908	VARTRUE	0	0	0	-2.073	0	0	1
1	8420171	8421550	RERE_interval_28	1379	PF03154	Atrophin_like	domain_24	RERE	1	8421496	8421506	RERE	ENST00000476556	VARFALSE	na	0	9.9	0.508	5.314916427	48.13867101	10
1	8420171	8421550	RERE_interval_28	1379	PF03154	Atrophin_like	domain_24	RERE	1	8421506	8421507	RERE	ENST00000476556	VARTRUE	0	0	0	-2.073	0	0	1
1	8420171	8421550	RERE_interval_28	1379	PF03154	Atrophin_like	domain_24	RERE	1	8421507	8421530	RERE	ENST00000400908	VARFALSE	na	0	22.77	2.326	9.058654771	83.950499	23
1	8420171	8421550	RERE_interval_28	1379	PF03154	Atrophin_like	domain_24	RERE	1	8421530	8421531	RERE	ENST00000400908	VARTRUE	0	0	0	-2.073	0	0	1
1	8420171	8421550	RERE_interval_28	1379	PF03154	Atrophin_like	domain_24	RERE	1	8421531	8421533	RERE	ENST00000505225	VARFALSE	na	0	1.98	-0.61	3.011077447	4.422832749	2
1	8420171	8421550	RERE_interval_28	1379	PF03154	Atrophin_like	domain_24	RERE	1	8421533	8421534	RERE	ENST00000505225	VARTRUE	0	0	0	-2.073	0	0	1
1	8420171	8421550	RERE_interval_28	1379	PF03154	Atrophin_like	domain_24	RERE	1	8421534	8421549	RERE	ENST00000337907	VARFALSE	na	0	14.7	1.186	6.711182476	67.41965084	15
1	8420171	8421550	RERE_interval_28	1379	PF03154	Atrophin_like	domain_24	RERE	1	8421549	8421550	RERE	ENST00000337907	VARTRUE	0	0	0	-2.073	0	0	1
1	8421822	8421936	RERE_interval_27	114	PF03154	Atrophin_like	domain_24	RERE	1	8421822	8421826	RERE	ENST00000400908	VARFALSE	na	0	4	-0.325	3.598672742	18.05831801	4
1	8421822	8421936	RERE_interval_27	114	PF03154	Atrophin_like	domain_24	RERE	1	8421826	8421827	RERE	ENST00000400908	VARTRUE	0	0	0	-2.073	0	0	1
1	8421822	8421936	RERE_interval_27	114	PF03154	Atrophin_like	domain_24	RERE	1	8421827	8421833	RERE	ENST00000476556	VARFALSE	na	0	6	-0.043	4.180450263	30.13130062	6
1	8421822	8421936	RERE_interval_27	114	PF03154	Atrophin_like	domain_24	RERE	1	8421833	8421834	RERE	ENST00000476556	VARTRUE	0	0	0	-2.073	0	0	1
1	8421822	8421936	RERE_interval_27	114	PF03154	Atrophin_like	domain_24	RERE	1	8421834	8421842	RERE	ENST00000377464	VARFALSE	na	0	8	0.24	4.762227783	41.91831007	8
1	8421822	8421936	RERE_interval_27	114	PF03154	Atrophin_like	domain_24	RERE	1	8421842	8421843	RERE	ENST00000377464	VARTRUE	0	0	0	-2.073	0	0	1
1	8421822	8421936	RERE_interval_27	114	PF03154	Atrophin_like	domain_24	RERE	1	8421843	8421844	RERE	ENST00000476556	VARFALSE	na	0	1	-0.749	2.726006462	2.647544844	1
1	8421822	8421936	RERE_interval_27	114	PF03154	Atrophin_like	domain_24	RERE	1	8421844	8421845	RERE	ENST00000476556	VARTRUE	0	0	0	-2.073	0	0	1
1	8421822	8421936	RERE_interval_27	114	PF03154	Atrophin_like	domain_24	RERE	1	8421845	8421847	RERE	ENST00000505225	VARFALSE	na	0	2	-0.608	3.016895222	7.796622728	2
1	8421822	8421936	RERE_interval_27	114	PF03154	Atrophin_like	domain_24	RERE	1	8421847	8421848	RERE	ENST00000505225	VARTRUE	0	0	0	-2.073	0	0	1
1	8421822	8421936	RERE_interval_27	114	PF03154	Atrophin_like	domain_24	RERE	1	8421848	8421852	RERE	ENST00000400908	VARFALSE	na	0	4	-0.325	3.598672742	18.05831801	4
1	8421822	8421936	RERE_interval_27	114	PF03154	Atrophin_like	domain_24	RERE	1	8421852	8421853	RERE	ENST00000400908	VARTRUE	0	0	0	-2.073	0	0	1
1	8421822	8421936	RERE_interval_27	114	PF03154	Atrophin_like	domain_24	RERE	1	8421853	8421854	RERE	ENST00000476556	VARFALSE	na	0	1	-0.749	2.726006462	2.647544844	1
1	8421822	8421936	RERE_interval_27	114	PF03154	Atrophin_like	domain_24	RERE	1	8421854	8421855	RERE	ENST00000476556	VARTRUE	0	0	0	-2.073	0	0	1
1	8421822	8421936	RERE_interval_27	114	PF03154	Atrophin_like	domain_24	RERE	1	8421855	8421865	RERE	ENST00000377464	VARFALSE	na	0	10	0.522	5.344005303	50.9589694	10
1	8421822	8421936	RERE_interval_27	114	PF03154	Atrophin_like	domain_24	RERE	1	8421865	8421866	RERE	ENST00000377464	VARTRUE	0	0	0	-2.073	0	0	1
1	8421822	8421936	RERE_interval_27	114	PF03154	Atrophin_like	domain_24	RERE	1	8421866	8421871	RERE	ENST00000337907	VARFALSE	na	0	5	-0.184	3.889561503	24.85954726	5
1	8421822	8421936	RERE_interval_27	114	PF03154	Atrophin_like	domain_24	RERE	1	8421871	8421872	RERE	ENST00000337907	VARTRUE	0	0	0	-2.073	0	0	1
1	8421822	8421936	RERE_interval_27	114	PF03154	Atrophin_like	domain_24	RERE	1	8421872	8421874	RERE	ENST00000505225	VARFALSE	na	0	2	-0.608	3.016895222	7.796622728	2
1	8421822	8421936	RERE_interval_27	114	PF03154	Atrophin_like	domain_24	RERE	1	8421874	8421875	RERE	ENST00000505225	VARTRUE	0	0	0	-2.073	0	0	1
1	8421822	8421936	RERE_interval_27	114	PF03154	Atrophin_like	domain_24	RERE	1	8421875	8421876	RERE	ENST00000400908	VARTRUE	0	0	0	-2.073	0	0	1
1	8421822	8421936	RERE_interval_27	114	PF03154	Atrophin_like	domain_24	RERE	1	8421876	8421878	RERE	ENST00000337907	VARFALSE	na	0	2	-0.608	3.016895222	7.796622728	2
1	8421822	8421936	RERE_interval_27	114	PF03154	Atrophin_like	domain_24	RERE	1	8421878	8421879	RERE	ENST00000337907	VARTRUE	0	0	0	-2.073	0	0	1
1	8421822	8421936	RERE_interval_27	114	PF03154	Atrophin_like	domain_24	RERE	1	8421879	8421887	RERE	ENST00000377464	VARFALSE	na	0	8	0.24	4.762227783	41.91831007	8
1	8421822	8421936	RERE_interval_27	114	PF03154	Atrophin_like	domain_24	RERE	1	8421887	8421888	RERE	ENST00000377464	VARTRUE	0	0	0	-2.073	0	0	1
1	8421822	8421936	RERE_interval_27	114	PF03154	Atrophin_like	domain_24	RERE	1	8421888	8421889	RERE	ENST00000377464	VARTRUE	0	0	0	-2.073	0	0	1
1	8421822	8421936	RERE_interval_27	114	PF03154	Atrophin_like	domain_24	RERE	1	8421889	8421890	RERE	ENST00000337907	VARTRUE	0	0	0	-2.073	0	0	1
1	8421822	8421936	RERE_interval_27	114	PF03154	Atrophin_like	domain_24	RERE	1	8421890	8421892	RERE	ENST00000505225	VARFALSE	na	0	2	-0.608	3.016895222	7.796622728	2
1	8421822	8421936	RERE_interval_27	114	PF03154	Atrophin_like	domain_24	RERE	1	8421892	8421893	RERE	ENST00000505225	VARTRUE	0	0	0	-2.073	0	0	1
1	8421822	8421936	RERE_interval_27	114	PF03154	Atrophin_like	domain_24	RERE	1	8421893	8421895	RERE	ENST00000337907	VARFALSE	na	0	2	-0.608	3.016895222	7.796622728	2
1	8421822	8421936	RERE_interval_27	114	PF03154	Atrophin_like	domain_24	RERE	1	8421895	8421896	RERE	ENST00000337907	VARTRUE	0	0	0	-2.073	0	0	1
1	8421822	8421936	RERE_interval_27	114	PF03154	Atrophin_like	domain_24	RERE	1	8421896	8421901	RERE	ENST00000505225	VARFALSE	na	0	5	-0.184	3.889561503	24.85954726	5
1	8421822	8421936	RERE_interval_27	114	PF03154	Atrophin_like	domain_24	RERE	1	8421901	8421905	RERE	ENST00000505225	VARTRUE	0	0	0	-2.073	0	0	4
1	8421822	8421936	RERE_interval_27	114	PF03154	Atrophin_like	domain_24	RERE	1	8421905	8421906	RERE	ENST00000337907	VARTRUE	0	0	0	-2.073	0	0	1
1	8421822	8421936	RERE_interval_27	114	PF03154	Atrophin_like	domain_24	RERE	1	8421906	8421907	RERE	ENST00000377464	VARFALSE	na	0	1	-0.749	2.726006462	2.647544844	1
1	8421822	8421936	RERE_interval_27	114	PF03154	Atrophin_like	domain_24	RERE	1	8421907	8421908	RERE	ENST00000377464	VARTRUE	0	0	0	-2.073	0	0	1
1	8421822	8421936	RERE_interval_27	114	PF03154	Atrophin_like	domain_24	RERE	1	8421908	8421928	RERE	ENST00000377464	VARFALSE	na	0	20	1.935	8.252892905	80.50620661	20
1	8421822	8421936	RERE_interval_27	114	PF03154	Atrophin_like	domain_24	RERE	1	8421928	8421929	RERE	ENST00000377464	VARTRUE	0	0	0	-2.073	0	0	1
1	8421822	8421936	RERE_interval_27	114	PF03154	Atrophin_like	domain_24	RERE	1	8421929	8421936	RERE	ENST00000337907	VARFALSE,VARFALSE	na	0.09	18	1.533	7.425971778	74.90769208	7
1	8422742	8422904	RERE_interval_26	162	PF03154	Atrophin_like	domain_24	RERE	1	8422742	8422753	RERE	ENST00000337907	VARFALSE,VARFALSE	na	0.09	18	1.533	7.425971778	74.90769208	11
1	8422742	8422904	RERE_interval_26	162	PF03154	Atrophin_like	domain_24	RERE	1	8422753	8422754	RERE	ENST00000337907	VARTRUE	0	0	0	-2.073	0	0	1
1	8422742	8422904	RERE_interval_26	162	PF03154	Atrophin_like	domain_24	RERE	1	8422754	8422755	RERE	ENST00000505225	VARFALSE	na	0	1	-0.749	2.726006462	2.647544844	1
1	8422742	8422904	RERE_interval_26	162	PF03154	Atrophin_like	domain_24	RERE	1	8422755	8422756	RERE	ENST00000505225	VARTRUE	0	0	0	-2.073	0	0	1
1	8422742	8422904	RERE_interval_26	162	PF03154	Atrophin_like	domain_24	RERE	1	8422756	8422794	RERE	ENST00000377464	VARFALSE	na	0	38	4.478	13.48889059	94.79940424	38
1	8422742	8422904	RERE_interval_26	162	PF03154	Atrophin_like	domain_24	RERE	1	8422794	8422795	RERE	ENST00000377464	VARTRUE	0	0	0	-2.073	0	0	1
1	8422742	8422904	RERE_interval_26	162	PF03154	Atrophin_like	domain_24	RERE	1	8422795	8422798	RERE	ENST00000377464	VARFALSE	na	0	3	-0.466	3.307783982	12.28401258	3
1	8422742	8422904	RERE_interval_26	162	PF03154	Atrophin_like	domain_24	RERE	1	8422798	8422799	RERE	ENST00000377464	VARTRUE	0	0	0	-2.073	0	0	1
1	8422742	8422904	RERE_interval_26	162	PF03154	Atrophin_like	domain_24	RERE	1	8422799	8422806	RERE	ENST00000476556	VARFALSE	na	0	7	0.099	4.471339023	35.90787497	7
1	8422742	8422904	RERE_interval_26	162	PF03154	Atrophin_like	domain_24	RERE	1	8422806	8422807	RERE	ENST00000476556	VARTRUE	0	0	0	-2.073	0	0	1
1	8422742	8422904	RERE_interval_26	162	PF03154	Atrophin_like	domain_24	RERE	1	8422807	8422812	RERE	ENST00000377464	VARFALSE	na	0	5	-0.184	3.889561503	24.85954726	5
1	8422742	8422904	RERE_interval_26	162	PF03154	Atrophin_like	domain_24	RERE	1	8422812	8422813	RERE	ENST00000377464	VARTRUE	0	0	0	-2.073	0	0	1
1	8422742	8422904	RERE_interval_26	162	PF03154	Atrophin_like	domain_24	RERE	1	8422813	8422814	RERE	ENST00000337907	VARTRUE	0	0	0	-2.073	0	0	1
1	8422742	8422904	RERE_interval_26	162	PF03154	Atrophin_like	domain_24	RERE	1	8422814	8422816	RERE	ENST00000505225	VARFALSE	na	0	2	-0.608	3.016895222	7.796622728	2
1	8422742	8422904	RERE_interval_26	162	PF03154	Atrophin_like	domain_24	RERE	1	8422816	8422817	RERE	ENST00000505225	VARTRUE	0	0	0	-2.073	0	0	1
1	8422742	8422904	RERE_interval_26	162	PF03154	Atrophin_like	domain_24	RERE	1	8422817	8422821	RERE	ENST00000377464	VARFALSE	na	0	4	-0.325	3.598672742	18.05831801	4
1	8422742	8422904	RERE_interval_26	162	PF03154	Atrophin_like	domain_24	RERE	1	8422821	8422822	RERE	ENST00000377464	VARTRUE	0	0	0	-2.073	0	0	1
1	8422742	8422904	RERE_interval_26	162	PF03154	Atrophin_like	domain_24	RERE	1	8422822	8422825	RERE	ENST00000377464	VARFALSE	na	0	3	-0.466	3.307783982	12.28401258	3
1	8422742	8422904	RERE_interval_26	162	PF03154	Atrophin_like	domain_24	RERE	1	8422825	8422826	RERE	ENST00000377464	VARTRUE	0	0	0	-2.073	0	0	1
1	8422742	8422904	RERE_interval_26	162	PF03154	Atrophin_like	domain_24	RERE	1	8422826	8422828	RERE	ENST00000400908	VARFALSE	na	0	2	-0.608	3.016895222	7.796622728	2
1	8422742	8422904	RERE_interval_26	162	PF03154	Atrophin_like	domain_24	RERE	1	8422828	8422829	RERE	ENST00000400908	VARTRUE	0	0	0	-2.073	0	0	1
1	8422742	8422904	RERE_interval_26	162	PF03154	Atrophin_like	domain_24	RERE	1	8422829	8422830	RERE	ENST00000505225	VARFALSE	na	0	1	-0.749	2.726006462	2.647544844	1
1	8422742	8422904	RERE_interval_26	162	PF03154	Atrophin_like	domain_24	RERE	1	8422830	8422831	RERE	ENST00000505225	VARTRUE	0	0	0	-2.073	0	0	1
1	8422742	8422904	RERE_interval_26	162	PF03154	Atrophin_like	domain_24	RERE	1	8422831	8422836	RERE	ENST00000505225	VARFALSE	na	0	5	-0.184	3.889561503	24.85954726	5
1	8422742	8422904	RERE_interval_26	162	PF03154	Atrophin_like	domain_24	RERE	1	8422836	8422837	RERE	ENST00000505225	VARTRUE	0	0	0	-2.073	0	0	1
1	8422742	8422904	RERE_interval_26	162	PF03154	Atrophin_like	domain_24	RERE	1	8422837	8422841	RERE	ENST00000377464	VARFALSE	na	0	4	-0.325	3.598672742	18.05831801	4
1	8422742	8422904	RERE_interval_26	162	PF03154	Atrophin_like	domain_24	RERE	1	8422841	8422845	RERE	ENST00000377464	VARTRUE	0	0	0	-2.073	0	0	4
1	8422742	8422904	RERE_interval_26	162	PF03154	Atrophin_like	domain_24	RERE	1	8422845	8422846	RERE	ENST00000476556	VARTRUE	0	0	0	-2.073	0	0	1
1	8422742	8422904	RERE_interval_26	162	PF03154	Atrophin_like	domain_24	RERE	1	8422846	8422849	RERE	ENST00000377464	VARFALSE	na	0	3	-0.466	3.307783982	12.28401258	3
1	8422742	8422904	RERE_interval_26	162	PF03154	Atrophin_like	domain_24	RERE	1	8422849	8422850	RERE	ENST00000377464	VARTRUE	0	0	0	-2.073	0	0	1
1	8422742	8422904	RERE_interval_26	162	PF03154	Atrophin_like	domain_24	RERE	1	8422850	8422851	RERE	ENST00000337907	VARFALSE	na	0	1	-0.749	2.726006462	2.647544844	1
1	8422742	8422904	RERE_interval_26	162	PF03154	Atrophin_like	domain_24	RERE	1	8422851	8422852	RERE	ENST00000337907	VARTRUE	0	0	0	-2.073	0	0	1
1	8422742	8422904	RERE_interval_26	162	PF03154	Atrophin_like	domain_24	RERE	1	8422852	8422853	RERE	ENST00000377464	VARTRUE	0	0	0	-2.073	0	0	1
1	8422742	8422904	RERE_interval_26	162	PF03154	Atrophin_like	domain_24	RERE	1	8422853	8422854	RERE	ENST00000377464	VARFALSE	na	0	0.99	-0.75	2.723097574	0.981270352	1
1	8422742	8422904	RERE_interval_26	162	PF03154	Atrophin_like	domain_24	RERE	1	8422854	8422855	RERE	ENST00000377464	VARTRUE	0	0	0	-2.073	0	0	1
1	8422742	8422904	RERE_interval_26	162	PF03154	Atrophin_like	domain_24	RERE	1	8422855	8422869	RERE	ENST00000476556	VARFALSE	na	0	13.89	1.072	6.47556258	64.31868963	14
1	8422742	8422904	RERE_interval_26	162	PF03154	Atrophin_like	domain_24	RERE	1	8422869	8422870	RERE	ENST00000476556	VARTRUE	0	0	0	-2.073	0	0	1
1	8422742	8422904	RERE_interval_26	162	PF03154	Atrophin_like	domain_24	RERE	1	8422870	8422876	RERE	ENST00000476556	VARFALSE	na	0	5.94	-0.051	4.162996937	27.10816222	6
1	8422742	8422904	RERE_interval_26	162	PF03154	Atrophin_like	domain_24	RERE	1	8422876	8422877	RERE	ENST00000476556	VARTRUE	0	0	0	-2.073	0	0	1
1	8422742	8422904	RERE_interval_26	162	PF03154	Atrophin_like	domain_24	RERE	1	8422877	8422881	RERE	ENST00000377464	VARFALSE	na	0	3.96	-0.331	3.587037192	14.31340357	4
1	8422742	8422904	RERE_interval_26	162	PF03154	Atrophin_like	domain_24	RERE	1	8422881	8422882	RERE	ENST00000377464	VARTRUE	0	0	0	-2.073	0	0	1
1	8422742	8422904	RERE_interval_26	162	PF03154	Atrophin_like	domain_24	RERE	1	8422882	8422887	RERE	ENST00000377464	VARFALSE	na	0	4.95	-0.191	3.875017065	20.34563003	5
1	8422742	8422904	RERE_interval_26	162	PF03154	Atrophin_like	domain_24	RERE	1	8422887	8422888	RERE	ENST00000377464	VARTRUE	0	0	0	-2.073	0	0	1
1	8422742	8422904	RERE_interval_26	162	PF03154	Atrophin_like	domain_24	RERE	1	8422888	8422890	RERE	ENST00000505225	VARFALSE	na	0	1.98	-0.61	3.011077447	4.422832749	2
1	8422742	8422904	RERE_interval_26	162	PF03154	Atrophin_like	domain_24	RERE	1	8422890	8422891	RERE	ENST00000505225	VARTRUE	0	0	0	-2.073	0	0	1
1	8422742	8422904	RERE_interval_26	162	PF03154	Atrophin_like	domain_24	RERE	1	8422891	8422892	RERE	ENST00000337907	VARTRUE	0	0	0	-2.073	0	0	1
1	8422742	8422904	RERE_interval_26	162	PF03154	Atrophin_like	domain_24	RERE	1	8422892	8422894	RERE	ENST00000377464	VARFALSE	na	0	1.98	-0.61	3.011077447	4.422832749	2
1	8422742	8422904	RERE_interval_26	162	PF03154	Atrophin_like	domain_24	RERE	1	8422894	8422895	RERE	ENST00000377464	VARTRUE	0	0	0	-2.073	0	0	1
1	8422742	8422904	RERE_interval_26	162	PF03154	Atrophin_like	domain_24	RERE	1	8422895	8422896	RERE	ENST00000337907	VARFALSE	na	0	0.99	-0.75	2.723097574	0.981270352	1
1	8422742	8422904	RERE_interval_26	162	PF03154	Atrophin_like	domain_24	RERE	1	8422896	8422897	RERE	ENST00000337907	VARTRUE	0	0	0	-2.073	0	0	1
1	8422742	8422904	RERE_interval_26	162	PF03154	Atrophin_like	domain_24	RERE	1	8422897	8422899	RERE	ENST00000337907	VARFALSE	na	0	1.98	-0.61	3.011077447	4.422832749	2
1	8422742	8422904	RERE_interval_26	162	PF03154	Atrophin_like	domain_24	RERE	1	8422899	8422900	RERE	ENST00000337907	VARTRUE	0	0	0	-2.073	0	0	1
1	8422742	8422904	RERE_interval_26	162	PF03154	Atrophin_like	domain_24	RERE	1	8422900	8422904	RERE	ENST00000488215	VARFALSE,VARFALSE	na	0	4.92	-0.195	3.866290402	19.73548818	4
1	8424115	8424154	RERE_interval_25	39	PF03154	Atrophin_like	domain_24	RERE	1	8424115	8424116	RERE	ENST00000488215	VARFALSE,VARFALSE	na	0	4.92	-0.195	3.866290402	19.73548818	1
1	8424115	8424154	RERE_interval_25	39	PF03154	Atrophin_like	domain_24	RERE	1	8424116	8424117	RERE	ENST00000488215	VARTRUE	0	0	0	-2.073	0	0	1
1	8424115	8424154	RERE_interval_25	39	PF03154	Atrophin_like	domain_24	RERE	1	8424117	8424119	RERE	ENST00000337907	VARFALSE	na	0	2	-0.608	3.016895222	7.796622728	2
1	8424115	8424154	RERE_interval_25	39	PF03154	Atrophin_like	domain_24	RERE	1	8424119	8424120	RERE	ENST00000337907	VARTRUE	0	0	0	-2.073	0	0	1
1	8424115	8424154	RERE_interval_25	39	PF03154	Atrophin_like	domain_24	RERE	1	8424120	8424121	RERE	ENST00000476556	VARTRUE	0	0	0	-2.073	0	0	1
1	8424115	8424154	RERE_interval_25	39	PF03154	Atrophin_like	domain_24	RERE	1	8424121	8424122	RERE	ENST00000476556	VARFALSE	na	0	1	-0.749	2.726006462	2.647544844	1
1	8424115	8424154	RERE_interval_25	39	PF03154	Atrophin_like	domain_24	RERE	1	8424122	8424123	RERE	ENST00000476556	VARTRUE	0	0	0	-2.073	0	0	1
1	8424115	8424154	RERE_interval_25	39	PF03154	Atrophin_like	domain_24	RERE	1	8424123	8424125	RERE	ENST00000400908	VARFALSE	na	0	2	-0.608	3.016895222	7.796622728	2
1	8424115	8424154	RERE_interval_25	39	PF03154	Atrophin_like	domain_24	RERE	1	8424125	8424126	RERE	ENST00000400908	VARTRUE	0	0	0	-2.073	0	0	1
1	8424115	8424154	RERE_interval_25	39	PF03154	Atrophin_like	domain_24	RERE	1	8424126	8424128	RERE	ENST00000476556	VARFALSE	na	0	2	-0.608	3.016895222	7.796622728	2
1	8424115	8424154	RERE_interval_25	39	PF03154	Atrophin_like	domain_24	RERE	1	8424128	8424129	RERE	ENST00000476556	VARTRUE	0	0	0	-2.073	0	0	1
1	8424115	8424154	RERE_interval_25	39	PF03154	Atrophin_like	domain_24	RERE	1	8424129	8424130	RERE	ENST00000488215	VARTRUE	0	0	0	-2.073	0	0	1
1	8424115	8424154	RERE_interval_25	39	PF03154	Atrophin_like	domain_24	RERE	1	8424130	8424132	RERE	ENST00000476556	VARFALSE	na	0	2	-0.608	3.016895222	7.796622728	2
1	8424115	8424154	RERE_interval_25	39	PF03154	Atrophin_like	domain_24	RERE	1	8424132	8424133	RERE	ENST00000476556	VARTRUE	0	0	0	-2.073	0	0	1
1	8424115	8424154	RERE_interval_25	39	PF03154	Atrophin_like	domain_24	RERE	1	8424133	8424135	RERE	ENST00000476556	VARFALSE	na	0	2	-0.608	3.016895222	7.796622728	2
1	8424115	8424154	RERE_interval_25	39	PF03154	Atrophin_like	domain_24	RERE	1	8424135	8424136	RERE	ENST00000476556	VARTRUE	0	0	0	-2.073	0	0	1
1	8424115	8424154	RERE_interval_25	39	PF03154	Atrophin_like	domain_24	RERE	1	8424136	8424141	RERE	ENST00000400908	VARFALSE	na	0	5	-0.184	3.889561503	24.85954726	5
1	8424115	8424154	RERE_interval_25	39	PF03154	Atrophin_like	domain_24	RERE	1	8424141	8424142	RERE	ENST00000400908	VARTRUE	0	0	0	-2.073	0	0	1
1	8424115	8424154	RERE_interval_25	39	PF03154	Atrophin_like	domain_24	RERE	1	8424142	8424147	RERE	ENST00000476556	VARFALSE	na	0	5	-0.184	3.889561503	24.85954726	5
1	8424115	8424154	RERE_interval_25	39	PF03154	Atrophin_like	domain_24	RERE	1	8424147	8424148	RERE	ENST00000476556	VARTRUE	0	0	0	-2.073	0	0	1
1	8424115	8424154	RERE_interval_25	39	PF03154	Atrophin_like	domain_24	RERE	1	8424148	8424149	RERE	ENST00000488215	VARTRUE	0	0	0	-2.073	0	0	1
1	8424115	8424154	RERE_interval_25	39	PF03154	Atrophin_like	domain_24	RERE	1	8424149	8424158	RERE	ENST00000488215	VARFALSE	na	0	9	0.381	5.053116543	46.3483055	5
1	8424199	8424315	RERE_interval_12	116	SM00401	Zinc_finger_GATA_type	domain_13	RERE	1	8424181	8424200	RERE	ENST00000377464	VARFALSE	na	0.11	19	1.648	7.662384452	75.69099595	1
1	8424199	8424315	RERE_interval_12	116	SM00401	Zinc_finger_GATA_type	domain_13	RERE	1	8424200	8424201	RERE	ENST00000377464	VARTRUE	0	0	0	-2.073	0	0	1
1	8424199	8424315	RERE_interval_12	116	SM00401	Zinc_finger_GATA_type	domain_13	RERE	1	8424201	8424206	RERE	ENST00000400908	VARFALSE	na	0.4	5	-0.713	2.80002538	3.02460652	5
1	8424199	8424315	RERE_interval_12	116	SM00401	Zinc_finger_GATA_type	domain_13	RERE	1	8424206	8424207	RERE	ENST00000400908	VARTRUE	0	0	0	-2.073	0	0	1
1	8424199	8424315	RERE_interval_12	116	SM00401	Zinc_finger_GATA_type	domain_13	RERE	1	8424207	8424208	RERE	ENST00000400908	VARTRUE	0	0	0	-2.073	0	0	1
1	8424199	8424315	RERE_interval_12	116	SM00401	Zinc_finger_GATA_type	domain_13	RERE	1	8424208	8424210	RERE	ENST00000400908	VARFALSE	na	0	2	-0.608	3.016895222	7.796622728	2
1	8424199	8424315	RERE_interval_12	116	SM00401	Zinc_finger_GATA_type	domain_13	RERE	1	8424210	8424211	RERE	ENST00000400908	VARTRUE	0	0	0	-2.073	0	0	1
1	8424199	8424315	RERE_interval_12	116	SM00401	Zinc_finger_GATA_type	domain_13	RERE	1	8424211	8424212	RERE	ENST00000337907	VARFALSE	na	0	1	-0.749	2.726006462	2.647544844	1
1	8424199	8424315	RERE_interval_12	116	SM00401	Zinc_finger_GATA_type	domain_13	RERE	1	8424212	8424213	RERE	ENST00000337907	VARTRUE	0	0	0	-2.073	0	0	1
1	8424199	8424315	RERE_interval_12	116	SM00401	Zinc_finger_GATA_type	domain_13	RERE	1	8424213	8424216	RERE	ENST00000400908	VARFALSE	na	0	3	-0.466	3.307783982	12.28401258	3
1	8424199	8424315	RERE_interval_12	116	SM00401	Zinc_finger_GATA_type	domain_13	RERE	1	8424216	8424217	RERE	ENST00000400908	VARTRUE	0	0	0	-2.073	0	0	1
1	8424199	8424315	RERE_interval_12	116	SM00401	Zinc_finger_GATA_type	domain_13	RERE	1	8424217	8424222	RERE	ENST00000337907	VARFALSE	na	0	5	-0.184	3.889561503	24.85954726	5
1	8424199	8424315	RERE_interval_12	116	SM00401	Zinc_finger_GATA_type	domain_13	RERE	1	8424222	8424223	RERE	ENST00000337907	VARTRUE	0	0	0	-2.073	0	0	1
1	8424199	8424315	RERE_interval_12	116	SM00401	Zinc_finger_GATA_type	domain_13	RERE	1	8424223	8424227	RERE	ENST00000337907	VARFALSE	na	0	4	-0.325	3.598672742	18.05831801	4
1	8424199	8424315	RERE_interval_12	116	SM00401	Zinc_finger_GATA_type	domain_13	RERE	1	8424227	8424228	RERE	ENST00000337907	VARTRUE	0	0	0	-2.073	0	0	1
1	8424199	8424315	RERE_interval_12	116	SM00401	Zinc_finger_GATA_type	domain_13	RERE	1	8424228	8424234	RERE	ENST00000377464	VARFALSE	na	0	6	-0.043	4.180450263	30.13130062	6
1	8424199	8424315	RERE_interval_12	116	SM00401	Zinc_finger_GATA_type	domain_13	RERE	1	8424234	8424235	RERE	ENST00000377464	VARTRUE	0	0	0	-2.073	0	0	1
1	8424199	8424315	RERE_interval_12	116	SM00401	Zinc_finger_GATA_type	domain_13	RERE	1	8424235	8424237	RERE	ENST00000377464	VARFALSE	na	0	2	-0.608	3.016895222	7.796622728	2
1	8424199	8424315	RERE_interval_12	116	SM00401	Zinc_finger_GATA_type	domain_13	RERE	1	8424237	8424238	RERE	ENST00000377464	VARTRUE	0	0	0	-2.073	0	0	1
1	8424199	8424315	RERE_interval_12	116	SM00401	Zinc_finger_GATA_type	domain_13	RERE	1	8424238	8424245	RERE	ENST00000377464	VARFALSE	na	0	7	0.099	4.471339023	35.90787497	7
1	8424199	8424315	RERE_interval_12	116	SM00401	Zinc_finger_GATA_type	domain_13	RERE	1	8424245	8424246	RERE	ENST00000377464	VARTRUE	0	0	0	-2.073	0	0	1
1	8424199	8424315	RERE_interval_12	116	SM00401	Zinc_finger_GATA_type	domain_13	RERE	1	8424246	8424258	RERE	ENST00000400908	VARFALSE	na	0	12	0.805	5.925782824	59.41246729	12
1	8424199	8424315	RERE_interval_12	116	SM00401	Zinc_finger_GATA_type	domain_13	RERE	1	8424258	8424259	RERE	ENST00000400908	VARTRUE	0	0	0	-2.073	0	0	1
1	8424199	8424315	RERE_interval_12	116	SM00401	Zinc_finger_GATA_type	domain_13	RERE	1	8424259	8424264	RERE	ENST00000377464	VARFALSE	na	0	5	-0.184	3.889561503	24.85954726	5
1	8424199	8424315	RERE_interval_12	116	SM00401	Zinc_finger_GATA_type	domain_13	RERE	1	8424264	8424265	RERE	ENST00000377464	VARTRUE	0	0	0	-2.073	0	0	1
1	8424199	8424315	RERE_interval_12	116	SM00401	Zinc_finger_GATA_type	domain_13	RERE	1	8424265	8424267	RERE	ENST00000400908	VARFALSE	na	0	2	-0.608	3.016895222	7.796622728	2
1	8424199	8424315	RERE_interval_12	116	SM00401	Zinc_finger_GATA_type	domain_13	RERE	1	8424267	8424268	RERE	ENST00000400908	VARTRUE	0	0	0	-2.073	0	0	1
1	8424199	8424315	RERE_interval_12	116	SM00401	Zinc_finger_GATA_type	domain_13	RERE	1	8424268	8424279	RERE	ENST00000337907	VARFALSE	na	0	11	0.664	5.634894064	55.90889983	11
1	8424199	8424315	RERE_interval_12	116	SM00401	Zinc_finger_GATA_type	domain_13	RERE	1	8424279	8424280	RERE	ENST00000337907	VARTRUE	0	0	0	-2.073	0	0	1
1	8424199	8424315	RERE_interval_12	116	SM00401	Zinc_finger_GATA_type	domain_13	RERE	1	8424280	8424281	RERE	ENST00000400908	VARFALSE	na	0	1	-0.749	2.726006462	2.647544844	1
1	8424199	8424315	RERE_interval_12	116	SM00401	Zinc_finger_GATA_type	domain_13	RERE	1	8424281	8424282	RERE	ENST00000400908	VARTRUE	0	0	0	-2.073	0	0	1
1	8424199	8424315	RERE_interval_12	116	SM00401	Zinc_finger_GATA_type	domain_13	RERE	1	8424282	8424287	RERE	ENST00000377464	VARFALSE	na	0	5	-0.184	3.889561503	24.85954726	5
1	8424199	8424315	RERE_interval_12	116	SM00401	Zinc_finger_GATA_type	domain_13	RERE	1	8424287	8424288	RERE	ENST00000377464	VARTRUE	0	0	0	-2.073	0	0	1
1	8424199	8424315	RERE_interval_12	116	SM00401	Zinc_finger_GATA_type	domain_13	RERE	1	8424288	8424289	RERE	ENST00000400908	VARTRUE	0	0	0	-2.073	0	0	1
1	8424199	8424315	RERE_interval_12	116	SM00401	Zinc_finger_GATA_type	domain_13	RERE	1	8424289	8424314	RERE	ENST00000337907	VARFALSE	na	0.08	25	2.535	9.489431474	86.12076538	25
1	8424199	8424315	RERE_interval_12	116	SM00401	Zinc_finger_GATA_type	domain_13	RERE	1	8424314	8424315	RERE	ENST00000337907	VARTRUE	0	0	0	-2.073	0	0	1
1	8424232	8424315	RERE_interval_24	83	PF00320	Zinc_finger_GATA_type	domain_23	RERE	1	8424228	8424234	RERE	ENST00000377464	VARFALSE	na	0	6	-0.043	4.180450263	30.13130062	2
1	8424232	8424315	RERE_interval_24	83	PF00320	Zinc_finger_GATA_type	domain_23	RERE	1	8424234	8424235	RERE	ENST00000377464	VARTRUE	0	0	0	-2.073	0	0	1
1	8424232	8424315	RERE_interval_24	83	PF00320	Zinc_finger_GATA_type	domain_23	RERE	1	8424235	8424237	RERE	ENST00000377464	VARFALSE	na	0	2	-0.608	3.016895222	7.796622728	2
1	8424232	8424315	RERE_interval_24	83	PF00320	Zinc_finger_GATA_type	domain_23	RERE	1	8424237	8424238	RERE	ENST00000377464	VARTRUE	0	0	0	-2.073	0	0	1
1	8424232	8424315	RERE_interval_24	83	PF00320	Zinc_finger_GATA_type	domain_23	RERE	1	8424238	8424245	RERE	ENST00000377464	VARFALSE	na	0	7	0.099	4.471339023	35.90787497	7
1	8424232	8424315	RERE_interval_24	83	PF00320	Zinc_finger_GATA_type	domain_23	RERE	1	8424245	8424246	RERE	ENST00000377464	VARTRUE	0	0	0	-2.073	0	0	1
1	8424232	8424315	RERE_interval_24	83	PF00320	Zinc_finger_GATA_type	domain_23	RERE	1	8424246	8424258	RERE	ENST00000400908	VARFALSE	na	0	12	0.805	5.925782824	59.41246729	12
1	8424232	8424315	RERE_interval_24	83	PF00320	Zinc_finger_GATA_type	domain_23	RERE	1	8424258	8424259	RERE	ENST00000400908	VARTRUE	0	0	0	-2.073	0	0	1
1	8424232	8424315	RERE_interval_24	83	PF00320	Zinc_finger_GATA_type	domain_23	RERE	1	8424259	8424264	RERE	ENST00000377464	VARFALSE	na	0	5	-0.184	3.889561503	24.85954726	5
1	8424232	8424315	RERE_interval_24	83	PF00320	Zinc_finger_GATA_type	domain_23	RERE	1	8424264	8424265	RERE	ENST00000377464	VARTRUE	0	0	0	-2.073	0	0	1
1	8424232	8424315	RERE_interval_24	83	PF00320	Zinc_finger_GATA_type	domain_23	RERE	1	8424265	8424267	RERE	ENST00000400908	VARFALSE	na	0	2	-0.608	3.016895222	7.796622728	2
1	8424232	8424315	RERE_interval_24	83	PF00320	Zinc_finger_GATA_type	domain_23	RERE	1	8424267	8424268	RERE	ENST00000400908	VARTRUE	0	0	0	-2.073	0	0	1
1	8424232	8424315	RERE_interval_24	83	PF00320	Zinc_finger_GATA_type	domain_23	RERE	1	8424268	8424279	RERE	ENST00000337907	VARFALSE	na	0	11	0.664	5.634894064	55.90889983	11
1	8424232	8424315	RERE_interval_24	83	PF00320	Zinc_finger_GATA_type	domain_23	RERE	1	8424279	8424280	RERE	ENST00000337907	VARTRUE	0	0	0	-2.073	0	0	1
1	8424232	8424315	RERE_interval_24	83	PF00320	Zinc_finger_GATA_type	domain_23	RERE	1	8424280	8424281	RERE	ENST00000400908	VARFALSE	na	0	1	-0.749	2.726006462	2.647544844	1
1	8424232	8424315	RERE_interval_24	83	PF00320	Zinc_finger_GATA_type	domain_23	RERE	1	8424281	8424282	RERE	ENST00000400908	VARTRUE	0	0	0	-2.073	0	0	1
1	8424232	8424315	RERE_interval_24	83	PF00320	Zinc_finger_GATA_type	domain_23	RERE	1	8424282	8424287	RERE	ENST00000377464	VARFALSE	na	0	5	-0.184	3.889561503	24.85954726	5
1	8424232	8424315	RERE_interval_24	83	PF00320	Zinc_finger_GATA_type	domain_23	RERE	1	8424287	8424288	RERE	ENST00000377464	VARTRUE	0	0	0	-2.073	0	0	1
1	8424232	8424315	RERE_interval_24	83	PF00320	Zinc_finger_GATA_type	domain_23	RERE	1	8424288	8424289	RERE	ENST00000400908	VARTRUE	0	0	0	-2.073	0	0	1
1	8424232	8424315	RERE_interval_24	83	PF00320	Zinc_finger_GATA_type	domain_23	RERE	1	8424289	8424314	RERE	ENST00000337907	VARFALSE	na	0.08	25	2.535	9.489431474	86.12076538	25
1	8424232	8424315	RERE_interval_24	83	PF00320	Zinc_finger_GATA_type	domain_23	RERE	1	8424314	8424315	RERE	ENST00000337907	VARTRUE	0	0	0	-2.073	0	0	1
1	8424805	8424827	RERE_interval_23	22	PF00320	Zinc_finger_GATA_type	domain_23	RERE	1	8424805	8424810	RERE	ENST00000377464	VARFALSE	na	0	5	-0.184	3.889561503	24.85954726	5
1	8424805	8424827	RERE_interval_23	22	PF00320	Zinc_finger_GATA_type	domain_23	RERE	1	8424810	8424811	RERE	ENST00000377464	VARTRUE	0	0	0	-2.073	0	0	1
1	8424805	8424827	RERE_interval_23	22	PF00320	Zinc_finger_GATA_type	domain_23	RERE	1	8424811	8424822	RERE	ENST00000337907	VARFALSE	na	0	11	0.664	5.634894064	55.90889983	11
1	8424805	8424827	RERE_interval_23	22	PF00320	Zinc_finger_GATA_type	domain_23	RERE	1	8424822	8424823	RERE	ENST00000337907	VARTRUE	0	0	0	-2.073	0	0	1
1	8424805	8424827	RERE_interval_23	22	PF00320	Zinc_finger_GATA_type	domain_23	RERE	1	8424823	8424824	RERE	ENST00000377464	VARTRUE	0	0	0	-2.073	0	0	1
1	8424805	8424827	RERE_interval_23	22	PF00320	Zinc_finger_GATA_type	domain_23	RERE	1	8424824	8424845	RERE	ENST00000377464	VARFALSE	na	0.1	21	1.944	8.271400162	80.71677956	3
1	8424805	8424845	RERE_interval_11	40	SM00401	Zinc_finger_GATA_type	domain_13	RERE	1	8424805	8424810	RERE	ENST00000377464	VARFALSE	na	0	5	-0.184	3.889561503	24.85954726	5
1	8424805	8424845	RERE_interval_11	40	SM00401	Zinc_finger_GATA_type	domain_13	RERE	1	8424810	8424811	RERE	ENST00000377464	VARTRUE	0	0	0	-2.073	0	0	1
1	8424805	8424845	RERE_interval_11	40	SM00401	Zinc_finger_GATA_type	domain_13	RERE	1	8424811	8424822	RERE	ENST00000337907	VARFALSE	na	0	11	0.664	5.634894064	55.90889983	11
1	8424805	8424845	RERE_interval_11	40	SM00401	Zinc_finger_GATA_type	domain_13	RERE	1	8424822	8424823	RERE	ENST00000337907	VARTRUE	0	0	0	-2.073	0	0	1
1	8424805	8424845	RERE_interval_11	40	SM00401	Zinc_finger_GATA_type	domain_13	RERE	1	8424823	8424824	RERE	ENST00000377464	VARTRUE	0	0	0	-2.073	0	0	1
1	8424805	8424845	RERE_interval_11	40	SM00401	Zinc_finger_GATA_type	domain_13	RERE	1	8424824	8424845	RERE	ENST00000377464	VARFALSE	na	0.1	21	1.944	8.271400162	80.71677956	21
1	8425983	8426034	RERE_interval_47	51	SSF46689	Homeodomain_like	domain_41	RERE	1	8425983	8425984	RERE	ENST00000377464	VARFALSE	na	0	1	-0.749	2.726006462	2.647544844	1
1	8425983	8426034	RERE_interval_47	51	SSF46689	Homeodomain_like	domain_41	RERE	1	8425984	8425985	RERE	ENST00000377464	VARTRUE	0	0	0	-2.073	0	0	1
1	8425983	8426034	RERE_interval_47	51	SSF46689	Homeodomain_like	domain_41	RERE	1	8425985	8425991	RERE	ENST00000337907	VARFALSE	na	0	6	-0.043	4.180450263	30.13130062	6
1	8425983	8426034	RERE_interval_47	51	SSF46689	Homeodomain_like	domain_41	RERE	1	8425991	8425992	RERE	ENST00000337907	VARTRUE	0	0	0	-2.073	0	0	1
1	8425983	8426034	RERE_interval_47	51	SSF46689	Homeodomain_like	domain_41	RERE	1	8425992	8425994	RERE	ENST00000337907	VARFALSE	na	0	2	-0.608	3.016895222	7.796622728	2
1	8425983	8426034	RERE_interval_47	51	SSF46689	Homeodomain_like	domain_41	RERE	1	8425994	8425995	RERE	ENST00000337907	VARTRUE	0	0	0	-2.073	0	0	1
1	8425983	8426034	RERE_interval_47	51	SSF46689	Homeodomain_like	domain_41	RERE	1	8425995	8426008	RERE	ENST00000377464	VARFALSE	na	0	13	0.946	6.216671584	63.06076448	13
1	8425983	8426034	RERE_interval_47	51	SSF46689	Homeodomain_like	domain_41	RERE	1	8426008	8426009	RERE	ENST00000377464	VARTRUE	0	0	0	-2.073	0	0	1
1	8425983	8426034	RERE_interval_47	51	SSF46689	Homeodomain_like	domain_41	RERE	1	8426009	8426030	RERE	ENST00000400908	VARFALSE	na	0	21	2.076	8.543781665	81.98487644	21
1	8425983	8426034	RERE_interval_47	51	SSF46689	Homeodomain_like	domain_41	RERE	1	8426030	8426031	RERE	ENST00000400908	VARTRUE	0	0	0	-2.073	0	0	1
1	8425983	8426034	RERE_interval_47	51	SSF46689	Homeodomain_like	domain_41	RERE	1	8426031	8426033	RERE	ENST00000400907	VARFALSE	na	0	2	-0.608	3.016895222	7.796622728	2
1	8425983	8426034	RERE_interval_47	51	SSF46689	Homeodomain_like	domain_41	RERE	1	8426033	8426034	RERE	ENST00000400907	VARTRUE	0	0	0	-2.073	0	0	1
1	8425995	8426034	RERE_interval_10	39	SM00717	SANT/Myb_domain	domain_12	RERE	1	8425995	8426008	RERE	ENST00000377464	VARFALSE	na	0	13	0.946	6.216671584	63.06076448	13
1	8425995	8426034	RERE_interval_10	39	SM00717	SANT/Myb_domain	domain_12	RERE	1	8426008	8426009	RERE	ENST00000377464	VARTRUE	0	0	0	-2.073	0	0	1
1	8425995	8426034	RERE_interval_10	39	SM00717	SANT/Myb_domain	domain_12	RERE	1	8426009	8426030	RERE	ENST00000400908	VARFALSE	na	0	21	2.076	8.543781665	81.98487644	21
1	8425995	8426034	RERE_interval_10	39	SM00717	SANT/Myb_domain	domain_12	RERE	1	8426030	8426031	RERE	ENST00000400908	VARTRUE	0	0	0	-2.073	0	0	1
1	8425995	8426034	RERE_interval_10	39	SM00717	SANT/Myb_domain	domain_12	RERE	1	8426031	8426033	RERE	ENST00000400907	VARFALSE	na	0	2	-0.608	3.016895222	7.796622728	2
1	8425995	8426034	RERE_interval_10	39	SM00717	SANT/Myb_domain	domain_12	RERE	1	8426033	8426034	RERE	ENST00000400907	VARTRUE	0	0	0	-2.073	0	0	1
1	8482786	8482867	RERE_interval_46	81	SSF46689	Homeodomain_like	domain_41	RERE	1	8482786	8482796	RERE	ENST00000377464	VARFALSE	na	0	10	0.522	5.344005303	50.9589694	10
1	8482786	8482867	RERE_interval_46	81	SSF46689	Homeodomain_like	domain_41	RERE	1	8482796	8482797	RERE	ENST00000377464	VARTRUE	0	0	0	-2.073	0	0	1
1	8482786	8482867	RERE_interval_46	81	SSF46689	Homeodomain_like	domain_41	RERE	1	8482797	8482798	RERE	ENST00000377464	VARTRUE	0	0	0	-2.073	0	0	1
1	8482786	8482867	RERE_interval_46	81	SSF46689	Homeodomain_like	domain_41	RERE	1	8482798	8482800	RERE	ENST00000400908	VARFALSE	na	0	2	-0.608	3.016895222	7.796622728	2
1	8482786	8482867	RERE_interval_46	81	SSF46689	Homeodomain_like	domain_41	RERE	1	8482800	8482801	RERE	ENST00000400908	VARTRUE	0	0	0	-2.073	0	0	1
1	8482786	8482867	RERE_interval_46	81	SSF46689	Homeodomain_like	domain_41	RERE	1	8482801	8482818	RERE	ENST00000377464	VARFALSE	na	0	17	1.511	7.380226625	74.7311651	17
1	8482786	8482867	RERE_interval_46	81	SSF46689	Homeodomain_like	domain_41	RERE	1	8482818	8482819	RERE	ENST00000377464	VARTRUE	0	0	0	-2.073	0	0	1
1	8482786	8482867	RERE_interval_46	81	SSF46689	Homeodomain_like	domain_41	RERE	1	8482819	8482828	RERE	ENST00000400907	VARFALSE	na	0	9	0.381	5.053116543	46.3483055	9
1	8482786	8482867	RERE_interval_46	81	SSF46689	Homeodomain_like	domain_41	RERE	1	8482828	8482829	RERE	ENST00000400907	VARTRUE	0	0	0	-2.073	0	0	1
1	8482786	8482867	RERE_interval_46	81	SSF46689	Homeodomain_like	domain_41	RERE	1	8482829	8482841	RERE	ENST00000400908	VARFALSE	na	0.17	12	0.58	5.462733621	51.64330621	12
1	8482786	8482867	RERE_interval_46	81	SSF46689	Homeodomain_like	domain_41	RERE	1	8482841	8482842	RERE	ENST00000400908	VARTRUE	0	0	0	-2.073	0	0	1
1	8482786	8482867	RERE_interval_46	81	SSF46689	Homeodomain_like	domain_41	RERE	1	8482842	8482853	RERE	ENST00000400908	VARFALSE	na	0	11	0.664	5.634894064	55.90889983	11
1	8482786	8482867	RERE_interval_46	81	SSF46689	Homeodomain_like	domain_41	RERE	1	8482853	8482854	RERE	ENST00000400908	VARTRUE	0	0	0	-2.073	0	0	1
1	8482786	8482867	RERE_interval_46	81	SSF46689	Homeodomain_like	domain_41	RERE	1	8482854	8482867	RERE	ENST00000337907	VARFALSE,VARFALSE	na	0.25	23	2.028	8.44461016	81.02094049	13
1	8482786	8482867	RERE_interval_9	81	SM00717	SANT/Myb_domain	domain_12	RERE	1	8482786	8482796	RERE	ENST00000377464	VARFALSE	na	0	10	0.522	5.344005303	50.9589694	10
1	8482786	8482867	RERE_interval_9	81	SM00717	SANT/Myb_domain	domain_12	RERE	1	8482796	8482797	RERE	ENST00000377464	VARTRUE	0	0	0	-2.073	0	0	1
1	8482786	8482867	RERE_interval_9	81	SM00717	SANT/Myb_domain	domain_12	RERE	1	8482797	8482798	RERE	ENST00000377464	VARTRUE	0	0	0	-2.073	0	0	1
1	8482786	8482867	RERE_interval_9	81	SM00717	SANT/Myb_domain	domain_12	RERE	1	8482798	8482800	RERE	ENST00000400908	VARFALSE	na	0	2	-0.608	3.016895222	7.796622728	2
1	8482786	8482867	RERE_interval_9	81	SM00717	SANT/Myb_domain	domain_12	RERE	1	8482800	8482801	RERE	ENST00000400908	VARTRUE	0	0	0	-2.073	0	0	1
1	8482786	8482867	RERE_interval_9	81	SM00717	SANT/Myb_domain	domain_12	RERE	1	8482801	8482818	RERE	ENST00000377464	VARFALSE	na	0	17	1.511	7.380226625	74.7311651	17
1	8482786	8482867	RERE_interval_9	81	SM00717	SANT/Myb_domain	domain_12	RERE	1	8482818	8482819	RERE	ENST00000377464	VARTRUE	0	0	0	-2.073	0	0	1
1	8482786	8482867	RERE_interval_9	81	SM00717	SANT/Myb_domain	domain_12	RERE	1	8482819	8482828	RERE	ENST00000400907	VARFALSE	na	0	9	0.381	5.053116543	46.3483055	9
1	8482786	8482867	RERE_interval_9	81	SM00717	SANT/Myb_domain	domain_12	RERE	1	8482828	8482829	RERE	ENST00000400907	VARTRUE	0	0	0	-2.073	0	0	1
1	8482786	8482867	RERE_interval_9	81	SM00717	SANT/Myb_domain	domain_12	RERE	1	8482829	8482841	RERE	ENST00000400908	VARFALSE	na	0.17	12	0.58	5.462733621	51.64330621	12
1	8482786	8482867	RERE_interval_9	81	SM00717	SANT/Myb_domain	domain_12	RERE	1	8482841	8482842	RERE	ENST00000400908	VARTRUE	0	0	0	-2.073	0	0	1
1	8482786	8482867	RERE_interval_9	81	SM00717	SANT/Myb_domain	domain_12	RERE	1	8482842	8482853	RERE	ENST00000400908	VARFALSE	na	0	11	0.664	5.634894064	55.90889983	11
1	8482786	8482867	RERE_interval_9	81	SM00717	SANT/Myb_domain	domain_12	RERE	1	8482853	8482854	RERE	ENST00000400908	VARTRUE	0	0	0	-2.073	0	0	1
1	8482786	8482867	RERE_interval_9	81	SM00717	SANT/Myb_domain	domain_12	RERE	1	8482854	8482867	RERE	ENST00000337907	VARFALSE,VARFALSE	na	0.25	23	2.028	8.44461016	81.02094049	13
1	8525984	8526014	RERE_interval_8	30	SM00717	SANT/Myb_domain	domain_12	RERE	1	8525984	8525994	RERE	ENST00000337907	VARFALSE,VARFALSE	na	0.25	23	2.028	8.44461016	81.02094049	10
1	8525984	8526014	RERE_interval_8	30	SM00717	SANT/Myb_domain	domain_12	RERE	1	8525994	8525995	RERE	ENST00000337907	VARTRUE	0	0	0	-2.073	0	0	1
1	8525984	8526014	RERE_interval_8	30	SM00717	SANT/Myb_domain	domain_12	RERE	1	8525995	8526011	RERE	ENST00000400908	VARFALSE	na	0.12	16	1.211	6.762479833	67.85858412	16
1	8525984	8526014	RERE_interval_8	30	SM00717	SANT/Myb_domain	domain_12	RERE	1	8526011	8526012	RERE	ENST00000400908	VARTRUE	0	0	0	-2.073	0	0	1
1	8525984	8526014	RERE_interval_8	30	SM00717	SANT/Myb_domain	domain_12	RERE	1	8526012	8526013	RERE	ENST00000400908	VARFALSE	na	0	1	-0.749	2.726006462	2.647544844	1
1	8525984	8526014	RERE_interval_8	30	SM00717	SANT/Myb_domain	domain_12	RERE	1	8526013	8526014	RERE	ENST00000400908	VARTRUE	0	0	0	-2.073	0	0	1
1	8525984	8526059	RERE_interval_45	75	SSF46689	Homeodomain_like	domain_41	RERE	1	8525984	8525994	RERE	ENST00000337907	VARFALSE,VARFALSE	na	0.25	23	2.028	8.44461016	81.02094049	10
1	8525984	8526059	RERE_interval_45	75	SSF46689	Homeodomain_like	domain_41	RERE	1	8525994	8525995	RERE	ENST00000337907	VARTRUE	0	0	0	-2.073	0	0	1
1	8525984	8526059	RERE_interval_45	75	SSF46689	Homeodomain_like	domain_41	RERE	1	8525995	8526011	RERE	ENST00000400908	VARFALSE	na	0.12	16	1.211	6.762479833	67.85858412	16
1	8525984	8526059	RERE_interval_45	75	SSF46689	Homeodomain_like	domain_41	RERE	1	8526011	8526012	RERE	ENST00000400908	VARTRUE	0	0	0	-2.073	0	0	1
1	8525984	8526059	RERE_interval_45	75	SSF46689	Homeodomain_like	domain_41	RERE	1	8526012	8526013	RERE	ENST00000400908	VARFALSE	na	0	1	-0.749	2.726006462	2.647544844	1
1	8525984	8526059	RERE_interval_45	75	SSF46689	Homeodomain_like	domain_41	RERE	1	8526013	8526014	RERE	ENST00000400908	VARTRUE	0	0	0	-2.073	0	0	1
1	8525984	8526059	RERE_interval_45	75	SSF46689	Homeodomain_like	domain_41	RERE	1	8526014	8526016	RERE	ENST00000377464	VARFALSE	na	0	2	-0.608	3.016895222	7.796622728	2
1	8525984	8526059	RERE_interval_45	75	SSF46689	Homeodomain_like	domain_41	RERE	1	8526016	8526017	RERE	ENST00000377464	VARTRUE	0	0	0	-2.073	0	0	1
1	8525984	8526059	RERE_interval_45	75	SSF46689	Homeodomain_like	domain_41	RERE	1	8526017	8526018	RERE	ENST00000400908	VARFALSE	na	0	1	-0.749	2.726006462	2.647544844	1
1	8525984	8526059	RERE_interval_45	75	SSF46689	Homeodomain_like	domain_41	RERE	1	8526018	8526019	RERE	ENST00000400908	VARTRUE	0	0	0	-2.073	0	0	1
1	8525984	8526059	RERE_interval_45	75	SSF46689	Homeodomain_like	domain_41	RERE	1	8526019	8526033	RERE	ENST00000400908	VARFALSE	na	0	14	1.087	6.507560344	66.6359951	14
1	8525984	8526059	RERE_interval_45	75	SSF46689	Homeodomain_like	domain_41	RERE	1	8526033	8526034	RERE	ENST00000400908	VARTRUE	0	0	0	-2.073	0	0	1
1	8525984	8526059	RERE_interval_45	75	SSF46689	Homeodomain_like	domain_41	RERE	1	8526034	8526042	RERE	ENST00000400907	VARFALSE	na	0	7.98	0.237	4.756410008	37.9878334	8
1	8525984	8526059	RERE_interval_45	75	SSF46689	Homeodomain_like	domain_41	RERE	1	8526042	8526043	RERE	ENST00000400907	VARTRUE	0	0	0	-2.073	0	0	1
1	8525984	8526059	RERE_interval_45	75	SSF46689	Homeodomain_like	domain_41	RERE	1	8526043	8526044	RERE	ENST00000400907	VARTRUE	0	0	0	-2.073	0	0	1
1	8525984	8526059	RERE_interval_45	75	SSF46689	Homeodomain_like	domain_41	RERE	1	8526044	8526064	RERE	ENST00000400907	VARFALSE	na	0	19.8	1.907	8.194715153	79.24145852	15
1	8526026	8526083	RERE_interval_44	57	PS51156	ELM2_domain	domain_32	RERE	1	8526019	8526033	RERE	ENST00000400908	VARFALSE	na	0	14	1.087	6.507560344	66.6359951	7
1	8526026	8526083	RERE_interval_44	57	PS51156	ELM2_domain	domain_32	RERE	1	8526033	8526034	RERE	ENST00000400908	VARTRUE	0	0	0	-2.073	0	0	1
1	8526026	8526083	RERE_interval_44	57	PS51156	ELM2_domain	domain_32	RERE	1	8526034	8526042	RERE	ENST00000400907	VARFALSE	na	0	7.98	0.237	4.756410008	37.9878334	8
1	8526026	8526083	RERE_interval_44	57	PS51156	ELM2_domain	domain_32	RERE	1	8526042	8526043	RERE	ENST00000400907	VARTRUE	0	0	0	-2.073	0	0	1
1	8526026	8526083	RERE_interval_44	57	PS51156	ELM2_domain	domain_32	RERE	1	8526043	8526044	RERE	ENST00000400907	VARTRUE	0	0	0	-2.073	0	0	1
1	8526026	8526083	RERE_interval_44	57	PS51156	ELM2_domain	domain_32	RERE	1	8526044	8526064	RERE	ENST00000400907	VARFALSE	na	0	19.8	1.907	8.194715153	79.24145852	20
1	8526026	8526083	RERE_interval_44	57	PS51156	ELM2_domain	domain_32	RERE	1	8526064	8526065	RERE	ENST00000400907	VARTRUE	0	0	0	-2.073	0	0	1
1	8526026	8526083	RERE_interval_44	57	PS51156	ELM2_domain	domain_32	RERE	1	8526065	8526069	RERE	ENST00000400907	VARFALSE	na	0	3.96	-0.331	3.587037192	14.31340357	4
1	8526026	8526083	RERE_interval_44	57	PS51156	ELM2_domain	domain_32	RERE	1	8526069	8526070	RERE	ENST00000400907	VARTRUE	0	0	0	-2.073	0	0	1
1	8526026	8526083	RERE_interval_44	57	PS51156	ELM2_domain	domain_32	RERE	1	8526070	8526071	RERE	ENST00000400908	VARTRUE	0	0	0	-2.073	0	0	1
1	8526026	8526083	RERE_interval_44	57	PS51156	ELM2_domain	domain_32	RERE	1	8526071	8526072	RERE	ENST00000464972	VARFALSE	na	0	0.99	-0.75	2.723097574	0.981270352	1
1	8526026	8526083	RERE_interval_44	57	PS51156	ELM2_domain	domain_32	RERE	1	8526072	8526073	RERE	ENST00000464972	VARTRUE	0	0	0	-2.073	0	0	1
1	8526026	8526083	RERE_interval_44	57	PS51156	ELM2_domain	domain_32	RERE	1	8526073	8526074	RERE	ENST00000400908	VARFALSE	na	0	0.99	-0.75	2.723097574	0.981270352	1
1	8526026	8526083	RERE_interval_44	57	PS51156	ELM2_domain	domain_32	RERE	1	8526074	8526075	RERE	ENST00000400908	VARTRUE	0	0	0	-2.073	0	0	1
1	8526026	8526083	RERE_interval_44	57	PS51156	ELM2_domain	domain_32	RERE	1	8526075	8526083	RERE	ENST00000400908	VARFALSE,VARFALSE	na	0	26.89	2.908	10.25711646	88.52874684	8
1	8555122	8555222	RERE_interval_43	100	PS51156	ELM2_domain	domain_32	RERE	1	8555122	8555141	RERE	ENST00000400908	VARFALSE,VARFALSE	na	0	26.89	2.908	10.25711646	88.52874684	19
1	8555122	8555222	RERE_interval_43	100	PS51156	ELM2_domain	domain_32	RERE	1	8555141	8555142	RERE	ENST00000400908	VARTRUE	0	0	0	-2.073	0	0	1
1	8555122	8555222	RERE_interval_43	100	PS51156	ELM2_domain	domain_32	RERE	1	8555142	8555162	RERE	ENST00000464972	VARFALSE	na	0.1	20	1.803	7.980511337	78.67385997	20
1	8555122	8555222	RERE_interval_43	100	PS51156	ELM2_domain	domain_32	RERE	1	8555162	8555163	RERE	ENST00000464972	VARTRUE	0	0	0	-2.073	0	0	1
1	8555122	8555222	RERE_interval_43	100	PS51156	ELM2_domain	domain_32	RERE	1	8555163	8555164	RERE	ENST00000400908	VARTRUE	0	0	0	-2.073	0	0	1
1	8555122	8555222	RERE_interval_43	100	PS51156	ELM2_domain	domain_32	RERE	1	8555164	8555172	RERE	ENST00000400907	VARFALSE	na	0	8	0.24	4.762227783	41.91831007	8
1	8555122	8555222	RERE_interval_43	100	PS51156	ELM2_domain	domain_32	RERE	1	8555172	8555173	RERE	ENST00000400907	VARTRUE	0	0	0	-2.073	0	0	1
1	8555122	8555222	RERE_interval_43	100	PS51156	ELM2_domain	domain_32	RERE	1	8555173	8555180	RERE	ENST00000400908	VARFALSE	na	0	7	0.099	4.471339023	35.90787497	7
1	8555122	8555222	RERE_interval_43	100	PS51156	ELM2_domain	domain_32	RERE	1	8555180	8555181	RERE	ENST00000400908	VARTRUE	0	0	0	-2.073	0	0	1
1	8555122	8555222	RERE_interval_43	100	PS51156	ELM2_domain	domain_32	RERE	1	8555181	8555182	RERE	ENST00000464972	VARTRUE	0	0	0	-2.073	0	0	1
1	8555122	8555222	RERE_interval_43	100	PS51156	ELM2_domain	domain_32	RERE	1	8555182	8555184	RERE	ENST00000400908	VARFALSE	na	0	2	-0.608	3.016895222	7.796622728	2
1	8555122	8555222	RERE_interval_43	100	PS51156	ELM2_domain	domain_32	RERE	1	8555184	8555185	RERE	ENST00000400908	VARTRUE	0	0	0	-2.073	0	0	1
1	8555122	8555222	RERE_interval_43	100	PS51156	ELM2_domain	domain_32	RERE	1	8555185	8555187	RERE	ENST00000400908	VARFALSE	na	0	2	-0.608	3.016895222	7.796622728	2
1	8555122	8555222	RERE_interval_43	100	PS51156	ELM2_domain	domain_32	RERE	1	8555187	8555188	RERE	ENST00000400908	VARTRUE	0	0	0	-2.073	0	0	1
1	8555122	8555222	RERE_interval_43	100	PS51156	ELM2_domain	domain_32	RERE	1	8555188	8555199	RERE	ENST00000337907	VARFALSE	na	0	11	0.664	5.634894064	55.90889983	11
1	8555122	8555222	RERE_interval_43	100	PS51156	ELM2_domain	domain_32	RERE	1	8555199	8555200	RERE	ENST00000337907	VARTRUE	0	0	0	-2.073	0	0	1
1	8555122	8555222	RERE_interval_43	100	PS51156	ELM2_domain	domain_32	RERE	1	8555200	8555210	RERE	ENST00000464972	VARFALSE	na	0	10	0.522	5.344005303	50.9589694	10
1	8555122	8555222	RERE_interval_43	100	PS51156	ELM2_domain	domain_32	RERE	1	8555210	8555211	RERE	ENST00000464972	VARTRUE	0	0	0	-2.073	0	0	1
1	8555122	8555222	RERE_interval_43	100	PS51156	ELM2_domain	domain_32	RERE	1	8555211	8555213	RERE	ENST00000400908	VARFALSE	na	0	2	-0.608	3.016895222	7.796622728	2
1	8555122	8555222	RERE_interval_43	100	PS51156	ELM2_domain	domain_32	RERE	1	8555213	8555214	RERE	ENST00000400908	VARTRUE	0	0	0	-2.073	0	0	1
1	8555122	8555222	RERE_interval_43	100	PS51156	ELM2_domain	domain_32	RERE	1	8555214	8555217	RERE	ENST00000377464	VARFALSE	na	0	3	-0.466	3.307783982	12.28401258	3
1	8555122	8555222	RERE_interval_43	100	PS51156	ELM2_domain	domain_32	RERE	1	8555217	8555218	RERE	ENST00000377464	VARTRUE	0	0	0	-2.073	0	0	1
1	8555122	8555222	RERE_interval_43	100	PS51156	ELM2_domain	domain_32	RERE	1	8555218	8555222	RERE	ENST00000400907	VARFALSE,VARFALSE	na	0	8	0.24	4.762227783	41.91831007	4
1	8555215	8555222	RERE_interval_22	7	PF01448	ELM2_domain	domain_22	RERE	1	8555214	8555217	RERE	ENST00000377464	VARFALSE	na	0	3	-0.466	3.307783982	12.28401258	2
1	8555215	8555222	RERE_interval_22	7	PF01448	ELM2_domain	domain_22	RERE	1	8555217	8555218	RERE	ENST00000377464	VARTRUE	0	0	0	-2.073	0	0	1
1	8555215	8555222	RERE_interval_22	7	PF01448	ELM2_domain	domain_22	RERE	1	8555218	8555222	RERE	ENST00000400907	VARFALSE,VARFALSE	na	0	8	0.24	4.762227783	41.91831007	4
1	8557464	8557589	RERE_interval_21	125	PF01448	ELM2_domain	domain_22	RERE	1	8557464	8557468	RERE	ENST00000400907	VARFALSE,VARFALSE	na	0	8	0.24	4.762227783	41.91831007	4
1	8557464	8557589	RERE_interval_21	125	PF01448	ELM2_domain	domain_22	RERE	1	8557468	8557469	RERE	ENST00000400907	VARTRUE	0	0	0	-2.073	0	0	1
1	8557464	8557589	RERE_interval_21	125	PF01448	ELM2_domain	domain_22	RERE	1	8557469	8557499	RERE	ENST00000400908	VARFALSE	na	0	30	3.348	11.16178051	91.12548967	30
1	8557464	8557589	RERE_interval_21	125	PF01448	ELM2_domain	domain_22	RERE	1	8557499	8557500	RERE	ENST00000400908	VARTRUE	0	0	0	-2.073	0	0	1
1	8557464	8557589	RERE_interval_21	125	PF01448	ELM2_domain	domain_22	RERE	1	8557500	8557506	RERE	ENST00000400908	VARFALSE	na	0	6	-0.043	4.180450263	30.13130062	6
1	8557464	8557589	RERE_interval_21	125	PF01448	ELM2_domain	domain_22	RERE	1	8557506	8557507	RERE	ENST00000400908	VARTRUE	0	0	0	-2.073	0	0	1
1	8557464	8557589	RERE_interval_21	125	PF01448	ELM2_domain	domain_22	RERE	1	8557507	8557511	RERE	ENST00000464972	VARFALSE	na	0	4	-0.325	3.598672742	18.05831801	4
1	8557464	8557589	RERE_interval_21	125	PF01448	ELM2_domain	domain_22	RERE	1	8557511	8557512	RERE	ENST00000464972	VARTRUE	0	0	0	-2.073	0	0	1
1	8557464	8557589	RERE_interval_21	125	PF01448	ELM2_domain	domain_22	RERE	1	8557512	8557530	RERE	ENST00000377464	VARFALSE	na	0	18	1.653	7.671115385	76.70720609	18
1	8557464	8557589	RERE_interval_21	125	PF01448	ELM2_domain	domain_22	RERE	1	8557530	8557531	RERE	ENST00000377464	VARTRUE	0	0	0	-2.073	0	0	1
1	8557464	8557589	RERE_interval_21	125	PF01448	ELM2_domain	domain_22	RERE	1	8557531	8557536	RERE	ENST00000377464	VARFALSE	na	0	5	-0.184	3.889561503	24.85954726	5
1	8557464	8557589	RERE_interval_21	125	PF01448	ELM2_domain	domain_22	RERE	1	8557536	8557537	RERE	ENST00000377464	VARTRUE	0	0	0	-2.073	0	0	1
1	8557464	8557589	RERE_interval_21	125	PF01448	ELM2_domain	domain_22	RERE	1	8557537	8557542	RERE	ENST00000400908	VARFALSE	na	0	5	-0.184	3.889561503	24.85954726	5
1	8557464	8557589	RERE_interval_21	125	PF01448	ELM2_domain	domain_22	RERE	1	8557542	8557543	RERE	ENST00000400908	VARTRUE	0	0	0	-2.073	0	0	1
1	8557464	8557589	RERE_interval_21	125	PF01448	ELM2_domain	domain_22	RERE	1	8557543	8557545	RERE	ENST00000400908	VARFALSE	na	0	2	-0.608	3.016895222	7.796622728	2
1	8557464	8557589	RERE_interval_21	125	PF01448	ELM2_domain	domain_22	RERE	1	8557545	8557546	RERE	ENST00000400908	VARTRUE	0	0	0	-2.073	0	0	1
1	8557464	8557589	RERE_interval_21	125	PF01448	ELM2_domain	domain_22	RERE	1	8557546	8557547	RERE	ENST00000400907	VARTRUE	0	0	0	-2.073	0	0	1
1	8557464	8557589	RERE_interval_21	125	PF01448	ELM2_domain	domain_22	RERE	1	8557547	8557549	RERE	ENST00000400908	VARFALSE	na	0	2	-0.608	3.016895222	7.796622728	2
1	8557464	8557589	RERE_interval_21	125	PF01448	ELM2_domain	domain_22	RERE	1	8557549	8557550	RERE	ENST00000400908	VARTRUE	0	0	0	-2.073	0	0	1
1	8557464	8557589	RERE_interval_21	125	PF01448	ELM2_domain	domain_22	RERE	1	8557550	8557553	RERE	ENST00000400907	VARFALSE	na	0	3	-0.466	3.307783982	12.28401258	3
1	8557464	8557589	RERE_interval_21	125	PF01448	ELM2_domain	domain_22	RERE	1	8557553	8557557	RERE	ENST00000400907	VARTRUE	0	0	0	-2.073	0	0	4
1	8557464	8557589	RERE_interval_21	125	PF01448	ELM2_domain	domain_22	RERE	1	8557557	8557561	RERE	ENST00000400907	VARFALSE	na	0	4	-0.325	3.598672742	18.05831801	4
1	8557464	8557589	RERE_interval_21	125	PF01448	ELM2_domain	domain_22	RERE	1	8557561	8557562	RERE	ENST00000400907	VARTRUE	0	0	0	-2.073	0	0	1
1	8557464	8557589	RERE_interval_21	125	PF01448	ELM2_domain	domain_22	RERE	1	8557562	8557563	RERE	ENST00000377464	VARFALSE	na	0	1	-0.749	2.726006462	2.647544844	1
1	8557464	8557589	RERE_interval_21	125	PF01448	ELM2_domain	domain_22	RERE	1	8557563	8557564	RERE	ENST00000377464	VARTRUE	0	0	0	-2.073	0	0	1
1	8557464	8557589	RERE_interval_21	125	PF01448	ELM2_domain	domain_22	RERE	1	8557564	8557566	RERE	ENST00000400908	VARFALSE	na	0	2	-0.608	3.016895222	7.796622728	2
1	8557464	8557589	RERE_interval_21	125	PF01448	ELM2_domain	domain_22	RERE	1	8557566	8557567	RERE	ENST00000400908	VARTRUE	0	0	0	-2.073	0	0	1
1	8557464	8557589	RERE_interval_21	125	PF01448	ELM2_domain	domain_22	RERE	1	8557567	8557569	RERE	ENST00000400908	VARFALSE	na	0	2	-0.608	3.016895222	7.796622728	2
1	8557464	8557589	RERE_interval_21	125	PF01448	ELM2_domain	domain_22	RERE	1	8557569	8557570	RERE	ENST00000400908	VARTRUE	0	0	0	-2.073	0	0	1
1	8557464	8557589	RERE_interval_21	125	PF01448	ELM2_domain	domain_22	RERE	1	8557570	8557576	RERE	ENST00000400908	VARFALSE	na	0	6	-0.043	4.180450263	30.13130062	6
1	8557464	8557589	RERE_interval_21	125	PF01448	ELM2_domain	domain_22	RERE	1	8557576	8557577	RERE	ENST00000400908	VARTRUE	0	0	0	-2.073	0	0	1
1	8557464	8557589	RERE_interval_21	125	PF01448	ELM2_domain	domain_22	RERE	1	8557577	8557581	RERE	ENST00000337907	VARFALSE	na	0	4	-0.325	3.598672742	18.05831801	4
1	8557464	8557589	RERE_interval_21	125	PF01448	ELM2_domain	domain_22	RERE	1	8557581	8557582	RERE	ENST00000337907	VARTRUE	0	0	0	-2.073	0	0	1
1	8557464	8557589	RERE_interval_21	125	PF01448	ELM2_domain	domain_22	RERE	1	8557582	8557584	RERE	ENST00000400907	VARFALSE	na	0	2	-0.608	3.016895222	7.796622728	2
1	8557464	8557589	RERE_interval_21	125	PF01448	ELM2_domain	domain_22	RERE	1	8557584	8557585	RERE	ENST00000400907	VARTRUE	0	0	0	-2.073	0	0	1
1	8557464	8557589	RERE_interval_21	125	PF01448	ELM2_domain	domain_22	RERE	1	8557585	8557589	RERE	ENST00000400907	VARFALSE,VARFALSE	na	0.05	24	2.434	9.280256936	85.22888893	4
1	8557464	8557589	RERE_interval_42	125	PS51156	ELM2_domain	domain_32	RERE	1	8557464	8557468	RERE	ENST00000400907	VARFALSE,VARFALSE	na	0	8	0.24	4.762227783	41.91831007	4
1	8557464	8557589	RERE_interval_42	125	PS51156	ELM2_domain	domain_32	RERE	1	8557468	8557469	RERE	ENST00000400907	VARTRUE	0	0	0	-2.073	0	0	1
1	8557464	8557589	RERE_interval_42	125	PS51156	ELM2_domain	domain_32	RERE	1	8557469	8557499	RERE	ENST00000400908	VARFALSE	na	0	30	3.348	11.16178051	91.12548967	30
1	8557464	8557589	RERE_interval_42	125	PS51156	ELM2_domain	domain_32	RERE	1	8557499	8557500	RERE	ENST00000400908	VARTRUE	0	0	0	-2.073	0	0	1
1	8557464	8557589	RERE_interval_42	125	PS51156	ELM2_domain	domain_32	RERE	1	8557500	8557506	RERE	ENST00000400908	VARFALSE	na	0	6	-0.043	4.180450263	30.13130062	6
1	8557464	8557589	RERE_interval_42	125	PS51156	ELM2_domain	domain_32	RERE	1	8557506	8557507	RERE	ENST00000400908	VARTRUE	0	0	0	-2.073	0	0	1
1	8557464	8557589	RERE_interval_42	125	PS51156	ELM2_domain	domain_32	RERE	1	8557507	8557511	RERE	ENST00000464972	VARFALSE	na	0	4	-0.325	3.598672742	18.05831801	4
1	8557464	8557589	RERE_interval_42	125	PS51156	ELM2_domain	domain_32	RERE	1	8557511	8557512	RERE	ENST00000464972	VARTRUE	0	0	0	-2.073	0	0	1
1	8557464	8557589	RERE_interval_42	125	PS51156	ELM2_domain	domain_32	RERE	1	8557512	8557530	RERE	ENST00000377464	VARFALSE	na	0	18	1.653	7.671115385	76.70720609	18
1	8557464	8557589	RERE_interval_42	125	PS51156	ELM2_domain	domain_32	RERE	1	8557530	8557531	RERE	ENST00000377464	VARTRUE	0	0	0	-2.073	0	0	1
1	8557464	8557589	RERE_interval_42	125	PS51156	ELM2_domain	domain_32	RERE	1	8557531	8557536	RERE	ENST00000377464	VARFALSE	na	0	5	-0.184	3.889561503	24.85954726	5
1	8557464	8557589	RERE_interval_42	125	PS51156	ELM2_domain	domain_32	RERE	1	8557536	8557537	RERE	ENST00000377464	VARTRUE	0	0	0	-2.073	0	0	1
1	8557464	8557589	RERE_interval_42	125	PS51156	ELM2_domain	domain_32	RERE	1	8557537	8557542	RERE	ENST00000400908	VARFALSE	na	0	5	-0.184	3.889561503	24.85954726	5
1	8557464	8557589	RERE_interval_42	125	PS51156	ELM2_domain	domain_32	RERE	1	8557542	8557543	RERE	ENST00000400908	VARTRUE	0	0	0	-2.073	0	0	1
1	8557464	8557589	RERE_interval_42	125	PS51156	ELM2_domain	domain_32	RERE	1	8557543	8557545	RERE	ENST00000400908	VARFALSE	na	0	2	-0.608	3.016895222	7.796622728	2
1	8557464	8557589	RERE_interval_42	125	PS51156	ELM2_domain	domain_32	RERE	1	8557545	8557546	RERE	ENST00000400908	VARTRUE	0	0	0	-2.073	0	0	1
1	8557464	8557589	RERE_interval_42	125	PS51156	ELM2_domain	domain_32	RERE	1	8557546	8557547	RERE	ENST00000400907	VARTRUE	0	0	0	-2.073	0	0	1
1	8557464	8557589	RERE_interval_42	125	PS51156	ELM2_domain	domain_32	RERE	1	8557547	8557549	RERE	ENST00000400908	VARFALSE	na	0	2	-0.608	3.016895222	7.796622728	2
1	8557464	8557589	RERE_interval_42	125	PS51156	ELM2_domain	domain_32	RERE	1	8557549	8557550	RERE	ENST00000400908	VARTRUE	0	0	0	-2.073	0	0	1
1	8557464	8557589	RERE_interval_42	125	PS51156	ELM2_domain	domain_32	RERE	1	8557550	8557553	RERE	ENST00000400907	VARFALSE	na	0	3	-0.466	3.307783982	12.28401258	3
1	8557464	8557589	RERE_interval_42	125	PS51156	ELM2_domain	domain_32	RERE	1	8557553	8557557	RERE	ENST00000400907	VARTRUE	0	0	0	-2.073	0	0	4
1	8557464	8557589	RERE_interval_42	125	PS51156	ELM2_domain	domain_32	RERE	1	8557557	8557561	RERE	ENST00000400907	VARFALSE	na	0	4	-0.325	3.598672742	18.05831801	4
1	8557464	8557589	RERE_interval_42	125	PS51156	ELM2_domain	domain_32	RERE	1	8557561	8557562	RERE	ENST00000400907	VARTRUE	0	0	0	-2.073	0	0	1
1	8557464	8557589	RERE_interval_42	125	PS51156	ELM2_domain	domain_32	RERE	1	8557562	8557563	RERE	ENST00000377464	VARFALSE	na	0	1	-0.749	2.726006462	2.647544844	1
1	8557464	8557589	RERE_interval_42	125	PS51156	ELM2_domain	domain_32	RERE	1	8557563	8557564	RERE	ENST00000377464	VARTRUE	0	0	0	-2.073	0	0	1
1	8557464	8557589	RERE_interval_42	125	PS51156	ELM2_domain	domain_32	RERE	1	8557564	8557566	RERE	ENST00000400908	VARFALSE	na	0	2	-0.608	3.016895222	7.796622728	2
1	8557464	8557589	RERE_interval_42	125	PS51156	ELM2_domain	domain_32	RERE	1	8557566	8557567	RERE	ENST00000400908	VARTRUE	0	0	0	-2.073	0	0	1
1	8557464	8557589	RERE_interval_42	125	PS51156	ELM2_domain	domain_32	RERE	1	8557567	8557569	RERE	ENST00000400908	VARFALSE	na	0	2	-0.608	3.016895222	7.796622728	2
1	8557464	8557589	RERE_interval_42	125	PS51156	ELM2_domain	domain_32	RERE	1	8557569	8557570	RERE	ENST00000400908	VARTRUE	0	0	0	-2.073	0	0	1
1	8557464	8557589	RERE_interval_42	125	PS51156	ELM2_domain	domain_32	RERE	1	8557570	8557576	RERE	ENST00000400908	VARFALSE	na	0	6	-0.043	4.180450263	30.13130062	6
1	8557464	8557589	RERE_interval_42	125	PS51156	ELM2_domain	domain_32	RERE	1	8557576	8557577	RERE	ENST00000400908	VARTRUE	0	0	0	-2.073	0	0	1
1	8557464	8557589	RERE_interval_42	125	PS51156	ELM2_domain	domain_32	RERE	1	8557577	8557581	RERE	ENST00000337907	VARFALSE	na	0	4	-0.325	3.598672742	18.05831801	4
1	8557464	8557589	RERE_interval_42	125	PS51156	ELM2_domain	domain_32	RERE	1	8557581	8557582	RERE	ENST00000337907	VARTRUE	0	0	0	-2.073	0	0	1
1	8557464	8557589	RERE_interval_42	125	PS51156	ELM2_domain	domain_32	RERE	1	8557582	8557584	RERE	ENST00000400907	VARFALSE	na	0	2	-0.608	3.016895222	7.796622728	2
1	8557464	8557589	RERE_interval_42	125	PS51156	ELM2_domain	domain_32	RERE	1	8557584	8557585	RERE	ENST00000400907	VARTRUE	0	0	0	-2.073	0	0	1
1	8557464	8557589	RERE_interval_42	125	PS51156	ELM2_domain	domain_32	RERE	1	8557585	8557589	RERE	ENST00000400907	VARFALSE,VARFALSE	na	0.05	24	2.434	9.280256936	85.22888893	4
1	8568685	8568709	RERE_interval_20	24	PF01448	ELM2_domain	domain_22	RERE	1	8568685	8568705	RERE	ENST00000400907	VARFALSE,VARFALSE	na	0.05	24	2.434	9.280256936	85.22888893	20
1	8568685	8568709	RERE_interval_20	24	PF01448	ELM2_domain	domain_22	RERE	1	8568705	8568706	RERE	ENST00000400907	VARTRUE	0	0	0	-2.073	0	0	1
1	8568685	8568709	RERE_interval_20	24	PF01448	ELM2_domain	domain_22	RERE	1	8568706	8568716	RERE	ENST00000337907	VARFALSE	na	0	10	0.522	5.344005303	50.9589694	3
1	8568685	8568715	RERE_interval_41	30	PS51156	ELM2_domain	domain_32	RERE	1	8568685	8568705	RERE	ENST00000400907	VARFALSE,VARFALSE	na	0.05	24	2.434	9.280256936	85.22888893	20
1	8568685	8568715	RERE_interval_41	30	PS51156	ELM2_domain	domain_32	RERE	1	8568705	8568706	RERE	ENST00000400907	VARTRUE	0	0	0	-2.073	0	0	1
1	8568685	8568715	RERE_interval_41	30	PS51156	ELM2_domain	domain_32	RERE	1	8568706	8568716	RERE	ENST00000337907	VARFALSE	na	0	10	0.522	5.344005303	50.9589694	9
1	8568715	8568734	RERE_interval_40	19	PS51038	Bromo_adjacent_homology_(BAH)_domain	domain_31	RERE	1	8568706	8568716	RERE	ENST00000337907	VARFALSE	na	0	10	0.522	5.344005303	50.9589694	1
1	8568715	8568734	RERE_interval_40	19	PS51038	Bromo_adjacent_homology_(BAH)_domain	domain_31	RERE	1	8568716	8568717	RERE	ENST00000337907	VARTRUE	0	0	0	-2.073	0	0	1
1	8568715	8568734	RERE_interval_40	19	PS51038	Bromo_adjacent_homology_(BAH)_domain	domain_31	RERE	1	8568717	8568719	RERE	ENST00000400907	VARFALSE	na	0	2	-0.608	3.016895222	7.796622728	2
1	8568715	8568734	RERE_interval_40	19	PS51038	Bromo_adjacent_homology_(BAH)_domain	domain_31	RERE	1	8568719	8568720	RERE	ENST00000400907	VARTRUE	0	0	0	-2.073	0	0	1
1	8568715	8568734	RERE_interval_40	19	PS51038	Bromo_adjacent_homology_(BAH)_domain	domain_31	RERE	1	8568720	8568723	RERE	ENST00000400907	VARFALSE	na	0	3	-0.466	3.307783982	12.28401258	3
1	8568715	8568734	RERE_interval_40	19	PS51038	Bromo_adjacent_homology_(BAH)_domain	domain_31	RERE	1	8568723	8568724	RERE	ENST00000400907	VARTRUE	0	0	0	-2.073	0	0	1
1	8568715	8568734	RERE_interval_40	19	PS51038	Bromo_adjacent_homology_(BAH)_domain	domain_31	RERE	1	8568724	8568731	RERE	ENST00000337907	VARFALSE	na	0	7	0.099	4.471339023	35.90787497	7
1	8568715	8568734	RERE_interval_40	19	PS51038	Bromo_adjacent_homology_(BAH)_domain	domain_31	RERE	1	8568731	8568732	RERE	ENST00000337907	VARTRUE	0	0	0	-2.073	0	0	1
1	8568715	8568734	RERE_interval_40	19	PS51038	Bromo_adjacent_homology_(BAH)_domain	domain_31	RERE	1	8568732	8568734	RERE	ENST00000377464	VARFALSE,VARFALSE	na	0	13.04	0.952	6.228307134	63.09609657	2
1	8568715	8568734	RERE_interval_7	19	SM00439	Bromo_adjacent_homology_(BAH)_domain	domain_11	RERE	1	8568706	8568716	RERE	ENST00000337907	VARFALSE	na	0	10	0.522	5.344005303	50.9589694	1
1	8568715	8568734	RERE_interval_7	19	SM00439	Bromo_adjacent_homology_(BAH)_domain	domain_11	RERE	1	8568716	8568717	RERE	ENST00000337907	VARTRUE	0	0	0	-2.073	0	0	1
1	8568715	8568734	RERE_interval_7	19	SM00439	Bromo_adjacent_homology_(BAH)_domain	domain_11	RERE	1	8568717	8568719	RERE	ENST00000400907	VARFALSE	na	0	2	-0.608	3.016895222	7.796622728	2
1	8568715	8568734	RERE_interval_7	19	SM00439	Bromo_adjacent_homology_(BAH)_domain	domain_11	RERE	1	8568719	8568720	RERE	ENST00000400907	VARTRUE	0	0	0	-2.073	0	0	1
1	8568715	8568734	RERE_interval_7	19	SM00439	Bromo_adjacent_homology_(BAH)_domain	domain_11	RERE	1	8568720	8568723	RERE	ENST00000400907	VARFALSE	na	0	3	-0.466	3.307783982	12.28401258	3
1	8568715	8568734	RERE_interval_7	19	SM00439	Bromo_adjacent_homology_(BAH)_domain	domain_11	RERE	1	8568723	8568724	RERE	ENST00000400907	VARTRUE	0	0	0	-2.073	0	0	1
1	8568715	8568734	RERE_interval_7	19	SM00439	Bromo_adjacent_homology_(BAH)_domain	domain_11	RERE	1	8568724	8568731	RERE	ENST00000337907	VARFALSE	na	0	7	0.099	4.471339023	35.90787497	7
1	8568715	8568734	RERE_interval_7	19	SM00439	Bromo_adjacent_homology_(BAH)_domain	domain_11	RERE	1	8568731	8568732	RERE	ENST00000337907	VARTRUE	0	0	0	-2.073	0	0	1
1	8568715	8568734	RERE_interval_7	19	SM00439	Bromo_adjacent_homology_(BAH)_domain	domain_11	RERE	1	8568732	8568734	RERE	ENST00000377464	VARFALSE,VARFALSE	na	0	13.04	0.952	6.228307134	63.09609657	2
1	8568724	8568734	RERE_interval_19	10	PF01426	Bromo_adjacent_homology_(BAH)_domain	domain_21	RERE	1	8568724	8568731	RERE	ENST00000337907	VARFALSE	na	0	7	0.099	4.471339023	35.90787497	7
1	8568724	8568734	RERE_interval_19	10	PF01426	Bromo_adjacent_homology_(BAH)_domain	domain_21	RERE	1	8568731	8568732	RERE	ENST00000337907	VARTRUE	0	0	0	-2.073	0	0	1
1	8568724	8568734	RERE_interval_19	10	PF01426	Bromo_adjacent_homology_(BAH)_domain	domain_21	RERE	1	8568732	8568734	RERE	ENST00000377464	VARFALSE,VARFALSE	na	0	13.04	0.952	6.228307134	63.09609657	2
1	8601272	8601377	RERE_interval_18	105	PF01426	Bromo_adjacent_homology_(BAH)_domain	domain_21	RERE	1	8601272	8601297	RERE	ENST00000337907	VARFALSE,VARFALSE	na	0	36.71	4.295	13.11364409	94.23802197	25
1	8601272	8601377	RERE_interval_18	105	PF01426	Bromo_adjacent_homology_(BAH)_domain	domain_21	RERE	1	8601297	8601298	RERE	ENST00000337907	VARTRUE	0	0	0	-2.073	0	0	1
1	8601272	8601377	RERE_interval_18	105	PF01426	Bromo_adjacent_homology_(BAH)_domain	domain_21	RERE	1	8601298	8601315	RERE	ENST00000337907	VARFALSE	na	0	17	1.511	7.380226625	74.7311651	17
1	8601272	8601377	RERE_interval_18	105	PF01426	Bromo_adjacent_homology_(BAH)_domain	domain_21	RERE	1	8601315	8601316	RERE	ENST00000337907	VARTRUE	0	0	0	-2.073	0	0	1
1	8601272	8601377	RERE_interval_18	105	PF01426	Bromo_adjacent_homology_(BAH)_domain	domain_21	RERE	1	8601316	8601317	RERE	ENST00000400908	VARFALSE	na	0	1	-0.749	2.726006462	2.647544844	1
1	8601272	8601377	RERE_interval_18	105	PF01426	Bromo_adjacent_homology_(BAH)_domain	domain_21	RERE	1	8601317	8601318	RERE	ENST00000400908	VARTRUE	0	0	0	-2.073	0	0	1
1	8601272	8601377	RERE_interval_18	105	PF01426	Bromo_adjacent_homology_(BAH)_domain	domain_21	RERE	1	8601318	8601365	RERE	ENST00000400908	VARFALSE	na	0	46.91	5.736	16.08070944	96.8028543	47
1	8601272	8601377	RERE_interval_18	105	PF01426	Bromo_adjacent_homology_(BAH)_domain	domain_21	RERE	1	8601365	8601366	RERE	ENST00000400908	VARTRUE	0	0	0	-2.073	0	0	1
1	8601272	8601377	RERE_interval_18	105	PF01426	Bromo_adjacent_homology_(BAH)_domain	domain_21	RERE	1	8601366	8601377	RERE	ENST00000337907	VARFALSE,VARFALSE	na	0	16.84	1.489	7.333684423	72.85836612	11
1	8601272	8601377	RERE_interval_39	105	PS51038	Bromo_adjacent_homology_(BAH)_domain	domain_31	RERE	1	8601272	8601297	RERE	ENST00000337907	VARFALSE,VARFALSE	na	0	36.71	4.295	13.11364409	94.23802197	25
1	8601272	8601377	RERE_interval_39	105	PS51038	Bromo_adjacent_homology_(BAH)_domain	domain_31	RERE	1	8601297	8601298	RERE	ENST00000337907	VARTRUE	0	0	0	-2.073	0	0	1
1	8601272	8601377	RERE_interval_39	105	PS51038	Bromo_adjacent_homology_(BAH)_domain	domain_31	RERE	1	8601298	8601315	RERE	ENST00000337907	VARFALSE	na	0	17	1.511	7.380226625	74.7311651	17
1	8601272	8601377	RERE_interval_39	105	PS51038	Bromo_adjacent_homology_(BAH)_domain	domain_31	RERE	1	8601315	8601316	RERE	ENST00000337907	VARTRUE	0	0	0	-2.073	0	0	1
1	8601272	8601377	RERE_interval_39	105	PS51038	Bromo_adjacent_homology_(BAH)_domain	domain_31	RERE	1	8601316	8601317	RERE	ENST00000400908	VARFALSE	na	0	1	-0.749	2.726006462	2.647544844	1
1	8601272	8601377	RERE_interval_39	105	PS51038	Bromo_adjacent_homology_(BAH)_domain	domain_31	RERE	1	8601317	8601318	RERE	ENST00000400908	VARTRUE	0	0	0	-2.073	0	0	1
1	8601272	8601377	RERE_interval_39	105	PS51038	Bromo_adjacent_homology_(BAH)_domain	domain_31	RERE	1	8601318	8601365	RERE	ENST00000400908	VARFALSE	na	0	46.91	5.736	16.08070944	96.8028543	47
1	8601272	8601377	RERE_interval_39	105	PS51038	Bromo_adjacent_homology_(BAH)_domain	domain_31	RERE	1	8601365	8601366	RERE	ENST00000400908	VARTRUE	0	0	0	-2.073	0	0	1
1	8601272	8601377	RERE_interval_39	105	PS51038	Bromo_adjacent_homology_(BAH)_domain	domain_31	RERE	1	8601366	8601377	RERE	ENST00000337907	VARFALSE,VARFALSE	na	0	16.84	1.489	7.333684423	72.85836612	11
1	8601272	8601377	RERE_interval_6	105	SM00439	Bromo_adjacent_homology_(BAH)_domain	domain_11	RERE	1	8601272	8601297	RERE	ENST00000337907	VARFALSE,VARFALSE	na	0	36.71	4.295	13.11364409	94.23802197	25
1	8601272	8601377	RERE_interval_6	105	SM00439	Bromo_adjacent_homology_(BAH)_domain	domain_11	RERE	1	8601297	8601298	RERE	ENST00000337907	VARTRUE	0	0	0	-2.073	0	0	1
1	8601272	8601377	RERE_interval_6	105	SM00439	Bromo_adjacent_homology_(BAH)_domain	domain_11	RERE	1	8601298	8601315	RERE	ENST00000337907	VARFALSE	na	0	17	1.511	7.380226625	74.7311651	17
1	8601272	8601377	RERE_interval_6	105	SM00439	Bromo_adjacent_homology_(BAH)_domain	domain_11	RERE	1	8601315	8601316	RERE	ENST00000337907	VARTRUE	0	0	0	-2.073	0	0	1
1	8601272	8601377	RERE_interval_6	105	SM00439	Bromo_adjacent_homology_(BAH)_domain	domain_11	RERE	1	8601316	8601317	RERE	ENST00000400908	VARFALSE	na	0	1	-0.749	2.726006462	2.647544844	1
1	8601272	8601377	RERE_interval_6	105	SM00439	Bromo_adjacent_homology_(BAH)_domain	domain_11	RERE	1	8601317	8601318	RERE	ENST00000400908	VARTRUE	0	0	0	-2.073	0	0	1
1	8601272	8601377	RERE_interval_6	105	SM00439	Bromo_adjacent_homology_(BAH)_domain	domain_11	RERE	1	8601318	8601365	RERE	ENST00000400908	VARFALSE	na	0	46.91	5.736	16.08070944	96.8028543	47
1	8601272	8601377	RERE_interval_6	105	SM00439	Bromo_adjacent_homology_(BAH)_domain	domain_11	RERE	1	8601365	8601366	RERE	ENST00000400908	VARTRUE	0	0	0	-2.073	0	0	1
1	8601272	8601377	RERE_interval_6	105	SM00439	Bromo_adjacent_homology_(BAH)_domain	domain_11	RERE	1	8601366	8601377	RERE	ENST00000337907	VARFALSE,VARFALSE	na	0	16.84	1.489	7.333684423	72.85836612	11
1	8616533	8616630	RERE_interval_17	97	PF01426	Bromo_adjacent_homology_(BAH)_domain	domain_21	RERE	1	8616533	8616539	RERE	ENST00000337907	VARFALSE,VARFALSE	na	0	16.84	1.489	7.333684423	72.85836612	6
1	8616533	8616630	RERE_interval_17	97	PF01426	Bromo_adjacent_homology_(BAH)_domain	domain_21	RERE	1	8616539	8616540	RERE	ENST00000337907	VARTRUE	0	0	0	-2.073	0	0	1
1	8616533	8616630	RERE_interval_17	97	PF01426	Bromo_adjacent_homology_(BAH)_domain	domain_21	RERE	1	8616540	8616541	RERE	ENST00000400908	VARTRUE	0	0	0	-2.073	0	0	1
1	8616533	8616630	RERE_interval_17	97	PF01426	Bromo_adjacent_homology_(BAH)_domain	domain_21	RERE	1	8616541	8616561	RERE	ENST00000337907	VARFALSE	na	0	20	1.935	8.252892905	80.50620661	20
1	8616533	8616630	RERE_interval_17	97	PF01426	Bromo_adjacent_homology_(BAH)_domain	domain_21	RERE	1	8616561	8616562	RERE	ENST00000337907	VARTRUE	0	0	0	-2.073	0	0	1
1	8616533	8616630	RERE_interval_17	97	PF01426	Bromo_adjacent_homology_(BAH)_domain	domain_21	RERE	1	8616562	8616566	RERE	ENST00000514428	VARFALSE	na	0	4	-0.325	3.598672742	18.05831801	4
1	8616533	8616630	RERE_interval_17	97	PF01426	Bromo_adjacent_homology_(BAH)_domain	domain_21	RERE	1	8616566	8616567	RERE	ENST00000514428	VARTRUE	0	0	0	-2.073	0	0	1
1	8616533	8616630	RERE_interval_17	97	PF01426	Bromo_adjacent_homology_(BAH)_domain	domain_21	RERE	1	8616567	8616593	RERE	ENST00000514428	VARFALSE	na	0.08	26	2.677	9.780320273	87.18088987	26
1	8616533	8616630	RERE_interval_17	97	PF01426	Bromo_adjacent_homology_(BAH)_domain	domain_21	RERE	1	8616593	8616594	RERE	ENST00000514428	VARTRUE	0	0	0	-2.073	0	0	1
1	8616533	8616630	RERE_interval_17	97	PF01426	Bromo_adjacent_homology_(BAH)_domain	domain_21	RERE	1	8616594	8616608	RERE	ENST00000400908	VARFALSE	na	0	14	1.087	6.507560344	66.6359951	14
1	8616533	8616630	RERE_interval_17	97	PF01426	Bromo_adjacent_homology_(BAH)_domain	domain_21	RERE	1	8616608	8616609	RERE	ENST00000400908	VARTRUE	0	0	0	-2.073	0	0	1
1	8616533	8616630	RERE_interval_17	97	PF01426	Bromo_adjacent_homology_(BAH)_domain	domain_21	RERE	1	8616609	8616630	RERE	ENST00000400908	VARFALSE,VARFALSE	na	0.02	69	8.83	22.45196563	98.84983045	21
1	8616533	8616630	RERE_interval_38	97	PS51038	Bromo_adjacent_homology_(BAH)_domain	domain_31	RERE	1	8616533	8616539	RERE	ENST00000337907	VARFALSE,VARFALSE	na	0	16.84	1.489	7.333684423	72.85836612	6
1	8616533	8616630	RERE_interval_38	97	PS51038	Bromo_adjacent_homology_(BAH)_domain	domain_31	RERE	1	8616539	8616540	RERE	ENST00000337907	VARTRUE	0	0	0	-2.073	0	0	1
1	8616533	8616630	RERE_interval_38	97	PS51038	Bromo_adjacent_homology_(BAH)_domain	domain_31	RERE	1	8616540	8616541	RERE	ENST00000400908	VARTRUE	0	0	0	-2.073	0	0	1
1	8616533	8616630	RERE_interval_38	97	PS51038	Bromo_adjacent_homology_(BAH)_domain	domain_31	RERE	1	8616541	8616561	RERE	ENST00000337907	VARFALSE	na	0	20	1.935	8.252892905	80.50620661	20
1	8616533	8616630	RERE_interval_38	97	PS51038	Bromo_adjacent_homology_(BAH)_domain	domain_31	RERE	1	8616561	8616562	RERE	ENST00000337907	VARTRUE	0	0	0	-2.073	0	0	1
1	8616533	8616630	RERE_interval_38	97	PS51038	Bromo_adjacent_homology_(BAH)_domain	domain_31	RERE	1	8616562	8616566	RERE	ENST00000514428	VARFALSE	na	0	4	-0.325	3.598672742	18.05831801	4
1	8616533	8616630	RERE_interval_38	97	PS51038	Bromo_adjacent_homology_(BAH)_domain	domain_31	RERE	1	8616566	8616567	RERE	ENST00000514428	VARTRUE	0	0	0	-2.073	0	0	1
1	8616533	8616630	RERE_interval_38	97	PS51038	Bromo_adjacent_homology_(BAH)_domain	domain_31	RERE	1	8616567	8616593	RERE	ENST00000514428	VARFALSE	na	0.08	26	2.677	9.780320273	87.18088987	26
1	8616533	8616630	RERE_interval_38	97	PS51038	Bromo_adjacent_homology_(BAH)_domain	domain_31	RERE	1	8616593	8616594	RERE	ENST00000514428	VARTRUE	0	0	0	-2.073	0	0	1
1	8616533	8616630	RERE_interval_38	97	PS51038	Bromo_adjacent_homology_(BAH)_domain	domain_31	RERE	1	8616594	8616608	RERE	ENST00000400908	VARFALSE	na	0	14	1.087	6.507560344	66.6359951	14
1	8616533	8616630	RERE_interval_38	97	PS51038	Bromo_adjacent_homology_(BAH)_domain	domain_31	RERE	1	8616608	8616609	RERE	ENST00000400908	VARTRUE	0	0	0	-2.073	0	0	1
1	8616533	8616630	RERE_interval_38	97	PS51038	Bromo_adjacent_homology_(BAH)_domain	domain_31	RERE	1	8616609	8616630	RERE	ENST00000400908	VARFALSE,VARFALSE	na	0.02	69	8.83	22.45196563	98.84983045	21
1	8616533	8616630	RERE_interval_5	97	SM00439	Bromo_adjacent_homology_(BAH)_domain	domain_11	RERE	1	8616533	8616539	RERE	ENST00000337907	VARFALSE,VARFALSE	na	0	16.84	1.489	7.333684423	72.85836612	6
1	8616533	8616630	RERE_interval_5	97	SM00439	Bromo_adjacent_homology_(BAH)_domain	domain_11	RERE	1	8616539	8616540	RERE	ENST00000337907	VARTRUE	0	0	0	-2.073	0	0	1
1	8616533	8616630	RERE_interval_5	97	SM00439	Bromo_adjacent_homology_(BAH)_domain	domain_11	RERE	1	8616540	8616541	RERE	ENST00000400908	VARTRUE	0	0	0	-2.073	0	0	1
1	8616533	8616630	RERE_interval_5	97	SM00439	Bromo_adjacent_homology_(BAH)_domain	domain_11	RERE	1	8616541	8616561	RERE	ENST00000337907	VARFALSE	na	0	20	1.935	8.252892905	80.50620661	20
1	8616533	8616630	RERE_interval_5	97	SM00439	Bromo_adjacent_homology_(BAH)_domain	domain_11	RERE	1	8616561	8616562	RERE	ENST00000337907	VARTRUE	0	0	0	-2.073	0	0	1
1	8616533	8616630	RERE_interval_5	97	SM00439	Bromo_adjacent_homology_(BAH)_domain	domain_11	RERE	1	8616562	8616566	RERE	ENST00000514428	VARFALSE	na	0	4	-0.325	3.598672742	18.05831801	4
1	8616533	8616630	RERE_interval_5	97	SM00439	Bromo_adjacent_homology_(BAH)_domain	domain_11	RERE	1	8616566	8616567	RERE	ENST00000514428	VARTRUE	0	0	0	-2.073	0	0	1
1	8616533	8616630	RERE_interval_5	97	SM00439	Bromo_adjacent_homology_(BAH)_domain	domain_11	RERE	1	8616567	8616593	RERE	ENST00000514428	VARFALSE	na	0.08	26	2.677	9.780320273	87.18088987	26
1	8616533	8616630	RERE_interval_5	97	SM00439	Bromo_adjacent_homology_(BAH)_domain	domain_11	RERE	1	8616593	8616594	RERE	ENST00000514428	VARTRUE	0	0	0	-2.073	0	0	1
1	8616533	8616630	RERE_interval_5	97	SM00439	Bromo_adjacent_homology_(BAH)_domain	domain_11	RERE	1	8616594	8616608	RERE	ENST00000400908	VARFALSE	na	0	14	1.087	6.507560344	66.6359951	14
1	8616533	8616630	RERE_interval_5	97	SM00439	Bromo_adjacent_homology_(BAH)_domain	domain_11	RERE	1	8616608	8616609	RERE	ENST00000400908	VARTRUE	0	0	0	-2.073	0	0	1
1	8616533	8616630	RERE_interval_5	97	SM00439	Bromo_adjacent_homology_(BAH)_domain	domain_11	RERE	1	8616609	8616630	RERE	ENST00000400908	VARFALSE,VARFALSE	na	0.02	69	8.83	22.45196563	98.84983045	21
1	8617476	8617582	RERE_interval_16	106	PF01426	Bromo_adjacent_homology_(BAH)_domain	domain_21	RERE	1	8617476	8617524	RERE	ENST00000400908	VARFALSE,VARFALSE	na	0.02	69	8.83	22.45196563	98.84983045	48
1	8617476	8617582	RERE_interval_16	106	PF01426	Bromo_adjacent_homology_(BAH)_domain	domain_21	RERE	1	8617524	8617525	RERE	ENST00000400908	VARTRUE	0	0	0	-2.073	0	0	1
1	8617476	8617582	RERE_interval_16	106	PF01426	Bromo_adjacent_homology_(BAH)_domain	domain_21	RERE	1	8617525	8617533	RERE	ENST00000400907	VARFALSE	na	0	8	0.24	4.762227783	41.91831007	8
1	8617476	8617582	RERE_interval_16	106	PF01426	Bromo_adjacent_homology_(BAH)_domain	domain_21	RERE	1	8617533	8617534	RERE	ENST00000400907	VARTRUE	0	0	0	-2.073	0	0	1
1	8617476	8617582	RERE_interval_16	106	PF01426	Bromo_adjacent_homology_(BAH)_domain	domain_21	RERE	1	8617534	8617554	RERE	ENST00000400908	VARFALSE	na	0.1	20	1.803	7.980511337	78.67385997	20
1	8617476	8617582	RERE_interval_16	106	PF01426	Bromo_adjacent_homology_(BAH)_domain	domain_21	RERE	1	8617554	8617555	RERE	ENST00000400908	VARTRUE	0	0	0	-2.073	0	0	1
1	8617476	8617582	RERE_interval_16	106	PF01426	Bromo_adjacent_homology_(BAH)_domain	domain_21	RERE	1	8617555	8617560	RERE	ENST00000400907	VARFALSE	na	0	5	-0.184	3.889561503	24.85954726	5
1	8617476	8617582	RERE_interval_16	106	PF01426	Bromo_adjacent_homology_(BAH)_domain	domain_21	RERE	1	8617560	8617561	RERE	ENST00000400907	VARTRUE	0	0	0	-2.073	0	0	1
1	8617476	8617582	RERE_interval_16	106	PF01426	Bromo_adjacent_homology_(BAH)_domain	domain_21	RERE	1	8617561	8617577	RERE	ENST00000514428	VARFALSE	na	0	16	1.37	7.089337864	72.04933162	16
1	8617476	8617582	RERE_interval_16	106	PF01426	Bromo_adjacent_homology_(BAH)_domain	domain_21	RERE	1	8617577	8617578	RERE	ENST00000514428	VARTRUE	0	0	0	-2.073	0	0	1
1	8617476	8617582	RERE_interval_16	106	PF01426	Bromo_adjacent_homology_(BAH)_domain	domain_21	RERE	1	8617578	8617582	RERE	ENST00000337907	VARFALSE	na	0	4	-0.325	3.598672742	18.05831801	4
1	8617476	8617582	RERE_interval_37	106	PS51038	Bromo_adjacent_homology_(BAH)_domain	domain_31	RERE	1	8617476	8617524	RERE	ENST00000400908	VARFALSE,VARFALSE	na	0.02	69	8.83	22.45196563	98.84983045	48
1	8617476	8617582	RERE_interval_37	106	PS51038	Bromo_adjacent_homology_(BAH)_domain	domain_31	RERE	1	8617524	8617525	RERE	ENST00000400908	VARTRUE	0	0	0	-2.073	0	0	1
1	8617476	8617582	RERE_interval_37	106	PS51038	Bromo_adjacent_homology_(BAH)_domain	domain_31	RERE	1	8617525	8617533	RERE	ENST00000400907	VARFALSE	na	0	8	0.24	4.762227783	41.91831007	8
1	8617476	8617582	RERE_interval_37	106	PS51038	Bromo_adjacent_homology_(BAH)_domain	domain_31	RERE	1	8617533	8617534	RERE	ENST00000400907	VARTRUE	0	0	0	-2.073	0	0	1
1	8617476	8617582	RERE_interval_37	106	PS51038	Bromo_adjacent_homology_(BAH)_domain	domain_31	RERE	1	8617534	8617554	RERE	ENST00000400908	VARFALSE	na	0.1	20	1.803	7.980511337	78.67385997	20
1	8617476	8617582	RERE_interval_37	106	PS51038	Bromo_adjacent_homology_(BAH)_domain	domain_31	RERE	1	8617554	8617555	RERE	ENST00000400908	VARTRUE	0	0	0	-2.073	0	0	1
1	8617476	8617582	RERE_interval_37	106	PS51038	Bromo_adjacent_homology_(BAH)_domain	domain_31	RERE	1	8617555	8617560	RERE	ENST00000400907	VARFALSE	na	0	5	-0.184	3.889561503	24.85954726	5
1	8617476	8617582	RERE_interval_37	106	PS51038	Bromo_adjacent_homology_(BAH)_domain	domain_31	RERE	1	8617560	8617561	RERE	ENST00000400907	VARTRUE	0	0	0	-2.073	0	0	1
1	8617476	8617582	RERE_interval_37	106	PS51038	Bromo_adjacent_homology_(BAH)_domain	domain_31	RERE	1	8617561	8617577	RERE	ENST00000514428	VARFALSE	na	0	16	1.37	7.089337864	72.04933162	16
1	8617476	8617582	RERE_interval_37	106	PS51038	Bromo_adjacent_homology_(BAH)_domain	domain_31	RERE	1	8617577	8617578	RERE	ENST00000514428	VARTRUE	0	0	0	-2.073	0	0	1
1	8617476	8617582	RERE_interval_37	106	PS51038	Bromo_adjacent_homology_(BAH)_domain	domain_31	RERE	1	8617578	8617582	RERE	ENST00000337907	VARFALSE	na	0	4	-0.325	3.598672742	18.05831801	4
1	8617476	8617582	RERE_interval_4	106	SM00439	Bromo_adjacent_homology_(BAH)_domain	domain_11	RERE	1	8617476	8617524	RERE	ENST00000400908	VARFALSE,VARFALSE	na	0.02	69	8.83	22.45196563	98.84983045	48
1	8617476	8617582	RERE_interval_4	106	SM00439	Bromo_adjacent_homology_(BAH)_domain	domain_11	RERE	1	8617524	8617525	RERE	ENST00000400908	VARTRUE	0	0	0	-2.073	0	0	1
1	8617476	8617582	RERE_interval_4	106	SM00439	Bromo_adjacent_homology_(BAH)_domain	domain_11	RERE	1	8617525	8617533	RERE	ENST00000400907	VARFALSE	na	0	8	0.24	4.762227783	41.91831007	8
1	8617476	8617582	RERE_interval_4	106	SM00439	Bromo_adjacent_homology_(BAH)_domain	domain_11	RERE	1	8617533	8617534	RERE	ENST00000400907	VARTRUE	0	0	0	-2.073	0	0	1
1	8617476	8617582	RERE_interval_4	106	SM00439	Bromo_adjacent_homology_(BAH)_domain	domain_11	RERE	1	8617534	8617554	RERE	ENST00000400908	VARFALSE	na	0.1	20	1.803	7.980511337	78.67385997	20
1	8617476	8617582	RERE_interval_4	106	SM00439	Bromo_adjacent_homology_(BAH)_domain	domain_11	RERE	1	8617554	8617555	RERE	ENST00000400908	VARTRUE	0	0	0	-2.073	0	0	1
1	8617476	8617582	RERE_interval_4	106	SM00439	Bromo_adjacent_homology_(BAH)_domain	domain_11	RERE	1	8617555	8617560	RERE	ENST00000400907	VARFALSE	na	0	5	-0.184	3.889561503	24.85954726	5
1	8617476	8617582	RERE_interval_4	106	SM00439	Bromo_adjacent_homology_(BAH)_domain	domain_11	RERE	1	8617560	8617561	RERE	ENST00000400907	VARTRUE	0	0	0	-2.073	0	0	1
1	8617476	8617582	RERE_interval_4	106	SM00439	Bromo_adjacent_homology_(BAH)_domain	domain_11	RERE	1	8617561	8617577	RERE	ENST00000514428	VARFALSE	na	0	16	1.37	7.089337864	72.04933162	16
1	8617476	8617582	RERE_interval_4	106	SM00439	Bromo_adjacent_homology_(BAH)_domain	domain_11	RERE	1	8617577	8617578	RERE	ENST00000514428	VARTRUE	0	0	0	-2.073	0	0	1
1	8617476	8617582	RERE_interval_4	106	SM00439	Bromo_adjacent_homology_(BAH)_domain	domain_11	RERE	1	8617578	8617582	RERE	ENST00000337907	VARFALSE	na	0	4	-0.325	3.598672742	18.05831801	4
1	14057563	14057612	PRDM2_interval_15	49	PS50280	SET_domain	domain_31	PRDM2	1	14057562	14057564	PRDM2	ENST00000235372	VARTRUE	0	0	0	-2.073	0	0	1
1	14057563	14057612	PRDM2_interval_15	49	PS50280	SET_domain	domain_31	PRDM2	1	14057564	14057577	PRDM2	ENST00000376048	VARFALSE	na	0.15	13	0.748	5.808098844	56.87810162	13
1	14057563	14057612	PRDM2_interval_15	49	PS50280	SET_domain	domain_31	PRDM2	1	14057577	14057578	PRDM2	ENST00000376048	VARTRUE	0	0	0	-2.073	0	0	1
1	14057563	14057612	PRDM2_interval_15	49	PS50280	SET_domain	domain_31	PRDM2	1	14057578	14057582	PRDM2	ENST00000484063	VARFALSE	na	0	4	-0.325	3.598672742	18.05831801	4
1	14057563	14057612	PRDM2_interval_15	49	PS50280	SET_domain	domain_31	PRDM2	1	14057582	14057584	PRDM2	ENST00000484063	VARTRUE	0	0	0	-2.073	0	0	2
1	14057563	14057612	PRDM2_interval_15	49	PS50280	SET_domain	domain_31	PRDM2	1	14057584	14057593	PRDM2	ENST00000376048	VARFALSE	na	0	9	0.381	5.053116543	46.57234233	9
1	14057563	14057612	PRDM2_interval_15	49	PS50280	SET_domain	domain_31	PRDM2	1	14057593	14057594	PRDM2	ENST00000376048	VARTRUE	0	0	0	-2.073	0	0	1
1	14057563	14057612	PRDM2_interval_15	49	PS50280	SET_domain	domain_31	PRDM2	1	14057594	14057597	PRDM2	ENST00000235372	VARFALSE	na	0	3	-0.466	3.307783982	12.54583647	3
1	14057563	14057612	PRDM2_interval_15	49	PS50280	SET_domain	domain_31	PRDM2	1	14057597	14057598	PRDM2	ENST00000235372	VARTRUE	0	0	0	-2.073	0	0	1
1	14057563	14057612	PRDM2_interval_15	49	PS50280	SET_domain	domain_31	PRDM2	1	14057598	14057603	PRDM2	ENST00000484063	VARFALSE	na	0	5	-0.184	3.889561503	25.30936812	5
1	14057563	14057612	PRDM2_interval_15	49	PS50280	SET_domain	domain_31	PRDM2	1	14057603	14057604	PRDM2	ENST00000484063	VARTRUE	0	0	0	-2.073	0	0	1
1	14057563	14057612	PRDM2_interval_15	49	PS50280	SET_domain	domain_31	PRDM2	1	14057604	14057605	PRDM2	ENST00000376048	VARFALSE	na	0	1	-0.749	2.726006462	2.647544844	1
1	14057563	14057612	PRDM2_interval_15	49	PS50280	SET_domain	domain_31	PRDM2	1	14057605	14057606	PRDM2	ENST00000376048	VARTRUE	0	0	0	-2.073	0	0	1
1	14057563	14057612	PRDM2_interval_15	49	PS50280	SET_domain	domain_31	PRDM2	1	14057606	14057612	PRDM2	ENST00000376048	VARFALSE,VARFALSE	na	0	16.55	1.448	7.249326683	72.40821361	6
1	14057566	14057612	PRDM2_interval_1	46	SM00317	SET_domain	domain_11	PRDM2	1	14057564	14057577	PRDM2	ENST00000376048	VARFALSE	na	0.15	13	0.748	5.808098844	56.87810162	11
1	14057566	14057612	PRDM2_interval_1	46	SM00317	SET_domain	domain_11	PRDM2	1	14057577	14057578	PRDM2	ENST00000376048	VARTRUE	0	0	0	-2.073	0	0	1
1	14057566	14057612	PRDM2_interval_1	46	SM00317	SET_domain	domain_11	PRDM2	1	14057578	14057582	PRDM2	ENST00000484063	VARFALSE	na	0	4	-0.325	3.598672742	18.05831801	4
1	14057566	14057612	PRDM2_interval_1	46	SM00317	SET_domain	domain_11	PRDM2	1	14057582	14057584	PRDM2	ENST00000484063	VARTRUE	0	0	0	-2.073	0	0	2
1	14057566	14057612	PRDM2_interval_1	46	SM00317	SET_domain	domain_11	PRDM2	1	14057584	14057593	PRDM2	ENST00000376048	VARFALSE	na	0	9	0.381	5.053116543	46.57234233	9
1	14057566	14057612	PRDM2_interval_1	46	SM00317	SET_domain	domain_11	PRDM2	1	14057593	14057594	PRDM2	ENST00000376048	VARTRUE	0	0	0	-2.073	0	0	1
1	14057566	14057612	PRDM2_interval_1	46	SM00317	SET_domain	domain_11	PRDM2	1	14057594	14057597	PRDM2	ENST00000235372	VARFALSE	na	0	3	-0.466	3.307783982	12.54583647	3
1	14057566	14057612	PRDM2_interval_1	46	SM00317	SET_domain	domain_11	PRDM2	1	14057597	14057598	PRDM2	ENST00000235372	VARTRUE	0	0	0	-2.073	0	0	1
1	14057566	14057612	PRDM2_interval_1	46	SM00317	SET_domain	domain_11	PRDM2	1	14057598	14057603	PRDM2	ENST00000484063	VARFALSE	na	0	5	-0.184	3.889561503	25.30936812	5
1	14057566	14057612	PRDM2_interval_1	46	SM00317	SET_domain	domain_11	PRDM2	1	14057603	14057604	PRDM2	ENST00000484063	VARTRUE	0	0	0	-2.073	0	0	1
1	14057566	14057612	PRDM2_interval_1	46	SM00317	SET_domain	domain_11	PRDM2	1	14057604	14057605	PRDM2	ENST00000376048	VARFALSE	na	0	1	-0.749	2.726006462	2.647544844	1
1	14057566	14057612	PRDM2_interval_1	46	SM00317	SET_domain	domain_11	PRDM2	1	14057605	14057606	PRDM2	ENST00000376048	VARTRUE	0	0	0	-2.073	0	0	1
1	14057566	14057612	PRDM2_interval_1	46	SM00317	SET_domain	domain_11	PRDM2	1	14057606	14057612	PRDM2	ENST00000376048	VARFALSE,VARFALSE	na	0	16.55	1.448	7.249326683	72.40821361	6
1	14059273	14059377	PRDM2_interval_16	104	PS50280	SET_domain	domain_31	PRDM2	1	14059273	14059284	PRDM2	ENST00000376048	VARFALSE,VARFALSE	na	0	16.55	1.448	7.249326683	72.40821361	11
1	14059273	14059377	PRDM2_interval_16	104	PS50280	SET_domain	domain_31	PRDM2	1	14059284	14059285	PRDM2	ENST00000376048	VARTRUE	0	0	0	-2.073	0	0	1
1	14059273	14059377	PRDM2_interval_16	104	PS50280	SET_domain	domain_31	PRDM2	1	14059285	14059287	PRDM2	ENST00000376048	VARFALSE	na	0	1.96	-0.613	3.005259672	3.931176356	2
1	14059273	14059377	PRDM2_interval_16	104	PS50280	SET_domain	domain_31	PRDM2	1	14059287	14059288	PRDM2	ENST00000376048	VARTRUE	0	0	0	-2.073	0	0	1
1	14059273	14059377	PRDM2_interval_16	104	PS50280	SET_domain	domain_31	PRDM2	1	14059288	14059290	PRDM2	ENST00000235372	VARFALSE	na	0	1.96	-0.613	3.005259672	3.931176356	2
1	14059273	14059377	PRDM2_interval_16	104	PS50280	SET_domain	domain_31	PRDM2	1	14059290	14059291	PRDM2	ENST00000235372	VARTRUE	0	0	0	-2.073	0	0	1
1	14059273	14059377	PRDM2_interval_16	104	PS50280	SET_domain	domain_31	PRDM2	1	14059291	14059308	PRDM2	ENST00000376048	VARFALSE	na	0	16.77	1.479	7.31332221	72.62830714	17
1	14059273	14059377	PRDM2_interval_16	104	PS50280	SET_domain	domain_31	PRDM2	1	14059308	14059309	PRDM2	ENST00000376048	VARTRUE	0	0	0	-2.073	0	0	1
1	14059273	14059377	PRDM2_interval_16	104	PS50280	SET_domain	domain_31	PRDM2	1	14059309	14059315	PRDM2	ENST00000376048	VARFALSE	na	0	5.94	-0.051	4.162996937	27.12715079	6
1	14059273	14059377	PRDM2_interval_16	104	PS50280	SET_domain	domain_31	PRDM2	1	14059315	14059316	PRDM2	ENST00000376048	VARTRUE	0	0	0	-2.073	0	0	1
1	14059273	14059377	PRDM2_interval_16	104	PS50280	SET_domain	domain_31	PRDM2	1	14059316	14059323	PRDM2	ENST00000376048	VARFALSE	na	0	6.93	0.089	4.45097681	32.16289582	7
1	14059273	14059377	PRDM2_interval_16	104	PS50280	SET_domain	domain_31	PRDM2	1	14059323	14059324	PRDM2	ENST00000376048	VARTRUE	0	0	0	-2.073	0	0	1
1	14059273	14059377	PRDM2_interval_16	104	PS50280	SET_domain	domain_31	PRDM2	1	14059324	14059330	PRDM2	ENST00000311066	VARFALSE	na	0	5.94	-0.051	4.162996937	27.12715079	6
1	14059273	14059377	PRDM2_interval_16	104	PS50280	SET_domain	domain_31	PRDM2	1	14059330	14059331	PRDM2	ENST00000311066	VARTRUE	0	0	0	-2.073	0	0	1
1	14059273	14059377	PRDM2_interval_16	104	PS50280	SET_domain	domain_31	PRDM2	1	14059331	14059333	PRDM2	ENST00000235372	VARFALSE	na	0	1.98	-0.61	3.011077447	4.446779785	2
1	14059273	14059377	PRDM2_interval_16	104	PS50280	SET_domain	domain_31	PRDM2	1	14059333	14059334	PRDM2	ENST00000235372	VARTRUE	0	0	0	-2.073	0	0	1
1	14059273	14059377	PRDM2_interval_16	104	PS50280	SET_domain	domain_31	PRDM2	1	14059334	14059335	PRDM2	ENST00000376048	VARTRUE	0	0	0	-2.073	0	0	1
1	14059273	14059377	PRDM2_interval_16	104	PS50280	SET_domain	domain_31	PRDM2	1	14059335	14059338	PRDM2	ENST00000484063	VARFALSE	na	0	2.97	-0.471	3.299057319	9.627925908	3
1	14059273	14059377	PRDM2_interval_16	104	PS50280	SET_domain	domain_31	PRDM2	1	14059338	14059339	PRDM2	ENST00000484063	VARTRUE	0	0	0	-2.073	0	0	1
1	14059273	14059377	PRDM2_interval_16	104	PS50280	SET_domain	domain_31	PRDM2	1	14059339	14059340	PRDM2	ENST00000235372	VARFALSE	na	0	0.99	-0.75	2.723097574	0.997844403	1
1	14059273	14059377	PRDM2_interval_16	104	PS50280	SET_domain	domain_31	PRDM2	1	14059340	14059341	PRDM2	ENST00000235372	VARTRUE	0	0	0	-2.073	0	0	1
1	14059273	14059377	PRDM2_interval_16	104	PS50280	SET_domain	domain_31	PRDM2	1	14059341	14059359	PRDM2	ENST00000376048	VARFALSE	na	0	17.72	1.613	7.589666532	75.26812713	18
1	14059273	14059377	PRDM2_interval_16	104	PS50280	SET_domain	domain_31	PRDM2	1	14059359	14059360	PRDM2	ENST00000376048	VARTRUE	0	0	0	-2.073	0	0	1
1	14059273	14059377	PRDM2_interval_16	104	PS50280	SET_domain	domain_31	PRDM2	1	14059360	14059362	PRDM2	ENST00000235372	VARFALSE	na	0	1.94	-0.616	2.999441896	3.763801901	2
1	14059273	14059377	PRDM2_interval_16	104	PS50280	SET_domain	domain_31	PRDM2	1	14059362	14059363	PRDM2	ENST00000235372	VARTRUE	0	0	0	-2.073	0	0	1
1	14059273	14059377	PRDM2_interval_16	104	PS50280	SET_domain	domain_31	PRDM2	1	14059363	14059368	PRDM2	ENST00000311066	VARFALSE	na	0	4.83	-0.208	3.840110413	19.29539415	5
1	14059273	14059377	PRDM2_interval_16	104	PS50280	SET_domain	domain_31	PRDM2	1	14059368	14059369	PRDM2	ENST00000311066	VARTRUE	0	0	0	-2.073	0	0	1
1	14059273	14059377	PRDM2_interval_16	104	PS50280	SET_domain	domain_31	PRDM2	1	14059369	14059373	PRDM2	ENST00000311066	VARFALSE	na	0	3.79	-0.355	3.537586103	13.39136381	4
1	14059273	14059377	PRDM2_interval_16	104	PS50280	SET_domain	domain_31	PRDM2	1	14059373	14059374	PRDM2	ENST00000311066	VARTRUE	0	0	0	-2.073	0	0	1
1	14059273	14059377	PRDM2_interval_16	104	PS50280	SET_domain	domain_31	PRDM2	1	14059374	14059377	PRDM2	ENST00000235372	VARFALSE,VARFALSE	na	0	32.62	3.718	11.92390906	92.5139567	3
1	14059273	14059377	PRDM2_interval_2	104	SM00317	SET_domain	domain_11	PRDM2	1	14059273	14059284	PRDM2	ENST00000376048	VARFALSE,VARFALSE	na	0	16.55	1.448	7.249326683	72.40821361	11
1	14059273	14059377	PRDM2_interval_2	104	SM00317	SET_domain	domain_11	PRDM2	1	14059284	14059285	PRDM2	ENST00000376048	VARTRUE	0	0	0	-2.073	0	0	1
1	14059273	14059377	PRDM2_interval_2	104	SM00317	SET_domain	domain_11	PRDM2	1	14059285	14059287	PRDM2	ENST00000376048	VARFALSE	na	0	1.96	-0.613	3.005259672	3.931176356	2
1	14059273	14059377	PRDM2_interval_2	104	SM00317	SET_domain	domain_11	PRDM2	1	14059287	14059288	PRDM2	ENST00000376048	VARTRUE	0	0	0	-2.073	0	0	1
1	14059273	14059377	PRDM2_interval_2	104	SM00317	SET_domain	domain_11	PRDM2	1	14059288	14059290	PRDM2	ENST00000235372	VARFALSE	na	0	1.96	-0.613	3.005259672	3.931176356	2
1	14059273	14059377	PRDM2_interval_2	104	SM00317	SET_domain	domain_11	PRDM2	1	14059290	14059291	PRDM2	ENST00000235372	VARTRUE	0	0	0	-2.073	0	0	1
1	14059273	14059377	PRDM2_interval_2	104	SM00317	SET_domain	domain_11	PRDM2	1	14059291	14059308	PRDM2	ENST00000376048	VARFALSE	na	0	16.77	1.479	7.31332221	72.62830714	17
1	14059273	14059377	PRDM2_interval_2	104	SM00317	SET_domain	domain_11	PRDM2	1	14059308	14059309	PRDM2	ENST00000376048	VARTRUE	0	0	0	-2.073	0	0	1
1	14059273	14059377	PRDM2_interval_2	104	SM00317	SET_domain	domain_11	PRDM2	1	14059309	14059315	PRDM2	ENST00000376048	VARFALSE	na	0	5.94	-0.051	4.162996937	27.12715079	6
1	14059273	14059377	PRDM2_interval_2	104	SM00317	SET_domain	domain_11	PRDM2	1	14059315	14059316	PRDM2	ENST00000376048	VARTRUE	0	0	0	-2.073	0	0	1
1	14059273	14059377	PRDM2_interval_2	104	SM00317	SET_domain	domain_11	PRDM2	1	14059316	14059323	PRDM2	ENST00000376048	VARFALSE	na	0	6.93	0.089	4.45097681	32.16289582	7
1	14059273	14059377	PRDM2_interval_2	104	SM00317	SET_domain	domain_11	PRDM2	1	14059323	14059324	PRDM2	ENST00000376048	VARTRUE	0	0	0	-2.073	0	0	1
1	14059273	14059377	PRDM2_interval_2	104	SM00317	SET_domain	domain_11	PRDM2	1	14059324	14059330	PRDM2	ENST00000311066	VARFALSE	na	0	5.94	-0.051	4.162996937	27.12715079	6
1	14059273	14059377	PRDM2_interval_2	104	SM00317	SET_domain	domain_11	PRDM2	1	14059330	14059331	PRDM2	ENST00000311066	VARTRUE	0	0	0	-2.073	0	0	1
1	14059273	14059377	PRDM2_interval_2	104	SM00317	SET_domain	domain_11	PRDM2	1	14059331	14059333	PRDM2	ENST00000235372	VARFALSE	na	0	1.98	-0.61	3.011077447	4.446779785	2
1	14059273	14059377	PRDM2_interval_2	104	SM00317	SET_domain	domain_11	PRDM2	1	14059333	14059334	PRDM2	ENST00000235372	VARTRUE	0	0	0	-2.073	0	0	1
1	14059273	14059377	PRDM2_interval_2	104	SM00317	SET_domain	domain_11	PRDM2	1	14059334	14059335	PRDM2	ENST00000376048	VARTRUE	0	0	0	-2.073	0	0	1
1	14059273	14059377	PRDM2_interval_2	104	SM00317	SET_domain	domain_11	PRDM2	1	14059335	14059338	PRDM2	ENST00000484063	VARFALSE	na	0	2.97	-0.471	3.299057319	9.627925908	3
1	14059273	14059377	PRDM2_interval_2	104	SM00317	SET_domain	domain_11	PRDM2	1	14059338	14059339	PRDM2	ENST00000484063	VARTRUE	0	0	0	-2.073	0	0	1
1	14059273	14059377	PRDM2_interval_2	104	SM00317	SET_domain	domain_11	PRDM2	1	14059339	14059340	PRDM2	ENST00000235372	VARFALSE	na	0	0.99	-0.75	2.723097574	0.997844403	1
1	14059273	14059377	PRDM2_interval_2	104	SM00317	SET_domain	domain_11	PRDM2	1	14059340	14059341	PRDM2	ENST00000235372	VARTRUE	0	0	0	-2.073	0	0	1
1	14059273	14059377	PRDM2_interval_2	104	SM00317	SET_domain	domain_11	PRDM2	1	14059341	14059359	PRDM2	ENST00000376048	VARFALSE	na	0	17.72	1.613	7.589666532	75.26812713	18
1	14059273	14059377	PRDM2_interval_2	104	SM00317	SET_domain	domain_11	PRDM2	1	14059359	14059360	PRDM2	ENST00000376048	VARTRUE	0	0	0	-2.073	0	0	1
1	14059273	14059377	PRDM2_interval_2	104	SM00317	SET_domain	domain_11	PRDM2	1	14059360	14059362	PRDM2	ENST00000235372	VARFALSE	na	0	1.94	-0.616	2.999441896	3.763801901	2
1	14059273	14059377	PRDM2_interval_2	104	SM00317	SET_domain	domain_11	PRDM2	1	14059362	14059363	PRDM2	ENST00000235372	VARTRUE	0	0	0	-2.073	0	0	1
1	14059273	14059377	PRDM2_interval_2	104	SM00317	SET_domain	domain_11	PRDM2	1	14059363	14059368	PRDM2	ENST00000311066	VARFALSE	na	0	4.83	-0.208	3.840110413	19.29539415	5
1	14059273	14059377	PRDM2_interval_2	104	SM00317	SET_domain	domain_11	PRDM2	1	14059368	14059369	PRDM2	ENST00000311066	VARTRUE	0	0	0	-2.073	0	0	1
1	14059273	14059377	PRDM2_interval_2	104	SM00317	SET_domain	domain_11	PRDM2	1	14059369	14059373	PRDM2	ENST00000311066	VARFALSE	na	0	3.79	-0.355	3.537586103	13.39136381	4
1	14059273	14059377	PRDM2_interval_2	104	SM00317	SET_domain	domain_11	PRDM2	1	14059373	14059374	PRDM2	ENST00000311066	VARTRUE	0	0	0	-2.073	0	0	1
1	14059273	14059377	PRDM2_interval_2	104	SM00317	SET_domain	domain_11	PRDM2	1	14059374	14059377	PRDM2	ENST00000235372	VARFALSE,VARFALSE	na	0	32.62	3.718	11.92390906	92.5139567	3
1	14068499	14068652	PRDM2_interval_17	153	PS50280	SET_domain	domain_31	PRDM2	1	14068499	14068529	PRDM2	ENST00000235372	VARFALSE,VARFALSE	na	0	32.62	3.718	11.92390906	92.5139567	30
1	14068499	14068652	PRDM2_interval_17	153	PS50280	SET_domain	domain_31	PRDM2	1	14068529	14068530	PRDM2	ENST00000235372	VARTRUE	0	0	0	-2.073	0	0	1
1	14068499	14068652	PRDM2_interval_17	153	PS50280	SET_domain	domain_31	PRDM2	1	14068530	14068538	PRDM2	ENST00000484063	VARFALSE	na	0	8	0.24	4.762227783	42.22659227	8
1	14068499	14068652	PRDM2_interval_17	153	PS50280	SET_domain	domain_31	PRDM2	1	14068538	14068539	PRDM2	ENST00000484063	VARTRUE	0	0	0	-2.073	0	0	1
1	14068499	14068652	PRDM2_interval_17	153	PS50280	SET_domain	domain_31	PRDM2	1	14068539	14068540	PRDM2	ENST00000311066	VARTRUE	0	0	0	-2.073	0	0	1
1	14068499	14068652	PRDM2_interval_17	153	PS50280	SET_domain	domain_31	PRDM2	1	14068540	14068544	PRDM2	ENST00000311066	VARFALSE	na	0	4	-0.325	3.598672742	18.05831801	4
1	14068499	14068652	PRDM2_interval_17	153	PS50280	SET_domain	domain_31	PRDM2	1	14068544	14068545	PRDM2	ENST00000311066	VARTRUE	0	0	0	-2.073	0	0	1
1	14068499	14068652	PRDM2_interval_17	153	PS50280	SET_domain	domain_31	PRDM2	1	14068545	14068557	PRDM2	ENST00000484063	VARFALSE	na	0	12	0.805	5.925782824	59.56759928	12
1	14068499	14068652	PRDM2_interval_17	153	PS50280	SET_domain	domain_31	PRDM2	1	14068557	14068558	PRDM2	ENST00000484063	VARTRUE	0	0	0	-2.073	0	0	1
1	14068499	14068652	PRDM2_interval_17	153	PS50280	SET_domain	domain_31	PRDM2	1	14068558	14068560	PRDM2	ENST00000311066	VARFALSE	na	0	2	-0.608	3.016895222	7.947746685	2
1	14068499	14068652	PRDM2_interval_17	153	PS50280	SET_domain	domain_31	PRDM2	1	14068560	14068561	PRDM2	ENST00000311066	VARTRUE	0	0	0	-2.073	0	0	1
1	14068499	14068652	PRDM2_interval_17	153	PS50280	SET_domain	domain_31	PRDM2	1	14068561	14068565	PRDM2	ENST00000484063	VARFALSE	na	0	4	-0.325	3.598672742	18.05831801	4
1	14068499	14068652	PRDM2_interval_17	153	PS50280	SET_domain	domain_31	PRDM2	1	14068565	14068566	PRDM2	ENST00000484063	VARTRUE	0	0	0	-2.073	0	0	1
1	14068499	14068652	PRDM2_interval_17	153	PS50280	SET_domain	domain_31	PRDM2	1	14068566	14068575	PRDM2	ENST00000235372	VARFALSE	na	0	9	0.381	5.053116543	46.57234233	9
1	14068499	14068652	PRDM2_interval_17	153	PS50280	SET_domain	domain_31	PRDM2	1	14068575	14068576	PRDM2	ENST00000235372	VARTRUE	0	0	0	-2.073	0	0	1
1	14068499	14068652	PRDM2_interval_17	153	PS50280	SET_domain	domain_31	PRDM2	1	14068576	14068587	PRDM2	ENST00000484063	VARFALSE	na	0	11	0.664	5.634894064	56.21706474	11
1	14068499	14068652	PRDM2_interval_17	153	PS50280	SET_domain	domain_31	PRDM2	1	14068587	14068591	PRDM2	ENST00000484063	VARTRUE	0	0	0	-2.073	0	0	4
1	14068499	14068652	PRDM2_interval_17	153	PS50280	SET_domain	domain_31	PRDM2	1	14068591	14068631	PRDM2	ENST00000311066	VARFALSE	na	0	40	4.76	14.07066811	95.34588685	40
1	14068499	14068652	PRDM2_interval_17	153	PS50280	SET_domain	domain_31	PRDM2	1	14068631	14068632	PRDM2	ENST00000311066	VARTRUE	0	0	0	-2.073	0	0	1
1	14068499	14068652	PRDM2_interval_17	153	PS50280	SET_domain	domain_31	PRDM2	1	14068632	14068652	PRDM2	ENST00000484063	VARFALSE,VARFALSE	na	0.22	35.62	3.85	12.19734416	92.95667556	20
1	14068499	14068652	PRDM2_interval_3	153	SM00317	SET_domain	domain_11	PRDM2	1	14068499	14068529	PRDM2	ENST00000235372	VARFALSE,VARFALSE	na	0	32.62	3.718	11.92390906	92.5139567	30
1	14068499	14068652	PRDM2_interval_3	153	SM00317	SET_domain	domain_11	PRDM2	1	14068529	14068530	PRDM2	ENST00000235372	VARTRUE	0	0	0	-2.073	0	0	1
1	14068499	14068652	PRDM2_interval_3	153	SM00317	SET_domain	domain_11	PRDM2	1	14068530	14068538	PRDM2	ENST00000484063	VARFALSE	na	0	8	0.24	4.762227783	42.22659227	8
1	14068499	14068652	PRDM2_interval_3	153	SM00317	SET_domain	domain_11	PRDM2	1	14068538	14068539	PRDM2	ENST00000484063	VARTRUE	0	0	0	-2.073	0	0	1
1	14068499	14068652	PRDM2_interval_3	153	SM00317	SET_domain	domain_11	PRDM2	1	14068539	14068540	PRDM2	ENST00000311066	VARTRUE	0	0	0	-2.073	0	0	1
1	14068499	14068652	PRDM2_interval_3	153	SM00317	SET_domain	domain_11	PRDM2	1	14068540	14068544	PRDM2	ENST00000311066	VARFALSE	na	0	4	-0.325	3.598672742	18.05831801	4
1	14068499	14068652	PRDM2_interval_3	153	SM00317	SET_domain	domain_11	PRDM2	1	14068544	14068545	PRDM2	ENST00000311066	VARTRUE	0	0	0	-2.073	0	0	1
1	14068499	14068652	PRDM2_interval_3	153	SM00317	SET_domain	domain_11	PRDM2	1	14068545	14068557	PRDM2	ENST00000484063	VARFALSE	na	0	12	0.805	5.925782824	59.56759928	12
1	14068499	14068652	PRDM2_interval_3	153	SM00317	SET_domain	domain_11	PRDM2	1	14068557	14068558	PRDM2	ENST00000484063	VARTRUE	0	0	0	-2.073	0	0	1
1	14068499	14068652	PRDM2_interval_3	153	SM00317	SET_domain	domain_11	PRDM2	1	14068558	14068560	PRDM2	ENST00000311066	VARFALSE	na	0	2	-0.608	3.016895222	7.947746685	2
1	14068499	14068652	PRDM2_interval_3	153	SM00317	SET_domain	domain_11	PRDM2	1	14068560	14068561	PRDM2	ENST00000311066	VARTRUE	0	0	0	-2.073	0	0	1
1	14068499	14068652	PRDM2_interval_3	153	SM00317	SET_domain	domain_11	PRDM2	1	14068561	14068565	PRDM2	ENST00000484063	VARFALSE	na	0	4	-0.325	3.598672742	18.05831801	4
1	14068499	14068652	PRDM2_interval_3	153	SM00317	SET_domain	domain_11	PRDM2	1	14068565	14068566	PRDM2	ENST00000484063	VARTRUE	0	0	0	-2.073	0	0	1
1	14068499	14068652	PRDM2_interval_3	153	SM00317	SET_domain	domain_11	PRDM2	1	14068566	14068575	PRDM2	ENST00000235372	VARFALSE	na	0	9	0.381	5.053116543	46.57234233	9
1	14068499	14068652	PRDM2_interval_3	153	SM00317	SET_domain	domain_11	PRDM2	1	14068575	14068576	PRDM2	ENST00000235372	VARTRUE	0	0	0	-2.073	0	0	1
1	14068499	14068652	PRDM2_interval_3	153	SM00317	SET_domain	domain_11	PRDM2	1	14068576	14068587	PRDM2	ENST00000484063	VARFALSE	na	0	11	0.664	5.634894064	56.21706474	11
1	14068499	14068652	PRDM2_interval_3	153	SM00317	SET_domain	domain_11	PRDM2	1	14068587	14068591	PRDM2	ENST00000484063	VARTRUE	0	0	0	-2.073	0	0	4
1	14068499	14068652	PRDM2_interval_3	153	SM00317	SET_domain	domain_11	PRDM2	1	14068591	14068631	PRDM2	ENST00000311066	VARFALSE	na	0	40	4.76	14.07066811	95.34588685	40
1	14068499	14068652	PRDM2_interval_3	153	SM00317	SET_domain	domain_11	PRDM2	1	14068631	14068632	PRDM2	ENST00000311066	VARTRUE	0	0	0	-2.073	0	0	1
1	14068499	14068652	PRDM2_interval_3	153	SM00317	SET_domain	domain_11	PRDM2	1	14068632	14068652	PRDM2	ENST00000484063	VARFALSE,VARFALSE	na	0.22	35.62	3.85	12.19734416	92.95667556	20
1	14068544	14068652	PRDM2_interval_13	108	PF00856	SET_domain	domain_21	PRDM2	1	14068544	14068545	PRDM2	ENST00000311066	VARTRUE	0	0	0	-2.073	0	0	1
1	14068544	14068652	PRDM2_interval_13	108	PF00856	SET_domain	domain_21	PRDM2	1	14068545	14068557	PRDM2	ENST00000484063	VARFALSE	na	0	12	0.805	5.925782824	59.56759928	12
1	14068544	14068652	PRDM2_interval_13	108	PF00856	SET_domain	domain_21	PRDM2	1	14068557	14068558	PRDM2	ENST00000484063	VARTRUE	0	0	0	-2.073	0	0	1
1	14068544	14068652	PRDM2_interval_13	108	PF00856	SET_domain	domain_21	PRDM2	1	14068558	14068560	PRDM2	ENST00000311066	VARFALSE	na	0	2	-0.608	3.016895222	7.947746685	2
1	14068544	14068652	PRDM2_interval_13	108	PF00856	SET_domain	domain_21	PRDM2	1	14068560	14068561	PRDM2	ENST00000311066	VARTRUE	0	0	0	-2.073	0	0	1
1	14068544	14068652	PRDM2_interval_13	108	PF00856	SET_domain	domain_21	PRDM2	1	14068561	14068565	PRDM2	ENST00000484063	VARFALSE	na	0	4	-0.325	3.598672742	18.05831801	4
1	14068544	14068652	PRDM2_interval_13	108	PF00856	SET_domain	domain_21	PRDM2	1	14068565	14068566	PRDM2	ENST00000484063	VARTRUE	0	0	0	-2.073	0	0	1
1	14068544	14068652	PRDM2_interval_13	108	PF00856	SET_domain	domain_21	PRDM2	1	14068566	14068575	PRDM2	ENST00000235372	VARFALSE	na	0	9	0.381	5.053116543	46.57234233	9
1	14068544	14068652	PRDM2_interval_13	108	PF00856	SET_domain	domain_21	PRDM2	1	14068575	14068576	PRDM2	ENST00000235372	VARTRUE	0	0	0	-2.073	0	0	1
1	14068544	14068652	PRDM2_interval_13	108	PF00856	SET_domain	domain_21	PRDM2	1	14068576	14068587	PRDM2	ENST00000484063	VARFALSE	na	0	11	0.664	5.634894064	56.21706474	11
1	14068544	14068652	PRDM2_interval_13	108	PF00856	SET_domain	domain_21	PRDM2	1	14068587	14068591	PRDM2	ENST00000484063	VARTRUE	0	0	0	-2.073	0	0	4
1	14068544	14068652	PRDM2_interval_13	108	PF00856	SET_domain	domain_21	PRDM2	1	14068591	14068631	PRDM2	ENST00000311066	VARFALSE	na	0	40	4.76	14.07066811	95.34588685	40
1	14068544	14068652	PRDM2_interval_13	108	PF00856	SET_domain	domain_21	PRDM2	1	14068631	14068632	PRDM2	ENST00000311066	VARTRUE	0	0	0	-2.073	0	0	1
1	14068544	14068652	PRDM2_interval_13	108	PF00856	SET_domain	domain_21	PRDM2	1	14068632	14068652	PRDM2	ENST00000484063	VARFALSE,VARFALSE	na	0.22	35.62	3.85	12.19734416	92.95667556	20
1	14075855	14075894	PRDM2_interval_14	39	PF00856	SET_domain	domain_21	PRDM2	1	14075855	14075873	PRDM2	ENST00000484063	VARFALSE,VARFALSE	na	0.22	35.62	3.85	12.19734416	92.95667556	18
1	14075855	14075894	PRDM2_interval_14	39	PF00856	SET_domain	domain_21	PRDM2	1	14075873	14075874	PRDM2	ENST00000484063	VARTRUE	0	0	0	-2.073	0	0	1
1	14075855	14075894	PRDM2_interval_14	39	PF00856	SET_domain	domain_21	PRDM2	1	14075874	14075886	PRDM2	ENST00000376048	VARFALSE	na	0	10.69	0.62	5.544718548	52.01453987	12
1	14075855	14075894	PRDM2_interval_14	39	PF00856	SET_domain	domain_21	PRDM2	1	14075886	14075887	PRDM2	ENST00000376048	VARTRUE	0	0	0	-2.073	0	0	1
1	14075855	14075894	PRDM2_interval_14	39	PF00856	SET_domain	domain_21	PRDM2	1	14075887	14075891	PRDM2	ENST00000311066	VARFALSE	na	0	3.64	-0.376	3.493952789	13.13392003	4
1	14075855	14075894	PRDM2_interval_14	39	PF00856	SET_domain	domain_21	PRDM2	1	14075891	14075892	PRDM2	ENST00000311066	VARTRUE	0	0	0	-2.073	0	0	1
[truncated: 78,081 more rows]
