# Supplementary material for: Coexpression patterns define epigenetic regulators associated with neurological dysfunction
Source: Genome Res. 2019 Apr;29(4):532–42. doi: 10.1101/gr.239442.118 (PMC6442390; doi:10.1101/gr.239442.118)
Supplement: Supplemental Material [file supp_gr.239442.118_Supplemental_Table_S13.csv]

#80 genes encoding for protein components of the ribosome.
Gene_name
RPSA
RPS2
RPS3
RPS3A
RPS4X
RPS4Y
RPS5
RPS6
RPS7
RPS8
RPS9
RPS10
RPS11
RPS12
RPS13
RPS14
RPS15
RPS15A
RPS16
RPS17
RPS18
RPS19
RPS20
RPS21
RPS23
RPS24
RPS25
RPS26
RPS27
RPS27A
RPS28
RPS29
RPS30
RPL3
RPL4
RPL5
RPL6
RPL7
RPL7A
RPL8
RPL9
RPL10
RPL10A
RPL11
RPL12
RPL13
RPL13A
RPL14
RPL15
RPL17
RPL18
RPL18A
RPL19
RPL21
RPL22
RPL23
RPL23A
RPL24
RPL26
RPL27
RPL27A
RPL28
RPL29
RPL30
RPL31
RPL32
RPL34
RPL35
RPL35A
RPL36
RPL36A
RPL37
RPL37A
RPL38
RPL39
RPL40
RPL41
RPLP0
RPLP1
RPLP2
