# Supplementary material for: Coexpression patterns define epigenetic regulators associated with neurological dysfunction
Source: Genome Res. 2019 Apr;29(4):532–42. doi: 10.1101/gr.239442.118 (PMC6442390; doi:10.1101/gr.239442.118)
Supplement: Supplemental Material [file supp_gr.239442.118_Supplemental_Table_S14.tsv]

#Metadata relevant to the TF ChIP-seq experiments used in the trans-acting factor binding analysis.
File accession	File format	Output type	Experiment accession	Assay	Biosample term id	Biosample term name	Biosample type	Biosample life stage	Biosample sex	Biosample Age	Biosample organism	Biosample treatments	Biosample subcellular fraction term name	Biosample phase	Biosample synchronization stage	Experiment target	Antibody accession	Library made from	Library depleted in	Library extraction method	Library lysis method	Library crosslinking method	Library strand specific	Experiment date released	Project	RBNS protein concentration	Library fragmentation method	Library size range	Biological replicate(s)	Technical replicate	Read length	Mapped read length	Run type	Paired end	Paired with	Derived from	Size	Lab	md5sum	dbxrefs	File download URL	Assembly	Platform	Controlled by	File Status	Audit WARNING	Audit INTERNAL_ACTION	Audit NOT_COMPLIANT	Audit ERROR
ENCFF739RJB	bed narrowPeak	peaks	ENCSR950ACO	ChIP-seq	EFO:0001182	HEK293	immortalized cell line	embryonic	female	unknown	Homo sapiens					eGFP-ZNF785-human	ENCAB976SGG	DNA				formaldehyde	False	2016-12-19	ENCODE				1, 2							ENCFF840CEN, ENCFF844SVF	7235193	ENCODE Processing Pipeline	b02483a58a466ef2d58566d2a08e30ab		https://www.encodeproject.org/files/ENCFF739RJB/@@download/ENCFF739RJB.bed.gz	hg19			released
ENCFF357ABR	bed narrowPeak	peaks	ENCSR950ACO	ChIP-seq	EFO:0001182	HEK293	immortalized cell line	embryonic	female	unknown	Homo sapiens					eGFP-ZNF785-human	ENCAB976SGG	DNA				formaldehyde	False	2016-12-19	ENCODE				1							ENCFF840CEN	6691736	ENCODE Processing Pipeline	190ee58fa1fe421fbddf62fd220c2980		https://www.encodeproject.org/files/ENCFF357ABR/@@download/ENCFF357ABR.bed.gz	hg19			released
ENCFF782NYK	bed narrowPeak	peaks	ENCSR950ACO	ChIP-seq	EFO:0001182	HEK293	immortalized cell line	embryonic	female	unknown	Homo sapiens					eGFP-ZNF785-human	ENCAB976SGG	DNA				formaldehyde	False	2016-12-19	ENCODE				2							ENCFF844SVF	6894881	ENCODE Processing Pipeline	66db291835332e88980b79fb235891f9		https://www.encodeproject.org/files/ENCFF782NYK/@@download/ENCFF782NYK.bed.gz	hg19			released
ENCFF622OQC	bed narrowPeak	optimal idr thresholded peaks	ENCSR950ACO	ChIP-seq	EFO:0001182	HEK293	immortalized cell line	embryonic	female	unknown	Homo sapiens					eGFP-ZNF785-human	ENCAB976SGG	DNA				formaldehyde	False	2016-12-19	ENCODE				1, 2							ENCFF001TDO, ENCFF357ABR, ENCFF739RJB, ENCFF782NYK	131637	ENCODE Processing Pipeline	fc0db4a200773a7c3f6283611907280b		https://www.encodeproject.org/files/ENCFF622OQC/@@download/ENCFF622OQC.bed.gz	hg19			released
ENCFF134FPM	bed narrowPeak	conservative idr thresholded peaks	ENCSR950ACO	ChIP-seq	EFO:0001182	HEK293	immortalized cell line	embryonic	female	unknown	Homo sapiens					eGFP-ZNF785-human	ENCAB976SGG	DNA				formaldehyde	False	2016-12-19	ENCODE				1, 2							ENCFF001TDO, ENCFF357ABR, ENCFF739RJB, ENCFF782NYK	97101	ENCODE Processing Pipeline	7dc69c46fdb0078596f0287444424f76		https://www.encodeproject.org/files/ENCFF134FPM/@@download/ENCFF134FPM.bed.gz	hg19			released
ENCFF341UHD	bed narrowPeak	peaks	ENCSR950ACO	ChIP-seq	EFO:0001182	HEK293	immortalized cell line	embryonic	female	unknown	Homo sapiens					eGFP-ZNF785-human	ENCAB976SGG	DNA				formaldehyde	False	2016-12-19	ENCODE				1							ENCFF178POG	6694621	ENCODE Processing Pipeline	9965dd75a925f4ad3316bdd49598ad07		https://www.encodeproject.org/files/ENCFF341UHD/@@download/ENCFF341UHD.bed.gz	GRCh38			released
ENCFF296BNP	bed narrowPeak	peaks	ENCSR950ACO	ChIP-seq	EFO:0001182	HEK293	immortalized cell line	embryonic	female	unknown	Homo sapiens					eGFP-ZNF785-human	ENCAB976SGG	DNA				formaldehyde	False	2016-12-19	ENCODE				2							ENCFF911MDN	6896781	ENCODE Processing Pipeline	a37c846bf5c9824be2a6e84620da1766		https://www.encodeproject.org/files/ENCFF296BNP/@@download/ENCFF296BNP.bed.gz	GRCh38			released
ENCFF143MMO	bed narrowPeak	peaks	ENCSR950ACO	ChIP-seq	EFO:0001182	HEK293	immortalized cell line	embryonic	female	unknown	Homo sapiens					eGFP-ZNF785-human	ENCAB976SGG	DNA				formaldehyde	False	2016-12-19	ENCODE				1, 2							ENCFF178POG, ENCFF911MDN	7239813	ENCODE Processing Pipeline	e2e519949a75c935f5a8aa5b91acaa86		https://www.encodeproject.org/files/ENCFF143MMO/@@download/ENCFF143MMO.bed.gz	GRCh38			released
ENCFF829IJE	bed narrowPeak	conservative idr thresholded peaks	ENCSR950ACO	ChIP-seq	EFO:0001182	HEK293	immortalized cell line	embryonic	female	unknown	Homo sapiens					eGFP-ZNF785-human	ENCAB976SGG	DNA				formaldehyde	False	2016-12-19	ENCODE				1, 2							ENCFF143MMO, ENCFF296BNP, ENCFF341UHD, ENCFF419RSJ	96546	ENCODE Processing Pipeline	f3bc066de3cadefeb609a26dcaeeadc1		https://www.encodeproject.org/files/ENCFF829IJE/@@download/ENCFF829IJE.bed.gz	GRCh38			released
ENCFF261IAG	bed narrowPeak	optimal idr thresholded peaks	ENCSR950ACO	ChIP-seq	EFO:0001182	HEK293	immortalized cell line	embryonic	female	unknown	Homo sapiens					eGFP-ZNF785-human	ENCAB976SGG	DNA				formaldehyde	False	2016-12-19	ENCODE				1, 2							ENCFF143MMO, ENCFF296BNP, ENCFF341UHD, ENCFF419RSJ	136539	ENCODE Processing Pipeline	dfde937519898d97eabb2ec9a57b1f6e		https://www.encodeproject.org/files/ENCFF261IAG/@@download/ENCFF261IAG.bed.gz	GRCh38			released
ENCFF882SPG	bed narrowPeak	peaks	ENCSR000FCC	ChIP-seq	EFO:0002067	K562	immortalized cell line	adult	female	53 year	Homo sapiens					NFE2-human	ENCAB000AUE	DNA		see document	see document		False	2014-07-07	ENCODE				1							ENCFF121DUE, ENCFF187ZET	5572049	ENCODE Processing Pipeline	8ed5f312510237898a4738a68929e967		https://www.encodeproject.org/files/ENCFF882SPG/@@download/ENCFF882SPG.bed.gz	GRCh38			released	antibody characterized with exemption, low read depth
ENCFF710ZCP	bed narrowPeak	peaks	ENCSR000FCC	ChIP-seq	EFO:0002067	K562	immortalized cell line	adult	female	53 year	Homo sapiens					NFE2-human	ENCAB000AUE	DNA		see document	see document		False	2014-07-07	ENCODE				2							ENCFF198RTF, ENCFF332SVJ	5432172	ENCODE Processing Pipeline	9e5955d134101cef2ce371de4277f59c		https://www.encodeproject.org/files/ENCFF710ZCP/@@download/ENCFF710ZCP.bed.gz	GRCh38			released	antibody characterized with exemption, low read depth
ENCFF789EHD	bed narrowPeak	peaks	ENCSR000FCC	ChIP-seq	EFO:0002067	K562	immortalized cell line	adult	female	53 year	Homo sapiens					NFE2-human	ENCAB000AUE	DNA		see document	see document		False	2014-07-07	ENCODE				1, 2							ENCFF121DUE, ENCFF187ZET, ENCFF198RTF, ENCFF332SVJ	6486284	ENCODE Processing Pipeline	df9a0a4c79bf348e5f98e0e651103fa7		https://www.encodeproject.org/files/ENCFF789EHD/@@download/ENCFF789EHD.bed.gz	GRCh38			released	antibody characterized with exemption, low read depth
ENCFF145JGI	bed narrowPeak	conservative idr thresholded peaks	ENCSR000FCC	ChIP-seq	EFO:0002067	K562	immortalized cell line	adult	female	53 year	Homo sapiens					NFE2-human	ENCAB000AUE	DNA		see document	see document		False	2014-07-07	ENCODE				1, 2							ENCFF419RSJ, ENCFF710ZCP, ENCFF789EHD, ENCFF882SPG	443904	ENCODE Processing Pipeline	410cab9475562ecb0983a3868f1dbe82		https://www.encodeproject.org/files/ENCFF145JGI/@@download/ENCFF145JGI.bed.gz	GRCh38			released	antibody characterized with exemption, low read depth
ENCFF312XHI	bed narrowPeak	optimal idr thresholded peaks	ENCSR000FCC	ChIP-seq	EFO:0002067	K562	immortalized cell line	adult	female	53 year	Homo sapiens					NFE2-human	ENCAB000AUE	DNA		see document	see document		False	2014-07-07	ENCODE				1, 2							ENCFF419RSJ, ENCFF710ZCP, ENCFF789EHD, ENCFF882SPG	496400	ENCODE Processing Pipeline	e9f3b1cbd2dddf9944661d8825db571a		https://www.encodeproject.org/files/ENCFF312XHI/@@download/ENCFF312XHI.bed.gz	GRCh38			released	antibody characterized with exemption, low read depth
ENCFF813HVG	bed narrowPeak	peaks	ENCSR000FCC	ChIP-seq	EFO:0002067	K562	immortalized cell line	adult	female	53 year	Homo sapiens					NFE2-human	ENCAB000AUE	DNA		see document	see document		False	2014-07-07	ENCODE				1, 2							ENCFF061QOJ, ENCFF103CZU, ENCFF578ISP, ENCFF727QOD	6490731	ENCODE Processing Pipeline	45b800c16bc87fd82dee37aacac4f078		https://www.encodeproject.org/files/ENCFF813HVG/@@download/ENCFF813HVG.bed.gz	hg19			released	antibody characterized with exemption, low read depth
ENCFF496KKT	bed narrowPeak	conservative idr thresholded peaks	ENCSR000FCC	ChIP-seq	EFO:0002067	K562	immortalized cell line	adult	female	53 year	Homo sapiens					NFE2-human	ENCAB000AUE	DNA		see document	see document		False	2014-07-07	ENCODE				1, 2							ENCFF001TDO, ENCFF552ZAY, ENCFF803FZY, ENCFF813HVG	442923	ENCODE Processing Pipeline	0dec633c4a828f77ca7f75e4fbef4747		https://www.encodeproject.org/files/ENCFF496KKT/@@download/ENCFF496KKT.bed.gz	hg19			released	antibody characterized with exemption, low read depth
ENCFF803FZY	bed narrowPeak	peaks	ENCSR000FCC	ChIP-seq	EFO:0002067	K562	immortalized cell line	adult	female	53 year	Homo sapiens					NFE2-human	ENCAB000AUE	DNA		see document	see document		False	2014-07-07	ENCODE				1							ENCFF103CZU, ENCFF578ISP	5583357	ENCODE Processing Pipeline	b465b7c2b84f5f8fb8b676d502b35b66		https://www.encodeproject.org/files/ENCFF803FZY/@@download/ENCFF803FZY.bed.gz	hg19			released	antibody characterized with exemption, low read depth
ENCFF552ZAY	bed narrowPeak	peaks	ENCSR000FCC	ChIP-seq	EFO:0002067	K562	immortalized cell line	adult	female	53 year	Homo sapiens					NFE2-human	ENCAB000AUE	DNA		see document	see document		False	2014-07-07	ENCODE				2							ENCFF061QOJ, ENCFF727QOD	5439753	ENCODE Processing Pipeline	cd17067a85d52f2050be5d06ce0f6a33		https://www.encodeproject.org/files/ENCFF552ZAY/@@download/ENCFF552ZAY.bed.gz	hg19			released	antibody characterized with exemption, low read depth
ENCFF495MHZ	bed narrowPeak	optimal idr thresholded peaks	ENCSR000FCC	ChIP-seq	EFO:0002067	K562	immortalized cell line	adult	female	53 year	Homo sapiens					NFE2-human	ENCAB000AUE	DNA		see document	see document		False	2014-07-07	ENCODE				1, 2							ENCFF001TDO, ENCFF552ZAY, ENCFF803FZY, ENCFF813HVG	486318	ENCODE Processing Pipeline	7a79922b588af54d6245ba1711aac16f		https://www.encodeproject.org/files/ENCFF495MHZ/@@download/ENCFF495MHZ.bed.gz	hg19			released	antibody characterized with exemption, low read depth
ENCFF001VPJ	bed narrowPeak	peaks	ENCSR000EWF	ChIP-seq	EFO:0002067	K562	immortalized cell line	adult	female	53 year	Homo sapiens					YY1-human	ENCAB000ANS	DNA		see document	see document		False	2011-10-29	ENCODE												76019	Peggy Farnham, USC	ef2a46485852ced4e03750fda5db807e		https://www.encodeproject.org/files/ENCFF001VPJ/@@download/ENCFF001VPJ.bed.gz	hg19			archived	borderline replicate concordance	missing derived_from, biological replicates with identical biosample	insufficient read length, insufficient read depth
ENCFF002CYQ	bed narrowPeak	optimal idr thresholded peaks	ENCSR000EWF	ChIP-seq	EFO:0002067	K562	immortalized cell line	adult	female	53 year	Homo sapiens					YY1-human	ENCAB000ANS	DNA		see document	see document		False	2011-10-29	ENCODE												104777	ENCODE Consortium Analysis Working Group	940cef4ff84d4b47a11d8fd9e57f53ca		https://www.encodeproject.org/files/ENCFF002CYQ/@@download/ENCFF002CYQ.bed.gz	hg19			archived	borderline replicate concordance	missing derived_from, biological replicates with identical biosample	insufficient read length, insufficient read depth
ENCFF798NNI	bed narrowPeak	peaks	ENCSR000EWF	ChIP-seq	EFO:0002067	K562	immortalized cell line	adult	female	53 year	Homo sapiens					YY1-human	ENCAB000ANS	DNA		see document	see document		False	2011-10-29	ENCODE				1							ENCFF355SGP, ENCFF633CMO	1647800	ENCODE Processing Pipeline	67907a147a81318ec5289b2a9c391116		https://www.encodeproject.org/files/ENCFF798NNI/@@download/ENCFF798NNI.bed.gz	GRCh38			released	borderline replicate concordance	biological replicates with identical biosample	insufficient read length, insufficient read depth
ENCFF329XCJ	bed narrowPeak	peaks	ENCSR000EWF	ChIP-seq	EFO:0002067	K562	immortalized cell line	adult	female	53 year	Homo sapiens					YY1-human	ENCAB000ANS	DNA		see document	see document		False	2011-10-29	ENCODE				1, 2							ENCFF139WUV, ENCFF355SGP, ENCFF633CMO	4680067	ENCODE Processing Pipeline	e200ffa5f59600afae960e5334703e5a		https://www.encodeproject.org/files/ENCFF329XCJ/@@download/ENCFF329XCJ.bed.gz	GRCh38			released	borderline replicate concordance	biological replicates with identical biosample	insufficient read length, insufficient read depth
ENCFF632ZHY	bed narrowPeak	conservative idr thresholded peaks	ENCSR000EWF	ChIP-seq	EFO:0002067	K562	immortalized cell line	adult	female	53 year	Homo sapiens					YY1-human	ENCAB000ANS	DNA		see document	see document		False	2011-10-29	ENCODE				1, 2							ENCFF256EZU, ENCFF329XCJ, ENCFF419RSJ, ENCFF798NNI	75768	ENCODE Processing Pipeline	46f3963e5765570315a72682c2f16aaf		https://www.encodeproject.org/files/ENCFF632ZHY/@@download/ENCFF632ZHY.bed.gz	GRCh38			released	borderline replicate concordance	biological replicates with identical biosample	insufficient read length, insufficient read depth
ENCFF256EZU	bed narrowPeak	peaks	ENCSR000EWF	ChIP-seq	EFO:0002067	K562	immortalized cell line	adult	female	53 year	Homo sapiens					YY1-human	ENCAB000ANS	DNA		see document	see document		False	2011-10-29	ENCODE				2							ENCFF139WUV, ENCFF355SGP	3120021	ENCODE Processing Pipeline	5ecf6d529f6490697598a450dd91da03		https://www.encodeproject.org/files/ENCFF256EZU/@@download/ENCFF256EZU.bed.gz	GRCh38			released	borderline replicate concordance	biological replicates with identical biosample	insufficient read length, insufficient read depth
ENCFF635XCI	bed narrowPeak	optimal idr thresholded peaks	ENCSR000EWF	ChIP-seq	EFO:0002067	K562	immortalized cell line	adult	female	53 year	Homo sapiens					YY1-human	ENCAB000ANS	DNA		see document	see document		False	2011-10-29	ENCODE				1, 2							ENCFF256EZU, ENCFF329XCJ, ENCFF419RSJ, ENCFF798NNI	93625	ENCODE Processing Pipeline	4545455201e3285ee2249fc874722330		https://www.encodeproject.org/files/ENCFF635XCI/@@download/ENCFF635XCI.bed.gz	GRCh38			released	borderline replicate concordance	biological replicates with identical biosample	insufficient read length, insufficient read depth
ENCFF211PND	bed narrowPeak	peaks	ENCSR000EWF	ChIP-seq	EFO:0002067	K562	immortalized cell line	adult	female	53 year	Homo sapiens					YY1-human	ENCAB000ANS	DNA		see document	see document		False	2011-10-29	ENCODE				2							ENCFF051ZZR, ENCFF566NKP	3133805	ENCODE Processing Pipeline	7b3c014da2fb8c5e41950d2bd25f182f		https://www.encodeproject.org/files/ENCFF211PND/@@download/ENCFF211PND.bed.gz	hg19			released	borderline replicate concordance	biological replicates with identical biosample	insufficient read length, insufficient read depth
ENCFF557DSM	bed narrowPeak	optimal idr thresholded peaks	ENCSR000EWF	ChIP-seq	EFO:0002067	K562	immortalized cell line	adult	female	53 year	Homo sapiens					YY1-human	ENCAB000ANS	DNA		see document	see document		False	2011-10-29	ENCODE				1, 2							ENCFF001TDO, ENCFF211PND, ENCFF228AYO, ENCFF899XEM	93049	ENCODE Processing Pipeline	cf8ffec94a9b83f40812443c565a6a17		https://www.encodeproject.org/files/ENCFF557DSM/@@download/ENCFF557DSM.bed.gz	hg19			released	borderline replicate concordance	biological replicates with identical biosample	insufficient read length, insufficient read depth
ENCFF899XEM	bed narrowPeak	peaks	ENCSR000EWF	ChIP-seq	EFO:0002067	K562	immortalized cell line	adult	female	53 year	Homo sapiens					YY1-human	ENCAB000ANS	DNA		see document	see document		False	2011-10-29	ENCODE				1							ENCFF051ZZR, ENCFF193QAR	1723059	ENCODE Processing Pipeline	682a1f74ecb0c3f653a3f0f457a3fdb1		https://www.encodeproject.org/files/ENCFF899XEM/@@download/ENCFF899XEM.bed.gz	hg19			released	borderline replicate concordance	biological replicates with identical biosample	insufficient read length, insufficient read depth
ENCFF228AYO	bed narrowPeak	peaks	ENCSR000EWF	ChIP-seq	EFO:0002067	K562	immortalized cell line	adult	female	53 year	Homo sapiens					YY1-human	ENCAB000ANS	DNA		see document	see document		False	2011-10-29	ENCODE				1, 2							ENCFF051ZZR, ENCFF193QAR, ENCFF566NKP	4710456	ENCODE Processing Pipeline	c5548561077713c5247041e54aeb05b0		https://www.encodeproject.org/files/ENCFF228AYO/@@download/ENCFF228AYO.bed.gz	hg19			released	borderline replicate concordance	biological replicates with identical biosample	insufficient read length, insufficient read depth
ENCFF291MOZ	bed narrowPeak	conservative idr thresholded peaks	ENCSR000EWF	ChIP-seq	EFO:0002067	K562	immortalized cell line	adult	female	53 year	Homo sapiens					YY1-human	ENCAB000ANS	DNA		see document	see document		False	2011-10-29	ENCODE				1, 2							ENCFF001TDO, ENCFF211PND, ENCFF228AYO, ENCFF899XEM	78222	ENCODE Processing Pipeline	0b12a9c311566321b659238e5df6c40b		https://www.encodeproject.org/files/ENCFF291MOZ/@@download/ENCFF291MOZ.bed.gz	hg19			released	borderline replicate concordance	biological replicates with identical biosample	insufficient read length, insufficient read depth
ENCFF784DGA	bed narrowPeak	optimal idr thresholded peaks	ENCSR481FEC	ChIP-seq	EFO:0001182	HEK293	immortalized cell line	embryonic	female	unknown	Homo sapiens					eGFP-ZBTB8A-human	ENCAB976SGG	DNA				formaldehyde	False	2016-10-07	ENCODE				1, 2							ENCFF202FHN, ENCFF419RSJ, ENCFF524MHL, ENCFF652NAH	730705	ENCODE Processing Pipeline	1bb40ace3d8e477bef4d6275c1310b96		https://www.encodeproject.org/files/ENCFF784DGA/@@download/ENCFF784DGA.bed.gz	GRCh38			released
ENCFF652NAH	bed narrowPeak	peaks	ENCSR481FEC	ChIP-seq	EFO:0001182	HEK293	immortalized cell line	embryonic	female	unknown	Homo sapiens					eGFP-ZBTB8A-human	ENCAB976SGG	DNA				formaldehyde	False	2016-10-07	ENCODE				1, 2							ENCFF276PEK, ENCFF861CWB	7226548	ENCODE Processing Pipeline	b119dbff0bdf217fe0353755b0f7cae5		https://www.encodeproject.org/files/ENCFF652NAH/@@download/ENCFF652NAH.bed.gz	GRCh38			released
ENCFF536ACL	bed narrowPeak	conservative idr thresholded peaks	ENCSR481FEC	ChIP-seq	EFO:0001182	HEK293	immortalized cell line	embryonic	female	unknown	Homo sapiens					eGFP-ZBTB8A-human	ENCAB976SGG	DNA				formaldehyde	False	2016-10-07	ENCODE				1, 2							ENCFF202FHN, ENCFF419RSJ, ENCFF524MHL, ENCFF652NAH	727908	ENCODE Processing Pipeline	eb9d9ff8863ed3a9e3e1453597e9ce7d		https://www.encodeproject.org/files/ENCFF536ACL/@@download/ENCFF536ACL.bed.gz	GRCh38			released
ENCFF750SRP	bed narrowPeak	peaks	ENCSR481FEC	ChIP-seq	EFO:0001182	HEK293	immortalized cell line	embryonic	female	unknown	Homo sapiens					eGFP-ZBTB8A-human	ENCAB976SGG	DNA				formaldehyde	False	2016-10-07	ENCODE				1							ENCFF754QAG	7099179	ENCODE Processing Pipeline	092b96b9751fceb0ea57ff3821c2e7d7		https://www.encodeproject.org/files/ENCFF750SRP/@@download/ENCFF750SRP.bed.gz	hg19			released
ENCFF241GHZ	bed narrowPeak	peaks	ENCSR481FEC	ChIP-seq	EFO:0001182	HEK293	immortalized cell line	embryonic	female	unknown	Homo sapiens					eGFP-ZBTB8A-human	ENCAB976SGG	DNA				formaldehyde	False	2016-10-07	ENCODE				2							ENCFF265PPN	7075753	ENCODE Processing Pipeline	b5f74ce8c1a40cd865b3bf959ac06c1f		https://www.encodeproject.org/files/ENCFF241GHZ/@@download/ENCFF241GHZ.bed.gz	hg19			released
ENCFF349HZL	bed narrowPeak	peaks	ENCSR481FEC	ChIP-seq	EFO:0001182	HEK293	immortalized cell line	embryonic	female	unknown	Homo sapiens					eGFP-ZBTB8A-human	ENCAB976SGG	DNA				formaldehyde	False	2016-10-07	ENCODE				1, 2							ENCFF265PPN, ENCFF754QAG	7262721	ENCODE Processing Pipeline	6662ed3cdce5444b1a9f207220b19fa2		https://www.encodeproject.org/files/ENCFF349HZL/@@download/ENCFF349HZL.bed.gz	hg19			released
ENCFF231DQM	bed narrowPeak	optimal idr thresholded peaks	ENCSR481FEC	ChIP-seq	EFO:0001182	HEK293	immortalized cell line	embryonic	female	unknown	Homo sapiens					eGFP-ZBTB8A-human	ENCAB976SGG	DNA				formaldehyde	False	2016-10-07	ENCODE				1, 2							ENCFF001TDO, ENCFF241GHZ, ENCFF349HZL, ENCFF750SRP	738465	ENCODE Processing Pipeline	471c8cec16fab92afc7e4af3761f9ab9		https://www.encodeproject.org/files/ENCFF231DQM/@@download/ENCFF231DQM.bed.gz	hg19			released
ENCFF202FHN	bed narrowPeak	peaks	ENCSR481FEC	ChIP-seq	EFO:0001182	HEK293	immortalized cell line	embryonic	female	unknown	Homo sapiens					eGFP-ZBTB8A-human	ENCAB976SGG	DNA				formaldehyde	False	2016-10-07	ENCODE				2							ENCFF276PEK	7014667	ENCODE Processing Pipeline	a7d89c44471e3b56af16b1a1b5e70b21		https://www.encodeproject.org/files/ENCFF202FHN/@@download/ENCFF202FHN.bed.gz	GRCh38			released
ENCFF193NHQ	bed narrowPeak	optimal idr thresholded peaks	ENCSR481FEC	ChIP-seq	EFO:0001182	HEK293	immortalized cell line	embryonic	female	unknown	Homo sapiens					eGFP-ZBTB8A-human	ENCAB976SGG	DNA				formaldehyde	False	2016-10-07	ENCODE				1, 2							ENCFF202FHN, ENCFF419RSJ, ENCFF524MHL, ENCFF961HZB	728243	ENCODE Processing Pipeline	e15f79bf600b6e06a700468afaf37e80		https://www.encodeproject.org/files/ENCFF193NHQ/@@download/ENCFF193NHQ.bed.gz	GRCh38			archived
ENCFF524MHL	bed narrowPeak	peaks	ENCSR481FEC	ChIP-seq	EFO:0001182	HEK293	immortalized cell line	embryonic	female	unknown	Homo sapiens					eGFP-ZBTB8A-human	ENCAB976SGG	DNA				formaldehyde	False	2016-10-07	ENCODE				1							ENCFF861CWB	7043404	ENCODE Processing Pipeline	bc07c7637c4d6191b36cb59ceaca3ea0		https://www.encodeproject.org/files/ENCFF524MHL/@@download/ENCFF524MHL.bed.gz	GRCh38			released
ENCFF961HZB	bed narrowPeak	peaks	ENCSR481FEC	ChIP-seq	EFO:0001182	HEK293	immortalized cell line	embryonic	female	unknown	Homo sapiens					eGFP-ZBTB8A-human	ENCAB976SGG	DNA				formaldehyde	False	2016-10-07	ENCODE				1, 2							ENCFF276PEK, ENCFF861CWB	7225527	ENCODE Processing Pipeline	39cc2a2a45671e884c78953e62da7e9c		https://www.encodeproject.org/files/ENCFF961HZB/@@download/ENCFF961HZB.bed.gz	GRCh38			archived
ENCFF684RTT	bed narrowPeak	conservative idr thresholded peaks	ENCSR481FEC	ChIP-seq	EFO:0001182	HEK293	immortalized cell line	embryonic	female	unknown	Homo sapiens					eGFP-ZBTB8A-human	ENCAB976SGG	DNA				formaldehyde	False	2016-10-07	ENCODE				1, 2							ENCFF202FHN, ENCFF419RSJ, ENCFF524MHL, ENCFF961HZB	729382	ENCODE Processing Pipeline	a2050623185b1fd0720593d8bd593e75		https://www.encodeproject.org/files/ENCFF684RTT/@@download/ENCFF684RTT.bed.gz	GRCh38			archived
ENCFF616MLP	bed narrowPeak	peaks	ENCSR365GRX	ChIP-seq	EFO:0001182	HEK293	immortalized cell line	embryonic	female	unknown	Homo sapiens					eGFP-ZFP37-human	ENCAB976SGG	DNA				formaldehyde	False	2016-10-25	ENCODE				1							ENCFF365IHN	7179821	ENCODE Processing Pipeline	ad4653018a3338cafe37dcea16537b30		https://www.encodeproject.org/files/ENCFF616MLP/@@download/ENCFF616MLP.bed.gz	hg19			released
ENCFF190DZM	bed narrowPeak	peaks	ENCSR365GRX	ChIP-seq	EFO:0001182	HEK293	immortalized cell line	embryonic	female	unknown	Homo sapiens					eGFP-ZFP37-human	ENCAB976SGG	DNA				formaldehyde	False	2016-10-25	ENCODE				2							ENCFF014YFY	7208367	ENCODE Processing Pipeline	ad68b0dd2aa7a2067cbc04a10bdfec05		https://www.encodeproject.org/files/ENCFF190DZM/@@download/ENCFF190DZM.bed.gz	hg19			released
ENCFF171XYZ	bed narrowPeak	peaks	ENCSR365GRX	ChIP-seq	EFO:0001182	HEK293	immortalized cell line	embryonic	female	unknown	Homo sapiens					eGFP-ZFP37-human	ENCAB976SGG	DNA				formaldehyde	False	2016-10-25	ENCODE				1, 2							ENCFF014YFY, ENCFF365IHN	7342576	ENCODE Processing Pipeline	c741915e8d4e25e0f3579e0c6f92371c		https://www.encodeproject.org/files/ENCFF171XYZ/@@download/ENCFF171XYZ.bed.gz	hg19			released
ENCFF755ATW	bed narrowPeak	conservative idr thresholded peaks	ENCSR365GRX	ChIP-seq	EFO:0001182	HEK293	immortalized cell line	embryonic	female	unknown	Homo sapiens					eGFP-ZFP37-human	ENCAB976SGG	DNA				formaldehyde	False	2016-10-25	ENCODE				1, 2							ENCFF001TDO, ENCFF171XYZ, ENCFF190DZM, ENCFF616MLP	312586	ENCODE Processing Pipeline	aa1afab2db1bb680c69e78ae908bcb06		https://www.encodeproject.org/files/ENCFF755ATW/@@download/ENCFF755ATW.bed.gz	hg19			released
ENCFF298TDL	bed narrowPeak	optimal idr thresholded peaks	ENCSR365GRX	ChIP-seq	EFO:0001182	HEK293	immortalized cell line	embryonic	female	unknown	Homo sapiens					eGFP-ZFP37-human	ENCAB976SGG	DNA				formaldehyde	False	2016-10-25	ENCODE				1, 2							ENCFF001TDO, ENCFF171XYZ, ENCFF190DZM, ENCFF616MLP	362816	ENCODE Processing Pipeline	d25445c73e6bac1da453265e2c164029		https://www.encodeproject.org/files/ENCFF298TDL/@@download/ENCFF298TDL.bed.gz	hg19			released
ENCFF447IPP	bed narrowPeak	peaks	ENCSR365GRX	ChIP-seq	EFO:0001182	HEK293	immortalized cell line	embryonic	female	unknown	Homo sapiens					eGFP-ZFP37-human	ENCAB976SGG	DNA				formaldehyde	False	2016-10-25	ENCODE				2							ENCFF504BRR	7187525	ENCODE Processing Pipeline	bf29d79bd78a66affcf0db4fe9344609		https://www.encodeproject.org/files/ENCFF447IPP/@@download/ENCFF447IPP.bed.gz	GRCh38			released
ENCFF025FYS	bed narrowPeak	peaks	ENCSR365GRX	ChIP-seq	EFO:0001182	HEK293	immortalized cell line	embryonic	female	unknown	Homo sapiens					eGFP-ZFP37-human	ENCAB976SGG	DNA				formaldehyde	False	2016-10-25	ENCODE				1							ENCFF373CMX	7146934	ENCODE Processing Pipeline	0d3e92249fa4196402002e3c4c890ce8		https://www.encodeproject.org/files/ENCFF025FYS/@@download/ENCFF025FYS.bed.gz	GRCh38			released
ENCFF704SUZ	bed narrowPeak	conservative idr thresholded peaks	ENCSR365GRX	ChIP-seq	EFO:0001182	HEK293	immortalized cell line	embryonic	female	unknown	Homo sapiens					eGFP-ZFP37-human	ENCAB976SGG	DNA				formaldehyde	False	2016-10-25	ENCODE				1, 2							ENCFF025FYS, ENCFF222EZM, ENCFF419RSJ, ENCFF447IPP	314880	ENCODE Processing Pipeline	2bef4fe6e3fa21b6bb8d880621c64ea9		https://www.encodeproject.org/files/ENCFF704SUZ/@@download/ENCFF704SUZ.bed.gz	GRCh38			released
ENCFF222EZM	bed narrowPeak	peaks	ENCSR365GRX	ChIP-seq	EFO:0001182	HEK293	immortalized cell line	embryonic	female	unknown	Homo sapiens					eGFP-ZFP37-human	ENCAB976SGG	DNA				formaldehyde	False	2016-10-25	ENCODE				1, 2							ENCFF373CMX, ENCFF504BRR	7344902	ENCODE Processing Pipeline	e5a74166af1216e9e863098fe4aa8c2b		https://www.encodeproject.org/files/ENCFF222EZM/@@download/ENCFF222EZM.bed.gz	GRCh38			released
ENCFF668BSL	bed narrowPeak	optimal idr thresholded peaks	ENCSR365GRX	ChIP-seq	EFO:0001182	HEK293	immortalized cell line	embryonic	female	unknown	Homo sapiens					eGFP-ZFP37-human	ENCAB976SGG	DNA				formaldehyde	False	2016-10-25	ENCODE				1, 2							ENCFF025FYS, ENCFF222EZM, ENCFF419RSJ, ENCFF447IPP	366016	ENCODE Processing Pipeline	15ec1beca6009f35d34f76d59400bd8d		https://www.encodeproject.org/files/ENCFF668BSL/@@download/ENCFF668BSL.bed.gz	GRCh38			released
ENCFF246CBF	bed narrowPeak	peaks	ENCSR414TYY	ChIP-seq	EFO:0002067	K562	immortalized cell line	adult	female	53 year	Homo sapiens					RUNX1-human	ENCAB000BDQ	DNA					False	2014-07-07	ENCODE				1							ENCFF481RQA, ENCFF581ZJL	5734520	ENCODE Processing Pipeline	86b483a18a63ce2a53d4da7d522dfe3b		https://www.encodeproject.org/files/ENCFF246CBF/@@download/ENCFF246CBF.bed.gz	hg19			released	mild to moderate bottlenecking, moderate library complexity, low read depth
ENCFF401PPU	bed narrowPeak	peaks	ENCSR414TYY	ChIP-seq	EFO:0002067	K562	immortalized cell line	adult	female	53 year	Homo sapiens					RUNX1-human	ENCAB000BDQ	DNA					False	2014-07-07	ENCODE				1, 2							ENCFF051LWI, ENCFF095UEF, ENCFF481RQA, ENCFF581ZJL	6912773	ENCODE Processing Pipeline	df092442203bf240ff9ab33f7e8489ea		https://www.encodeproject.org/files/ENCFF401PPU/@@download/ENCFF401PPU.bed.gz	hg19			released	mild to moderate bottlenecking, moderate library complexity, low read depth
ENCFF083XOF	bed narrowPeak	peaks	ENCSR414TYY	ChIP-seq	EFO:0002067	K562	immortalized cell line	adult	female	53 year	Homo sapiens					RUNX1-human	ENCAB000BDQ	DNA					False	2014-07-07	ENCODE				2							ENCFF051LWI, ENCFF095UEF	6014706	ENCODE Processing Pipeline	ff0df313b2f61b66df6a8b77f1d620a0		https://www.encodeproject.org/files/ENCFF083XOF/@@download/ENCFF083XOF.bed.gz	hg19			released	mild to moderate bottlenecking, moderate library complexity, low read depth
ENCFF168KBY	bed narrowPeak	conservative idr thresholded peaks	ENCSR414TYY	ChIP-seq	EFO:0002067	K562	immortalized cell line	adult	female	53 year	Homo sapiens					RUNX1-human	ENCAB000BDQ	DNA					False	2014-07-07	ENCODE				1, 2							ENCFF001TDO, ENCFF083XOF, ENCFF246CBF, ENCFF401PPU	61456	ENCODE Processing Pipeline	19f0c8975a9734a45cf296c075231184		https://www.encodeproject.org/files/ENCFF168KBY/@@download/ENCFF168KBY.bed.gz	hg19			released	mild to moderate bottlenecking, moderate library complexity, low read depth
ENCFF573DRR	bed narrowPeak	optimal idr thresholded peaks	ENCSR414TYY	ChIP-seq	EFO:0002067	K562	immortalized cell line	adult	female	53 year	Homo sapiens					RUNX1-human	ENCAB000BDQ	DNA					False	2014-07-07	ENCODE				1, 2							ENCFF001TDO, ENCFF083XOF, ENCFF246CBF, ENCFF401PPU	100617	ENCODE Processing Pipeline	5fd41070314178340b7f951075c763b4		https://www.encodeproject.org/files/ENCFF573DRR/@@download/ENCFF573DRR.bed.gz	hg19			released	mild to moderate bottlenecking, moderate library complexity, low read depth
ENCFF436PYK	bed narrowPeak	peaks	ENCSR414TYY	ChIP-seq	EFO:0002067	K562	immortalized cell line	adult	female	53 year	Homo sapiens					RUNX1-human	ENCAB000BDQ	DNA					False	2014-07-07	ENCODE				2							ENCFF051LWI, ENCFF095UEF	6191704	ENCODE Processing Pipeline	dfd4ddecf20c1deb9cf5c955f1208c50		https://www.encodeproject.org/files/ENCFF436PYK/@@download/ENCFF436PYK.bed.gz	hg19			archived	mild to moderate bottlenecking, moderate library complexity, low read depth
ENCFF826RWZ	bed narrowPeak	peaks	ENCSR414TYY	ChIP-seq	EFO:0002067	K562	immortalized cell line	adult	female	53 year	Homo sapiens					RUNX1-human	ENCAB000BDQ	DNA					False	2014-07-07	ENCODE				1, 2							ENCFF051LWI, ENCFF095UEF, ENCFF481RQA, ENCFF581ZJL	6976755	ENCODE Processing Pipeline	119c463f64589438cdd39745a0d57bc8		https://www.encodeproject.org/files/ENCFF826RWZ/@@download/ENCFF826RWZ.bed.gz	hg19			archived	mild to moderate bottlenecking, moderate library complexity, low read depth
ENCFF766PWX	bed narrowPeak	peaks	ENCSR414TYY	ChIP-seq	EFO:0002067	K562	immortalized cell line	adult	female	53 year	Homo sapiens					RUNX1-human	ENCAB000BDQ	DNA					False	2014-07-07	ENCODE				1							ENCFF481RQA, ENCFF581ZJL	5925779	ENCODE Processing Pipeline	4ab6a0de3a57b3c8f5aed0957747ab0a		https://www.encodeproject.org/files/ENCFF766PWX/@@download/ENCFF766PWX.bed.gz	hg19			archived	mild to moderate bottlenecking, moderate library complexity, low read depth
ENCFF370QHV	bed narrowPeak	peaks	ENCSR414TYY	ChIP-seq	EFO:0002067	K562	immortalized cell line	adult	female	53 year	Homo sapiens					RUNX1-human	ENCAB000BDQ	DNA					False	2014-07-07	ENCODE				1							ENCFF548STV, ENCFF910IKB	5733001	ENCODE Processing Pipeline	3a48d9cf00b3a18e1ccaef13d57a2c3e		https://www.encodeproject.org/files/ENCFF370QHV/@@download/ENCFF370QHV.bed.gz	GRCh38			released	mild to moderate bottlenecking, moderate library complexity, low read depth
ENCFF172NAU	bed narrowPeak	peaks	ENCSR414TYY	ChIP-seq	EFO:0002067	K562	immortalized cell line	adult	female	53 year	Homo sapiens					RUNX1-human	ENCAB000BDQ	DNA					False	2014-07-07	ENCODE				2							ENCFF227IZS, ENCFF350NUJ	6008035	ENCODE Processing Pipeline	91e7565e155fe24d76079c4c9ea7af8a		https://www.encodeproject.org/files/ENCFF172NAU/@@download/ENCFF172NAU.bed.gz	GRCh38			released	mild to moderate bottlenecking, moderate library complexity, low read depth
ENCFF519QJO	bed narrowPeak	peaks	ENCSR414TYY	ChIP-seq	EFO:0002067	K562	immortalized cell line	adult	female	53 year	Homo sapiens					RUNX1-human	ENCAB000BDQ	DNA					False	2014-07-07	ENCODE				1, 2							ENCFF227IZS, ENCFF350NUJ, ENCFF548STV, ENCFF910IKB	6917823	ENCODE Processing Pipeline	99f229de73ee1e73c9d58312fe45fe79		https://www.encodeproject.org/files/ENCFF519QJO/@@download/ENCFF519QJO.bed.gz	GRCh38			released	mild to moderate bottlenecking, moderate library complexity, low read depth
ENCFF264QLP	bed narrowPeak	conservative idr thresholded peaks	ENCSR414TYY	ChIP-seq	EFO:0002067	K562	immortalized cell line	adult	female	53 year	Homo sapiens					RUNX1-human	ENCAB000BDQ	DNA					False	2014-07-07	ENCODE				1, 2							ENCFF172NAU, ENCFF370QHV, ENCFF419RSJ, ENCFF519QJO	60729	ENCODE Processing Pipeline	278fde192db149dc4113da0dc7ca0841		https://www.encodeproject.org/files/ENCFF264QLP/@@download/ENCFF264QLP.bed.gz	GRCh38			released	mild to moderate bottlenecking, moderate library complexity, low read depth
ENCFF545WXN	bed narrowPeak	optimal idr thresholded peaks	ENCSR414TYY	ChIP-seq	EFO:0002067	K562	immortalized cell line	adult	female	53 year	Homo sapiens					RUNX1-human	ENCAB000BDQ	DNA					False	2014-07-07	ENCODE				1, 2							ENCFF172NAU, ENCFF370QHV, ENCFF419RSJ, ENCFF519QJO	97883	ENCODE Processing Pipeline	3b9c2426564898386263afe97322ba0d		https://www.encodeproject.org/files/ENCFF545WXN/@@download/ENCFF545WXN.bed.gz	GRCh38			released	mild to moderate bottlenecking, moderate library complexity, low read depth
ENCFF089MLX	bed narrowPeak	conservative idr thresholded peaks	ENCSR414TYY	ChIP-seq	EFO:0002067	K562	immortalized cell line	adult	female	53 year	Homo sapiens					RUNX1-human	ENCAB000BDQ	DNA					False	2014-07-07	ENCODE				1, 2							ENCFF001TDO, ENCFF436PYK, ENCFF766PWX, ENCFF826RWZ	51333	ENCODE Processing Pipeline	ce4b88de4d6b5bc3ce3cbf87ad9fe12b		https://www.encodeproject.org/files/ENCFF089MLX/@@download/ENCFF089MLX.bed.gz	hg19			archived	mild to moderate bottlenecking, moderate library complexity, low read depth
ENCFF804ABO	bed narrowPeak	optimal idr thresholded peaks	ENCSR414TYY	ChIP-seq	EFO:0002067	K562	immortalized cell line	adult	female	53 year	Homo sapiens					RUNX1-human	ENCAB000BDQ	DNA					False	2014-07-07	ENCODE				1, 2							ENCFF001TDO, ENCFF436PYK, ENCFF766PWX, ENCFF826RWZ	82785	ENCODE Processing Pipeline	148481b2344282d1938e29f26cd718b8		https://www.encodeproject.org/files/ENCFF804ABO/@@download/ENCFF804ABO.bed.gz	hg19			archived	mild to moderate bottlenecking, moderate library complexity, low read depth
ENCFF001VKV	bed narrowPeak	peaks	ENCSR000EDX	ChIP-seq	EFO:0001187	HepG2	immortalized cell line	child	male	15 year	Homo sapiens					POLR2AphosphoS2-human	ENCAB000AOB	DNA		see document	see document		False	2011-10-29	ENCODE												1236640	Michael Snyder, Stanford	376a369f55dd5124d1c50c8b5dd08b76		https://www.encodeproject.org/files/ENCFF001VKV/@@download/ENCFF001VKV.bed.gz	hg19			archived	low read length, low read depth, inconsistent target of control experiment	missing derived_from, biological replicates with identical biosample
ENCFF002CUR	bed narrowPeak	optimal idr thresholded peaks	ENCSR000EDX	ChIP-seq	EFO:0001187	HepG2	immortalized cell line	child	male	15 year	Homo sapiens					POLR2AphosphoS2-human	ENCAB000AOB	DNA		see document	see document		False	2011-10-29	ENCODE												108398	ENCODE Consortium Analysis Working Group	00daed6635310be8c015344dbdd4477c		https://www.encodeproject.org/files/ENCFF002CUR/@@download/ENCFF002CUR.bed.gz	hg19			archived	low read length, low read depth, inconsistent target of control experiment	missing derived_from, biological replicates with identical biosample
ENCFF237QGI	bed narrowPeak	peaks	ENCSR000EDX	ChIP-seq	EFO:0001187	HepG2	immortalized cell line	child	male	15 year	Homo sapiens					POLR2AphosphoS2-human	ENCAB000AOB	DNA		see document	see document		False	2011-10-29	ENCODE				1							ENCFF107SKX, ENCFF131TEK	6208729	ENCODE Processing Pipeline	a09059c938a3b07611df181b27eaa3f8		https://www.encodeproject.org/files/ENCFF237QGI/@@download/ENCFF237QGI.bed.gz	hg19			released	low read length, low read depth, inconsistent target of control experiment	biological replicates with identical biosample
ENCFF316CBZ	bed narrowPeak	peaks	ENCSR000EDX	ChIP-seq	EFO:0001187	HepG2	immortalized cell line	child	male	15 year	Homo sapiens					POLR2AphosphoS2-human	ENCAB000AOB	DNA		see document	see document		False	2011-10-29	ENCODE				2							ENCFF107SKX, ENCFF846YRS	6638863	ENCODE Processing Pipeline	4fda371d435d62c0cdf47ff9e8d52c73		https://www.encodeproject.org/files/ENCFF316CBZ/@@download/ENCFF316CBZ.bed.gz	hg19			released	low read length, low read depth, inconsistent target of control experiment	biological replicates with identical biosample
ENCFF783DEP	bed narrowPeak	conservative idr thresholded peaks	ENCSR000EDX	ChIP-seq	EFO:0001187	HepG2	immortalized cell line	child	male	15 year	Homo sapiens					POLR2AphosphoS2-human	ENCAB000AOB	DNA		see document	see document		False	2011-10-29	ENCODE				1, 2							ENCFF001TDO, ENCFF237QGI, ENCFF273UTG, ENCFF316CBZ	122827	ENCODE Processing Pipeline	9da36a5683979cb17caa36e8099784e4		https://www.encodeproject.org/files/ENCFF783DEP/@@download/ENCFF783DEP.bed.gz	hg19			released	low read length, low read depth, inconsistent target of control experiment	biological replicates with identical biosample
ENCFF648ZES	bed narrowPeak	optimal idr thresholded peaks	ENCSR000EDX	ChIP-seq	EFO:0001187	HepG2	immortalized cell line	child	male	15 year	Homo sapiens					POLR2AphosphoS2-human	ENCAB000AOB	DNA		see document	see document		False	2011-10-29	ENCODE				1, 2							ENCFF001TDO, ENCFF237QGI, ENCFF273UTG, ENCFF316CBZ	129144	ENCODE Processing Pipeline	de0a71d3bfb6018d2bfed3d7aebcac85		https://www.encodeproject.org/files/ENCFF648ZES/@@download/ENCFF648ZES.bed.gz	hg19			released	low read length, low read depth, inconsistent target of control experiment	biological replicates with identical biosample
ENCFF273UTG	bed narrowPeak	peaks	ENCSR000EDX	ChIP-seq	EFO:0001187	HepG2	immortalized cell line	child	male	15 year	Homo sapiens					POLR2AphosphoS2-human	ENCAB000AOB	DNA		see document	see document		False	2011-10-29	ENCODE				1, 2							ENCFF107SKX, ENCFF131TEK, ENCFF846YRS	6964628	ENCODE Processing Pipeline	8d67b5a6118a3fb855d1b2b945949aff		https://www.encodeproject.org/files/ENCFF273UTG/@@download/ENCFF273UTG.bed.gz	hg19			released	low read length, low read depth, inconsistent target of control experiment	biological replicates with identical biosample
ENCFF375YTE	bed narrowPeak	peaks	ENCSR000EDX	ChIP-seq	EFO:0001187	HepG2	immortalized cell line	child	male	15 year	Homo sapiens					POLR2AphosphoS2-human	ENCAB000AOB	DNA		see document	see document		False	2011-10-29	ENCODE				2							ENCFF165KZY, ENCFF628GCY	6638798	ENCODE Processing Pipeline	b36c1cf154d28b0bfdab9f93f401197f		https://www.encodeproject.org/files/ENCFF375YTE/@@download/ENCFF375YTE.bed.gz	GRCh38			released	low read length, low read depth, inconsistent target of control experiment	biological replicates with identical biosample
ENCFF652YVO	bed narrowPeak	optimal idr thresholded peaks	ENCSR000EDX	ChIP-seq	EFO:0001187	HepG2	immortalized cell line	child	male	15 year	Homo sapiens					POLR2AphosphoS2-human	ENCAB000AOB	DNA		see document	see document		False	2011-10-29	ENCODE				1, 2							ENCFF375YTE, ENCFF419RSJ, ENCFF799UUV, ENCFF856ZUP	132640	ENCODE Processing Pipeline	62fef576acc6cbdbee77bc57a4ef2448		https://www.encodeproject.org/files/ENCFF652YVO/@@download/ENCFF652YVO.bed.gz	GRCh38			released	low read length, low read depth, inconsistent target of control experiment	biological replicates with identical biosample
ENCFF799UUV	bed narrowPeak	peaks	ENCSR000EDX	ChIP-seq	EFO:0001187	HepG2	immortalized cell line	child	male	15 year	Homo sapiens					POLR2AphosphoS2-human	ENCAB000AOB	DNA		see document	see document		False	2011-10-29	ENCODE				1, 2							ENCFF165KZY, ENCFF451VMR, ENCFF628GCY	6939584	ENCODE Processing Pipeline	3710489c06133ef0d99bf5fea1926e11		https://www.encodeproject.org/files/ENCFF799UUV/@@download/ENCFF799UUV.bed.gz	GRCh38			released	low read length, low read depth, inconsistent target of control experiment	biological replicates with identical biosample
ENCFF646WOC	bed narrowPeak	conservative idr thresholded peaks	ENCSR000EDX	ChIP-seq	EFO:0001187	HepG2	immortalized cell line	child	male	15 year	Homo sapiens					POLR2AphosphoS2-human	ENCAB000AOB	DNA		see document	see document		False	2011-10-29	ENCODE				1, 2							ENCFF375YTE, ENCFF419RSJ, ENCFF799UUV, ENCFF856ZUP	123496	ENCODE Processing Pipeline	977c4fd3fd77d501ae8f8c29ecc8f147		https://www.encodeproject.org/files/ENCFF646WOC/@@download/ENCFF646WOC.bed.gz	GRCh38			released	low read length, low read depth, inconsistent target of control experiment	biological replicates with identical biosample
ENCFF856ZUP	bed narrowPeak	peaks	ENCSR000EDX	ChIP-seq	EFO:0001187	HepG2	immortalized cell line	child	male	15 year	Homo sapiens					POLR2AphosphoS2-human	ENCAB000AOB	DNA		see document	see document		False	2011-10-29	ENCODE				1							ENCFF165KZY, ENCFF451VMR	6197512	ENCODE Processing Pipeline	89de0470c4aa3f4d3d8a44dc6fa6fe10		https://www.encodeproject.org/files/ENCFF856ZUP/@@download/ENCFF856ZUP.bed.gz	GRCh38			released	low read length, low read depth, inconsistent target of control experiment	biological replicates with identical biosample
ENCFF550FIG	bed narrowPeak	peaks	ENCSR702GMW	ChIP-seq	EFO:0002847	PC-9	immortalized cell line	unknown	unknown	unknown	Homo sapiens					EZH2phosphoT487-human	ENCAB000BKV	DNA					False	2018-02-06	ENCODE				1							ENCFF196EDW, ENCFF330LZA, ENCFF356MAB	7093490	ENCODE Processing Pipeline	4a0faafe96352af0727b2c0a555e2eb2		https://www.encodeproject.org/files/ENCFF550FIG/@@download/ENCFF550FIG.bed.gz	GRCh38			released	antibody characterized with exemption, low read depth	NTR biosample, experiment not submitted to GEO
ENCFF462PJH	bed narrowPeak	optimal idr thresholded peaks	ENCSR702GMW	ChIP-seq	EFO:0002847	PC-9	immortalized cell line	unknown	unknown	unknown	Homo sapiens					EZH2phosphoT487-human	ENCAB000BKV	DNA					False	2018-02-06	ENCODE				1, 2							ENCFF303NKB, ENCFF419RSJ, ENCFF547DXP, ENCFF550FIG	87407	ENCODE Processing Pipeline	e60ec85e7f2f148aaa13d10642e4ae3d		https://www.encodeproject.org/files/ENCFF462PJH/@@download/ENCFF462PJH.bed.gz	GRCh38			released	antibody characterized with exemption, low read depth	NTR biosample, experiment not submitted to GEO
ENCFF303NKB	bed narrowPeak	peaks	ENCSR702GMW	ChIP-seq	EFO:0002847	PC-9	immortalized cell line	unknown	unknown	unknown	Homo sapiens					EZH2phosphoT487-human	ENCAB000BKV	DNA					False	2018-02-06	ENCODE				2							ENCFF196EDW, ENCFF356MAB, ENCFF514DJN	7113872	ENCODE Processing Pipeline	917a4545c1be287395db72f08e5f7d09		https://www.encodeproject.org/files/ENCFF303NKB/@@download/ENCFF303NKB.bed.gz	GRCh38			released	antibody characterized with exemption, low read depth	NTR biosample, experiment not submitted to GEO
ENCFF547DXP	bed narrowPeak	peaks	ENCSR702GMW	ChIP-seq	EFO:0002847	PC-9	immortalized cell line	unknown	unknown	unknown	Homo sapiens					EZH2phosphoT487-human	ENCAB000BKV	DNA					False	2018-02-06	ENCODE				1, 2							ENCFF196EDW, ENCFF330LZA, ENCFF356MAB, ENCFF514DJN	7180631	ENCODE Processing Pipeline	147688cfdc54f8e115c316526b6587fb		https://www.encodeproject.org/files/ENCFF547DXP/@@download/ENCFF547DXP.bed.gz	GRCh38			released	antibody characterized with exemption, low read depth	NTR biosample, experiment not submitted to GEO
ENCFF629FBV	bed narrowPeak	conservative idr thresholded peaks	ENCSR702GMW	ChIP-seq	EFO:0002847	PC-9	immortalized cell line	unknown	unknown	unknown	Homo sapiens					EZH2phosphoT487-human	ENCAB000BKV	DNA					False	2018-02-06	ENCODE				1, 2							ENCFF303NKB, ENCFF419RSJ, ENCFF547DXP, ENCFF550FIG	65219	ENCODE Processing Pipeline	8d620e4ddabb3d09283437adb2aca128		https://www.encodeproject.org/files/ENCFF629FBV/@@download/ENCFF629FBV.bed.gz	GRCh38			released	antibody characterized with exemption, low read depth	NTR biosample, experiment not submitted to GEO
ENCFF555PRT	bed narrowPeak	peaks	ENCSR702GMW	ChIP-seq	EFO:0002847	PC-9	immortalized cell line	unknown	unknown	unknown	Homo sapiens					EZH2phosphoT487-human	ENCAB000BKV	DNA					False	2018-02-06	ENCODE				1							ENCFF373PZM, ENCFF567WDW, ENCFF618RNL	7067021	ENCODE Processing Pipeline	8373c7a4e4a68b272bfbd3451ddfe271		https://www.encodeproject.org/files/ENCFF555PRT/@@download/ENCFF555PRT.bed.gz	hg19			released	antibody characterized with exemption, low read depth	NTR biosample, experiment not submitted to GEO
ENCFF614KPG	bed narrowPeak	peaks	ENCSR702GMW	ChIP-seq	EFO:0002847	PC-9	immortalized cell line	unknown	unknown	unknown	Homo sapiens					EZH2phosphoT487-human	ENCAB000BKV	DNA					False	2018-02-06	ENCODE				2							ENCFF216LIY, ENCFF567WDW, ENCFF618RNL	6958291	ENCODE Processing Pipeline	fc1095e01fe1d903c820780cba8e5e30		https://www.encodeproject.org/files/ENCFF614KPG/@@download/ENCFF614KPG.bed.gz	hg19			released	antibody characterized with exemption, low read depth	NTR biosample, experiment not submitted to GEO
ENCFF432ZMO	bed narrowPeak	peaks	ENCSR702GMW	ChIP-seq	EFO:0002847	PC-9	immortalized cell line	unknown	unknown	unknown	Homo sapiens					EZH2phosphoT487-human	ENCAB000BKV	DNA					False	2018-02-06	ENCODE				1, 2							ENCFF216LIY, ENCFF373PZM, ENCFF567WDW, ENCFF618RNL	7174132	ENCODE Processing Pipeline	e5a8628e668c63299d55f39deda0213b		https://www.encodeproject.org/files/ENCFF432ZMO/@@download/ENCFF432ZMO.bed.gz	hg19			released	antibody characterized with exemption, low read depth	NTR biosample, experiment not submitted to GEO
ENCFF766IDA	bed narrowPeak	conservative idr thresholded peaks	ENCSR702GMW	ChIP-seq	EFO:0002847	PC-9	immortalized cell line	unknown	unknown	unknown	Homo sapiens					EZH2phosphoT487-human	ENCAB000BKV	DNA					False	2018-02-06	ENCODE				1, 2							ENCFF001TDO, ENCFF432ZMO, ENCFF555PRT, ENCFF614KPG	66302	ENCODE Processing Pipeline	766e0b83b99c8b034f8fd60e1d09f69b		https://www.encodeproject.org/files/ENCFF766IDA/@@download/ENCFF766IDA.bed.gz	hg19			released	antibody characterized with exemption, low read depth	NTR biosample, experiment not submitted to GEO
ENCFF068DLY	bed narrowPeak	optimal idr thresholded peaks	ENCSR702GMW	ChIP-seq	EFO:0002847	PC-9	immortalized cell line	unknown	unknown	unknown	Homo sapiens					EZH2phosphoT487-human	ENCAB000BKV	DNA					False	2018-02-06	ENCODE				1, 2							ENCFF001TDO, ENCFF432ZMO, ENCFF555PRT, ENCFF614KPG	89185	ENCODE Processing Pipeline	9a66417c7c7a963da54869ff4eff870e		https://www.encodeproject.org/files/ENCFF068DLY/@@download/ENCFF068DLY.bed.gz	hg19			released	antibody characterized with exemption, low read depth	NTR biosample, experiment not submitted to GEO
ENCFF035JZF	bed narrowPeak	peaks	ENCSR103GAK	ChIP-seq	EFO:0001182	HEK293	immortalized cell line	embryonic	female	unknown	Homo sapiens					eGFP-ZNF175-human	ENCAB976SGG	DNA				formaldehyde	False	2016-10-07	ENCODE				1							ENCFF060NHQ	6304742	ENCODE Processing Pipeline	7431ea9ad18110b56a5e7431e0963373		https://www.encodeproject.org/files/ENCFF035JZF/@@download/ENCFF035JZF.bed.gz	hg19			released	borderline replicate concordance
ENCFF567MYL	bed narrowPeak	peaks	ENCSR103GAK	ChIP-seq	EFO:0001182	HEK293	immortalized cell line	embryonic	female	unknown	Homo sapiens					eGFP-ZNF175-human	ENCAB976SGG	DNA				formaldehyde	False	2016-10-07	ENCODE				2							ENCFF495BAQ	6613574	ENCODE Processing Pipeline	5e2e7c9dc4d2243da1d551e253fc9973		https://www.encodeproject.org/files/ENCFF567MYL/@@download/ENCFF567MYL.bed.gz	hg19			released	borderline replicate concordance
ENCFF126KMD	bed narrowPeak	peaks	ENCSR103GAK	ChIP-seq	EFO:0001182	HEK293	immortalized cell line	embryonic	female	unknown	Homo sapiens					eGFP-ZNF175-human	ENCAB976SGG	DNA				formaldehyde	False	2016-10-07	ENCODE				1, 2							ENCFF060NHQ, ENCFF495BAQ	7094692	ENCODE Processing Pipeline	992e0ebcaae75a74cf59230ce893ef0e		https://www.encodeproject.org/files/ENCFF126KMD/@@download/ENCFF126KMD.bed.gz	hg19			released	borderline replicate concordance
ENCFF547AEK	bed narrowPeak	conservative idr thresholded peaks	ENCSR103GAK	ChIP-seq	EFO:0001182	HEK293	immortalized cell line	embryonic	female	unknown	Homo sapiens					eGFP-ZNF175-human	ENCAB976SGG	DNA				formaldehyde	False	2016-10-07	ENCODE				1, 2							ENCFF001TDO, ENCFF035JZF, ENCFF126KMD, ENCFF567MYL	8599	ENCODE Processing Pipeline	66bd8912a5edfb17b811d4aea4d96ec8		https://www.encodeproject.org/files/ENCFF547AEK/@@download/ENCFF547AEK.bed.gz	hg19			released	borderline replicate concordance
ENCFF637SBD	bed narrowPeak	optimal idr thresholded peaks	ENCSR103GAK	ChIP-seq	EFO:0001182	HEK293	immortalized cell line	embryonic	female	unknown	Homo sapiens					eGFP-ZNF175-human	ENCAB976SGG	DNA				formaldehyde	False	2016-10-07	ENCODE				1, 2							ENCFF001TDO, ENCFF035JZF, ENCFF126KMD, ENCFF567MYL	18038	ENCODE Processing Pipeline	666bc52045a14237131db8a8e0a1b7fc		https://www.encodeproject.org/files/ENCFF637SBD/@@download/ENCFF637SBD.bed.gz	hg19			released	borderline replicate concordance
ENCFF802MPW	bed narrowPeak	peaks	ENCSR103GAK	ChIP-seq	EFO:0001182	HEK293	immortalized cell line	embryonic	female	unknown	Homo sapiens					eGFP-ZNF175-human	ENCAB976SGG	DNA				formaldehyde	False	2016-10-07	ENCODE				2							ENCFF662QGV	6188743	ENCODE Processing Pipeline	e2fe3409424f02c6dc050bcf486cf793		https://www.encodeproject.org/files/ENCFF802MPW/@@download/ENCFF802MPW.bed.gz	GRCh38			released	borderline replicate concordance
ENCFF756OLI	bed narrowPeak	peaks	ENCSR103GAK	ChIP-seq	EFO:0001182	HEK293	immortalized cell line	embryonic	female	unknown	Homo sapiens					eGFP-ZNF175-human	ENCAB976SGG	DNA				formaldehyde	False	2016-10-07	ENCODE				1							ENCFF107BYB	6421716	ENCODE Processing Pipeline	788d7ff8edad790c1576ca9dd65c13ef		https://www.encodeproject.org/files/ENCFF756OLI/@@download/ENCFF756OLI.bed.gz	GRCh38			released	borderline replicate concordance
ENCFF915ZKK	bed narrowPeak	peaks	ENCSR103GAK	ChIP-seq	EFO:0001182	HEK293	immortalized cell line	embryonic	female	unknown	Homo sapiens					eGFP-ZNF175-human	ENCAB976SGG	DNA				formaldehyde	False	2016-10-07	ENCODE				1, 2							ENCFF107BYB, ENCFF662QGV	6468528	ENCODE Processing Pipeline	121c0daf9746afb9b022d8c7f546184a		https://www.encodeproject.org/files/ENCFF915ZKK/@@download/ENCFF915ZKK.bed.gz	GRCh38			released	borderline replicate concordance
ENCFF834SEA	bed narrowPeak	conservative idr thresholded peaks	ENCSR103GAK	ChIP-seq	EFO:0001182	HEK293	immortalized cell line	embryonic	female	unknown	Homo sapiens					eGFP-ZNF175-human	ENCAB976SGG	DNA				formaldehyde	False	2016-10-07	ENCODE				1, 2							ENCFF419RSJ, ENCFF756OLI, ENCFF802MPW, ENCFF915ZKK	8311	ENCODE Processing Pipeline	d1cd1da5a63c0646abbedf09cc483ce1		https://www.encodeproject.org/files/ENCFF834SEA/@@download/ENCFF834SEA.bed.gz	GRCh38			released	borderline replicate concordance
ENCFF004JFD	bed narrowPeak	optimal idr thresholded peaks	ENCSR103GAK	ChIP-seq	EFO:0001182	HEK293	immortalized cell line	embryonic	female	unknown	Homo sapiens					eGFP-ZNF175-human	ENCAB976SGG	DNA				formaldehyde	False	2016-10-07	ENCODE				1, 2							ENCFF419RSJ, ENCFF756OLI, ENCFF802MPW, ENCFF915ZKK	16958	ENCODE Processing Pipeline	5028a103d9454accdc6a2367a2bb76d7		https://www.encodeproject.org/files/ENCFF004JFD/@@download/ENCFF004JFD.bed.gz	GRCh38			released	borderline replicate concordance
ENCFF002CND	bed narrowPeak	optimal idr thresholded peaks	ENCSR000BGA	ChIP-seq	EFO:0005234	PFSK-1	immortalized cell line	child	male	22 month	Homo sapiens					FOXP2-human	ENCAB000AGQ	DNA		see document	see document		False	2011-07-18	ENCODE												378426	ENCODE Consortium Analysis Working Group	c51728b87f0d1f605b9000138b0da558		https://www.encodeproject.org/files/ENCFF002CND/@@download/ENCFF002CND.bed.gz	hg19			archived	borderline replicate concordance, control low read depth, inconsistent platforms	missing derived_from, biological replicates with identical biosample	insufficient read depth	extremely low read depth, extremely low read length
ENCFF395BZZ	bed narrowPeak	optimal idr thresholded peaks	ENCSR000BGA	ChIP-seq	EFO:0005234	PFSK-1	immortalized cell line	child	male	22 month	Homo sapiens					FOXP2-human	ENCAB000AGQ	DNA		see document	see document		False	2011-07-18	ENCODE				1, 2							ENCFF001TDO, ENCFF229DJA, ENCFF882KTD, ENCFF943NWC	302567	ENCODE Processing Pipeline	4e19b95df0695a93ba3dc403d0d64995		https://www.encodeproject.org/files/ENCFF395BZZ/@@download/ENCFF395BZZ.bed.gz	hg19			released	borderline replicate concordance, control low read depth, inconsistent platforms	biological replicates with identical biosample	insufficient read depth	extremely low read depth, extremely low read length
ENCFF943NWC	bed narrowPeak	peaks	ENCSR000BGA	ChIP-seq	EFO:0005234	PFSK-1	immortalized cell line	child	male	22 month	Homo sapiens					FOXP2-human	ENCAB000AGQ	DNA		see document	see document		False	2011-07-18	ENCODE				1							ENCFF294SLK, ENCFF320MKV	4381800	ENCODE Processing Pipeline	ff709f8932822e4c965020216e08c271		https://www.encodeproject.org/files/ENCFF943NWC/@@download/ENCFF943NWC.bed.gz	hg19			released	borderline replicate concordance, control low read depth, inconsistent platforms	biological replicates with identical biosample	insufficient read depth	extremely low read depth, extremely low read length
ENCFF882KTD	bed narrowPeak	peaks	ENCSR000BGA	ChIP-seq	EFO:0005234	PFSK-1	immortalized cell line	child	male	22 month	Homo sapiens					FOXP2-human	ENCAB000AGQ	DNA		see document	see document		False	2011-07-18	ENCODE				2							ENCFF054FYX, ENCFF294SLK	1711738	ENCODE Processing Pipeline	f87f91d68e18cab8f0f3ffd8e24d22c4		https://www.encodeproject.org/files/ENCFF882KTD/@@download/ENCFF882KTD.bed.gz	hg19			released	borderline replicate concordance, control low read depth, inconsistent platforms	biological replicates with identical biosample	insufficient read depth	extremely low read depth, extremely low read length
ENCFF260VMG	bed narrowPeak	conservative idr thresholded peaks	ENCSR000BGA	ChIP-seq	EFO:0005234	PFSK-1	immortalized cell line	child	male	22 month	Homo sapiens					FOXP2-human	ENCAB000AGQ	DNA		see document	see document		False	2011-07-18	ENCODE				1, 2							ENCFF001TDO, ENCFF229DJA, ENCFF882KTD, ENCFF943NWC	195247	ENCODE Processing Pipeline	030040544c061b281aacaaf501894616		https://www.encodeproject.org/files/ENCFF260VMG/@@download/ENCFF260VMG.bed.gz	hg19			released	borderline replicate concordance, control low read depth, inconsistent platforms	biological replicates with identical biosample	insufficient read depth	extremely low read depth, extremely low read length
ENCFF229DJA	bed narrowPeak	peaks	ENCSR000BGA	ChIP-seq	EFO:0005234	PFSK-1	immortalized cell line	child	male	22 month	Homo sapiens					FOXP2-human	ENCAB000AGQ	DNA		see document	see document		False	2011-07-18	ENCODE				1, 2							ENCFF054FYX, ENCFF294SLK, ENCFF320MKV	5563585	ENCODE Processing Pipeline	7574fc04e21d8a4471be105978fc595b		https://www.encodeproject.org/files/ENCFF229DJA/@@download/ENCFF229DJA.bed.gz	hg19			released	borderline replicate concordance, control low read depth, inconsistent platforms	biological replicates with identical biosample	insufficient read depth	extremely low read depth, extremely low read length
ENCFF617HLK	bed narrowPeak	peaks	ENCSR000BGA	ChIP-seq	EFO:0005234	PFSK-1	immortalized cell line	child	male	22 month	Homo sapiens					FOXP2-human	ENCAB000AGQ	DNA		see document	see document		False	2011-07-18	ENCODE				1							ENCFF240DER, ENCFF726LJT	4243866	ENCODE Processing Pipeline	b1f44ad08fd1b6279cd02bf2b6374440		https://www.encodeproject.org/files/ENCFF617HLK/@@download/ENCFF617HLK.bed.gz	GRCh38			released	borderline replicate concordance, control low read depth, inconsistent platforms	biological replicates with identical biosample	insufficient read depth	extremely low read depth, extremely low read length
ENCFF472UVR	bed narrowPeak	peaks	ENCSR000BGA	ChIP-seq	EFO:0005234	PFSK-1	immortalized cell line	child	male	22 month	Homo sapiens					FOXP2-human	ENCAB000AGQ	DNA		see document	see document		False	2011-07-18	ENCODE				2							ENCFF192KRY, ENCFF240DER	1706708	ENCODE Processing Pipeline	40b59df1e248e2563eb30ffe96cf7eb2		https://www.encodeproject.org/files/ENCFF472UVR/@@download/ENCFF472UVR.bed.gz	GRCh38			released	borderline replicate concordance, control low read depth, inconsistent platforms	biological replicates with identical biosample	insufficient read depth	extremely low read depth, extremely low read length
ENCFF425LSA	bed narrowPeak	peaks	ENCSR000BGA	ChIP-seq	EFO:0005234	PFSK-1	immortalized cell line	child	male	22 month	Homo sapiens					FOXP2-human	ENCAB000AGQ	DNA		see document	see document		False	2011-07-18	ENCODE				1, 2							ENCFF192KRY, ENCFF240DER, ENCFF726LJT	5644979	ENCODE Processing Pipeline	e8de2f959f496e0883ee293b90bcc06d		https://www.encodeproject.org/files/ENCFF425LSA/@@download/ENCFF425LSA.bed.gz	GRCh38			released	borderline replicate concordance, control low read depth, inconsistent platforms	biological replicates with identical biosample	insufficient read depth	extremely low read depth, extremely low read length
ENCFF067LTM	bed narrowPeak	optimal idr thresholded peaks	ENCSR000BGA	ChIP-seq	EFO:0005234	PFSK-1	immortalized cell line	child	male	22 month	Homo sapiens					FOXP2-human	ENCAB000AGQ	DNA		see document	see document		False	2011-07-18	ENCODE				1, 2							ENCFF419RSJ, ENCFF425LSA, ENCFF472UVR, ENCFF617HLK	307868	ENCODE Processing Pipeline	f5e4e87d8801efc8252cbf5924c6243a		https://www.encodeproject.org/files/ENCFF067LTM/@@download/ENCFF067LTM.bed.gz	GRCh38			released	borderline replicate concordance, control low read depth, inconsistent platforms	biological replicates with identical biosample	insufficient read depth	extremely low read depth, extremely low read length
ENCFF926GAC	bed narrowPeak	conservative idr thresholded peaks	ENCSR000BGA	ChIP-seq	EFO:0005234	PFSK-1	immortalized cell line	child	male	22 month	Homo sapiens					FOXP2-human	ENCAB000AGQ	DNA		see document	see document		False	2011-07-18	ENCODE				1, 2							ENCFF419RSJ, ENCFF425LSA, ENCFF472UVR, ENCFF617HLK	196040	ENCODE Processing Pipeline	4e31fb4d46692dabe3e945836a070fbf		https://www.encodeproject.org/files/ENCFF926GAC/@@download/ENCFF926GAC.bed.gz	GRCh38			released	borderline replicate concordance, control low read depth, inconsistent platforms	biological replicates with identical biosample	insufficient read depth	extremely low read depth, extremely low read length
ENCFF521MOS	bed narrowPeak	peaks	ENCSR000BNW	ChIP-seq	EFO:0002067	K562	immortalized cell line	adult	female	53 year	Homo sapiens					SIX5-human	ENCAB000AKV	DNA		see document	see document		False	2011-07-18	ENCODE				1							ENCFF037BXU, ENCFF235CSW, ENCFF750MIM	4142355	ENCODE Processing Pipeline	585df9f882884542d2162608818d81f2		https://www.encodeproject.org/files/ENCFF521MOS/@@download/ENCFF521MOS.bed.gz	hg19			released	low read depth, borderline replicate concordance, control low read depth, mild to moderate bottlenecking, low read length, moderate library complexity	biological replicates with identical biosample	control insufficient read depth, insufficient read depth
ENCFF066ONU	bed narrowPeak	peaks	ENCSR000BNW	ChIP-seq	EFO:0002067	K562	immortalized cell line	adult	female	53 year	Homo sapiens					SIX5-human	ENCAB000AKV	DNA		see document	see document		False	2011-07-18	ENCODE				2							ENCFF235CSW, ENCFF750MIM, ENCFF882JQN	1856755	ENCODE Processing Pipeline	14200e538b452e7bd169c4e2b53985d9		https://www.encodeproject.org/files/ENCFF066ONU/@@download/ENCFF066ONU.bed.gz	hg19			released	low read depth, borderline replicate concordance, control low read depth, mild to moderate bottlenecking, low read length, moderate library complexity	biological replicates with identical biosample	control insufficient read depth, insufficient read depth
ENCFF738BIG	bed narrowPeak	peaks	ENCSR000BNW	ChIP-seq	EFO:0002067	K562	immortalized cell line	adult	female	53 year	Homo sapiens					SIX5-human	ENCAB000AKV	DNA		see document	see document		False	2011-07-18	ENCODE				1, 2							ENCFF037BXU, ENCFF235CSW, ENCFF750MIM, ENCFF882JQN	4610777	ENCODE Processing Pipeline	512ab31f7689df6e2e25d6ab153dd82b		https://www.encodeproject.org/files/ENCFF738BIG/@@download/ENCFF738BIG.bed.gz	hg19			released	low read depth, borderline replicate concordance, control low read depth, mild to moderate bottlenecking, low read length, moderate library complexity	biological replicates with identical biosample	control insufficient read depth, insufficient read depth
ENCFF615QOD	bed narrowPeak	conservative idr thresholded peaks	ENCSR000BNW	ChIP-seq	EFO:0002067	K562	immortalized cell line	adult	female	53 year	Homo sapiens					SIX5-human	ENCAB000AKV	DNA		see document	see document		False	2011-07-18	ENCODE				1, 2							ENCFF001TDO, ENCFF066ONU, ENCFF521MOS, ENCFF738BIG	36527	ENCODE Processing Pipeline	ecaec6d806ebba5fc4d05c9511f6de09		https://www.encodeproject.org/files/ENCFF615QOD/@@download/ENCFF615QOD.bed.gz	hg19			released	low read depth, borderline replicate concordance, control low read depth, mild to moderate bottlenecking, low read length, moderate library complexity	biological replicates with identical biosample	control insufficient read depth, insufficient read depth
ENCFF033EBX	bed narrowPeak	optimal idr thresholded peaks	ENCSR000BNW	ChIP-seq	EFO:0002067	K562	immortalized cell line	adult	female	53 year	Homo sapiens					SIX5-human	ENCAB000AKV	DNA		see document	see document		False	2011-07-18	ENCODE				1, 2							ENCFF001TDO, ENCFF066ONU, ENCFF521MOS, ENCFF738BIG	62476	ENCODE Processing Pipeline	097bf841440b7b7f1ef9cb01097fd511		https://www.encodeproject.org/files/ENCFF033EBX/@@download/ENCFF033EBX.bed.gz	hg19			released	low read depth, borderline replicate concordance, control low read depth, mild to moderate bottlenecking, low read length, moderate library complexity	biological replicates with identical biosample	control insufficient read depth, insufficient read depth
ENCFF177MBE	bed narrowPeak	peaks	ENCSR000BNW	ChIP-seq	EFO:0002067	K562	immortalized cell line	adult	female	53 year	Homo sapiens					SIX5-human	ENCAB000AKV	DNA		see document	see document		False	2011-07-18	ENCODE				2							ENCFF584HKJ, ENCFF772PJM, ENCFF982BHL	1853408	ENCODE Processing Pipeline	6802e30d0f702fd8e080e71bed9e6948		https://www.encodeproject.org/files/ENCFF177MBE/@@download/ENCFF177MBE.bed.gz	GRCh38			released	low read depth, borderline replicate concordance, control low read depth, mild to moderate bottlenecking, low read length, moderate library complexity	biological replicates with identical biosample	control insufficient read depth, insufficient read depth
ENCFF247LOF	bed narrowPeak	optimal idr thresholded peaks	ENCSR000BNW	ChIP-seq	EFO:0002067	K562	immortalized cell line	adult	female	53 year	Homo sapiens					SIX5-human	ENCAB000AKV	DNA		see document	see document		False	2011-07-18	ENCODE				1, 2							ENCFF123WWM, ENCFF177MBE, ENCFF419RSJ, ENCFF714RFQ	60929	ENCODE Processing Pipeline	58e643a89b9cf4aa01de67366da4a9be		https://www.encodeproject.org/files/ENCFF247LOF/@@download/ENCFF247LOF.bed.gz	GRCh38			released	low read depth, borderline replicate concordance, control low read depth, mild to moderate bottlenecking, low read length, moderate library complexity	biological replicates with identical biosample	control insufficient read depth, insufficient read depth
ENCFF593FWV	bed narrowPeak	conservative idr thresholded peaks	ENCSR000BNW	ChIP-seq	EFO:0002067	K562	immortalized cell line	adult	female	53 year	Homo sapiens					SIX5-human	ENCAB000AKV	DNA		see document	see document		False	2011-07-18	ENCODE				1, 2							ENCFF123WWM, ENCFF177MBE, ENCFF419RSJ, ENCFF714RFQ	36439	ENCODE Processing Pipeline	c4ec33d07bf8e46483c6d78b023c6dd9		https://www.encodeproject.org/files/ENCFF593FWV/@@download/ENCFF593FWV.bed.gz	GRCh38			released	low read depth, borderline replicate concordance, control low read depth, mild to moderate bottlenecking, low read length, moderate library complexity	biological replicates with identical biosample	control insufficient read depth, insufficient read depth
ENCFF123WWM	bed narrowPeak	peaks	ENCSR000BNW	ChIP-seq	EFO:0002067	K562	immortalized cell line	adult	female	53 year	Homo sapiens					SIX5-human	ENCAB000AKV	DNA		see document	see document		False	2011-07-18	ENCODE				1, 2							ENCFF331BZT, ENCFF584HKJ, ENCFF772PJM, ENCFF982BHL	4599842	ENCODE Processing Pipeline	fe2457bee3098b4961af1403df69948d		https://www.encodeproject.org/files/ENCFF123WWM/@@download/ENCFF123WWM.bed.gz	GRCh38			released	low read depth, borderline replicate concordance, control low read depth, mild to moderate bottlenecking, low read length, moderate library complexity	biological replicates with identical biosample	control insufficient read depth, insufficient read depth
ENCFF714RFQ	bed narrowPeak	peaks	ENCSR000BNW	ChIP-seq	EFO:0002067	K562	immortalized cell line	adult	female	53 year	Homo sapiens					SIX5-human	ENCAB000AKV	DNA		see document	see document		False	2011-07-18	ENCODE				1							ENCFF331BZT, ENCFF772PJM, ENCFF982BHL	4138309	ENCODE Processing Pipeline	2fb0653961f0ac954538b731da4319ae		https://www.encodeproject.org/files/ENCFF714RFQ/@@download/ENCFF714RFQ.bed.gz	GRCh38			released	low read depth, borderline replicate concordance, control low read depth, mild to moderate bottlenecking, low read length, moderate library complexity	biological replicates with identical biosample	control insufficient read depth, insufficient read depth
ENCFF294PGV	bed narrowPeak	peaks	ENCSR408JQO	ChIP-seq	EFO:0002784	GM12878	immortalized cell line	adult	female	unknown	Homo sapiens					IRF3-human	ENCAB000AHY	DNA					False	2014-07-07	ENCODE				1							ENCFF288FXI, ENCFF941TZZ	5612376	ENCODE Processing Pipeline	0b23ee499ba75b482e1616b4acba89ad		https://www.encodeproject.org/files/ENCFF294PGV/@@download/ENCFF294PGV.bed.gz	hg19			released	mild to moderate bottlenecking
ENCFF527ONY	bed narrowPeak	peaks	ENCSR408JQO	ChIP-seq	EFO:0002784	GM12878	immortalized cell line	adult	female	unknown	Homo sapiens					IRF3-human	ENCAB000AHY	DNA					False	2014-07-07	ENCODE				2							ENCFF287SKW, ENCFF327BYF	5472017	ENCODE Processing Pipeline	42824a013f1513874aafba1837a83137		https://www.encodeproject.org/files/ENCFF527ONY/@@download/ENCFF527ONY.bed.gz	hg19			released	mild to moderate bottlenecking
ENCFF942POQ	bed narrowPeak	peaks	ENCSR408JQO	ChIP-seq	EFO:0002784	GM12878	immortalized cell line	adult	female	unknown	Homo sapiens					IRF3-human	ENCAB000AHY	DNA					False	2014-07-07	ENCODE				1, 2							ENCFF287SKW, ENCFF288FXI, ENCFF327BYF, ENCFF941TZZ	6836198	ENCODE Processing Pipeline	1f9227a143a5d1572ff45ca1c1e20e56		https://www.encodeproject.org/files/ENCFF942POQ/@@download/ENCFF942POQ.bed.gz	hg19			released	mild to moderate bottlenecking
ENCFF341HWZ	bed narrowPeak	optimal idr thresholded peaks	ENCSR408JQO	ChIP-seq	EFO:0002784	GM12878	immortalized cell line	adult	female	unknown	Homo sapiens					IRF3-human	ENCAB000AHY	DNA					False	2014-07-07	ENCODE				1, 2							ENCFF001TDO, ENCFF294PGV, ENCFF527ONY, ENCFF942POQ	94616	ENCODE Processing Pipeline	c59b54537720fe013b61c273bcdb7db5		https://www.encodeproject.org/files/ENCFF341HWZ/@@download/ENCFF341HWZ.bed.gz	hg19			released	mild to moderate bottlenecking
ENCFF742LLN	bed narrowPeak	conservative idr thresholded peaks	ENCSR408JQO	ChIP-seq	EFO:0002784	GM12878	immortalized cell line	adult	female	unknown	Homo sapiens					IRF3-human	ENCAB000AHY	DNA					False	2014-07-07	ENCODE				1, 2							ENCFF001TDO, ENCFF294PGV, ENCFF527ONY, ENCFF942POQ	54792	ENCODE Processing Pipeline	d39c411d0f2d16675656a3266c196d5c		https://www.encodeproject.org/files/ENCFF742LLN/@@download/ENCFF742LLN.bed.gz	hg19			released	mild to moderate bottlenecking
ENCFF789FWH	bed narrowPeak	peaks	ENCSR408JQO	ChIP-seq	EFO:0002784	GM12878	immortalized cell line	adult	female	unknown	Homo sapiens					IRF3-human	ENCAB000AHY	DNA					False	2014-07-07	ENCODE				2							ENCFF287SKW, ENCFF327BYF	5671340	ENCODE Processing Pipeline	69423bde704039a08639185373c99a15		https://www.encodeproject.org/files/ENCFF789FWH/@@download/ENCFF789FWH.bed.gz	hg19			archived	mild to moderate bottlenecking
ENCFF706IKA	bed narrowPeak	peaks	ENCSR408JQO	ChIP-seq	EFO:0002784	GM12878	immortalized cell line	adult	female	unknown	Homo sapiens					IRF3-human	ENCAB000AHY	DNA					False	2014-07-07	ENCODE				1							ENCFF288FXI, ENCFF941TZZ	5813485	ENCODE Processing Pipeline	80cee6f29bd85bbc394a23091e4398f8		https://www.encodeproject.org/files/ENCFF706IKA/@@download/ENCFF706IKA.bed.gz	hg19			archived	mild to moderate bottlenecking
ENCFF035PSF	bed narrowPeak	peaks	ENCSR408JQO	ChIP-seq	EFO:0002784	GM12878	immortalized cell line	adult	female	unknown	Homo sapiens					IRF3-human	ENCAB000AHY	DNA					False	2014-07-07	ENCODE				1, 2							ENCFF287SKW, ENCFF288FXI, ENCFF327BYF, ENCFF941TZZ	6940511	ENCODE Processing Pipeline	c4d1fee7d4f04427937b232282fbc4f6		https://www.encodeproject.org/files/ENCFF035PSF/@@download/ENCFF035PSF.bed.gz	hg19			archived	mild to moderate bottlenecking
ENCFF084JTT	bed narrowPeak	peaks	ENCSR408JQO	ChIP-seq	EFO:0002784	GM12878	immortalized cell line	adult	female	unknown	Homo sapiens					IRF3-human	ENCAB000AHY	DNA					False	2014-07-07	ENCODE				2							ENCFF541BNH, ENCFF574BGV	5474972	ENCODE Processing Pipeline	f72156943b6d12f01c597a8d5652f4fc		https://www.encodeproject.org/files/ENCFF084JTT/@@download/ENCFF084JTT.bed.gz	GRCh38			released	mild to moderate bottlenecking
ENCFF326HIY	bed narrowPeak	peaks	ENCSR408JQO	ChIP-seq	EFO:0002784	GM12878	immortalized cell line	adult	female	unknown	Homo sapiens					IRF3-human	ENCAB000AHY	DNA					False	2014-07-07	ENCODE				1, 2							ENCFF541BNH, ENCFF574BGV, ENCFF844CVM, ENCFF879YMO	6846402	ENCODE Processing Pipeline	c0c031ca1535c71b9a65b1e0bd3b50f7		https://www.encodeproject.org/files/ENCFF326HIY/@@download/ENCFF326HIY.bed.gz	GRCh38			released	mild to moderate bottlenecking
ENCFF101AVT	bed narrowPeak	peaks	ENCSR408JQO	ChIP-seq	EFO:0002784	GM12878	immortalized cell line	adult	female	unknown	Homo sapiens					IRF3-human	ENCAB000AHY	DNA					False	2014-07-07	ENCODE				1							ENCFF844CVM, ENCFF879YMO	5615827	ENCODE Processing Pipeline	9be52a754e145c169e3a856d72eb4292		https://www.encodeproject.org/files/ENCFF101AVT/@@download/ENCFF101AVT.bed.gz	GRCh38			released	mild to moderate bottlenecking
ENCFF604AZX	bed narrowPeak	optimal idr thresholded peaks	ENCSR408JQO	ChIP-seq	EFO:0002784	GM12878	immortalized cell line	adult	female	unknown	Homo sapiens					IRF3-human	ENCAB000AHY	DNA					False	2014-07-07	ENCODE				1, 2							ENCFF084JTT, ENCFF101AVT, ENCFF326HIY, ENCFF419RSJ	90581	ENCODE Processing Pipeline	85ec6288b02f08e80b393f6e3354c27a		https://www.encodeproject.org/files/ENCFF604AZX/@@download/ENCFF604AZX.bed.gz	GRCh38			released	mild to moderate bottlenecking
ENCFF065MLN	bed narrowPeak	conservative idr thresholded peaks	ENCSR408JQO	ChIP-seq	EFO:0002784	GM12878	immortalized cell line	adult	female	unknown	Homo sapiens					IRF3-human	ENCAB000AHY	DNA					False	2014-07-07	ENCODE				1, 2							ENCFF084JTT, ENCFF101AVT, ENCFF326HIY, ENCFF419RSJ	57042	ENCODE Processing Pipeline	4c50b0cb3795922c56c1640b7ea4053f		https://www.encodeproject.org/files/ENCFF065MLN/@@download/ENCFF065MLN.bed.gz	GRCh38			released	mild to moderate bottlenecking
ENCFF880CYV	bed narrowPeak	conservative idr thresholded peaks	ENCSR408JQO	ChIP-seq	EFO:0002784	GM12878	immortalized cell line	adult	female	unknown	Homo sapiens					IRF3-human	ENCAB000AHY	DNA					False	2014-07-07	ENCODE				1, 2							ENCFF001TDO, ENCFF035PSF, ENCFF706IKA, ENCFF789FWH	48104	ENCODE Processing Pipeline	d2668df4c030cb671b7fbeffd1b8a58f		https://www.encodeproject.org/files/ENCFF880CYV/@@download/ENCFF880CYV.bed.gz	hg19			archived	mild to moderate bottlenecking
ENCFF976ZVG	bed narrowPeak	optimal idr thresholded peaks	ENCSR408JQO	ChIP-seq	EFO:0002784	GM12878	immortalized cell line	adult	female	unknown	Homo sapiens					IRF3-human	ENCAB000AHY	DNA					False	2014-07-07	ENCODE				1, 2							ENCFF001TDO, ENCFF035PSF, ENCFF706IKA, ENCFF789FWH	74711	ENCODE Processing Pipeline	b9ca3746a271c526d07bb436aa4d07b7		https://www.encodeproject.org/files/ENCFF976ZVG/@@download/ENCFF976ZVG.bed.gz	hg19			archived	mild to moderate bottlenecking
ENCFF002CNN	bed narrowPeak	optimal idr thresholded peaks	ENCSR000BQF	ChIP-seq	EFO:0003072	SK-N-SH	immortalized cell line	child	female	4 year	Homo sapiens					TAF1-human	ENCAB000ALM	DNA		see document	see document		False	2012-02-29	ENCODE												312512	ENCODE Consortium Analysis Working Group	f7d783668cd94e5bdfcd189e4507f1ac		https://www.encodeproject.org/files/ENCFF002CNN/@@download/ENCFF002CNN.bed.gz	hg19			archived	mild to moderate bottlenecking, low read length, moderate library complexity, low read depth, borderline replicate concordance	missing derived_from, biological replicates with identical biosample
ENCFF358MIL	bed narrowPeak	peaks	ENCSR000BQF	ChIP-seq	EFO:0003072	SK-N-SH	immortalized cell line	child	female	4 year	Homo sapiens					TAF1-human	ENCAB000ALM	DNA		see document	see document		False	2012-02-29	ENCODE				2							ENCFF316XFH, ENCFF798ORT	4896777	ENCODE Processing Pipeline	0e1ddb85587263b78900368b9f0e240e		https://www.encodeproject.org/files/ENCFF358MIL/@@download/ENCFF358MIL.bed.gz	GRCh38			released	mild to moderate bottlenecking, low read length, moderate library complexity, low read depth, borderline replicate concordance	biological replicates with identical biosample
ENCFF255DCQ	bed narrowPeak	peaks	ENCSR000BQF	ChIP-seq	EFO:0003072	SK-N-SH	immortalized cell line	child	female	4 year	Homo sapiens					TAF1-human	ENCAB000ALM	DNA		see document	see document		False	2012-02-29	ENCODE				1							ENCFF511XTS, ENCFF798ORT	3975964	ENCODE Processing Pipeline	e4ffdffeb4c163597c07a687f315e6c0		https://www.encodeproject.org/files/ENCFF255DCQ/@@download/ENCFF255DCQ.bed.gz	GRCh38			released	mild to moderate bottlenecking, low read length, moderate library complexity, low read depth, borderline replicate concordance	biological replicates with identical biosample
ENCFF407IDB	bed narrowPeak	peaks	ENCSR000BQF	ChIP-seq	EFO:0003072	SK-N-SH	immortalized cell line	child	female	4 year	Homo sapiens					TAF1-human	ENCAB000ALM	DNA		see document	see document		False	2012-02-29	ENCODE				1, 2							ENCFF316XFH, ENCFF511XTS, ENCFF798ORT	5426644	ENCODE Processing Pipeline	0ea8ad16380eb3d7ff63e2b640be0b20		https://www.encodeproject.org/files/ENCFF407IDB/@@download/ENCFF407IDB.bed.gz	GRCh38			released	mild to moderate bottlenecking, low read length, moderate library complexity, low read depth, borderline replicate concordance	biological replicates with identical biosample
ENCFF300PAY	bed narrowPeak	conservative idr thresholded peaks	ENCSR000BQF	ChIP-seq	EFO:0003072	SK-N-SH	immortalized cell line	child	female	4 year	Homo sapiens					TAF1-human	ENCAB000ALM	DNA		see document	see document		False	2012-02-29	ENCODE				1, 2							ENCFF255DCQ, ENCFF358MIL, ENCFF407IDB, ENCFF419RSJ	219594	ENCODE Processing Pipeline	00044cdf1a07bb0558405aabbe5b377b		https://www.encodeproject.org/files/ENCFF300PAY/@@download/ENCFF300PAY.bed.gz	GRCh38			released	mild to moderate bottlenecking, low read length, moderate library complexity, low read depth, borderline replicate concordance	biological replicates with identical biosample
ENCFF423CTO	bed narrowPeak	optimal idr thresholded peaks	ENCSR000BQF	ChIP-seq	EFO:0003072	SK-N-SH	immortalized cell line	child	female	4 year	Homo sapiens					TAF1-human	ENCAB000ALM	DNA		see document	see document		False	2012-02-29	ENCODE				1, 2							ENCFF255DCQ, ENCFF358MIL, ENCFF407IDB, ENCFF419RSJ	301234	ENCODE Processing Pipeline	eaae94f5dda84be557f60e0d9f8d2b79		https://www.encodeproject.org/files/ENCFF423CTO/@@download/ENCFF423CTO.bed.gz	GRCh38			released	mild to moderate bottlenecking, low read length, moderate library complexity, low read depth, borderline replicate concordance	biological replicates with identical biosample
ENCFF534OBN	bed narrowPeak	peaks	ENCSR000BQF	ChIP-seq	EFO:0003072	SK-N-SH	immortalized cell line	child	female	4 year	Homo sapiens					TAF1-human	ENCAB000ALM	DNA		see document	see document		False	2012-02-29	ENCODE				2							ENCFF185JZF, ENCFF725UGE	4994583	ENCODE Processing Pipeline	e342cea49f835f1c6541f8e569416001		https://www.encodeproject.org/files/ENCFF534OBN/@@download/ENCFF534OBN.bed.gz	hg19			released	mild to moderate bottlenecking, low read length, moderate library complexity, low read depth, borderline replicate concordance	biological replicates with identical biosample
ENCFF893LMP	bed narrowPeak	peaks	ENCSR000BQF	ChIP-seq	EFO:0003072	SK-N-SH	immortalized cell line	child	female	4 year	Homo sapiens					TAF1-human	ENCAB000ALM	DNA		see document	see document		False	2012-02-29	ENCODE				1							ENCFF725UGE, ENCFF916OWO	4034357	ENCODE Processing Pipeline	a02fa2ebee5f917703c8f1c8cfa23b2c		https://www.encodeproject.org/files/ENCFF893LMP/@@download/ENCFF893LMP.bed.gz	hg19			released	mild to moderate bottlenecking, low read length, moderate library complexity, low read depth, borderline replicate concordance	biological replicates with identical biosample
ENCFF363MZC	bed narrowPeak	peaks	ENCSR000BQF	ChIP-seq	EFO:0003072	SK-N-SH	immortalized cell line	child	female	4 year	Homo sapiens					TAF1-human	ENCAB000ALM	DNA		see document	see document		False	2012-02-29	ENCODE				1, 2							ENCFF185JZF, ENCFF725UGE, ENCFF916OWO	5443998	ENCODE Processing Pipeline	7b6c98a3122a8fad7f027d8f347ad494		https://www.encodeproject.org/files/ENCFF363MZC/@@download/ENCFF363MZC.bed.gz	hg19			released	mild to moderate bottlenecking, low read length, moderate library complexity, low read depth, borderline replicate concordance	biological replicates with identical biosample
ENCFF950OCE	bed narrowPeak	conservative idr thresholded peaks	ENCSR000BQF	ChIP-seq	EFO:0003072	SK-N-SH	immortalized cell line	child	female	4 year	Homo sapiens					TAF1-human	ENCAB000ALM	DNA		see document	see document		False	2012-02-29	ENCODE				1, 2							ENCFF001TDO, ENCFF363MZC, ENCFF534OBN, ENCFF893LMP	221117	ENCODE Processing Pipeline	fa6c689e93d1f2aa82d46fe5df8212ce		https://www.encodeproject.org/files/ENCFF950OCE/@@download/ENCFF950OCE.bed.gz	hg19			released	mild to moderate bottlenecking, low read length, moderate library complexity, low read depth, borderline replicate concordance	biological replicates with identical biosample
ENCFF883EGI	bed narrowPeak	optimal idr thresholded peaks	ENCSR000BQF	ChIP-seq	EFO:0003072	SK-N-SH	immortalized cell line	child	female	4 year	Homo sapiens					TAF1-human	ENCAB000ALM	DNA		see document	see document		False	2012-02-29	ENCODE				1, 2							ENCFF001TDO, ENCFF363MZC, ENCFF534OBN, ENCFF893LMP	296975	ENCODE Processing Pipeline	a0c63d69cf64140819bd535ff869d781		https://www.encodeproject.org/files/ENCFF883EGI/@@download/ENCFF883EGI.bed.gz	hg19			released	mild to moderate bottlenecking, low read length, moderate library complexity, low read depth, borderline replicate concordance	biological replicates with identical biosample
ENCFF668IDF	bed narrowPeak	peaks	ENCSR477OJI	ChIP-seq	EFO:0001182	HEK293	immortalized cell line	embryonic	female	unknown	Homo sapiens					eGFP-ZNF423-human	ENCAB976SGG	DNA				formaldehyde	False	2016-10-07	ENCODE				1							ENCFF387CIP	6818680	ENCODE Processing Pipeline	3de7faffd2ee395a1e1cd606c5784558		https://www.encodeproject.org/files/ENCFF668IDF/@@download/ENCFF668IDF.bed.gz	hg19			released
ENCFF652PGK	bed narrowPeak	peaks	ENCSR477OJI	ChIP-seq	EFO:0001182	HEK293	immortalized cell line	embryonic	female	unknown	Homo sapiens					eGFP-ZNF423-human	ENCAB976SGG	DNA				formaldehyde	False	2016-10-07	ENCODE				2							ENCFF094UHU	6547971	ENCODE Processing Pipeline	680510c3082b245c06a4c927a0a47499		https://www.encodeproject.org/files/ENCFF652PGK/@@download/ENCFF652PGK.bed.gz	hg19			released
ENCFF910YVQ	bed narrowPeak	peaks	ENCSR477OJI	ChIP-seq	EFO:0001182	HEK293	immortalized cell line	embryonic	female	unknown	Homo sapiens					eGFP-ZNF423-human	ENCAB976SGG	DNA				formaldehyde	False	2016-10-07	ENCODE				1, 2							ENCFF094UHU, ENCFF387CIP	7151478	ENCODE Processing Pipeline	d6bda7e93f6e1895e7dee036cf2c80a0		https://www.encodeproject.org/files/ENCFF910YVQ/@@download/ENCFF910YVQ.bed.gz	hg19			released
ENCFF587MJE	bed narrowPeak	conservative idr thresholded peaks	ENCSR477OJI	ChIP-seq	EFO:0001182	HEK293	immortalized cell line	embryonic	female	unknown	Homo sapiens					eGFP-ZNF423-human	ENCAB976SGG	DNA				formaldehyde	False	2016-10-07	ENCODE				1, 2							ENCFF001TDO, ENCFF652PGK, ENCFF668IDF, ENCFF910YVQ	186325	ENCODE Processing Pipeline	dfd082cbdc76f4b4be269797877f7a81		https://www.encodeproject.org/files/ENCFF587MJE/@@download/ENCFF587MJE.bed.gz	hg19			released
ENCFF260VLG	bed narrowPeak	optimal idr thresholded peaks	ENCSR477OJI	ChIP-seq	EFO:0001182	HEK293	immortalized cell line	embryonic	female	unknown	Homo sapiens					eGFP-ZNF423-human	ENCAB976SGG	DNA				formaldehyde	False	2016-10-07	ENCODE				1, 2							ENCFF001TDO, ENCFF652PGK, ENCFF668IDF, ENCFF910YVQ	225785	ENCODE Processing Pipeline	1618a96c92a4119db18fd65d66903817		https://www.encodeproject.org/files/ENCFF260VLG/@@download/ENCFF260VLG.bed.gz	hg19			released
ENCFF263WGI	bed narrowPeak	peaks	ENCSR477OJI	ChIP-seq	EFO:0001182	HEK293	immortalized cell line	embryonic	female	unknown	Homo sapiens					eGFP-ZNF423-human	ENCAB976SGG	DNA				formaldehyde	False	2016-10-07	ENCODE				1							ENCFF632DBT	6694895	ENCODE Processing Pipeline	cd83c89b977021110306fd6b2ec62fca		https://www.encodeproject.org/files/ENCFF263WGI/@@download/ENCFF263WGI.bed.gz	GRCh38			released
ENCFF306XAS	bed narrowPeak	peaks	ENCSR477OJI	ChIP-seq	EFO:0001182	HEK293	immortalized cell line	embryonic	female	unknown	Homo sapiens					eGFP-ZNF423-human	ENCAB976SGG	DNA				formaldehyde	False	2016-10-07	ENCODE				2							ENCFF289ROF	6418144	ENCODE Processing Pipeline	80ca7f54d52b284346a481eb8948db9d		https://www.encodeproject.org/files/ENCFF306XAS/@@download/ENCFF306XAS.bed.gz	GRCh38			released
ENCFF809SXZ	bed narrowPeak	peaks	ENCSR477OJI	ChIP-seq	EFO:0001182	HEK293	immortalized cell line	embryonic	female	unknown	Homo sapiens					eGFP-ZNF423-human	ENCAB976SGG	DNA				formaldehyde	False	2016-10-07	ENCODE				1, 2							ENCFF289ROF, ENCFF632DBT	7094170	ENCODE Processing Pipeline	bd3e0188a1dd33eb8f6a5dc96f9b998f		https://www.encodeproject.org/files/ENCFF809SXZ/@@download/ENCFF809SXZ.bed.gz	GRCh38			released
ENCFF073LLC	bed narrowPeak	conservative idr thresholded peaks	ENCSR477OJI	ChIP-seq	EFO:0001182	HEK293	immortalized cell line	embryonic	female	unknown	Homo sapiens					eGFP-ZNF423-human	ENCAB976SGG	DNA				formaldehyde	False	2016-10-07	ENCODE				1, 2							ENCFF263WGI, ENCFF306XAS, ENCFF419RSJ, ENCFF809SXZ	184741	ENCODE Processing Pipeline	32e455e106a24ba7cf2fa4503f8627e7		https://www.encodeproject.org/files/ENCFF073LLC/@@download/ENCFF073LLC.bed.gz	GRCh38			released
ENCFF311IXZ	bed narrowPeak	optimal idr thresholded peaks	ENCSR477OJI	ChIP-seq	EFO:0001182	HEK293	immortalized cell line	embryonic	female	unknown	Homo sapiens					eGFP-ZNF423-human	ENCAB976SGG	DNA				formaldehyde	False	2016-10-07	ENCODE				1, 2							ENCFF263WGI, ENCFF306XAS, ENCFF419RSJ, ENCFF809SXZ	220986	ENCODE Processing Pipeline	f9ff642a9aa828dca05e87c19efc0d50		https://www.encodeproject.org/files/ENCFF311IXZ/@@download/ENCFF311IXZ.bed.gz	GRCh38			released
ENCFF558BWS	bed narrowPeak	peaks	ENCSR124BJR	ChIP-seq	EFO:0002067	K562	immortalized cell line	adult	female	53 year	Homo sapiens					ETV6-human	ENCAB997CJG	DNA					False	2014-07-07	ENCODE				1, 2							ENCFF335IPE, ENCFF460VLB, ENCFF879OQC, ENCFF890OID	6044352	ENCODE Processing Pipeline	9214e6951304b9d8adf49bcdd36c2dd7		https://www.encodeproject.org/files/ENCFF558BWS/@@download/ENCFF558BWS.bed.gz	hg19			released	low read length, low read depth, borderline replicate concordance
ENCFF611XPF	bed narrowPeak	peaks	ENCSR124BJR	ChIP-seq	EFO:0002067	K562	immortalized cell line	adult	female	53 year	Homo sapiens					ETV6-human	ENCAB997CJG	DNA					False	2014-07-07	ENCODE				1							ENCFF335IPE, ENCFF890OID	4886038	ENCODE Processing Pipeline	b3815ddeec64dda0ee78e87fa3eebd62		https://www.encodeproject.org/files/ENCFF611XPF/@@download/ENCFF611XPF.bed.gz	hg19			released	low read length, low read depth, borderline replicate concordance
ENCFF315GZR	bed narrowPeak	peaks	ENCSR124BJR	ChIP-seq	EFO:0002067	K562	immortalized cell line	adult	female	53 year	Homo sapiens					ETV6-human	ENCAB997CJG	DNA					False	2014-07-07	ENCODE				2							ENCFF460VLB, ENCFF879OQC	4255538	ENCODE Processing Pipeline	4f8d22993149919034182d1036579416		https://www.encodeproject.org/files/ENCFF315GZR/@@download/ENCFF315GZR.bed.gz	hg19			released	low read length, low read depth, borderline replicate concordance
ENCFF808CFK	bed narrowPeak	conservative idr thresholded peaks	ENCSR124BJR	ChIP-seq	EFO:0002067	K562	immortalized cell line	adult	female	53 year	Homo sapiens					ETV6-human	ENCAB997CJG	DNA					False	2014-07-07	ENCODE				1, 2							ENCFF001TDO, ENCFF315GZR, ENCFF558BWS, ENCFF611XPF	27851	ENCODE Processing Pipeline	b907dc9da9a5797b4a3025ff2473167f		https://www.encodeproject.org/files/ENCFF808CFK/@@download/ENCFF808CFK.bed.gz	hg19			released	low read length, low read depth, borderline replicate concordance
ENCFF660VPM	bed narrowPeak	optimal idr thresholded peaks	ENCSR124BJR	ChIP-seq	EFO:0002067	K562	immortalized cell line	adult	female	53 year	Homo sapiens					ETV6-human	ENCAB997CJG	DNA					False	2014-07-07	ENCODE				1, 2							ENCFF001TDO, ENCFF315GZR, ENCFF558BWS, ENCFF611XPF	48570	ENCODE Processing Pipeline	627872c6c63dc5283d8687e9efa8fe7b		https://www.encodeproject.org/files/ENCFF660VPM/@@download/ENCFF660VPM.bed.gz	hg19			released	low read length, low read depth, borderline replicate concordance
ENCFF899ZVN	bed narrowPeak	peaks	ENCSR124BJR	ChIP-seq	EFO:0002067	K562	immortalized cell line	adult	female	53 year	Homo sapiens					ETV6-human	ENCAB997CJG	DNA					False	2014-07-07	ENCODE				1, 2							ENCFF003FNG, ENCFF156FED, ENCFF417FHN, ENCFF577FNG	5977605	ENCODE Processing Pipeline	7cae2a795579bba647f9eb7ecbf87719		https://www.encodeproject.org/files/ENCFF899ZVN/@@download/ENCFF899ZVN.bed.gz	GRCh38			released	low read length, low read depth, borderline replicate concordance
ENCFF484FZK	bed narrowPeak	peaks	ENCSR124BJR	ChIP-seq	EFO:0002067	K562	immortalized cell line	adult	female	53 year	Homo sapiens					ETV6-human	ENCAB997CJG	DNA					False	2014-07-07	ENCODE				2							ENCFF417FHN, ENCFF577FNG	4091359	ENCODE Processing Pipeline	1db8132c60456cce55068c509756f938		https://www.encodeproject.org/files/ENCFF484FZK/@@download/ENCFF484FZK.bed.gz	GRCh38			released	low read length, low read depth, borderline replicate concordance
ENCFF460HJU	bed narrowPeak	peaks	ENCSR124BJR	ChIP-seq	EFO:0002067	K562	immortalized cell line	adult	female	53 year	Homo sapiens					ETV6-human	ENCAB997CJG	DNA					False	2014-07-07	ENCODE				1							ENCFF003FNG, ENCFF156FED	4663355	ENCODE Processing Pipeline	56a32039f7074be351bdd56e206248f6		https://www.encodeproject.org/files/ENCFF460HJU/@@download/ENCFF460HJU.bed.gz	GRCh38			released	low read length, low read depth, borderline replicate concordance
ENCFF569AQR	bed narrowPeak	conservative idr thresholded peaks	ENCSR124BJR	ChIP-seq	EFO:0002067	K562	immortalized cell line	adult	female	53 year	Homo sapiens					ETV6-human	ENCAB997CJG	DNA					False	2014-07-07	ENCODE				1, 2							ENCFF419RSJ, ENCFF460HJU, ENCFF484FZK, ENCFF899ZVN	26950	ENCODE Processing Pipeline	4dee60c47e9d12c1762d288f21ef47f1		https://www.encodeproject.org/files/ENCFF569AQR/@@download/ENCFF569AQR.bed.gz	GRCh38			released	low read length, low read depth, borderline replicate concordance
ENCFF658SGJ	bed narrowPeak	optimal idr thresholded peaks	ENCSR124BJR	ChIP-seq	EFO:0002067	K562	immortalized cell line	adult	female	53 year	Homo sapiens					ETV6-human	ENCAB997CJG	DNA					False	2014-07-07	ENCODE				1, 2							ENCFF419RSJ, ENCFF460HJU, ENCFF484FZK, ENCFF899ZVN	46712	ENCODE Processing Pipeline	4de570718b1b7ba652606e67430ff594		https://www.encodeproject.org/files/ENCFF658SGJ/@@download/ENCFF658SGJ.bed.gz	GRCh38			released	low read length, low read depth, borderline replicate concordance
ENCFF862QCJ	bed narrowPeak	peaks	ENCSR018MQH	ChIP-seq	EFO:0001203	MCF-7	immortalized cell line	adult	female	69 year	Homo sapiens					ZNF579-human	ENCAB906OMJ	DNA					False	2017-03-08	ENCODE				2							ENCFF191XYH, ENCFF746SKT, ENCFF916MHZ	7035790	ENCODE Processing Pipeline	141f0483d06a25b4f38bd99b6519e95c		https://www.encodeproject.org/files/ENCFF862QCJ/@@download/ENCFF862QCJ.bed.gz	GRCh38			released	mild to moderate bottlenecking, moderate library complexity, inconsistent platforms
ENCFF505JYM	bed narrowPeak	peaks	ENCSR018MQH	ChIP-seq	EFO:0001203	MCF-7	immortalized cell line	adult	female	69 year	Homo sapiens					ZNF579-human	ENCAB906OMJ	DNA					False	2017-03-08	ENCODE				1							ENCFF117CDU, ENCFF191XYH, ENCFF746SKT	6935710	ENCODE Processing Pipeline	c7e31b8d48f32fd8829763516d3e9fd7		https://www.encodeproject.org/files/ENCFF505JYM/@@download/ENCFF505JYM.bed.gz	GRCh38			released	mild to moderate bottlenecking, moderate library complexity, inconsistent platforms
ENCFF058ADL	bed narrowPeak	conservative idr thresholded peaks	ENCSR018MQH	ChIP-seq	EFO:0001203	MCF-7	immortalized cell line	adult	female	69 year	Homo sapiens					ZNF579-human	ENCAB906OMJ	DNA					False	2017-03-08	ENCODE				1, 2							ENCFF111SNO, ENCFF419RSJ, ENCFF505JYM, ENCFF862QCJ	187762	ENCODE Processing Pipeline	2c692b1cd35ca6d2581a850235b6b165		https://www.encodeproject.org/files/ENCFF058ADL/@@download/ENCFF058ADL.bed.gz	GRCh38			released	mild to moderate bottlenecking, moderate library complexity, inconsistent platforms
ENCFF932GYE	bed narrowPeak	peaks	ENCSR018MQH	ChIP-seq	EFO:0001203	MCF-7	immortalized cell line	adult	female	69 year	Homo sapiens					ZNF579-human	ENCAB906OMJ	DNA					False	2017-03-08	ENCODE				2							ENCFF328GEU, ENCFF447KVS, ENCFF823USR	7047664	ENCODE Processing Pipeline	8c7259e0d52f3cd48e614d6c15fe1ee1		https://www.encodeproject.org/files/ENCFF932GYE/@@download/ENCFF932GYE.bed.gz	hg19			released	mild to moderate bottlenecking, moderate library complexity, inconsistent platforms
ENCFF111SNO	bed narrowPeak	peaks	ENCSR018MQH	ChIP-seq	EFO:0001203	MCF-7	immortalized cell line	adult	female	69 year	Homo sapiens					ZNF579-human	ENCAB906OMJ	DNA					False	2017-03-08	ENCODE				1, 2							ENCFF117CDU, ENCFF191XYH, ENCFF746SKT, ENCFF916MHZ	7260826	ENCODE Processing Pipeline	6b951bd664def7759d7bbddda7e7b4a3		https://www.encodeproject.org/files/ENCFF111SNO/@@download/ENCFF111SNO.bed.gz	GRCh38			released	mild to moderate bottlenecking, moderate library complexity, inconsistent platforms
ENCFF306PBX	bed narrowPeak	optimal idr thresholded peaks	ENCSR018MQH	ChIP-seq	EFO:0001203	MCF-7	immortalized cell line	adult	female	69 year	Homo sapiens					ZNF579-human	ENCAB906OMJ	DNA					False	2017-03-08	ENCODE				1, 2							ENCFF111SNO, ENCFF419RSJ, ENCFF505JYM, ENCFF862QCJ	288690	ENCODE Processing Pipeline	904b79a5f383a9d475532c43782e425f		https://www.encodeproject.org/files/ENCFF306PBX/@@download/ENCFF306PBX.bed.gz	GRCh38			released	mild to moderate bottlenecking, moderate library complexity, inconsistent platforms
ENCFF125FFS	bed narrowPeak	peaks	ENCSR018MQH	ChIP-seq	EFO:0001203	MCF-7	immortalized cell line	adult	female	69 year	Homo sapiens					ZNF579-human	ENCAB906OMJ	DNA					False	2017-03-08	ENCODE				1							ENCFF322TLP, ENCFF447KVS, ENCFF823USR	6939064	ENCODE Processing Pipeline	47e2a13ecd1961869ed3310fcfc80d3a		https://www.encodeproject.org/files/ENCFF125FFS/@@download/ENCFF125FFS.bed.gz	hg19			released	mild to moderate bottlenecking, moderate library complexity, inconsistent platforms
ENCFF052VEU	bed narrowPeak	peaks	ENCSR018MQH	ChIP-seq	EFO:0001203	MCF-7	immortalized cell line	adult	female	69 year	Homo sapiens					ZNF579-human	ENCAB906OMJ	DNA					False	2017-03-08	ENCODE				1, 2							ENCFF322TLP, ENCFF328GEU, ENCFF447KVS, ENCFF823USR	7261702	ENCODE Processing Pipeline	71cf1eb0aa2ae7a5e0dcb3471774c3b4		https://www.encodeproject.org/files/ENCFF052VEU/@@download/ENCFF052VEU.bed.gz	hg19			released	mild to moderate bottlenecking, moderate library complexity, inconsistent platforms
ENCFF212JMM	bed narrowPeak	conservative idr thresholded peaks	ENCSR018MQH	ChIP-seq	EFO:0001203	MCF-7	immortalized cell line	adult	female	69 year	Homo sapiens					ZNF579-human	ENCAB906OMJ	DNA					False	2017-03-08	ENCODE				1, 2							ENCFF001TDO, ENCFF052VEU, ENCFF125FFS, ENCFF932GYE	188326	ENCODE Processing Pipeline	4cb348693bd09e2b6c4874753f6b153b		https://www.encodeproject.org/files/ENCFF212JMM/@@download/ENCFF212JMM.bed.gz	hg19			released	mild to moderate bottlenecking, moderate library complexity, inconsistent platforms
ENCFF854CXA	bed narrowPeak	optimal idr thresholded peaks	ENCSR018MQH	ChIP-seq	EFO:0001203	MCF-7	immortalized cell line	adult	female	69 year	Homo sapiens					ZNF579-human	ENCAB906OMJ	DNA					False	2017-03-08	ENCODE				1, 2							ENCFF001TDO, ENCFF052VEU, ENCFF125FFS, ENCFF932GYE	286701	ENCODE Processing Pipeline	602f9d96c82a8dcb90a1a8f51a83399d		https://www.encodeproject.org/files/ENCFF854CXA/@@download/ENCFF854CXA.bed.gz	hg19			released	mild to moderate bottlenecking, moderate library complexity, inconsistent platforms
ENCFF671OTI	bed narrowPeak	peaks	ENCSR086FZL	ChIP-seq	EFO:0002067	K562	immortalized cell line	adult	female	53 year	Homo sapiens					KAT8-human	ENCAB415SKT	DNA					False	2016-09-01	ENCODE				1							ENCFF207OPF, ENCFF581ZJL	6525471	ENCODE Processing Pipeline	a33f2e2aa0d57c1b11a69c5be5a45e49		https://www.encodeproject.org/files/ENCFF671OTI/@@download/ENCFF671OTI.bed.gz	hg19			released	mild to moderate bottlenecking, low read depth, borderline replicate concordance
ENCFF023FAR	bed narrowPeak	peaks	ENCSR086FZL	ChIP-seq	EFO:0002067	K562	immortalized cell line	adult	female	53 year	Homo sapiens					KAT8-human	ENCAB415SKT	DNA					False	2016-09-01	ENCODE				2							ENCFF461OLA, ENCFF581ZJL	6198170	ENCODE Processing Pipeline	5c9f75fe0e7e582caaf556099b29c7c9		https://www.encodeproject.org/files/ENCFF023FAR/@@download/ENCFF023FAR.bed.gz	hg19			released	mild to moderate bottlenecking, low read depth, borderline replicate concordance
ENCFF763LNG	bed narrowPeak	peaks	ENCSR086FZL	ChIP-seq	EFO:0002067	K562	immortalized cell line	adult	female	53 year	Homo sapiens					KAT8-human	ENCAB415SKT	DNA					False	2016-09-01	ENCODE				1, 2							ENCFF207OPF, ENCFF461OLA, ENCFF581ZJL	6962841	ENCODE Processing Pipeline	a1a112d8ec82a48b8cd6673b117f2837		https://www.encodeproject.org/files/ENCFF763LNG/@@download/ENCFF763LNG.bed.gz	hg19			released	mild to moderate bottlenecking, low read depth, borderline replicate concordance
ENCFF567GFO	bed narrowPeak	conservative idr thresholded peaks	ENCSR086FZL	ChIP-seq	EFO:0002067	K562	immortalized cell line	adult	female	53 year	Homo sapiens					KAT8-human	ENCAB415SKT	DNA					False	2016-09-01	ENCODE				1, 2							ENCFF001TDO, ENCFF023FAR, ENCFF671OTI, ENCFF763LNG	26218	ENCODE Processing Pipeline	b296639d910bc390f29a14b93aa2e4ff		https://www.encodeproject.org/files/ENCFF567GFO/@@download/ENCFF567GFO.bed.gz	hg19			released	mild to moderate bottlenecking, low read depth, borderline replicate concordance
ENCFF772QPO	bed narrowPeak	optimal idr thresholded peaks	ENCSR086FZL	ChIP-seq	EFO:0002067	K562	immortalized cell line	adult	female	53 year	Homo sapiens					KAT8-human	ENCAB415SKT	DNA					False	2016-09-01	ENCODE				1, 2							ENCFF001TDO, ENCFF023FAR, ENCFF671OTI, ENCFF763LNG	44388	ENCODE Processing Pipeline	d43ee2f381e8065adaf48e7520a7473a		https://www.encodeproject.org/files/ENCFF772QPO/@@download/ENCFF772QPO.bed.gz	hg19			released	mild to moderate bottlenecking, low read depth, borderline replicate concordance
ENCFF765MEY	bed narrowPeak	peaks	ENCSR086FZL	ChIP-seq	EFO:0002067	K562	immortalized cell line	adult	female	53 year	Homo sapiens					KAT8-human	ENCAB415SKT	DNA					False	2016-09-01	ENCODE				1							ENCFF707JIA, ENCFF910IKB	6375117	ENCODE Processing Pipeline	8a90718803bbbd2b835c711fd2fcd7c1		https://www.encodeproject.org/files/ENCFF765MEY/@@download/ENCFF765MEY.bed.gz	GRCh38			released	mild to moderate bottlenecking, low read depth, borderline replicate concordance
ENCFF549QBY	bed narrowPeak	peaks	ENCSR086FZL	ChIP-seq	EFO:0002067	K562	immortalized cell line	adult	female	53 year	Homo sapiens					KAT8-human	ENCAB415SKT	DNA					False	2016-09-01	ENCODE				2							ENCFF578CKQ, ENCFF910IKB	6057099	ENCODE Processing Pipeline	950b843f21e92580d952e40063f1dddc		https://www.encodeproject.org/files/ENCFF549QBY/@@download/ENCFF549QBY.bed.gz	GRCh38			released	mild to moderate bottlenecking, low read depth, borderline replicate concordance
ENCFF039XQE	bed narrowPeak	peaks	ENCSR086FZL	ChIP-seq	EFO:0002067	K562	immortalized cell line	adult	female	53 year	Homo sapiens					KAT8-human	ENCAB415SKT	DNA					False	2016-09-01	ENCODE				1, 2							ENCFF578CKQ, ENCFF707JIA, ENCFF910IKB	6885170	ENCODE Processing Pipeline	dcc2a31ca150564a4893c47cbee3f8ae		https://www.encodeproject.org/files/ENCFF039XQE/@@download/ENCFF039XQE.bed.gz	GRCh38			released	mild to moderate bottlenecking, low read depth, borderline replicate concordance
ENCFF549HMO	bed narrowPeak	conservative idr thresholded peaks	ENCSR086FZL	ChIP-seq	EFO:0002067	K562	immortalized cell line	adult	female	53 year	Homo sapiens					KAT8-human	ENCAB415SKT	DNA					False	2016-09-01	ENCODE				1, 2							ENCFF039XQE, ENCFF419RSJ, ENCFF549QBY, ENCFF765MEY	25666	ENCODE Processing Pipeline	c31e8d45e093f74fb6a7c5a7e1990ef2		https://www.encodeproject.org/files/ENCFF549HMO/@@download/ENCFF549HMO.bed.gz	GRCh38			released	mild to moderate bottlenecking, low read depth, borderline replicate concordance
ENCFF207ZEK	bed narrowPeak	optimal idr thresholded peaks	ENCSR086FZL	ChIP-seq	EFO:0002067	K562	immortalized cell line	adult	female	53 year	Homo sapiens					KAT8-human	ENCAB415SKT	DNA					False	2016-09-01	ENCODE				1, 2							ENCFF039XQE, ENCFF419RSJ, ENCFF549QBY, ENCFF765MEY	45021	ENCODE Processing Pipeline	55e40305c16312e404edd86ba8de8bc2		https://www.encodeproject.org/files/ENCFF207ZEK/@@download/ENCFF207ZEK.bed.gz	GRCh38			released	mild to moderate bottlenecking, low read depth, borderline replicate concordance
ENCFF361EMP	bed narrowPeak	peaks	ENCSR121PFY	ChIP-seq	EFO:0002067	K562	immortalized cell line	adult	female	53 year	Homo sapiens					CDC5L-human	ENCAB348LKV	DNA					False	2016-07-28	ENCODE				1							ENCFF581ZJL, ENCFF984NVJ	6580997	ENCODE Processing Pipeline	2299b20bf8507132afdc05f47fa6d9ae		https://www.encodeproject.org/files/ENCFF361EMP/@@download/ENCFF361EMP.bed.gz	hg19			released
ENCFF830THH	bed narrowPeak	peaks	ENCSR121PFY	ChIP-seq	EFO:0002067	K562	immortalized cell line	adult	female	53 year	Homo sapiens					CDC5L-human	ENCAB348LKV	DNA					False	2016-07-28	ENCODE				2							ENCFF051LWI, ENCFF069VLP	6570586	ENCODE Processing Pipeline	8e908668460f3de17877175ec4ff2aff		https://www.encodeproject.org/files/ENCFF830THH/@@download/ENCFF830THH.bed.gz	hg19			released
ENCFF108JTM	bed narrowPeak	peaks	ENCSR121PFY	ChIP-seq	EFO:0002067	K562	immortalized cell line	adult	female	53 year	Homo sapiens					CDC5L-human	ENCAB348LKV	DNA					False	2016-07-28	ENCODE				1, 2							ENCFF051LWI, ENCFF069VLP, ENCFF581ZJL, ENCFF984NVJ	7209529	ENCODE Processing Pipeline	da8182b7bcf60321b0c0de562530d7b3		https://www.encodeproject.org/files/ENCFF108JTM/@@download/ENCFF108JTM.bed.gz	hg19			released
ENCFF820ZHR	bed narrowPeak	conservative idr thresholded peaks	ENCSR121PFY	ChIP-seq	EFO:0002067	K562	immortalized cell line	adult	female	53 year	Homo sapiens					CDC5L-human	ENCAB348LKV	DNA					False	2016-07-28	ENCODE				1, 2							ENCFF001TDO, ENCFF108JTM, ENCFF361EMP, ENCFF830THH	75366	ENCODE Processing Pipeline	6d38cb6be34d63761a9c45259f85d192		https://www.encodeproject.org/files/ENCFF820ZHR/@@download/ENCFF820ZHR.bed.gz	hg19			released
ENCFF643TEZ	bed narrowPeak	optimal idr thresholded peaks	ENCSR121PFY	ChIP-seq	EFO:0002067	K562	immortalized cell line	adult	female	53 year	Homo sapiens					CDC5L-human	ENCAB348LKV	DNA					False	2016-07-28	ENCODE				1, 2							ENCFF001TDO, ENCFF108JTM, ENCFF361EMP, ENCFF830THH	110168	ENCODE Processing Pipeline	88bb8380a704122b98e88220e68c0d21		https://www.encodeproject.org/files/ENCFF643TEZ/@@download/ENCFF643TEZ.bed.gz	hg19			released
ENCFF037YLO	bed narrowPeak	peaks	ENCSR121PFY	ChIP-seq	EFO:0002067	K562	immortalized cell line	adult	female	53 year	Homo sapiens					CDC5L-human	ENCAB348LKV	DNA					False	2016-07-28	ENCODE				1							ENCFF201MXQ	6471171	ENCODE Processing Pipeline	b13e77a8ec9e9df200bf03f48cdec82f		https://www.encodeproject.org/files/ENCFF037YLO/@@download/ENCFF037YLO.bed.gz	GRCh38			released
ENCFF474XWG	bed narrowPeak	peaks	ENCSR121PFY	ChIP-seq	EFO:0002067	K562	immortalized cell line	adult	female	53 year	Homo sapiens					CDC5L-human	ENCAB348LKV	DNA					False	2016-07-28	ENCODE				2							ENCFF049RJI	6439941	ENCODE Processing Pipeline	6a74e53dc7a0371df3a3a792014f3e41		https://www.encodeproject.org/files/ENCFF474XWG/@@download/ENCFF474XWG.bed.gz	GRCh38			released
ENCFF214AZP	bed narrowPeak	peaks	ENCSR121PFY	ChIP-seq	EFO:0002067	K562	immortalized cell line	adult	female	53 year	Homo sapiens					CDC5L-human	ENCAB348LKV	DNA					False	2016-07-28	ENCODE				1, 2							ENCFF049RJI, ENCFF201MXQ	7187945	ENCODE Processing Pipeline	7b39406b31830920a9c3fc490e67ab97		https://www.encodeproject.org/files/ENCFF214AZP/@@download/ENCFF214AZP.bed.gz	GRCh38			released
ENCFF575VHZ	bed narrowPeak	conservative idr thresholded peaks	ENCSR121PFY	ChIP-seq	EFO:0002067	K562	immortalized cell line	adult	female	53 year	Homo sapiens					CDC5L-human	ENCAB348LKV	DNA					False	2016-07-28	ENCODE				1, 2							ENCFF037YLO, ENCFF214AZP, ENCFF419RSJ, ENCFF474XWG	74731	ENCODE Processing Pipeline	08d5ef79db4c86cb32b7263283fa881e		https://www.encodeproject.org/files/ENCFF575VHZ/@@download/ENCFF575VHZ.bed.gz	GRCh38			released
ENCFF384ALH	bed narrowPeak	optimal idr thresholded peaks	ENCSR121PFY	ChIP-seq	EFO:0002067	K562	immortalized cell line	adult	female	53 year	Homo sapiens					CDC5L-human	ENCAB348LKV	DNA					False	2016-07-28	ENCODE				1, 2							ENCFF037YLO, ENCFF214AZP, ENCFF419RSJ, ENCFF474XWG	111921	ENCODE Processing Pipeline	3e1236ba63044fac20b89dfacb9f2191		https://www.encodeproject.org/files/ENCFF384ALH/@@download/ENCFF384ALH.bed.gz	GRCh38			released
ENCFF792BGD	bed narrowPeak	peaks	ENCSR167KBO	ChIP-seq	EFO:0002067	K562	immortalized cell line	adult	female	53 year	Homo sapiens					ZNF316-human	ENCAB363ALA	DNA					False	2016-11-10	ENCODE				1							ENCFF261IPD, ENCFF581ZJL	7131811	ENCODE Processing Pipeline	67d81b44082df3acf776e6da2c5fab41		https://www.encodeproject.org/files/ENCFF792BGD/@@download/ENCFF792BGD.bed.gz	hg19			released
ENCFF247ZEK	bed narrowPeak	peaks	ENCSR167KBO	ChIP-seq	EFO:0002067	K562	immortalized cell line	adult	female	53 year	Homo sapiens					ZNF316-human	ENCAB363ALA	DNA					False	2016-11-10	ENCODE				2							ENCFF051LWI, ENCFF585HLM	7215524	ENCODE Processing Pipeline	568aa4401b01bb57d232d82928afe0d4		https://www.encodeproject.org/files/ENCFF247ZEK/@@download/ENCFF247ZEK.bed.gz	hg19			released
ENCFF663HVK	bed narrowPeak	conservative idr thresholded peaks	ENCSR167KBO	ChIP-seq	EFO:0002067	K562	immortalized cell line	adult	female	53 year	Homo sapiens					ZNF316-human	ENCAB363ALA	DNA					False	2016-11-10	ENCODE				1, 2							ENCFF001TDO, ENCFF226IEC, ENCFF247ZEK, ENCFF792BGD	1153076	ENCODE Processing Pipeline	a5c27b4a3d369bf4c1c5c75e02b57645		https://www.encodeproject.org/files/ENCFF663HVK/@@download/ENCFF663HVK.bed.gz	hg19			released
ENCFF226IEC	bed narrowPeak	peaks	ENCSR167KBO	ChIP-seq	EFO:0002067	K562	immortalized cell line	adult	female	53 year	Homo sapiens					ZNF316-human	ENCAB363ALA	DNA					False	2016-11-10	ENCODE				1, 2							ENCFF051LWI, ENCFF261IPD, ENCFF581ZJL, ENCFF585HLM	7331628	ENCODE Processing Pipeline	bb7ab94faf3c35c0751195507dbfaf7e		https://www.encodeproject.org/files/ENCFF226IEC/@@download/ENCFF226IEC.bed.gz	hg19			released
ENCFF788EBS	bed narrowPeak	optimal idr thresholded peaks	ENCSR167KBO	ChIP-seq	EFO:0002067	K562	immortalized cell line	adult	female	53 year	Homo sapiens					ZNF316-human	ENCAB363ALA	DNA					False	2016-11-10	ENCODE				1, 2							ENCFF001TDO, ENCFF226IEC, ENCFF247ZEK, ENCFF792BGD	1540943	ENCODE Processing Pipeline	3a0d9fd7b87bc7f13bbf44c634b50a0c		https://www.encodeproject.org/files/ENCFF788EBS/@@download/ENCFF788EBS.bed.gz	hg19			released
ENCFF777HYZ	bed narrowPeak	peaks	ENCSR167KBO	ChIP-seq	EFO:0002067	K562	immortalized cell line	adult	female	53 year	Homo sapiens					ZNF316-human	ENCAB363ALA	DNA					False	2016-11-10	ENCODE				1							ENCFF267EEY, ENCFF910IKB	7103899	ENCODE Processing Pipeline	e5ffbe0a27bfbd5c0be17af87777aa1c		https://www.encodeproject.org/files/ENCFF777HYZ/@@download/ENCFF777HYZ.bed.gz	GRCh38			released
ENCFF953GBT	bed narrowPeak	peaks	ENCSR167KBO	ChIP-seq	EFO:0002067	K562	immortalized cell line	adult	female	53 year	Homo sapiens					ZNF316-human	ENCAB363ALA	DNA					False	2016-11-10	ENCODE				2							ENCFF227IZS, ENCFF908CYX	7165573	ENCODE Processing Pipeline	df1fb8a13c4ca361d6e42485219b29f3		https://www.encodeproject.org/files/ENCFF953GBT/@@download/ENCFF953GBT.bed.gz	GRCh38			released
ENCFF885VGV	bed narrowPeak	peaks	ENCSR167KBO	ChIP-seq	EFO:0002067	K562	immortalized cell line	adult	female	53 year	Homo sapiens					ZNF316-human	ENCAB363ALA	DNA					False	2016-11-10	ENCODE				1, 2							ENCFF227IZS, ENCFF267EEY, ENCFF908CYX, ENCFF910IKB	7269569	ENCODE Processing Pipeline	476140cf9f2e9a47e8557079ee0016c7		https://www.encodeproject.org/files/ENCFF885VGV/@@download/ENCFF885VGV.bed.gz	GRCh38			released
ENCFF195JOB	bed narrowPeak	conservative idr thresholded peaks	ENCSR167KBO	ChIP-seq	EFO:0002067	K562	immortalized cell line	adult	female	53 year	Homo sapiens					ZNF316-human	ENCAB363ALA	DNA					False	2016-11-10	ENCODE				1, 2							ENCFF419RSJ, ENCFF777HYZ, ENCFF885VGV, ENCFF953GBT	1133273	ENCODE Processing Pipeline	d54b5396de6029343654fc861b3da713		https://www.encodeproject.org/files/ENCFF195JOB/@@download/ENCFF195JOB.bed.gz	GRCh38			released
ENCFF806GUF	bed narrowPeak	optimal idr thresholded peaks	ENCSR167KBO	ChIP-seq	EFO:0002067	K562	immortalized cell line	adult	female	53 year	Homo sapiens					ZNF316-human	ENCAB363ALA	DNA					False	2016-11-10	ENCODE				1, 2							ENCFF419RSJ, ENCFF777HYZ, ENCFF885VGV, ENCFF953GBT	1520737	ENCODE Processing Pipeline	1dba0952313fc92e69d70299249b4b11		https://www.encodeproject.org/files/ENCFF806GUF/@@download/ENCFF806GUF.bed.gz	GRCh38			released
ENCFF519TRJ	bed narrowPeak	optimal idr thresholded peaks	ENCSR337NQP	ChIP-seq	EFO:0001203	MCF-7	immortalized cell line	adult	female	69 year	Homo sapiens					ESRRA-human	ENCAB966HFX	DNA					False	2018-01-26	ENCODE				1, 2							ENCFF307HYC, ENCFF411XBU, ENCFF419RSJ, ENCFF574GNY	40222	ENCODE Processing Pipeline	11ba3524e04bb92f31e0a4457890e3ac		https://www.encodeproject.org/files/ENCFF519TRJ/@@download/ENCFF519TRJ.bed.gz	GRCh38			released	borderline replicate concordance	experiment not submitted to GEO	partially characterized antibody
ENCFF307HYC	bed narrowPeak	peaks	ENCSR337NQP	ChIP-seq	EFO:0001203	MCF-7	immortalized cell line	adult	female	69 year	Homo sapiens					ESRRA-human	ENCAB966HFX	DNA					False	2018-01-26	ENCODE				1							ENCFF340MAJ, ENCFF426RDP	5895546	ENCODE Processing Pipeline	521a2498521b390cd003640701349869		https://www.encodeproject.org/files/ENCFF307HYC/@@download/ENCFF307HYC.bed.gz	GRCh38			released	borderline replicate concordance	experiment not submitted to GEO	partially characterized antibody
ENCFF574GNY	bed narrowPeak	peaks	ENCSR337NQP	ChIP-seq	EFO:0001203	MCF-7	immortalized cell line	adult	female	69 year	Homo sapiens					ESRRA-human	ENCAB966HFX	DNA					False	2018-01-26	ENCODE				1, 2							ENCFF291AFY, ENCFF340MAJ, ENCFF426RDP, ENCFF915PJM	6951998	ENCODE Processing Pipeline	32303b88cccb3cad49ce9a9019297f80		https://www.encodeproject.org/files/ENCFF574GNY/@@download/ENCFF574GNY.bed.gz	GRCh38			released	borderline replicate concordance	experiment not submitted to GEO	partially characterized antibody
ENCFF411XBU	bed narrowPeak	peaks	ENCSR337NQP	ChIP-seq	EFO:0001203	MCF-7	immortalized cell line	adult	female	69 year	Homo sapiens					ESRRA-human	ENCAB966HFX	DNA					False	2018-01-26	ENCODE				2							ENCFF291AFY, ENCFF915PJM	5608565	ENCODE Processing Pipeline	c7dc0bf487b6eee13a67571496485d7e		https://www.encodeproject.org/files/ENCFF411XBU/@@download/ENCFF411XBU.bed.gz	GRCh38			released	borderline replicate concordance	experiment not submitted to GEO	partially characterized antibody
ENCFF110GSD	bed narrowPeak	conservative idr thresholded peaks	ENCSR337NQP	ChIP-seq	EFO:0001203	MCF-7	immortalized cell line	adult	female	69 year	Homo sapiens					ESRRA-human	ENCAB966HFX	DNA					False	2018-01-26	ENCODE				1, 2							ENCFF307HYC, ENCFF411XBU, ENCFF419RSJ, ENCFF574GNY	15916	ENCODE Processing Pipeline	ddc30f3cd23ac3506c2ba177ab0306da		https://www.encodeproject.org/files/ENCFF110GSD/@@download/ENCFF110GSD.bed.gz	GRCh38			released	borderline replicate concordance	experiment not submitted to GEO	partially characterized antibody
ENCFF498RJI	bed narrowPeak	conservative idr thresholded peaks	ENCSR337NQP	ChIP-seq	EFO:0001203	MCF-7	immortalized cell line	adult	female	69 year	Homo sapiens					ESRRA-human	ENCAB966HFX	DNA					False	2018-01-26	ENCODE				1, 2							ENCFF001TDO, ENCFF111XHJ, ENCFF472FKC, ENCFF484BXC	13781	ENCODE Processing Pipeline	0722ba5eb7ccf271a765cf75a1d521b3		https://www.encodeproject.org/files/ENCFF498RJI/@@download/ENCFF498RJI.bed.gz	hg19			released	borderline replicate concordance	experiment not submitted to GEO	partially characterized antibody
ENCFF193FZK	bed narrowPeak	optimal idr thresholded peaks	ENCSR337NQP	ChIP-seq	EFO:0001203	MCF-7	immortalized cell line	adult	female	69 year	Homo sapiens					ESRRA-human	ENCAB966HFX	DNA					False	2018-01-26	ENCODE				1, 2							ENCFF001TDO, ENCFF111XHJ, ENCFF472FKC, ENCFF484BXC	37772	ENCODE Processing Pipeline	6d8a2ae1b22bb8666ac032eee0fec1c5		https://www.encodeproject.org/files/ENCFF193FZK/@@download/ENCFF193FZK.bed.gz	hg19			released	borderline replicate concordance	experiment not submitted to GEO	partially characterized antibody
ENCFF111XHJ	bed narrowPeak	peaks	ENCSR337NQP	ChIP-seq	EFO:0001203	MCF-7	immortalized cell line	adult	female	69 year	Homo sapiens					ESRRA-human	ENCAB966HFX	DNA					False	2018-01-26	ENCODE				1							ENCFF583FAG, ENCFF877UQR	5892761	ENCODE Processing Pipeline	11545fe48811c23bdb63d0e4527d0074		https://www.encodeproject.org/files/ENCFF111XHJ/@@download/ENCFF111XHJ.bed.gz	hg19			released	borderline replicate concordance	experiment not submitted to GEO	partially characterized antibody
ENCFF472FKC	bed narrowPeak	peaks	ENCSR337NQP	ChIP-seq	EFO:0001203	MCF-7	immortalized cell line	adult	female	69 year	Homo sapiens					ESRRA-human	ENCAB966HFX	DNA					False	2018-01-26	ENCODE				1, 2							ENCFF049MPQ, ENCFF204OVV, ENCFF583FAG, ENCFF877UQR	6940594	ENCODE Processing Pipeline	35917a6459949faca1159d133c46886f		https://www.encodeproject.org/files/ENCFF472FKC/@@download/ENCFF472FKC.bed.gz	hg19			released	borderline replicate concordance	experiment not submitted to GEO	partially characterized antibody
ENCFF484BXC	bed narrowPeak	peaks	ENCSR337NQP	ChIP-seq	EFO:0001203	MCF-7	immortalized cell line	adult	female	69 year	Homo sapiens					ESRRA-human	ENCAB966HFX	DNA					False	2018-01-26	ENCODE				2							ENCFF049MPQ, ENCFF204OVV	5604294	ENCODE Processing Pipeline	42821014acba8842b34c8e4e74196e06		https://www.encodeproject.org/files/ENCFF484BXC/@@download/ENCFF484BXC.bed.gz	hg19			released	borderline replicate concordance	experiment not submitted to GEO	partially characterized antibody
ENCFF001VMH	bed narrowPeak	peaks	ENCSR000FAI	ChIP-seq	EFO:0002067	K562	immortalized cell line	adult	female	53 year	Homo sapiens					FOS-human	ENCAB000AEQ	DNA		see document	see document		False	2011-10-29	ENCODE												103402	Sherman Weissman, Yale	b271e724564862010afa14bee0b59a10		https://www.encodeproject.org/files/ENCFF001VMH/@@download/ENCFF001VMH.bed.gz	hg19			released		missing derived_from, NTR biosample, biological replicates with identical biosample	insufficient read length
ENCFF002CVW	bed narrowPeak	optimal idr thresholded peaks	ENCSR000FAI	ChIP-seq	EFO:0002067	K562	immortalized cell line	adult	female	53 year	Homo sapiens					FOS-human	ENCAB000AEQ	DNA		see document	see document		False	2011-10-29	ENCODE												153814	ENCODE Consortium Analysis Working Group	6dcfdb373210f92a6f160dc9869db949		https://www.encodeproject.org/files/ENCFF002CVW/@@download/ENCFF002CVW.bed.gz	hg19			released		missing derived_from, NTR biosample, biological replicates with identical biosample	insufficient read length
ENCFF667ZBS	bed narrowPeak	peaks	ENCSR000AUB	ChIP-seq	EFO:0002067	K562	immortalized cell line	adult	female	53 year	Homo sapiens					SIRT6-human	ENCAB000AKT	DNA		see document	see document		False	2012-08-06	ENCODE				1							ENCFF574XYY, ENCFF650RQR	4013435	ENCODE Processing Pipeline	de80fc1248efcb8b0603f4c7ab04ce2f		https://www.encodeproject.org/files/ENCFF667ZBS/@@download/ENCFF667ZBS.bed.gz	hg19			released	low read depth, control low read depth, mild to moderate bottlenecking, low read length, moderate library complexity, inconsistent platforms
ENCFF671JEN	bed narrowPeak	pseudoreplicated idr thresholded peaks	ENCSR000AUB	ChIP-seq	EFO:0002067	K562	immortalized cell line	adult	female	53 year	Homo sapiens					SIRT6-human	ENCAB000AKT	DNA		see document	see document		False	2012-08-06	ENCODE				1							ENCFF001TDO, ENCFF667ZBS	12882	ENCODE Processing Pipeline	1e1fa62cc678c778a5189ea5504b9c9e		https://www.encodeproject.org/files/ENCFF671JEN/@@download/ENCFF671JEN.bed.gz	hg19			released	low read depth, control low read depth, mild to moderate bottlenecking, low read length, moderate library complexity, inconsistent platforms
ENCFF954TIN	bed narrowPeak	peaks	ENCSR000AUB	ChIP-seq	EFO:0002067	K562	immortalized cell line	adult	female	53 year	Homo sapiens					SIRT6-human	ENCAB000AKT	DNA		see document	see document		False	2012-08-06	ENCODE				1							ENCFF392XRJ, ENCFF817FTZ	3973538	ENCODE Processing Pipeline	b9333bee00335986ba9f8cd1af718159		https://www.encodeproject.org/files/ENCFF954TIN/@@download/ENCFF954TIN.bed.gz	GRCh38			released	low read depth, control low read depth, mild to moderate bottlenecking, low read length, moderate library complexity, inconsistent platforms
ENCFF747XDN	bed narrowPeak	pseudoreplicated idr thresholded peaks	ENCSR000AUB	ChIP-seq	EFO:0002067	K562	immortalized cell line	adult	female	53 year	Homo sapiens					SIRT6-human	ENCAB000AKT	DNA		see document	see document		False	2012-08-06	ENCODE				1							ENCFF419RSJ, ENCFF954TIN	10741	ENCODE Processing Pipeline	622eb271ee34e8a4a61bb2a5d85e7e61		https://www.encodeproject.org/files/ENCFF747XDN/@@download/ENCFF747XDN.bed.gz	GRCh38			released	low read depth, control low read depth, mild to moderate bottlenecking, low read length, moderate library complexity, inconsistent platforms
ENCFF625RGX	bed narrowPeak	peaks	ENCSR022IZK	ChIP-seq	EFO:0001182	HEK293	immortalized cell line	embryonic	female	unknown	Homo sapiens					eGFP-ZNF623-human	ENCAB976SGG	DNA				formaldehyde	False	2016-10-07	ENCODE				1							ENCFF575OIR	6909123	ENCODE Processing Pipeline	4ef575d458a3633ae49387145fdc0d3d		https://www.encodeproject.org/files/ENCFF625RGX/@@download/ENCFF625RGX.bed.gz	hg19			released
ENCFF824LLG	bed narrowPeak	peaks	ENCSR022IZK	ChIP-seq	EFO:0001182	HEK293	immortalized cell line	embryonic	female	unknown	Homo sapiens					eGFP-ZNF623-human	ENCAB976SGG	DNA				formaldehyde	False	2016-10-07	ENCODE				2							ENCFF745ITX	6799416	ENCODE Processing Pipeline	92709d3ef9352e7d58cbb00452eef80f		https://www.encodeproject.org/files/ENCFF824LLG/@@download/ENCFF824LLG.bed.gz	hg19			released
ENCFF907ZCD	bed narrowPeak	peaks	ENCSR022IZK	ChIP-seq	EFO:0001182	HEK293	immortalized cell line	embryonic	female	unknown	Homo sapiens					eGFP-ZNF623-human	ENCAB976SGG	DNA				formaldehyde	False	2016-10-07	ENCODE				1, 2							ENCFF575OIR, ENCFF745ITX	7192842	ENCODE Processing Pipeline	6b0d118f21a2dc4cd86a12bc2106348d		https://www.encodeproject.org/files/ENCFF907ZCD/@@download/ENCFF907ZCD.bed.gz	hg19			released
ENCFF010QHU	bed narrowPeak	conservative idr thresholded peaks	ENCSR022IZK	ChIP-seq	EFO:0001182	HEK293	immortalized cell line	embryonic	female	unknown	Homo sapiens					eGFP-ZNF623-human	ENCAB976SGG	DNA				formaldehyde	False	2016-10-07	ENCODE				1, 2							ENCFF001TDO, ENCFF625RGX, ENCFF824LLG, ENCFF907ZCD	256162	ENCODE Processing Pipeline	1a2a9e4472c20e48b6bd401a5d872427		https://www.encodeproject.org/files/ENCFF010QHU/@@download/ENCFF010QHU.bed.gz	hg19			released
ENCFF572DQF	bed narrowPeak	optimal idr thresholded peaks	ENCSR022IZK	ChIP-seq	EFO:0001182	HEK293	immortalized cell line	embryonic	female	unknown	Homo sapiens					eGFP-ZNF623-human	ENCAB976SGG	DNA				formaldehyde	False	2016-10-07	ENCODE				1, 2							ENCFF001TDO, ENCFF625RGX, ENCFF824LLG, ENCFF907ZCD	265859	ENCODE Processing Pipeline	37d603e6d679fdb2bc9c6a984d07d2ac		https://www.encodeproject.org/files/ENCFF572DQF/@@download/ENCFF572DQF.bed.gz	hg19			released
ENCFF985ZAA	bed narrowPeak	peaks	ENCSR022IZK	ChIP-seq	EFO:0001182	HEK293	immortalized cell line	embryonic	female	unknown	Homo sapiens					eGFP-ZNF623-human	ENCAB976SGG	DNA				formaldehyde	False	2016-10-07	ENCODE				1							ENCFF893VEW	6805160	ENCODE Processing Pipeline	b2f94cc92896732b7edd15eafd3feca1		https://www.encodeproject.org/files/ENCFF985ZAA/@@download/ENCFF985ZAA.bed.gz	GRCh38			released
ENCFF491UDD	bed narrowPeak	peaks	ENCSR022IZK	ChIP-seq	EFO:0001182	HEK293	immortalized cell line	embryonic	female	unknown	Homo sapiens					eGFP-ZNF623-human	ENCAB976SGG	DNA				formaldehyde	False	2016-10-07	ENCODE				1, 2							ENCFF780ZCG, ENCFF893VEW	7156772	ENCODE Processing Pipeline	fc5a662bfd6dbf2ca9ec5ecba7bb9647		https://www.encodeproject.org/files/ENCFF491UDD/@@download/ENCFF491UDD.bed.gz	GRCh38			released
ENCFF749WIQ	bed narrowPeak	peaks	ENCSR022IZK	ChIP-seq	EFO:0001182	HEK293	immortalized cell line	embryonic	female	unknown	Homo sapiens					eGFP-ZNF623-human	ENCAB976SGG	DNA				formaldehyde	False	2016-10-07	ENCODE				2							ENCFF780ZCG	6695060	ENCODE Processing Pipeline	56ec772e6870884b6859a00b1f6e3bba		https://www.encodeproject.org/files/ENCFF749WIQ/@@download/ENCFF749WIQ.bed.gz	GRCh38			released
ENCFF089CHZ	bed narrowPeak	conservative idr thresholded peaks	ENCSR022IZK	ChIP-seq	EFO:0001182	HEK293	immortalized cell line	embryonic	female	unknown	Homo sapiens					eGFP-ZNF623-human	ENCAB976SGG	DNA				formaldehyde	False	2016-10-07	ENCODE				1, 2							ENCFF419RSJ, ENCFF491UDD, ENCFF749WIQ, ENCFF985ZAA	255580	ENCODE Processing Pipeline	8af6cd7abd08f715083cd7494cfd23fd		https://www.encodeproject.org/files/ENCFF089CHZ/@@download/ENCFF089CHZ.bed.gz	GRCh38			released
ENCFF224AUG	bed narrowPeak	optimal idr thresholded peaks	ENCSR022IZK	ChIP-seq	EFO:0001182	HEK293	immortalized cell line	embryonic	female	unknown	Homo sapiens					eGFP-ZNF623-human	ENCAB976SGG	DNA				formaldehyde	False	2016-10-07	ENCODE				1, 2							ENCFF419RSJ, ENCFF491UDD, ENCFF749WIQ, ENCFF985ZAA	267473	ENCODE Processing Pipeline	10dfa56f202815083b6018110dec2228		https://www.encodeproject.org/files/ENCFF224AUG/@@download/ENCFF224AUG.bed.gz	GRCh38			released
ENCFF647DHT	bed narrowPeak	peaks	ENCSR000BTK	ChIP-seq	EFO:0002793	HL-60	immortalized cell line	adult	female	36 year	Homo sapiens					GABPA-human	ENCAB000AGR	DNA		see document	see document		False	2012-09-10	ENCODE				1							ENCFF839FNS, ENCFF880DIZ	5076666	ENCODE Processing Pipeline	1bc765088eadfbe7b154cd6d59757a55		https://www.encodeproject.org/files/ENCFF647DHT/@@download/ENCFF647DHT.bed.gz	hg19			released	low read depth	biological replicates with identical biosample
ENCFF280GDT	bed narrowPeak	optimal idr thresholded peaks	ENCSR000BTK	ChIP-seq	EFO:0002793	HL-60	immortalized cell line	adult	female	36 year	Homo sapiens					GABPA-human	ENCAB000AGR	DNA		see document	see document		False	2012-09-10	ENCODE				1, 2							ENCFF001TDO, ENCFF148CAJ, ENCFF647DHT, ENCFF847KJV	165440	ENCODE Processing Pipeline	703045c5651246291956c1efe81a8e2e		https://www.encodeproject.org/files/ENCFF280GDT/@@download/ENCFF280GDT.bed.gz	hg19			released	low read depth	biological replicates with identical biosample
ENCFF847KJV	bed narrowPeak	peaks	ENCSR000BTK	ChIP-seq	EFO:0002793	HL-60	immortalized cell line	adult	female	36 year	Homo sapiens					GABPA-human	ENCAB000AGR	DNA		see document	see document		False	2012-09-10	ENCODE				2							ENCFF704SGZ, ENCFF880DIZ	4166481	ENCODE Processing Pipeline	37c9960d1e9a499802d5acda354727c2		https://www.encodeproject.org/files/ENCFF847KJV/@@download/ENCFF847KJV.bed.gz	hg19			released	low read depth	biological replicates with identical biosample
ENCFF148CAJ	bed narrowPeak	peaks	ENCSR000BTK	ChIP-seq	EFO:0002793	HL-60	immortalized cell line	adult	female	36 year	Homo sapiens					GABPA-human	ENCAB000AGR	DNA		see document	see document		False	2012-09-10	ENCODE				1, 2							ENCFF704SGZ, ENCFF839FNS, ENCFF880DIZ	5124547	ENCODE Processing Pipeline	47be4310e7441962a0909fc330917f6e		https://www.encodeproject.org/files/ENCFF148CAJ/@@download/ENCFF148CAJ.bed.gz	hg19			released	low read depth	biological replicates with identical biosample
ENCFF364ZKO	bed narrowPeak	conservative idr thresholded peaks	ENCSR000BTK	ChIP-seq	EFO:0002793	HL-60	immortalized cell line	adult	female	36 year	Homo sapiens					GABPA-human	ENCAB000AGR	DNA		see document	see document		False	2012-09-10	ENCODE				1, 2							ENCFF001TDO, ENCFF148CAJ, ENCFF647DHT, ENCFF847KJV	154516	ENCODE Processing Pipeline	c10a7ce6ea2c9d0f160cbcf866bdd6dd		https://www.encodeproject.org/files/ENCFF364ZKO/@@download/ENCFF364ZKO.bed.gz	hg19			released	low read depth	biological replicates with identical biosample
ENCFF662EOA	bed narrowPeak	peaks	ENCSR000BTK	ChIP-seq	EFO:0002793	HL-60	immortalized cell line	adult	female	36 year	Homo sapiens					GABPA-human	ENCAB000AGR	DNA		see document	see document		False	2012-09-10	ENCODE				1							ENCFF282IXA, ENCFF895MWF	5070683	ENCODE Processing Pipeline	13aa4c9d38592fc2b4c07758e21dc8e5		https://www.encodeproject.org/files/ENCFF662EOA/@@download/ENCFF662EOA.bed.gz	GRCh38			released	low read depth	biological replicates with identical biosample
ENCFF387FKQ	bed narrowPeak	conservative idr thresholded peaks	ENCSR000BTK	ChIP-seq	EFO:0002793	HL-60	immortalized cell line	adult	female	36 year	Homo sapiens					GABPA-human	ENCAB000AGR	DNA		see document	see document		False	2012-09-10	ENCODE				1, 2							ENCFF419RSJ, ENCFF449WCD, ENCFF647MCB, ENCFF662EOA	154683	ENCODE Processing Pipeline	c0102babc32760e9683a0495ad7e7b80		https://www.encodeproject.org/files/ENCFF387FKQ/@@download/ENCFF387FKQ.bed.gz	GRCh38			released	low read depth	biological replicates with identical biosample
ENCFF564YAP	bed narrowPeak	optimal idr thresholded peaks	ENCSR000BTK	ChIP-seq	EFO:0002793	HL-60	immortalized cell line	adult	female	36 year	Homo sapiens					GABPA-human	ENCAB000AGR	DNA		see document	see document		False	2012-09-10	ENCODE				1, 2							ENCFF419RSJ, ENCFF449WCD, ENCFF647MCB, ENCFF662EOA	169484	ENCODE Processing Pipeline	51694e4067f5c990ee7c6539b525976a		https://www.encodeproject.org/files/ENCFF564YAP/@@download/ENCFF564YAP.bed.gz	GRCh38			released	low read depth	biological replicates with identical biosample
ENCFF449WCD	bed narrowPeak	peaks	ENCSR000BTK	ChIP-seq	EFO:0002793	HL-60	immortalized cell line	adult	female	36 year	Homo sapiens					GABPA-human	ENCAB000AGR	DNA		see document	see document		False	2012-09-10	ENCODE				2							ENCFF662PDI, ENCFF895MWF	4165696	ENCODE Processing Pipeline	44455b281ddd5e2adae720b5a639e84e		https://www.encodeproject.org/files/ENCFF449WCD/@@download/ENCFF449WCD.bed.gz	GRCh38			released	low read depth	biological replicates with identical biosample
ENCFF647MCB	bed narrowPeak	peaks	ENCSR000BTK	ChIP-seq	EFO:0002793	HL-60	immortalized cell line	adult	female	36 year	Homo sapiens					GABPA-human	ENCAB000AGR	DNA		see document	see document		False	2012-09-10	ENCODE				1, 2							ENCFF282IXA, ENCFF662PDI, ENCFF895MWF	5116794	ENCODE Processing Pipeline	d8d7dd5d8771c62be7457c91125e37cb		https://www.encodeproject.org/files/ENCFF647MCB/@@download/ENCFF647MCB.bed.gz	GRCh38			released	low read depth	biological replicates with identical biosample
ENCFF247JJW	bed narrowPeak	peaks	ENCSR431FOF	ChIP-seq	EFO:0001187	HepG2	immortalized cell line	child	male	15 year	Homo sapiens					CHD4-human	ENCAB276UJU	DNA					False	2017-08-12	ENCODE				1							ENCFF493GFN, ENCFF645CCA, ENCFF943MYJ	7250887	ENCODE Processing Pipeline	ffeb904c0cd3b0b156405a91be24341c		https://www.encodeproject.org/files/ENCFF247JJW/@@download/ENCFF247JJW.bed.gz	GRCh38			released	mild to moderate bottlenecking, low read length, borderline replicate concordance	experiment not submitted to GEO
ENCFF807NDU	bed narrowPeak	peaks	ENCSR431FOF	ChIP-seq	EFO:0001187	HepG2	immortalized cell line	child	male	15 year	Homo sapiens					CHD4-human	ENCAB276UJU	DNA					False	2017-08-12	ENCODE				2							ENCFF208UQN, ENCFF645CCA, ENCFF943MYJ	6971332	ENCODE Processing Pipeline	de80e9da48e26ab17d144ace9971a298		https://www.encodeproject.org/files/ENCFF807NDU/@@download/ENCFF807NDU.bed.gz	GRCh38			released	mild to moderate bottlenecking, low read length, borderline replicate concordance	experiment not submitted to GEO
ENCFF503ZYY	bed narrowPeak	peaks	ENCSR431FOF	ChIP-seq	EFO:0001187	HepG2	immortalized cell line	child	male	15 year	Homo sapiens					CHD4-human	ENCAB276UJU	DNA					False	2017-08-12	ENCODE				1, 2							ENCFF208UQN, ENCFF493GFN, ENCFF645CCA, ENCFF943MYJ	7307832	ENCODE Processing Pipeline	067eeeb3b89ae5a8ba66e4234d7e2ea8		https://www.encodeproject.org/files/ENCFF503ZYY/@@download/ENCFF503ZYY.bed.gz	GRCh38			released	mild to moderate bottlenecking, low read length, borderline replicate concordance	experiment not submitted to GEO
ENCFF148ABR	bed narrowPeak	optimal idr thresholded peaks	ENCSR431FOF	ChIP-seq	EFO:0001187	HepG2	immortalized cell line	child	male	15 year	Homo sapiens					CHD4-human	ENCAB276UJU	DNA					False	2017-08-12	ENCODE				1, 2							ENCFF247JJW, ENCFF419RSJ, ENCFF503ZYY, ENCFF807NDU	272777	ENCODE Processing Pipeline	05d330994f4e0d15c2291612f10abe6a		https://www.encodeproject.org/files/ENCFF148ABR/@@download/ENCFF148ABR.bed.gz	GRCh38			released	mild to moderate bottlenecking, low read length, borderline replicate concordance	experiment not submitted to GEO
ENCFF029RXI	bed narrowPeak	conservative idr thresholded peaks	ENCSR431FOF	ChIP-seq	EFO:0001187	HepG2	immortalized cell line	child	male	15 year	Homo sapiens					CHD4-human	ENCAB276UJU	DNA					False	2017-08-12	ENCODE				1, 2							ENCFF247JJW, ENCFF419RSJ, ENCFF503ZYY, ENCFF807NDU	159336	ENCODE Processing Pipeline	8e7ab93c17c295ca9eeb1393d3939fe5		https://www.encodeproject.org/files/ENCFF029RXI/@@download/ENCFF029RXI.bed.gz	GRCh38			released	mild to moderate bottlenecking, low read length, borderline replicate concordance	experiment not submitted to GEO
ENCFF723TIO	bed narrowPeak	peaks	ENCSR431FOF	ChIP-seq	EFO:0001187	HepG2	immortalized cell line	child	male	15 year	Homo sapiens					CHD4-human	ENCAB276UJU	DNA					False	2017-08-12	ENCODE				1							ENCFF165PBN, ENCFF275KSQ, ENCFF705NOL	7252453	ENCODE Processing Pipeline	a73318bcccb17d28b68193eee7dbf8f6		https://www.encodeproject.org/files/ENCFF723TIO/@@download/ENCFF723TIO.bed.gz	hg19			released	mild to moderate bottlenecking, low read length, borderline replicate concordance	experiment not submitted to GEO
ENCFF662MTH	bed narrowPeak	peaks	ENCSR431FOF	ChIP-seq	EFO:0001187	HepG2	immortalized cell line	child	male	15 year	Homo sapiens					CHD4-human	ENCAB276UJU	DNA					False	2017-08-12	ENCODE				2							ENCFF048WFD, ENCFF165PBN, ENCFF705NOL	6983973	ENCODE Processing Pipeline	3c1f6e7d695c646be568dce7191b5d5c		https://www.encodeproject.org/files/ENCFF662MTH/@@download/ENCFF662MTH.bed.gz	hg19			released	mild to moderate bottlenecking, low read length, borderline replicate concordance	experiment not submitted to GEO
ENCFF168UAL	bed narrowPeak	peaks	ENCSR431FOF	ChIP-seq	EFO:0001187	HepG2	immortalized cell line	child	male	15 year	Homo sapiens					CHD4-human	ENCAB276UJU	DNA					False	2017-08-12	ENCODE				1, 2							ENCFF048WFD, ENCFF165PBN, ENCFF275KSQ, ENCFF705NOL	7308116	ENCODE Processing Pipeline	3ada1fdbccefbfbef5bb426664ae9900		https://www.encodeproject.org/files/ENCFF168UAL/@@download/ENCFF168UAL.bed.gz	hg19			released	mild to moderate bottlenecking, low read length, borderline replicate concordance	experiment not submitted to GEO
ENCFF346PKZ	bed narrowPeak	conservative idr thresholded peaks	ENCSR431FOF	ChIP-seq	EFO:0001187	HepG2	immortalized cell line	child	male	15 year	Homo sapiens					CHD4-human	ENCAB276UJU	DNA					False	2017-08-12	ENCODE				1, 2							ENCFF001TDO, ENCFF168UAL, ENCFF662MTH, ENCFF723TIO	158246	ENCODE Processing Pipeline	22a8226b3e201a2eb21db4811be5fb55		https://www.encodeproject.org/files/ENCFF346PKZ/@@download/ENCFF346PKZ.bed.gz	hg19			released	mild to moderate bottlenecking, low read length, borderline replicate concordance	experiment not submitted to GEO
ENCFF069RNV	bed narrowPeak	optimal idr thresholded peaks	ENCSR431FOF	ChIP-seq	EFO:0001187	HepG2	immortalized cell line	child	male	15 year	Homo sapiens					CHD4-human	ENCAB276UJU	DNA					False	2017-08-12	ENCODE				1, 2							ENCFF001TDO, ENCFF168UAL, ENCFF662MTH, ENCFF723TIO	272674	ENCODE Processing Pipeline	d27c65d18b5a6c94ea4d020099692ea6		https://www.encodeproject.org/files/ENCFF069RNV/@@download/ENCFF069RNV.bed.gz	hg19			released	mild to moderate bottlenecking, low read length, borderline replicate concordance	experiment not submitted to GEO
ENCFF720GXA	bed narrowPeak	peaks	ENCSR368ZHR	ChIP-seq	EFO:0001086	A549	immortalized cell line	adult	male	58 year	Homo sapiens					CHD1-human	ENCAB000AFE	DNA					False	2016-11-23	ENCODE				2							ENCFF572IKT, ENCFF678DRH, ENCFF714AMB	6134334	ENCODE Processing Pipeline	2553e7fe6ed5a7138928954ccd6e7054		https://www.encodeproject.org/files/ENCFF720GXA/@@download/ENCFF720GXA.bed.gz	GRCh38			released		mismatched status	partially characterized antibody
ENCFF764FLG	bed narrowPeak	peaks	ENCSR368ZHR	ChIP-seq	EFO:0001086	A549	immortalized cell line	adult	male	58 year	Homo sapiens					CHD1-human	ENCAB000AFE	DNA					False	2016-11-23	ENCODE				1							ENCFF305VOQ, ENCFF572IKT, ENCFF714AMB	6877171	ENCODE Processing Pipeline	3950eca858da1255137b02ffac8de8d8		https://www.encodeproject.org/files/ENCFF764FLG/@@download/ENCFF764FLG.bed.gz	GRCh38			released		mismatched status	partially characterized antibody
ENCFF116IAY	bed narrowPeak	peaks	ENCSR368ZHR	ChIP-seq	EFO:0001086	A549	immortalized cell line	adult	male	58 year	Homo sapiens					CHD1-human	ENCAB000AFE	DNA					False	2016-11-23	ENCODE				1, 2							ENCFF305VOQ, ENCFF572IKT, ENCFF678DRH, ENCFF714AMB	7148790	ENCODE Processing Pipeline	06b0b80a4dc857e801885a937df00918		https://www.encodeproject.org/files/ENCFF116IAY/@@download/ENCFF116IAY.bed.gz	GRCh38			released		mismatched status	partially characterized antibody
ENCFF662GRH	bed narrowPeak	conservative idr thresholded peaks	ENCSR368ZHR	ChIP-seq	EFO:0001086	A549	immortalized cell line	adult	male	58 year	Homo sapiens					CHD1-human	ENCAB000AFE	DNA					False	2016-11-23	ENCODE				1, 2							ENCFF116IAY, ENCFF419RSJ, ENCFF720GXA, ENCFF764FLG	148966	ENCODE Processing Pipeline	9aa939924f318520908dcd238d139721		https://www.encodeproject.org/files/ENCFF662GRH/@@download/ENCFF662GRH.bed.gz	GRCh38			released		mismatched status	partially characterized antibody
ENCFF390GYB	bed narrowPeak	optimal idr thresholded peaks	ENCSR368ZHR	ChIP-seq	EFO:0001086	A549	immortalized cell line	adult	male	58 year	Homo sapiens					CHD1-human	ENCAB000AFE	DNA					False	2016-11-23	ENCODE				1, 2							ENCFF116IAY, ENCFF419RSJ, ENCFF720GXA, ENCFF764FLG	171055	ENCODE Processing Pipeline	08607f1751d83de58addcdbc12209a5e		https://www.encodeproject.org/files/ENCFF390GYB/@@download/ENCFF390GYB.bed.gz	GRCh38			released		mismatched status	partially characterized antibody
ENCFF389SOU	bed narrowPeak	peaks	ENCSR368ZHR	ChIP-seq	EFO:0001086	A549	immortalized cell line	adult	male	58 year	Homo sapiens					CHD1-human	ENCAB000AFE	DNA					False	2016-11-23	ENCODE				1, 2							ENCFF019TJM, ENCFF382NJA, ENCFF801GGG, ENCFF881DVS	7161926	ENCODE Processing Pipeline	e8a41531df0abe0de8ede096ae3f5ff4		https://www.encodeproject.org/files/ENCFF389SOU/@@download/ENCFF389SOU.bed.gz	hg19			released		mismatched status	partially characterized antibody
ENCFF267INC	bed narrowPeak	peaks	ENCSR368ZHR	ChIP-seq	EFO:0001086	A549	immortalized cell line	adult	male	58 year	Homo sapiens					CHD1-human	ENCAB000AFE	DNA					False	2016-11-23	ENCODE				2							ENCFF382NJA, ENCFF801GGG, ENCFF881DVS	6269611	ENCODE Processing Pipeline	75474a7c5e61923cace42776abad267f		https://www.encodeproject.org/files/ENCFF267INC/@@download/ENCFF267INC.bed.gz	hg19			released		mismatched status	partially characterized antibody
ENCFF178VOR	bed narrowPeak	peaks	ENCSR368ZHR	ChIP-seq	EFO:0001086	A549	immortalized cell line	adult	male	58 year	Homo sapiens					CHD1-human	ENCAB000AFE	DNA					False	2016-11-23	ENCODE				1							ENCFF019TJM, ENCFF801GGG, ENCFF881DVS	6898176	ENCODE Processing Pipeline	90e940d4e2f9dfc0ca3fe98509b038ef		https://www.encodeproject.org/files/ENCFF178VOR/@@download/ENCFF178VOR.bed.gz	hg19			released		mismatched status	partially characterized antibody
ENCFF488FFA	bed narrowPeak	conservative idr thresholded peaks	ENCSR368ZHR	ChIP-seq	EFO:0001086	A549	immortalized cell line	adult	male	58 year	Homo sapiens					CHD1-human	ENCAB000AFE	DNA					False	2016-11-23	ENCODE				1, 2							ENCFF001TDO, ENCFF178VOR, ENCFF267INC, ENCFF389SOU	145865	ENCODE Processing Pipeline	c7297675e2a3dfbcda6136d159cfafc4		https://www.encodeproject.org/files/ENCFF488FFA/@@download/ENCFF488FFA.bed.gz	hg19			released		mismatched status	partially characterized antibody
ENCFF203CYT	bed narrowPeak	optimal idr thresholded peaks	ENCSR368ZHR	ChIP-seq	EFO:0001086	A549	immortalized cell line	adult	male	58 year	Homo sapiens					CHD1-human	ENCAB000AFE	DNA					False	2016-11-23	ENCODE				1, 2							ENCFF001TDO, ENCFF178VOR, ENCFF267INC, ENCFF389SOU	173473	ENCODE Processing Pipeline	6f3a45b5cba9b04f975ed519a0babf60		https://www.encodeproject.org/files/ENCFF203CYT/@@download/ENCFF203CYT.bed.gz	hg19			released		mismatched status	partially characterized antibody
ENCFF065PMO	bed narrowPeak	peaks	ENCSR550SCU	ChIP-seq	EFO:0001086	A549	immortalized cell line	adult	male	58 year	Homo sapiens					CHD4-human	ENCAB276UJU	DNA					False	2016-11-23	ENCODE				1							ENCFF569SUA, ENCFF572IKT, ENCFF714AMB	6286871	ENCODE Processing Pipeline	cf658f1e19745851a1920e66602578ee		https://www.encodeproject.org/files/ENCFF065PMO/@@download/ENCFF065PMO.bed.gz	GRCh38			released	mild to moderate bottlenecking, antibody characterized with exemption, borderline replicate concordance
ENCFF077PSA	bed narrowPeak	peaks	ENCSR550SCU	ChIP-seq	EFO:0001086	A549	immortalized cell line	adult	male	58 year	Homo sapiens					CHD4-human	ENCAB276UJU	DNA					False	2016-11-23	ENCODE				2							ENCFF226TRN, ENCFF572IKT, ENCFF714AMB	6338708	ENCODE Processing Pipeline	40676990f9d556bf8cf069c6504fd06c		https://www.encodeproject.org/files/ENCFF077PSA/@@download/ENCFF077PSA.bed.gz	GRCh38			released	mild to moderate bottlenecking, antibody characterized with exemption, borderline replicate concordance
ENCFF623TXS	bed narrowPeak	conservative idr thresholded peaks	ENCSR550SCU	ChIP-seq	EFO:0001086	A549	immortalized cell line	adult	male	58 year	Homo sapiens					CHD4-human	ENCAB276UJU	DNA					False	2016-11-23	ENCODE				1, 2							ENCFF065PMO, ENCFF077PSA, ENCFF197WOA, ENCFF419RSJ	39070	ENCODE Processing Pipeline	9ba8fe5cc6c93dcae3035d979450923d		https://www.encodeproject.org/files/ENCFF623TXS/@@download/ENCFF623TXS.bed.gz	GRCh38			released	mild to moderate bottlenecking, antibody characterized with exemption, borderline replicate concordance
ENCFF197WOA	bed narrowPeak	peaks	ENCSR550SCU	ChIP-seq	EFO:0001086	A549	immortalized cell line	adult	male	58 year	Homo sapiens					CHD4-human	ENCAB276UJU	DNA					False	2016-11-23	ENCODE				1, 2							ENCFF226TRN, ENCFF569SUA, ENCFF572IKT, ENCFF714AMB	7057447	ENCODE Processing Pipeline	0615aae607c2f413be22f1262e7154f4		https://www.encodeproject.org/files/ENCFF197WOA/@@download/ENCFF197WOA.bed.gz	GRCh38			released	mild to moderate bottlenecking, antibody characterized with exemption, borderline replicate concordance
ENCFF766YPH	bed narrowPeak	optimal idr thresholded peaks	ENCSR550SCU	ChIP-seq	EFO:0001086	A549	immortalized cell line	adult	male	58 year	Homo sapiens					CHD4-human	ENCAB276UJU	DNA					False	2016-11-23	ENCODE				1, 2							ENCFF065PMO, ENCFF077PSA, ENCFF197WOA, ENCFF419RSJ	62456	ENCODE Processing Pipeline	2d99e8383ad573f8bc17962172e3273c		https://www.encodeproject.org/files/ENCFF766YPH/@@download/ENCFF766YPH.bed.gz	GRCh38			released	mild to moderate bottlenecking, antibody characterized with exemption, borderline replicate concordance
ENCFF499JUB	bed narrowPeak	peaks	ENCSR550SCU	ChIP-seq	EFO:0001086	A549	immortalized cell line	adult	male	58 year	Homo sapiens					CHD4-human	ENCAB276UJU	DNA					False	2016-11-23	ENCODE				1							ENCFF449GDV, ENCFF801GGG, ENCFF881DVS	6522303	ENCODE Processing Pipeline	46d6b8fbba19841b6a3d590157fc8f6b		https://www.encodeproject.org/files/ENCFF499JUB/@@download/ENCFF499JUB.bed.gz	hg19			released	mild to moderate bottlenecking, antibody characterized with exemption, borderline replicate concordance
ENCFF703IAU	bed narrowPeak	peaks	ENCSR550SCU	ChIP-seq	EFO:0001086	A549	immortalized cell line	adult	male	58 year	Homo sapiens					CHD4-human	ENCAB276UJU	DNA					False	2016-11-23	ENCODE				1, 2							ENCFF449GDV, ENCFF801GGG, ENCFF881DVS, ENCFF922RIH	7090118	ENCODE Processing Pipeline	cb94215779dfa7d255891c998c32b04f		https://www.encodeproject.org/files/ENCFF703IAU/@@download/ENCFF703IAU.bed.gz	hg19			released	mild to moderate bottlenecking, antibody characterized with exemption, borderline replicate concordance
ENCFF962EUZ	bed narrowPeak	peaks	ENCSR550SCU	ChIP-seq	EFO:0001086	A549	immortalized cell line	adult	male	58 year	Homo sapiens					CHD4-human	ENCAB276UJU	DNA					False	2016-11-23	ENCODE				2							ENCFF801GGG, ENCFF881DVS, ENCFF922RIH	6364390	ENCODE Processing Pipeline	5e21caba420cbb88768759f206769cc7		https://www.encodeproject.org/files/ENCFF962EUZ/@@download/ENCFF962EUZ.bed.gz	hg19			released	mild to moderate bottlenecking, antibody characterized with exemption, borderline replicate concordance
ENCFF409DHX	bed narrowPeak	conservative idr thresholded peaks	ENCSR550SCU	ChIP-seq	EFO:0001086	A549	immortalized cell line	adult	male	58 year	Homo sapiens					CHD4-human	ENCAB276UJU	DNA					False	2016-11-23	ENCODE				1, 2							ENCFF001TDO, ENCFF499JUB, ENCFF703IAU, ENCFF962EUZ	38307	ENCODE Processing Pipeline	059331b0c0f16321b017f188bc150a39		https://www.encodeproject.org/files/ENCFF409DHX/@@download/ENCFF409DHX.bed.gz	hg19			released	mild to moderate bottlenecking, antibody characterized with exemption, borderline replicate concordance
ENCFF231RXA	bed narrowPeak	optimal idr thresholded peaks	ENCSR550SCU	ChIP-seq	EFO:0001086	A549	immortalized cell line	adult	male	58 year	Homo sapiens					CHD4-human	ENCAB276UJU	DNA					False	2016-11-23	ENCODE				1, 2							ENCFF001TDO, ENCFF499JUB, ENCFF703IAU, ENCFF962EUZ	59986	ENCODE Processing Pipeline	16a66ff2bf339cd6013aa949756c8d1e		https://www.encodeproject.org/files/ENCFF231RXA/@@download/ENCFF231RXA.bed.gz	hg19			released	mild to moderate bottlenecking, antibody characterized with exemption, borderline replicate concordance
ENCFF001VEA	bed narrowPeak	peaks	ENCSR000DZE	ChIP-seq	EFO:0002784	GM12878	immortalized cell line	adult	female	unknown	Homo sapiens					CHD1-human	ENCAB000AFE	DNA		see document	see document		False	2012-05-14	ENCODE												562889	Michael Snyder, Stanford	5bcacfb808cf88352d15ed49ee006cca		https://www.encodeproject.org/files/ENCFF001VEA/@@download/ENCFF001VEA.bed.gz	hg19			archived	low read length, low read depth, borderline replicate concordance, inconsistent target of control experiment	missing derived_from, biological replicates with identical biosample
ENCFF002CON	bed narrowPeak	optimal idr thresholded peaks	ENCSR000DZE	ChIP-seq	EFO:0002784	GM12878	immortalized cell line	adult	female	unknown	Homo sapiens					CHD1-human	ENCAB000AFE	DNA		see document	see document		False	2012-05-14	ENCODE												175765	ENCODE Consortium Analysis Working Group	34f9cca27fb8070cd9c4c9072f031e0f		https://www.encodeproject.org/files/ENCFF002CON/@@download/ENCFF002CON.bed.gz	hg19			archived	low read length, low read depth, borderline replicate concordance, inconsistent target of control experiment	missing derived_from, biological replicates with identical biosample
ENCFF069XPC	bed narrowPeak	peaks	ENCSR000DZE	ChIP-seq	EFO:0002784	GM12878	immortalized cell line	adult	female	unknown	Homo sapiens					CHD1-human	ENCAB000AFE	DNA		see document	see document		False	2012-05-14	ENCODE				2							ENCFF065BQF, ENCFF477ZKJ	3841623	ENCODE Processing Pipeline	ba0bc46dd653ce1c83a96c61a451e4a4		https://www.encodeproject.org/files/ENCFF069XPC/@@download/ENCFF069XPC.bed.gz	GRCh38			released	low read length, low read depth, borderline replicate concordance, inconsistent target of control experiment	biological replicates with identical biosample
ENCFF495ANY	bed narrowPeak	peaks	ENCSR000DZE	ChIP-seq	EFO:0002784	GM12878	immortalized cell line	adult	female	unknown	Homo sapiens					CHD1-human	ENCAB000AFE	DNA		see document	see document		False	2012-05-14	ENCODE				1, 2							ENCFF065BQF, ENCFF477ZKJ, ENCFF710SMS, ENCFF933NBT	4975825	ENCODE Processing Pipeline	935ad3fd6961cc22376e52f8c68b211b		https://www.encodeproject.org/files/ENCFF495ANY/@@download/ENCFF495ANY.bed.gz	GRCh38			released	low read length, low read depth, borderline replicate concordance, inconsistent target of control experiment	biological replicates with identical biosample
ENCFF836XKX	bed narrowPeak	conservative idr thresholded peaks	ENCSR000DZE	ChIP-seq	EFO:0002784	GM12878	immortalized cell line	adult	female	unknown	Homo sapiens					CHD1-human	ENCAB000AFE	DNA		see document	see document		False	2012-05-14	ENCODE				1, 2							ENCFF069XPC, ENCFF307SFD, ENCFF419RSJ, ENCFF495ANY	104491	ENCODE Processing Pipeline	a433b266da122be8547fcc8d0e9b6ee4		https://www.encodeproject.org/files/ENCFF836XKX/@@download/ENCFF836XKX.bed.gz	GRCh38			released	low read length, low read depth, borderline replicate concordance, inconsistent target of control experiment	biological replicates with identical biosample
ENCFF307SFD	bed narrowPeak	peaks	ENCSR000DZE	ChIP-seq	EFO:0002784	GM12878	immortalized cell line	adult	female	unknown	Homo sapiens					CHD1-human	ENCAB000AFE	DNA		see document	see document		False	2012-05-14	ENCODE				1							ENCFF477ZKJ, ENCFF710SMS, ENCFF933NBT	4509410	ENCODE Processing Pipeline	6270c2145566b84be009bd2c11fbf488		https://www.encodeproject.org/files/ENCFF307SFD/@@download/ENCFF307SFD.bed.gz	GRCh38			released	low read length, low read depth, borderline replicate concordance, inconsistent target of control experiment	biological replicates with identical biosample
ENCFF863CTN	bed narrowPeak	optimal idr thresholded peaks	ENCSR000DZE	ChIP-seq	EFO:0002784	GM12878	immortalized cell line	adult	female	unknown	Homo sapiens					CHD1-human	ENCAB000AFE	DNA		see document	see document		False	2012-05-14	ENCODE				1, 2							ENCFF069XPC, ENCFF307SFD, ENCFF419RSJ, ENCFF495ANY	165698	ENCODE Processing Pipeline	5ebd8271d1bcf979dfcda395ad16290f		https://www.encodeproject.org/files/ENCFF863CTN/@@download/ENCFF863CTN.bed.gz	GRCh38			released	low read length, low read depth, borderline replicate concordance, inconsistent target of control experiment	biological replicates with identical biosample
ENCFF273ULT	bed narrowPeak	optimal idr thresholded peaks	ENCSR000DZE	ChIP-seq	EFO:0002784	GM12878	immortalized cell line	adult	female	unknown	Homo sapiens					CHD1-human	ENCAB000AFE	DNA		see document	see document		False	2012-05-14	ENCODE				1, 2							ENCFF001TDO, ENCFF136HKZ, ENCFF375HRI, ENCFF800PUH	174239	ENCODE Processing Pipeline	cce4272ca16424b132c0f8a5bb7ad40f		https://www.encodeproject.org/files/ENCFF273ULT/@@download/ENCFF273ULT.bed.gz	hg19			released	low read length, low read depth, borderline replicate concordance, inconsistent target of control experiment	biological replicates with identical biosample
ENCFF136HKZ	bed narrowPeak	peaks	ENCSR000DZE	ChIP-seq	EFO:0002784	GM12878	immortalized cell line	adult	female	unknown	Homo sapiens					CHD1-human	ENCAB000AFE	DNA		see document	see document		False	2012-05-14	ENCODE				1							ENCFF047BBR, ENCFF110OHA, ENCFF545DZO	4558146	ENCODE Processing Pipeline	3bb29edec50c3d5ead6524ef00531fc2		https://www.encodeproject.org/files/ENCFF136HKZ/@@download/ENCFF136HKZ.bed.gz	hg19			released	low read length, low read depth, borderline replicate concordance, inconsistent target of control experiment	biological replicates with identical biosample
ENCFF375HRI	bed narrowPeak	peaks	ENCSR000DZE	ChIP-seq	EFO:0002784	GM12878	immortalized cell line	adult	female	unknown	Homo sapiens					CHD1-human	ENCAB000AFE	DNA		see document	see document		False	2012-05-14	ENCODE				2							ENCFF343GPD, ENCFF545DZO	3843215	ENCODE Processing Pipeline	c1ef6a2d148a9990c6f6a40e70d97e22		https://www.encodeproject.org/files/ENCFF375HRI/@@download/ENCFF375HRI.bed.gz	hg19			released	low read length, low read depth, borderline replicate concordance, inconsistent target of control experiment	biological replicates with identical biosample
ENCFF800PUH	bed narrowPeak	peaks	ENCSR000DZE	ChIP-seq	EFO:0002784	GM12878	immortalized cell line	adult	female	unknown	Homo sapiens					CHD1-human	ENCAB000AFE	DNA		see document	see document		False	2012-05-14	ENCODE				1, 2							ENCFF047BBR, ENCFF110OHA, ENCFF343GPD, ENCFF545DZO	4982672	ENCODE Processing Pipeline	8f2e5abce60d73e97fac731163c281ca		https://www.encodeproject.org/files/ENCFF800PUH/@@download/ENCFF800PUH.bed.gz	hg19			released	low read length, low read depth, borderline replicate concordance, inconsistent target of control experiment	biological replicates with identical biosample
ENCFF924GMH	bed narrowPeak	conservative idr thresholded peaks	ENCSR000DZE	ChIP-seq	EFO:0002784	GM12878	immortalized cell line	adult	female	unknown	Homo sapiens					CHD1-human	ENCAB000AFE	DNA		see document	see document		False	2012-05-14	ENCODE				1, 2							ENCFF001TDO, ENCFF136HKZ, ENCFF375HRI, ENCFF800PUH	103886	ENCODE Processing Pipeline	73d6dbe8ae4dec93a5c8aa630e0e94ed		https://www.encodeproject.org/files/ENCFF924GMH/@@download/ENCFF924GMH.bed.gz	hg19			released	low read length, low read depth, borderline replicate concordance, inconsistent target of control experiment	biological replicates with identical biosample
ENCFF736FJB	bed narrowPeak	peaks	ENCSR200JYP	ChIP-seq	EFO:0002067	K562	immortalized cell line	adult	female	53 year	Homo sapiens					ZNF316-human	ENCAB362XEV	DNA					False	2017-02-03	ENCODE				1							ENCFF303ICH, ENCFF790TAN	6433481	ENCODE Processing Pipeline	2ca863a87d807fbd9e97da4974aad0d3		https://www.encodeproject.org/files/ENCFF736FJB/@@download/ENCFF736FJB.bed.gz	GRCh38			released	mild to moderate bottlenecking, moderate library complexity, borderline replicate concordance, inconsistent platforms
ENCFF474QPI	bed narrowPeak	peaks	ENCSR200JYP	ChIP-seq	EFO:0002067	K562	immortalized cell line	adult	female	53 year	Homo sapiens					ZNF316-human	ENCAB362XEV	DNA					False	2017-02-03	ENCODE				2							ENCFF041ZVD, ENCFF712WXB, ENCFF790TAN	7213523	ENCODE Processing Pipeline	7b0594e4834f351cf66ad388685b2009		https://www.encodeproject.org/files/ENCFF474QPI/@@download/ENCFF474QPI.bed.gz	GRCh38			released	mild to moderate bottlenecking, moderate library complexity, borderline replicate concordance, inconsistent platforms
ENCFF526QZM	bed narrowPeak	peaks	ENCSR200JYP	ChIP-seq	EFO:0002067	K562	immortalized cell line	adult	female	53 year	Homo sapiens					ZNF316-human	ENCAB362XEV	DNA					False	2017-02-03	ENCODE				1, 2							ENCFF041ZVD, ENCFF303ICH, ENCFF712WXB, ENCFF790TAN	7253737	ENCODE Processing Pipeline	8c31af33e79e54eecf1ba0ea1a5120eb		https://www.encodeproject.org/files/ENCFF526QZM/@@download/ENCFF526QZM.bed.gz	GRCh38			released	mild to moderate bottlenecking, moderate library complexity, borderline replicate concordance, inconsistent platforms
ENCFF056SEM	bed narrowPeak	optimal idr thresholded peaks	ENCSR200JYP	ChIP-seq	EFO:0002067	K562	immortalized cell line	adult	female	53 year	Homo sapiens					ZNF316-human	ENCAB362XEV	DNA					False	2017-02-03	ENCODE				1, 2							ENCFF419RSJ, ENCFF474QPI, ENCFF526QZM, ENCFF736FJB	354148	ENCODE Processing Pipeline	fe638884c76bb59409ba977becdde421		https://www.encodeproject.org/files/ENCFF056SEM/@@download/ENCFF056SEM.bed.gz	GRCh38			released	mild to moderate bottlenecking, moderate library complexity, borderline replicate concordance, inconsistent platforms
ENCFF647FMI	bed narrowPeak	conservative idr thresholded peaks	ENCSR200JYP	ChIP-seq	EFO:0002067	K562	immortalized cell line	adult	female	53 year	Homo sapiens					ZNF316-human	ENCAB362XEV	DNA					False	2017-02-03	ENCODE				1, 2							ENCFF419RSJ, ENCFF474QPI, ENCFF526QZM, ENCFF736FJB	245187	ENCODE Processing Pipeline	9ccf94bf33c47c7a7ed30f886253b7dd		https://www.encodeproject.org/files/ENCFF647FMI/@@download/ENCFF647FMI.bed.gz	GRCh38			released	mild to moderate bottlenecking, moderate library complexity, borderline replicate concordance, inconsistent platforms
ENCFF098CHB	bed narrowPeak	conservative idr thresholded peaks	ENCSR200JYP	ChIP-seq	EFO:0002067	K562	immortalized cell line	adult	female	53 year	Homo sapiens					ZNF316-human	ENCAB362XEV	DNA					False	2017-02-03	ENCODE				1, 2							ENCFF001TDO, ENCFF488HLT, ENCFF802QKE, ENCFF885FEE	249662	ENCODE Processing Pipeline	32f38829bbb74b6c543124dc7940b1b9		https://www.encodeproject.org/files/ENCFF098CHB/@@download/ENCFF098CHB.bed.gz	hg19			released	mild to moderate bottlenecking, moderate library complexity, borderline replicate concordance, inconsistent platforms
ENCFF442ZUF	bed narrowPeak	optimal idr thresholded peaks	ENCSR200JYP	ChIP-seq	EFO:0002067	K562	immortalized cell line	adult	female	53 year	Homo sapiens					ZNF316-human	ENCAB362XEV	DNA					False	2017-02-03	ENCODE				1, 2							ENCFF001TDO, ENCFF488HLT, ENCFF802QKE, ENCFF885FEE	351602	ENCODE Processing Pipeline	1fc04f16ea66c9af37a0b919f6ec5ebc		https://www.encodeproject.org/files/ENCFF442ZUF/@@download/ENCFF442ZUF.bed.gz	hg19			released	mild to moderate bottlenecking, moderate library complexity, borderline replicate concordance, inconsistent platforms
ENCFF488HLT	bed narrowPeak	peaks	ENCSR200JYP	ChIP-seq	EFO:0002067	K562	immortalized cell line	adult	female	53 year	Homo sapiens					ZNF316-human	ENCAB362XEV	DNA					False	2017-02-03	ENCODE				1							ENCFF160VXC, ENCFF775NNT	6425855	ENCODE Processing Pipeline	a3be0c0dbff51a7c107cd61844718d65		https://www.encodeproject.org/files/ENCFF488HLT/@@download/ENCFF488HLT.bed.gz	hg19			released	mild to moderate bottlenecking, moderate library complexity, borderline replicate concordance, inconsistent platforms
ENCFF885FEE	bed narrowPeak	peaks	ENCSR200JYP	ChIP-seq	EFO:0002067	K562	immortalized cell line	adult	female	53 year	Homo sapiens					ZNF316-human	ENCAB362XEV	DNA					False	2017-02-03	ENCODE				1, 2							ENCFF006RYF, ENCFF160VXC, ENCFF775NNT, ENCFF834TUP	7262615	ENCODE Processing Pipeline	9bb34a953d7821d9ed2340e5cdb44c03		https://www.encodeproject.org/files/ENCFF885FEE/@@download/ENCFF885FEE.bed.gz	hg19			released	mild to moderate bottlenecking, moderate library complexity, borderline replicate concordance, inconsistent platforms
ENCFF802QKE	bed narrowPeak	peaks	ENCSR200JYP	ChIP-seq	EFO:0002067	K562	immortalized cell line	adult	female	53 year	Homo sapiens					ZNF316-human	ENCAB362XEV	DNA					False	2017-02-03	ENCODE				2							ENCFF006RYF, ENCFF160VXC, ENCFF834TUP	7232749	ENCODE Processing Pipeline	c28c2556c0125c990ca144d7b2d07d0e		https://www.encodeproject.org/files/ENCFF802QKE/@@download/ENCFF802QKE.bed.gz	hg19			released	mild to moderate bottlenecking, moderate library complexity, borderline replicate concordance, inconsistent platforms
ENCFF842YAM	bed narrowPeak	peaks	ENCSR807BGP	ChIP-seq	EFO:0002067	K562	immortalized cell line	adult	female	53 year	Homo sapiens					MTA1-human	ENCAB000BCN	DNA					False	2017-05-17	ENCODE				1							ENCFF241GJI, ENCFF910IKB	6959549	ENCODE Processing Pipeline	9027af2dd3fe4d3989281e196936e643		https://www.encodeproject.org/files/ENCFF842YAM/@@download/ENCFF842YAM.bed.gz	GRCh38			released	borderline replicate concordance
ENCFF411DEF	bed narrowPeak	peaks	ENCSR807BGP	ChIP-seq	EFO:0002067	K562	immortalized cell line	adult	female	53 year	Homo sapiens					MTA1-human	ENCAB000BCN	DNA					False	2017-05-17	ENCODE				2							ENCFF227IZS, ENCFF647FZE	6715667	ENCODE Processing Pipeline	8bba1fe00b543f5a7d80e5f2d0c513bc		https://www.encodeproject.org/files/ENCFF411DEF/@@download/ENCFF411DEF.bed.gz	GRCh38			released	borderline replicate concordance
ENCFF889ODV	bed narrowPeak	peaks	ENCSR807BGP	ChIP-seq	EFO:0002067	K562	immortalized cell line	adult	female	53 year	Homo sapiens					MTA1-human	ENCAB000BCN	DNA					False	2017-05-17	ENCODE				1, 2							ENCFF227IZS, ENCFF241GJI, ENCFF647FZE, ENCFF910IKB	7252384	ENCODE Processing Pipeline	fcf4c685721726eb4482913caf594c51		https://www.encodeproject.org/files/ENCFF889ODV/@@download/ENCFF889ODV.bed.gz	GRCh38			released	borderline replicate concordance
ENCFF801KEW	bed narrowPeak	optimal idr thresholded peaks	ENCSR807BGP	ChIP-seq	EFO:0002067	K562	immortalized cell line	adult	female	53 year	Homo sapiens					MTA1-human	ENCAB000BCN	DNA					False	2017-05-17	ENCODE				1, 2							ENCFF002ZRH, ENCFF411DEF, ENCFF419RSJ, ENCFF724MJA	335713	ENCODE Processing Pipeline	2b67efa03e5a670d42fcb599b73d4122		https://www.encodeproject.org/files/ENCFF801KEW/@@download/ENCFF801KEW.bed.gz	GRCh38			released	borderline replicate concordance
ENCFF843MEU	bed narrowPeak	conservative idr thresholded peaks	ENCSR807BGP	ChIP-seq	EFO:0002067	K562	immortalized cell line	adult	female	53 year	Homo sapiens					MTA1-human	ENCAB000BCN	DNA					False	2017-05-17	ENCODE				1, 2							ENCFF002ZRH, ENCFF411DEF, ENCFF419RSJ, ENCFF724MJA	198575	ENCODE Processing Pipeline	1db4df0b0089fadf4b6468b67890deff		https://www.encodeproject.org/files/ENCFF843MEU/@@download/ENCFF843MEU.bed.gz	GRCh38			released	borderline replicate concordance
ENCFF724MJA	bed narrowPeak	peaks	ENCSR807BGP	ChIP-seq	EFO:0002067	K562	immortalized cell line	adult	female	53 year	Homo sapiens					MTA1-human	ENCAB000BCN	DNA					False	2017-05-17	ENCODE				1							ENCFF241GJI, ENCFF910IKB	6959549	ENCODE Processing Pipeline	e73af50fb431a48550eb58cc31b3fffd		https://www.encodeproject.org/files/ENCFF724MJA/@@download/ENCFF724MJA.bed.gz	GRCh38			released	borderline replicate concordance
ENCFF002ZRH	bed narrowPeak	peaks	ENCSR807BGP	ChIP-seq	EFO:0002067	K562	immortalized cell line	adult	female	53 year	Homo sapiens					MTA1-human	ENCAB000BCN	DNA					False	2017-05-17	ENCODE				1, 2							ENCFF227IZS, ENCFF241GJI, ENCFF647FZE, ENCFF910IKB	7252384	ENCODE Processing Pipeline	731228a3c1acb8f944968956491a282c		https://www.encodeproject.org/files/ENCFF002ZRH/@@download/ENCFF002ZRH.bed.gz	GRCh38			released	borderline replicate concordance
ENCFF407VAS	bed narrowPeak	conservative idr thresholded peaks	ENCSR807BGP	ChIP-seq	EFO:0002067	K562	immortalized cell line	adult	female	53 year	Homo sapiens					MTA1-human	ENCAB000BCN	DNA					False	2017-05-17	ENCODE				1, 2							ENCFF001TDO, ENCFF253PLF, ENCFF387NDE, ENCFF658ZHZ	199852	ENCODE Processing Pipeline	6f75192193f0a2bef5ddc99e7a21e518		https://www.encodeproject.org/files/ENCFF407VAS/@@download/ENCFF407VAS.bed.gz	hg19			released	borderline replicate concordance
ENCFF769GYG	bed narrowPeak	optimal idr thresholded peaks	ENCSR807BGP	ChIP-seq	EFO:0002067	K562	immortalized cell line	adult	female	53 year	Homo sapiens					MTA1-human	ENCAB000BCN	DNA					False	2017-05-17	ENCODE				1, 2							ENCFF001TDO, ENCFF253PLF, ENCFF387NDE, ENCFF658ZHZ	334404	ENCODE Processing Pipeline	9721f8e11cc0a98b2e92a7ee4f682542		https://www.encodeproject.org/files/ENCFF769GYG/@@download/ENCFF769GYG.bed.gz	hg19			released	borderline replicate concordance
ENCFF253PLF	bed narrowPeak	peaks	ENCSR807BGP	ChIP-seq	EFO:0002067	K562	immortalized cell line	adult	female	53 year	Homo sapiens					MTA1-human	ENCAB000BCN	DNA					False	2017-05-17	ENCODE				2							ENCFF051LWI, ENCFF950LGW	6719475	ENCODE Processing Pipeline	f3894190ca5645019fbfae164354c932		https://www.encodeproject.org/files/ENCFF253PLF/@@download/ENCFF253PLF.bed.gz	hg19			released	borderline replicate concordance
ENCFF387NDE	bed narrowPeak	peaks	ENCSR807BGP	ChIP-seq	EFO:0002067	K562	immortalized cell line	adult	female	53 year	Homo sapiens					MTA1-human	ENCAB000BCN	DNA					False	2017-05-17	ENCODE				1							ENCFF412LRS, ENCFF581ZJL	6967086	ENCODE Processing Pipeline	36aa5a16f94265a8106622b095f3da35		https://www.encodeproject.org/files/ENCFF387NDE/@@download/ENCFF387NDE.bed.gz	hg19			released	borderline replicate concordance
ENCFF658ZHZ	bed narrowPeak	peaks	ENCSR807BGP	ChIP-seq	EFO:0002067	K562	immortalized cell line	adult	female	53 year	Homo sapiens					MTA1-human	ENCAB000BCN	DNA					False	2017-05-17	ENCODE				1, 2							ENCFF051LWI, ENCFF412LRS, ENCFF581ZJL, ENCFF950LGW	7251771	ENCODE Processing Pipeline	c420bf9bfec2cbbaec23f1b7ad1dc794		https://www.encodeproject.org/files/ENCFF658ZHZ/@@download/ENCFF658ZHZ.bed.gz	hg19			released	borderline replicate concordance
ENCFF257YCO	bed narrowPeak	peaks	ENCSR966YYJ	ChIP-seq	EFO:0001203	MCF-7	immortalized cell line	adult	female	69 year	Homo sapiens					BMI1-human	ENCAB000BDV	DNA					False	2017-05-17	ENCODE				1							ENCFF426RDP, ENCFF996ASC	6357166	ENCODE Processing Pipeline	8834d418bc818303d607a485f5e0d236		https://www.encodeproject.org/files/ENCFF257YCO/@@download/ENCFF257YCO.bed.gz	GRCh38			released
ENCFF931OLL	bed narrowPeak	peaks	ENCSR966YYJ	ChIP-seq	EFO:0001203	MCF-7	immortalized cell line	adult	female	69 year	Homo sapiens					BMI1-human	ENCAB000BDV	DNA					False	2017-05-17	ENCODE				2							ENCFF291AFY, ENCFF939AYG	6560088	ENCODE Processing Pipeline	e449d1bfb334a99dff96b11d36208808		https://www.encodeproject.org/files/ENCFF931OLL/@@download/ENCFF931OLL.bed.gz	GRCh38			released
ENCFF245CGQ	bed narrowPeak	peaks	ENCSR966YYJ	ChIP-seq	EFO:0001203	MCF-7	immortalized cell line	adult	female	69 year	Homo sapiens					BMI1-human	ENCAB000BDV	DNA					False	2017-05-17	ENCODE				1, 2							ENCFF291AFY, ENCFF426RDP, ENCFF939AYG, ENCFF996ASC	7194932	ENCODE Processing Pipeline	fb7a9f38128d5c512065592a3889733e		https://www.encodeproject.org/files/ENCFF245CGQ/@@download/ENCFF245CGQ.bed.gz	GRCh38			released
ENCFF896WDG	bed narrowPeak	conservative idr thresholded peaks	ENCSR966YYJ	ChIP-seq	EFO:0001203	MCF-7	immortalized cell line	adult	female	69 year	Homo sapiens					BMI1-human	ENCAB000BDV	DNA					False	2017-05-17	ENCODE				1, 2							ENCFF245CGQ, ENCFF257YCO, ENCFF419RSJ, ENCFF931OLL	146892	ENCODE Processing Pipeline	f0d494ef86ded30f30b1d07566aae141		https://www.encodeproject.org/files/ENCFF896WDG/@@download/ENCFF896WDG.bed.gz	GRCh38			released
ENCFF414LXZ	bed narrowPeak	optimal idr thresholded peaks	ENCSR966YYJ	ChIP-seq	EFO:0001203	MCF-7	immortalized cell line	adult	female	69 year	Homo sapiens					BMI1-human	ENCAB000BDV	DNA					False	2017-05-17	ENCODE				1, 2							ENCFF245CGQ, ENCFF257YCO, ENCFF419RSJ, ENCFF931OLL	198388	ENCODE Processing Pipeline	03103e7aa9c3f556cc4d7f515c775003		https://www.encodeproject.org/files/ENCFF414LXZ/@@download/ENCFF414LXZ.bed.gz	GRCh38			released
ENCFF660UZA	bed narrowPeak	peaks	ENCSR966YYJ	ChIP-seq	EFO:0001203	MCF-7	immortalized cell line	adult	female	69 year	Homo sapiens					BMI1-human	ENCAB000BDV	DNA					False	2017-05-17	ENCODE				2							ENCFF049MPQ, ENCFF838PTN	6545698	ENCODE Processing Pipeline	02e0e43a446a210717d03c4ac97ceb9c		https://www.encodeproject.org/files/ENCFF660UZA/@@download/ENCFF660UZA.bed.gz	hg19			released
ENCFF417EPB	bed narrowPeak	conservative idr thresholded peaks	ENCSR966YYJ	ChIP-seq	EFO:0001203	MCF-7	immortalized cell line	adult	female	69 year	Homo sapiens					BMI1-human	ENCAB000BDV	DNA					False	2017-05-17	ENCODE				1, 2							ENCFF001TDO, ENCFF351UKV, ENCFF429CKD, ENCFF660UZA	138386	ENCODE Processing Pipeline	8c9dbf5d833d3c1ae1893625064c033d		https://www.encodeproject.org/files/ENCFF417EPB/@@download/ENCFF417EPB.bed.gz	hg19			released
ENCFF353CQJ	bed narrowPeak	optimal idr thresholded peaks	ENCSR966YYJ	ChIP-seq	EFO:0001203	MCF-7	immortalized cell line	adult	female	69 year	Homo sapiens					BMI1-human	ENCAB000BDV	DNA					False	2017-05-17	ENCODE				1, 2							ENCFF001TDO, ENCFF351UKV, ENCFF429CKD, ENCFF660UZA	188092	ENCODE Processing Pipeline	bcaa20932471393a0b44122cd0da6cec		https://www.encodeproject.org/files/ENCFF353CQJ/@@download/ENCFF353CQJ.bed.gz	hg19			released
ENCFF351UKV	bed narrowPeak	peaks	ENCSR966YYJ	ChIP-seq	EFO:0001203	MCF-7	immortalized cell line	adult	female	69 year	Homo sapiens					BMI1-human	ENCAB000BDV	DNA					False	2017-05-17	ENCODE				1, 2							ENCFF049MPQ, ENCFF583FAG, ENCFF585TAQ, ENCFF838PTN	7179720	ENCODE Processing Pipeline	3c0bf2a6bab503dc6cb150eded05ce3d		https://www.encodeproject.org/files/ENCFF351UKV/@@download/ENCFF351UKV.bed.gz	hg19			released
ENCFF429CKD	bed narrowPeak	peaks	ENCSR966YYJ	ChIP-seq	EFO:0001203	MCF-7	immortalized cell line	adult	female	69 year	Homo sapiens					BMI1-human	ENCAB000BDV	DNA					False	2017-05-17	ENCODE				1							ENCFF583FAG, ENCFF585TAQ	6329550	ENCODE Processing Pipeline	e0bd65df878f8898b196f46c8081c083		https://www.encodeproject.org/files/ENCFF429CKD/@@download/ENCFF429CKD.bed.gz	hg19			released
ENCFF002CHY	bed narrowPeak	optimal idr thresholded peaks	ENCSR000BGS	ChIP-seq	EFO:0002784	GM12878	immortalized cell line	adult	female	unknown	Homo sapiens					TAF1-human	ENCAB000ALM	DNA		see document	see document		False	2011-07-18	ENCODE												282154	ENCODE Consortium Analysis Working Group	f6ea8668fc006929a00e08ac85165285		https://www.encodeproject.org/files/ENCFF002CHY/@@download/ENCFF002CHY.bed.gz	hg19			archived	mild to moderate bottlenecking, low read length, low read depth, borderline replicate concordance	missing derived_from, biological replicates with identical biosample
ENCFF951TSS	bed narrowPeak	peaks	ENCSR000BGS	ChIP-seq	EFO:0002784	GM12878	immortalized cell line	adult	female	unknown	Homo sapiens					TAF1-human	ENCAB000ALM	DNA		see document	see document		False	2011-07-18	ENCODE				2							ENCFF177XDM, ENCFF562HPN	4860295	ENCODE Processing Pipeline	0378174572aa280080c8fbebade0f3d0		https://www.encodeproject.org/files/ENCFF951TSS/@@download/ENCFF951TSS.bed.gz	GRCh38			released	mild to moderate bottlenecking, low read length, low read depth, borderline replicate concordance	biological replicates with identical biosample
ENCFF767OVB	bed narrowPeak	conservative idr thresholded peaks	ENCSR000BGS	ChIP-seq	EFO:0002784	GM12878	immortalized cell line	adult	female	unknown	Homo sapiens					TAF1-human	ENCAB000ALM	DNA		see document	see document		False	2011-07-18	ENCODE				1, 2							ENCFF419RSJ, ENCFF500MWL, ENCFF552ARU, ENCFF951TSS	256334	ENCODE Processing Pipeline	4347abd67b74ad2f0ae63b23a3b75344		https://www.encodeproject.org/files/ENCFF767OVB/@@download/ENCFF767OVB.bed.gz	GRCh38			released	mild to moderate bottlenecking, low read length, low read depth, borderline replicate concordance	biological replicates with identical biosample
ENCFF540AAP	bed narrowPeak	optimal idr thresholded peaks	ENCSR000BGS	ChIP-seq	EFO:0002784	GM12878	immortalized cell line	adult	female	unknown	Homo sapiens					TAF1-human	ENCAB000ALM	DNA		see document	see document		False	2011-07-18	ENCODE				1, 2							ENCFF419RSJ, ENCFF500MWL, ENCFF552ARU, ENCFF951TSS	296703	ENCODE Processing Pipeline	b57a74e5aefde946a17deafa312166e5		https://www.encodeproject.org/files/ENCFF540AAP/@@download/ENCFF540AAP.bed.gz	GRCh38			released	mild to moderate bottlenecking, low read length, low read depth, borderline replicate concordance	biological replicates with identical biosample
ENCFF552ARU	bed narrowPeak	peaks	ENCSR000BGS	ChIP-seq	EFO:0002784	GM12878	immortalized cell line	adult	female	unknown	Homo sapiens					TAF1-human	ENCAB000ALM	DNA		see document	see document		False	2011-07-18	ENCODE				1							ENCFF562HPN, ENCFF575GRT	4276491	ENCODE Processing Pipeline	00596bd90d24e6ae7ae0415d9b9d1bda		https://www.encodeproject.org/files/ENCFF552ARU/@@download/ENCFF552ARU.bed.gz	GRCh38			released	mild to moderate bottlenecking, low read length, low read depth, borderline replicate concordance	biological replicates with identical biosample
ENCFF500MWL	bed narrowPeak	peaks	ENCSR000BGS	ChIP-seq	EFO:0002784	GM12878	immortalized cell line	adult	female	unknown	Homo sapiens					TAF1-human	ENCAB000ALM	DNA		see document	see document		False	2011-07-18	ENCODE				1, 2							ENCFF177XDM, ENCFF562HPN, ENCFF575GRT	5380462	ENCODE Processing Pipeline	3c6d3fdc0ab5c03f9476432431c00dee		https://www.encodeproject.org/files/ENCFF500MWL/@@download/ENCFF500MWL.bed.gz	GRCh38			released	mild to moderate bottlenecking, low read length, low read depth, borderline replicate concordance	biological replicates with identical biosample
ENCFF626GCR	bed narrowPeak	peaks	ENCSR000BGS	ChIP-seq	EFO:0002784	GM12878	immortalized cell line	adult	female	unknown	Homo sapiens					TAF1-human	ENCAB000ALM	DNA		see document	see document		False	2011-07-18	ENCODE				1							ENCFF305OWM, ENCFF958RTR	4217685	ENCODE Processing Pipeline	713f7c15938a74780918c02c698d614e		https://www.encodeproject.org/files/ENCFF626GCR/@@download/ENCFF626GCR.bed.gz	hg19			released	mild to moderate bottlenecking, low read length, low read depth, borderline replicate concordance	biological replicates with identical biosample
ENCFF270KWZ	bed narrowPeak	peaks	ENCSR000BGS	ChIP-seq	EFO:0002784	GM12878	immortalized cell line	adult	female	unknown	Homo sapiens					TAF1-human	ENCAB000ALM	DNA		see document	see document		False	2011-07-18	ENCODE				2							ENCFF388CVC, ENCFF958RTR	4858938	ENCODE Processing Pipeline	921c7d3a7304282c1fbd1270122c75c3		https://www.encodeproject.org/files/ENCFF270KWZ/@@download/ENCFF270KWZ.bed.gz	hg19			released	mild to moderate bottlenecking, low read length, low read depth, borderline replicate concordance	biological replicates with identical biosample
ENCFF466MWY	bed narrowPeak	peaks	ENCSR000BGS	ChIP-seq	EFO:0002784	GM12878	immortalized cell line	adult	female	unknown	Homo sapiens					TAF1-human	ENCAB000ALM	DNA		see document	see document		False	2011-07-18	ENCODE				1, 2							ENCFF305OWM, ENCFF388CVC, ENCFF958RTR	5338861	ENCODE Processing Pipeline	7e3b5d35b97608971c26401399c1cadb		https://www.encodeproject.org/files/ENCFF466MWY/@@download/ENCFF466MWY.bed.gz	hg19			released	mild to moderate bottlenecking, low read length, low read depth, borderline replicate concordance	biological replicates with identical biosample
ENCFF544NRC	bed narrowPeak	optimal idr thresholded peaks	ENCSR000BGS	ChIP-seq	EFO:0002784	GM12878	immortalized cell line	adult	female	unknown	Homo sapiens					TAF1-human	ENCAB000ALM	DNA		see document	see document		False	2011-07-18	ENCODE				1, 2							ENCFF001TDO, ENCFF270KWZ, ENCFF466MWY, ENCFF626GCR	288644	ENCODE Processing Pipeline	c83c2b45f1ee4fc7ad3a0bce44c11279		https://www.encodeproject.org/files/ENCFF544NRC/@@download/ENCFF544NRC.bed.gz	hg19			released	mild to moderate bottlenecking, low read length, low read depth, borderline replicate concordance	biological replicates with identical biosample
ENCFF325FCK	bed narrowPeak	conservative idr thresholded peaks	ENCSR000BGS	ChIP-seq	EFO:0002784	GM12878	immortalized cell line	adult	female	unknown	Homo sapiens					TAF1-human	ENCAB000ALM	DNA		see document	see document		False	2011-07-18	ENCODE				1, 2							ENCFF001TDO, ENCFF270KWZ, ENCFF466MWY, ENCFF626GCR	251008	ENCODE Processing Pipeline	b888ed8b09e2012ec79b20eb1519b618		https://www.encodeproject.org/files/ENCFF325FCK/@@download/ENCFF325FCK.bed.gz	hg19			released	mild to moderate bottlenecking, low read length, low read depth, borderline replicate concordance	biological replicates with identical biosample
ENCFF757QKH	bed narrowPeak	peaks	ENCSR638QYO	ChIP-seq	EFO:0001086	A549	immortalized cell line	adult	male	58 year	Homo sapiens					SREBF2-human	ENCAB000ALD	DNA					False	2014-07-07	ENCODE				2							ENCFF121NJR, ENCFF321TUP	6091251	ENCODE Processing Pipeline	055a53216518c26f07711740a76aa0f8		https://www.encodeproject.org/files/ENCFF757QKH/@@download/ENCFF757QKH.bed.gz	hg19			released	mild to moderate bottlenecking, moderate library complexity, borderline replicate concordance
ENCFF945PVC	bed narrowPeak	peaks	ENCSR638QYO	ChIP-seq	EFO:0001086	A549	immortalized cell line	adult	male	58 year	Homo sapiens					SREBF2-human	ENCAB000ALD	DNA					False	2014-07-07	ENCODE				3							ENCFF248LPB, ENCFF321TUP, ENCFF806YIH	6510249	ENCODE Processing Pipeline	1d98684a2a27013c7e3d8be50a2c0f58		https://www.encodeproject.org/files/ENCFF945PVC/@@download/ENCFF945PVC.bed.gz	hg19			released	mild to moderate bottlenecking, moderate library complexity, borderline replicate concordance
ENCFF373ECD	bed narrowPeak	peaks	ENCSR638QYO	ChIP-seq	EFO:0001086	A549	immortalized cell line	adult	male	58 year	Homo sapiens					SREBF2-human	ENCAB000ALD	DNA					False	2014-07-07	ENCODE				2, 3							ENCFF121NJR, ENCFF248LPB, ENCFF321TUP, ENCFF806YIH	7173538	ENCODE Processing Pipeline	3f8030acb0f7aebd2162fa81d7a3457d		https://www.encodeproject.org/files/ENCFF373ECD/@@download/ENCFF373ECD.bed.gz	hg19			released	mild to moderate bottlenecking, moderate library complexity, borderline replicate concordance
ENCFF969WFT	bed narrowPeak	conservative idr thresholded peaks	ENCSR638QYO	ChIP-seq	EFO:0001086	A549	immortalized cell line	adult	male	58 year	Homo sapiens					SREBF2-human	ENCAB000ALD	DNA					False	2014-07-07	ENCODE				2, 3							ENCFF001TDO, ENCFF373ECD, ENCFF757QKH, ENCFF945PVC	11819	ENCODE Processing Pipeline	070a6fa1efb21e84cf7879ca0ada91c1		https://www.encodeproject.org/files/ENCFF969WFT/@@download/ENCFF969WFT.bed.gz	hg19			released	mild to moderate bottlenecking, moderate library complexity, borderline replicate concordance
ENCFF849UJR	bed narrowPeak	optimal idr thresholded peaks	ENCSR638QYO	ChIP-seq	EFO:0001086	A549	immortalized cell line	adult	male	58 year	Homo sapiens					SREBF2-human	ENCAB000ALD	DNA					False	2014-07-07	ENCODE				2, 3							ENCFF001TDO, ENCFF373ECD, ENCFF757QKH, ENCFF945PVC	15537	ENCODE Processing Pipeline	18ce94b154e37d7126b3dabeec5e01e6		https://www.encodeproject.org/files/ENCFF849UJR/@@download/ENCFF849UJR.bed.gz	hg19			released	mild to moderate bottlenecking, moderate library complexity, borderline replicate concordance
ENCFF901URI	bed narrowPeak	peaks	ENCSR638QYO	ChIP-seq	EFO:0001086	A549	immortalized cell line	adult	male	58 year	Homo sapiens					SREBF2-human	ENCAB000ALD	DNA					False	2014-07-07	ENCODE				2, 3							ENCFF121NJR, ENCFF248LPB, ENCFF321TUP, ENCFF806YIH	7227934	ENCODE Processing Pipeline	ea3df6dfd2ff34e211797548551e569c		https://www.encodeproject.org/files/ENCFF901URI/@@download/ENCFF901URI.bed.gz	hg19			archived	mild to moderate bottlenecking, moderate library complexity, borderline replicate concordance
ENCFF679OFK	bed narrowPeak	peaks	ENCSR638QYO	ChIP-seq	EFO:0001086	A549	immortalized cell line	adult	male	58 year	Homo sapiens					SREBF2-human	ENCAB000ALD	DNA					False	2014-07-07	ENCODE				3							ENCFF248LPB, ENCFF321TUP, ENCFF806YIH	6638429	ENCODE Processing Pipeline	086b51b1030582c8907ec07690e6aa33		https://www.encodeproject.org/files/ENCFF679OFK/@@download/ENCFF679OFK.bed.gz	hg19			archived	mild to moderate bottlenecking, moderate library complexity, borderline replicate concordance
ENCFF681JGU	bed narrowPeak	peaks	ENCSR638QYO	ChIP-seq	EFO:0001086	A549	immortalized cell line	adult	male	58 year	Homo sapiens					SREBF2-human	ENCAB000ALD	DNA					False	2014-07-07	ENCODE				2							ENCFF121NJR, ENCFF321TUP	6297209	ENCODE Processing Pipeline	2315bfbb3f3eff54642a7e9fdfb40efe		https://www.encodeproject.org/files/ENCFF681JGU/@@download/ENCFF681JGU.bed.gz	hg19			archived	mild to moderate bottlenecking, moderate library complexity, borderline replicate concordance
ENCFF094FVT	bed narrowPeak	peaks	ENCSR638QYO	ChIP-seq	EFO:0001086	A549	immortalized cell line	adult	male	58 year	Homo sapiens					SREBF2-human	ENCAB000ALD	DNA					False	2014-07-07	ENCODE				2							ENCFF151NRC	6094339	ENCODE Processing Pipeline	81ed65d39e1d59bfdb00ece821582bc3		https://www.encodeproject.org/files/ENCFF094FVT/@@download/ENCFF094FVT.bed.gz	GRCh38			released	mild to moderate bottlenecking, moderate library complexity, borderline replicate concordance
ENCFF779OOQ	bed narrowPeak	peaks	ENCSR638QYO	ChIP-seq	EFO:0001086	A549	immortalized cell line	adult	male	58 year	Homo sapiens					SREBF2-human	ENCAB000ALD	DNA					False	2014-07-07	ENCODE				3							ENCFF374OTD	6515472	ENCODE Processing Pipeline	fab6ede8d1266696f0e6f6b8ed993b86		https://www.encodeproject.org/files/ENCFF779OOQ/@@download/ENCFF779OOQ.bed.gz	GRCh38			released	mild to moderate bottlenecking, moderate library complexity, borderline replicate concordance
ENCFF231OVB	bed narrowPeak	peaks	ENCSR638QYO	ChIP-seq	EFO:0001086	A549	immortalized cell line	adult	male	58 year	Homo sapiens					SREBF2-human	ENCAB000ALD	DNA					False	2014-07-07	ENCODE				2, 3							ENCFF151NRC, ENCFF374OTD	7181833	ENCODE Processing Pipeline	479b5d88343ea555356263707a23d557		https://www.encodeproject.org/files/ENCFF231OVB/@@download/ENCFF231OVB.bed.gz	GRCh38			released	mild to moderate bottlenecking, moderate library complexity, borderline replicate concordance
ENCFF496COS	bed narrowPeak	conservative idr thresholded peaks	ENCSR638QYO	ChIP-seq	EFO:0001086	A549	immortalized cell line	adult	male	58 year	Homo sapiens					SREBF2-human	ENCAB000ALD	DNA					False	2014-07-07	ENCODE				2, 3							ENCFF094FVT, ENCFF231OVB, ENCFF419RSJ, ENCFF779OOQ	11933	ENCODE Processing Pipeline	4ab02b79698aa0e80d66384f570dff20		https://www.encodeproject.org/files/ENCFF496COS/@@download/ENCFF496COS.bed.gz	GRCh38			released	mild to moderate bottlenecking, moderate library complexity, borderline replicate concordance
ENCFF483YCC	bed narrowPeak	optimal idr thresholded peaks	ENCSR638QYO	ChIP-seq	EFO:0001086	A549	immortalized cell line	adult	male	58 year	Homo sapiens					SREBF2-human	ENCAB000ALD	DNA					False	2014-07-07	ENCODE				2, 3							ENCFF094FVT, ENCFF231OVB, ENCFF419RSJ, ENCFF779OOQ	16413	ENCODE Processing Pipeline	ef5e26683f8f9dada701164798b392a4		https://www.encodeproject.org/files/ENCFF483YCC/@@download/ENCFF483YCC.bed.gz	GRCh38			released	mild to moderate bottlenecking, moderate library complexity, borderline replicate concordance
ENCFF351ZRA	bed narrowPeak	conservative idr thresholded peaks	ENCSR638QYO	ChIP-seq	EFO:0001086	A549	immortalized cell line	adult	male	58 year	Homo sapiens					SREBF2-human	ENCAB000ALD	DNA					False	2014-07-07	ENCODE				2, 3							ENCFF001TDO, ENCFF679OFK, ENCFF681JGU, ENCFF901URI	10684	ENCODE Processing Pipeline	771c8399f5ad20f2507648186a61673c		https://www.encodeproject.org/files/ENCFF351ZRA/@@download/ENCFF351ZRA.bed.gz	hg19			archived	mild to moderate bottlenecking, moderate library complexity, borderline replicate concordance
ENCFF860MVU	bed narrowPeak	optimal idr thresholded peaks	ENCSR638QYO	ChIP-seq	EFO:0001086	A549	immortalized cell line	adult	male	58 year	Homo sapiens					SREBF2-human	ENCAB000ALD	DNA					False	2014-07-07	ENCODE				2, 3							ENCFF001TDO, ENCFF679OFK, ENCFF681JGU, ENCFF901URI	16737	ENCODE Processing Pipeline	c454af9c000fbbe591ead3ae39cb1f8d		https://www.encodeproject.org/files/ENCFF860MVU/@@download/ENCFF860MVU.bed.gz	hg19			archived	mild to moderate bottlenecking, moderate library complexity, borderline replicate concordance
ENCFF017QGA	bed narrowPeak	peaks	ENCSR443MVV	ChIP-seq	EFO:0001182	HEK293	immortalized cell line	embryonic	female	unknown	Homo sapiens					eGFP-PRDM4-human	ENCAB976SGG	DNA				formaldehyde	False	2017-02-10	ENCODE				2							ENCFF623SOH	6965848	ENCODE Processing Pipeline	95d97fa1aec3eff301de1f4de9b522a7		https://www.encodeproject.org/files/ENCFF017QGA/@@download/ENCFF017QGA.bed.gz	hg19			released		experiment not submitted to GEO
ENCFF313EWR	bed narrowPeak	peaks	ENCSR443MVV	ChIP-seq	EFO:0001182	HEK293	immortalized cell line	embryonic	female	unknown	Homo sapiens					eGFP-PRDM4-human	ENCAB976SGG	DNA				formaldehyde	False	2017-02-10	ENCODE				2							ENCFF916TXZ	6884717	ENCODE Processing Pipeline	4ddf983a2fdcfca0996966d833c0a805		https://www.encodeproject.org/files/ENCFF313EWR/@@download/ENCFF313EWR.bed.gz	GRCh38			released		experiment not submitted to GEO
ENCFF839RPM	bed narrowPeak	peaks	ENCSR443MVV	ChIP-seq	EFO:0001182	HEK293	immortalized cell line	embryonic	female	unknown	Homo sapiens					eGFP-PRDM4-human	ENCAB976SGG	DNA				formaldehyde	False	2017-02-10	ENCODE				2, 3							ENCFF623SOH, ENCFF946UWI	7217761	ENCODE Processing Pipeline	acf3c3c9bfcf41e668e15d3215b19299		https://www.encodeproject.org/files/ENCFF839RPM/@@download/ENCFF839RPM.bed.gz	hg19			released		experiment not submitted to GEO
ENCFF111FYA	bed narrowPeak	conservative idr thresholded peaks	ENCSR443MVV	ChIP-seq	EFO:0001182	HEK293	immortalized cell line	embryonic	female	unknown	Homo sapiens					eGFP-PRDM4-human	ENCAB976SGG	DNA				formaldehyde	False	2017-02-10	ENCODE				2, 3							ENCFF001TDO, ENCFF067KHY, ENCFF514JHJ, ENCFF839RPM	330801	ENCODE Processing Pipeline	a8141edd27e0f2815bd1b464035234a6		https://www.encodeproject.org/files/ENCFF111FYA/@@download/ENCFF111FYA.bed.gz	hg19			released		experiment not submitted to GEO
ENCFF514JHJ	bed narrowPeak	peaks	ENCSR443MVV	ChIP-seq	EFO:0001182	HEK293	immortalized cell line	embryonic	female	unknown	Homo sapiens					eGFP-PRDM4-human	ENCAB976SGG	DNA				formaldehyde	False	2017-02-10	ENCODE				3							ENCFF946UWI	6751583	ENCODE Processing Pipeline	52534cb55c6905d4009633e23a8e6cad		https://www.encodeproject.org/files/ENCFF514JHJ/@@download/ENCFF514JHJ.bed.gz	hg19			released		experiment not submitted to GEO
ENCFF032GVQ	bed narrowPeak	peaks	ENCSR443MVV	ChIP-seq	EFO:0001182	HEK293	immortalized cell line	embryonic	female	unknown	Homo sapiens					eGFP-PRDM4-human	ENCAB976SGG	DNA				formaldehyde	False	2017-02-10	ENCODE				3							ENCFF210DLI	6741615	ENCODE Processing Pipeline	6b07526f02cd5a79494e85b2e120706d		https://www.encodeproject.org/files/ENCFF032GVQ/@@download/ENCFF032GVQ.bed.gz	GRCh38			released		experiment not submitted to GEO
ENCFF921NKG	bed narrowPeak	conservative idr thresholded peaks	ENCSR443MVV	ChIP-seq	EFO:0001182	HEK293	immortalized cell line	embryonic	female	unknown	Homo sapiens					eGFP-PRDM4-human	ENCAB976SGG	DNA				formaldehyde	False	2017-02-10	ENCODE				2, 3							ENCFF032GVQ, ENCFF313EWR, ENCFF419RSJ, ENCFF544AVU	322695	ENCODE Processing Pipeline	ee495837e1a142220fec2d442d6addd2		https://www.encodeproject.org/files/ENCFF921NKG/@@download/ENCFF921NKG.bed.gz	GRCh38			released		experiment not submitted to GEO
ENCFF544AVU	bed narrowPeak	peaks	ENCSR443MVV	ChIP-seq	EFO:0001182	HEK293	immortalized cell line	embryonic	female	unknown	Homo sapiens					eGFP-PRDM4-human	ENCAB976SGG	DNA				formaldehyde	False	2017-02-10	ENCODE				2, 3							ENCFF210DLI, ENCFF916TXZ	7206966	ENCODE Processing Pipeline	3e4b9a17282278977495684aaaa6a10c		https://www.encodeproject.org/files/ENCFF544AVU/@@download/ENCFF544AVU.bed.gz	GRCh38			released		experiment not submitted to GEO
ENCFF067KHY	bed narrowPeak	peaks	ENCSR443MVV	ChIP-seq	EFO:0001182	HEK293	immortalized cell line	embryonic	female	unknown	Homo sapiens					eGFP-PRDM4-human	ENCAB976SGG	DNA				formaldehyde	False	2017-02-10	ENCODE				2							ENCFF623SOH	6885093	ENCODE Processing Pipeline	bef9e10b7eb52255bd289bb20a549b4b		https://www.encodeproject.org/files/ENCFF067KHY/@@download/ENCFF067KHY.bed.gz	hg19			released		experiment not submitted to GEO
ENCFF943HTN	bed narrowPeak	optimal idr thresholded peaks	ENCSR443MVV	ChIP-seq	EFO:0001182	HEK293	immortalized cell line	embryonic	female	unknown	Homo sapiens					eGFP-PRDM4-human	ENCAB976SGG	DNA				formaldehyde	False	2017-02-10	ENCODE				2, 3							ENCFF001TDO, ENCFF067KHY, ENCFF514JHJ, ENCFF839RPM	402059	ENCODE Processing Pipeline	8f8082a056f525a7ce0da661d0177bea		https://www.encodeproject.org/files/ENCFF943HTN/@@download/ENCFF943HTN.bed.gz	hg19			released		experiment not submitted to GEO
ENCFF756AYX	bed narrowPeak	optimal idr thresholded peaks	ENCSR443MVV	ChIP-seq	EFO:0001182	HEK293	immortalized cell line	embryonic	female	unknown	Homo sapiens					eGFP-PRDM4-human	ENCAB976SGG	DNA				formaldehyde	False	2017-02-10	ENCODE				2, 3							ENCFF032GVQ, ENCFF313EWR, ENCFF419RSJ, ENCFF544AVU	398117	ENCODE Processing Pipeline	f0026d57a51b4b835da701493bc58be5		https://www.encodeproject.org/files/ENCFF756AYX/@@download/ENCFF756AYX.bed.gz	GRCh38			released		experiment not submitted to GEO
ENCFF121MTK	bed narrowPeak	peaks	ENCSR546IHU	ChIP-seq	EFO:0002067	K562	immortalized cell line	adult	female	53 year	Homo sapiens					ZNF184-human	ENCAB466YMY	DNA					False	2017-07-28	ENCODE				1							ENCFF430WVD, ENCFF581ZJL	6704094	ENCODE Processing Pipeline	20566f46bdabc2b040fa2bb4ccdc8a32		https://www.encodeproject.org/files/ENCFF121MTK/@@download/ENCFF121MTK.bed.gz	hg19			released
ENCFF580OVF	bed narrowPeak	peaks	ENCSR546IHU	ChIP-seq	EFO:0002067	K562	immortalized cell line	adult	female	53 year	Homo sapiens					ZNF184-human	ENCAB466YMY	DNA					False	2017-07-28	ENCODE				2							ENCFF051LWI, ENCFF544MAP	6894292	ENCODE Processing Pipeline	552f2bab6068ab3d0513b6720c1669de		https://www.encodeproject.org/files/ENCFF580OVF/@@download/ENCFF580OVF.bed.gz	hg19			released
ENCFF722GTZ	bed narrowPeak	peaks	ENCSR546IHU	ChIP-seq	EFO:0002067	K562	immortalized cell line	adult	female	53 year	Homo sapiens					ZNF184-human	ENCAB466YMY	DNA					False	2017-07-28	ENCODE				1, 2							ENCFF051LWI, ENCFF430WVD, ENCFF544MAP, ENCFF581ZJL	7262910	ENCODE Processing Pipeline	80de46980f3e670effa4b260d025e0e8		https://www.encodeproject.org/files/ENCFF722GTZ/@@download/ENCFF722GTZ.bed.gz	hg19			released
ENCFF556YCY	bed narrowPeak	optimal idr thresholded peaks	ENCSR546IHU	ChIP-seq	EFO:0002067	K562	immortalized cell line	adult	female	53 year	Homo sapiens					ZNF184-human	ENCAB466YMY	DNA					False	2017-07-28	ENCODE				1, 2							ENCFF001TDO, ENCFF121MTK, ENCFF580OVF, ENCFF722GTZ	197431	ENCODE Processing Pipeline	3f96e4acd4c424097caf1ee9eceedf8a		https://www.encodeproject.org/files/ENCFF556YCY/@@download/ENCFF556YCY.bed.gz	hg19			released
ENCFF951UWN	bed narrowPeak	conservative idr thresholded peaks	ENCSR546IHU	ChIP-seq	EFO:0002067	K562	immortalized cell line	adult	female	53 year	Homo sapiens					ZNF184-human	ENCAB466YMY	DNA					False	2017-07-28	ENCODE				1, 2							ENCFF001TDO, ENCFF121MTK, ENCFF580OVF, ENCFF722GTZ	106219	ENCODE Processing Pipeline	3ece9b16f614b0481a9b8e178780ce71		https://www.encodeproject.org/files/ENCFF951UWN/@@download/ENCFF951UWN.bed.gz	hg19			released
ENCFF961VPB	bed narrowPeak	peaks	ENCSR546IHU	ChIP-seq	EFO:0002067	K562	immortalized cell line	adult	female	53 year	Homo sapiens					ZNF184-human	ENCAB466YMY	DNA					False	2017-07-28	ENCODE				1							ENCFF068UWU, ENCFF910IKB	6582921	ENCODE Processing Pipeline	c24d287652dc27308f2dd7ee5b300dfb		https://www.encodeproject.org/files/ENCFF961VPB/@@download/ENCFF961VPB.bed.gz	GRCh38			released
ENCFF495UHL	bed narrowPeak	peaks	ENCSR546IHU	ChIP-seq	EFO:0002067	K562	immortalized cell line	adult	female	53 year	Homo sapiens					ZNF184-human	ENCAB466YMY	DNA					False	2017-07-28	ENCODE				2							ENCFF227IZS, ENCFF648LXV	6783819	ENCODE Processing Pipeline	d90f4fb65732804a5cacef94bf2ef10c		https://www.encodeproject.org/files/ENCFF495UHL/@@download/ENCFF495UHL.bed.gz	GRCh38			released
ENCFF584NKE	bed narrowPeak	peaks	ENCSR546IHU	ChIP-seq	EFO:0002067	K562	immortalized cell line	adult	female	53 year	Homo sapiens					ZNF184-human	ENCAB466YMY	DNA					False	2017-07-28	ENCODE				1, 2							ENCFF068UWU, ENCFF227IZS, ENCFF648LXV, ENCFF910IKB	7251454	ENCODE Processing Pipeline	6fc7de8de828f189c7d40069722173d2		https://www.encodeproject.org/files/ENCFF584NKE/@@download/ENCFF584NKE.bed.gz	GRCh38			released
ENCFF352VEC	bed narrowPeak	conservative idr thresholded peaks	ENCSR546IHU	ChIP-seq	EFO:0002067	K562	immortalized cell line	adult	female	53 year	Homo sapiens					ZNF184-human	ENCAB466YMY	DNA					False	2017-07-28	ENCODE				1, 2							ENCFF419RSJ, ENCFF495UHL, ENCFF584NKE, ENCFF961VPB	104193	ENCODE Processing Pipeline	31f979a8db200a320b260ab7f6be5f2d		https://www.encodeproject.org/files/ENCFF352VEC/@@download/ENCFF352VEC.bed.gz	GRCh38			released
ENCFF855CUN	bed narrowPeak	optimal idr thresholded peaks	ENCSR546IHU	ChIP-seq	EFO:0002067	K562	immortalized cell line	adult	female	53 year	Homo sapiens					ZNF184-human	ENCAB466YMY	DNA					False	2017-07-28	ENCODE				1, 2							ENCFF419RSJ, ENCFF495UHL, ENCFF584NKE, ENCFF961VPB	196617	ENCODE Processing Pipeline	5cef6db3c700f8b6ba43ef2088639dae		https://www.encodeproject.org/files/ENCFF855CUN/@@download/ENCFF855CUN.bed.gz	GRCh38			released
ENCFF478IFD	bed narrowPeak	conservative idr thresholded peaks	ENCSR792IYC	ChIP-seq	EFO:0002067	K562	immortalized cell line	adult	female	53 year	Homo sapiens					BCLAF1-human	ENCAB733KID	DNA					False	2018-01-26	ENCODE				1, 2							ENCFF249ABV, ENCFF419RSJ, ENCFF628OPB, ENCFF774CMI	16381	ENCODE Processing Pipeline	e86211e3309e6217bc1b79e2729be117		https://www.encodeproject.org/files/ENCFF478IFD/@@download/ENCFF478IFD.bed.gz	GRCh38			released	mild to moderate bottlenecking, borderline replicate concordance	experiment not submitted to GEO	partially characterized antibody
ENCFF774CMI	bed narrowPeak	peaks	ENCSR792IYC	ChIP-seq	EFO:0002067	K562	immortalized cell line	adult	female	53 year	Homo sapiens					BCLAF1-human	ENCAB733KID	DNA					False	2018-01-26	ENCODE				1							ENCFF254LLT	5730955	ENCODE Processing Pipeline	2e1d48d35e5525394386017f7ad234fc		https://www.encodeproject.org/files/ENCFF774CMI/@@download/ENCFF774CMI.bed.gz	GRCh38			released	mild to moderate bottlenecking, borderline replicate concordance	experiment not submitted to GEO	partially characterized antibody
ENCFF249ABV	bed narrowPeak	peaks	ENCSR792IYC	ChIP-seq	EFO:0002067	K562	immortalized cell line	adult	female	53 year	Homo sapiens					BCLAF1-human	ENCAB733KID	DNA					False	2018-01-26	ENCODE				2							ENCFF615VMZ	5671758	ENCODE Processing Pipeline	cf23b847fb636bf2951c7346a2114296		https://www.encodeproject.org/files/ENCFF249ABV/@@download/ENCFF249ABV.bed.gz	GRCh38			released	mild to moderate bottlenecking, borderline replicate concordance	experiment not submitted to GEO	partially characterized antibody
ENCFF094XPM	bed narrowPeak	optimal idr thresholded peaks	ENCSR792IYC	ChIP-seq	EFO:0002067	K562	immortalized cell line	adult	female	53 year	Homo sapiens					BCLAF1-human	ENCAB733KID	DNA					False	2018-01-26	ENCODE				1, 2							ENCFF249ABV, ENCFF419RSJ, ENCFF628OPB, ENCFF774CMI	38374	ENCODE Processing Pipeline	2c022b5939304c36a2949f7d583a06b6		https://www.encodeproject.org/files/ENCFF094XPM/@@download/ENCFF094XPM.bed.gz	GRCh38			released	mild to moderate bottlenecking, borderline replicate concordance	experiment not submitted to GEO	partially characterized antibody
ENCFF628OPB	bed narrowPeak	peaks	ENCSR792IYC	ChIP-seq	EFO:0002067	K562	immortalized cell line	adult	female	53 year	Homo sapiens					BCLAF1-human	ENCAB733KID	DNA					False	2018-01-26	ENCODE				1, 2							ENCFF254LLT, ENCFF615VMZ	6916082	ENCODE Processing Pipeline	9321218f706121d6e4d4854d1ee75c00		https://www.encodeproject.org/files/ENCFF628OPB/@@download/ENCFF628OPB.bed.gz	GRCh38			released	mild to moderate bottlenecking, borderline replicate concordance	experiment not submitted to GEO	partially characterized antibody
ENCFF519QDT	bed narrowPeak	peaks	ENCSR792IYC	ChIP-seq	EFO:0002067	K562	immortalized cell line	adult	female	53 year	Homo sapiens					BCLAF1-human	ENCAB733KID	DNA					False	2018-01-26	ENCODE				1, 2							ENCFF051LWI, ENCFF264WWV, ENCFF581ZJL, ENCFF780RFE	6911391	ENCODE Processing Pipeline	415635e07e7485975e6d987bd77b6789		https://www.encodeproject.org/files/ENCFF519QDT/@@download/ENCFF519QDT.bed.gz	hg19			released	mild to moderate bottlenecking, borderline replicate concordance	experiment not submitted to GEO	partially characterized antibody
ENCFF002NNQ	bed narrowPeak	peaks	ENCSR792IYC	ChIP-seq	EFO:0002067	K562	immortalized cell line	adult	female	53 year	Homo sapiens					BCLAF1-human	ENCAB733KID	DNA					False	2018-01-26	ENCODE				2							ENCFF051LWI, ENCFF780RFE	5669054	ENCODE Processing Pipeline	f6cd593476efa8c5c75daf455dae72c3		https://www.encodeproject.org/files/ENCFF002NNQ/@@download/ENCFF002NNQ.bed.gz	hg19			released	mild to moderate bottlenecking, borderline replicate concordance	experiment not submitted to GEO	partially characterized antibody
ENCFF398TWC	bed narrowPeak	optimal idr thresholded peaks	ENCSR792IYC	ChIP-seq	EFO:0002067	K562	immortalized cell line	adult	female	53 year	Homo sapiens					BCLAF1-human	ENCAB733KID	DNA					False	2018-01-26	ENCODE				1, 2							ENCFF001TDO, ENCFF002NNQ, ENCFF039VDD, ENCFF519QDT	39607	ENCODE Processing Pipeline	95c94c1100d8e4fdb273a6e4dda01157		https://www.encodeproject.org/files/ENCFF398TWC/@@download/ENCFF398TWC.bed.gz	hg19			released	mild to moderate bottlenecking, borderline replicate concordance	experiment not submitted to GEO	partially characterized antibody
ENCFF039VDD	bed narrowPeak	peaks	ENCSR792IYC	ChIP-seq	EFO:0002067	K562	immortalized cell line	adult	female	53 year	Homo sapiens					BCLAF1-human	ENCAB733KID	DNA					False	2018-01-26	ENCODE				1							ENCFF264WWV, ENCFF581ZJL	5728057	ENCODE Processing Pipeline	0cca0ee2088dd951e375f9451e72b208		https://www.encodeproject.org/files/ENCFF039VDD/@@download/ENCFF039VDD.bed.gz	hg19			released	mild to moderate bottlenecking, borderline replicate concordance	experiment not submitted to GEO	partially characterized antibody
ENCFF145KNX	bed narrowPeak	conservative idr thresholded peaks	ENCSR792IYC	ChIP-seq	EFO:0002067	K562	immortalized cell line	adult	female	53 year	Homo sapiens					BCLAF1-human	ENCAB733KID	DNA					False	2018-01-26	ENCODE				1, 2							ENCFF001TDO, ENCFF002NNQ, ENCFF039VDD, ENCFF519QDT	16270	ENCODE Processing Pipeline	1b865f82d0bd75180d79f396ff163910		https://www.encodeproject.org/files/ENCFF145KNX/@@download/ENCFF145KNX.bed.gz	hg19			released	mild to moderate bottlenecking, borderline replicate concordance	experiment not submitted to GEO	partially characterized antibody
ENCFF002CMS	bed narrowPeak	optimal idr thresholded peaks	ENCSR000BNM	ChIP-seq	EFO:0002067	K562	immortalized cell line	adult	female	53 year	Homo sapiens					TAF7-human	ENCAB000ALN	DNA		see document	see document		False	2011-07-18	ENCODE												69164	ENCODE Consortium Analysis Working Group	063d398298f51274e96c4d9e0cb76741		https://www.encodeproject.org/files/ENCFF002CMS/@@download/ENCFF002CMS.bed.gz	hg19			archived	mild to moderate bottlenecking, low read length, moderate library complexity, low read depth	missing derived_from, biological replicates with identical biosample	control insufficient read depth
ENCFF885BXV	bed narrowPeak	peaks	ENCSR000BNM	ChIP-seq	EFO:0002067	K562	immortalized cell line	adult	female	53 year	Homo sapiens					TAF7-human	ENCAB000ALN	DNA		see document	see document		False	2011-07-18	ENCODE				1							ENCFF518PIS, ENCFF772PJM	94123	ENCODE Processing Pipeline	a6e58c04c994e4fa23083b2996b36cf5		https://www.encodeproject.org/files/ENCFF885BXV/@@download/ENCFF885BXV.bed.gz	GRCh38			released	mild to moderate bottlenecking, low read length, moderate library complexity, low read depth	biological replicates with identical biosample	control insufficient read depth
ENCFF020JUH	bed narrowPeak	peaks	ENCSR000BNM	ChIP-seq	EFO:0002067	K562	immortalized cell line	adult	female	53 year	Homo sapiens					TAF7-human	ENCAB000ALN	DNA		see document	see document		False	2011-07-18	ENCODE				1, 2							ENCFF126SXE, ENCFF518PIS, ENCFF772PJM	4746793	ENCODE Processing Pipeline	dab4aba425eb3588b6db87887ad52b48		https://www.encodeproject.org/files/ENCFF020JUH/@@download/ENCFF020JUH.bed.gz	GRCh38			released	mild to moderate bottlenecking, low read length, moderate library complexity, low read depth	biological replicates with identical biosample	control insufficient read depth
ENCFF824FNL	bed narrowPeak	peaks	ENCSR000BNM	ChIP-seq	EFO:0002067	K562	immortalized cell line	adult	female	53 year	Homo sapiens					TAF7-human	ENCAB000ALN	DNA		see document	see document		False	2011-07-18	ENCODE				2							ENCFF126SXE, ENCFF772PJM	197835	ENCODE Processing Pipeline	434c8469eefddfabcf849756288c9859		https://www.encodeproject.org/files/ENCFF824FNL/@@download/ENCFF824FNL.bed.gz	GRCh38			released	mild to moderate bottlenecking, low read length, moderate library complexity, low read depth	biological replicates with identical biosample	control insufficient read depth
ENCFF270QLC	bed narrowPeak	conservative idr thresholded peaks	ENCSR000BNM	ChIP-seq	EFO:0002067	K562	immortalized cell line	adult	female	53 year	Homo sapiens					TAF7-human	ENCAB000ALN	DNA		see document	see document		False	2011-07-18	ENCODE				1, 2							ENCFF020JUH, ENCFF419RSJ, ENCFF824FNL, ENCFF885BXV	7565	ENCODE Processing Pipeline	3bd5df735547bfb68148701d63779b78		https://www.encodeproject.org/files/ENCFF270QLC/@@download/ENCFF270QLC.bed.gz	GRCh38			released	mild to moderate bottlenecking, low read length, moderate library complexity, low read depth	biological replicates with identical biosample	control insufficient read depth
ENCFF852NOL	bed narrowPeak	optimal idr thresholded peaks	ENCSR000BNM	ChIP-seq	EFO:0002067	K562	immortalized cell line	adult	female	53 year	Homo sapiens					TAF7-human	ENCAB000ALN	DNA		see document	see document		False	2011-07-18	ENCODE				1, 2							ENCFF020JUH, ENCFF419RSJ, ENCFF824FNL, ENCFF885BXV	12435	ENCODE Processing Pipeline	5cf6d1f9a14bbdcedf73fff57d04e6fe		https://www.encodeproject.org/files/ENCFF852NOL/@@download/ENCFF852NOL.bed.gz	GRCh38			released	mild to moderate bottlenecking, low read length, moderate library complexity, low read depth	biological replicates with identical biosample	control insufficient read depth
ENCFF070BNL	bed narrowPeak	peaks	ENCSR000BNM	ChIP-seq	EFO:0002067	K562	immortalized cell line	adult	female	53 year	Homo sapiens					TAF7-human	ENCAB000ALN	DNA		see document	see document		False	2011-07-18	ENCODE				1							ENCFF335FQW, ENCFF750MIM	96930	ENCODE Processing Pipeline	85c6f61e40a3843197f460a194cf9805		https://www.encodeproject.org/files/ENCFF070BNL/@@download/ENCFF070BNL.bed.gz	hg19			released	mild to moderate bottlenecking, low read length, moderate library complexity, low read depth	biological replicates with identical biosample	control insufficient read depth
ENCFF611EGN	bed narrowPeak	peaks	ENCSR000BNM	ChIP-seq	EFO:0002067	K562	immortalized cell line	adult	female	53 year	Homo sapiens					TAF7-human	ENCAB000ALN	DNA		see document	see document		False	2011-07-18	ENCODE				2							ENCFF085YNW, ENCFF750MIM	199621	ENCODE Processing Pipeline	1185acb76f195bd1bc72cceeba189253		https://www.encodeproject.org/files/ENCFF611EGN/@@download/ENCFF611EGN.bed.gz	hg19			released	mild to moderate bottlenecking, low read length, moderate library complexity, low read depth	biological replicates with identical biosample	control insufficient read depth
ENCFF271GZS	bed narrowPeak	peaks	ENCSR000BNM	ChIP-seq	EFO:0002067	K562	immortalized cell line	adult	female	53 year	Homo sapiens					TAF7-human	ENCAB000ALN	DNA		see document	see document		False	2011-07-18	ENCODE				1, 2							ENCFF085YNW, ENCFF335FQW, ENCFF750MIM	4757767	ENCODE Processing Pipeline	acaa0efc85fefc9cb1fab6f3fbe41280		https://www.encodeproject.org/files/ENCFF271GZS/@@download/ENCFF271GZS.bed.gz	hg19			released	mild to moderate bottlenecking, low read length, moderate library complexity, low read depth	biological replicates with identical biosample	control insufficient read depth
ENCFF700YSH	bed narrowPeak	conservative idr thresholded peaks	ENCSR000BNM	ChIP-seq	EFO:0002067	K562	immortalized cell line	adult	female	53 year	Homo sapiens					TAF7-human	ENCAB000ALN	DNA		see document	see document		False	2011-07-18	ENCODE				1, 2							ENCFF001TDO, ENCFF070BNL, ENCFF271GZS, ENCFF611EGN	7061	ENCODE Processing Pipeline	838fd92d2d5ebbaf51e719b0d45567da		https://www.encodeproject.org/files/ENCFF700YSH/@@download/ENCFF700YSH.bed.gz	hg19			released	mild to moderate bottlenecking, low read length, moderate library complexity, low read depth	biological replicates with identical biosample	control insufficient read depth
ENCFF034CQR	bed narrowPeak	optimal idr thresholded peaks	ENCSR000BNM	ChIP-seq	EFO:0002067	K562	immortalized cell line	adult	female	53 year	Homo sapiens					TAF7-human	ENCAB000ALN	DNA		see document	see document		False	2011-07-18	ENCODE				1, 2							ENCFF001TDO, ENCFF070BNL, ENCFF271GZS, ENCFF611EGN	11755	ENCODE Processing Pipeline	7a373886ebf5e3085fc3dd43d0d662da		https://www.encodeproject.org/files/ENCFF034CQR/@@download/ENCFF034CQR.bed.gz	hg19			released	mild to moderate bottlenecking, low read length, moderate library complexity, low read depth	biological replicates with identical biosample	control insufficient read depth
ENCFF044BDY	bed narrowPeak	peaks	ENCSR189TRZ	ChIP-seq	EFO:0002067	K562	immortalized cell line	adult	female	53 year	Homo sapiens					TCF12-human	ENCAB521XDP	DNA					False	2016-07-08	ENCODE				2							ENCFF227IZS, ENCFF532BVM	6471115	ENCODE Processing Pipeline	3caabdf7296c8f602cc28ed8af78873f		https://www.encodeproject.org/files/ENCFF044BDY/@@download/ENCFF044BDY.bed.gz	GRCh38			released	antibody characterized with exemption
ENCFF304BDR	bed narrowPeak	peaks	ENCSR189TRZ	ChIP-seq	EFO:0002067	K562	immortalized cell line	adult	female	53 year	Homo sapiens					TCF12-human	ENCAB521XDP	DNA					False	2016-07-08	ENCODE				1							ENCFF283SLJ, ENCFF910IKB	6607409	ENCODE Processing Pipeline	29a97c01d23a2cfd53c3cb12a42e343e		https://www.encodeproject.org/files/ENCFF304BDR/@@download/ENCFF304BDR.bed.gz	GRCh38			released	antibody characterized with exemption
ENCFF952JIK	bed narrowPeak	optimal idr thresholded peaks	ENCSR189TRZ	ChIP-seq	EFO:0002067	K562	immortalized cell line	adult	female	53 year	Homo sapiens					TCF12-human	ENCAB521XDP	DNA					False	2016-07-08	ENCODE				1, 2							ENCFF044BDY, ENCFF223ZVT, ENCFF304BDR, ENCFF419RSJ	294522	ENCODE Processing Pipeline	52ed0332d740140a177782f40e0872bc		https://www.encodeproject.org/files/ENCFF952JIK/@@download/ENCFF952JIK.bed.gz	GRCh38			released	antibody characterized with exemption
ENCFF223ZVT	bed narrowPeak	peaks	ENCSR189TRZ	ChIP-seq	EFO:0002067	K562	immortalized cell line	adult	female	53 year	Homo sapiens					TCF12-human	ENCAB521XDP	DNA					False	2016-07-08	ENCODE				1, 2							ENCFF227IZS, ENCFF283SLJ, ENCFF532BVM, ENCFF910IKB	7193691	ENCODE Processing Pipeline	0f12f6f00f46c3eaa03f0faacb533b8f		https://www.encodeproject.org/files/ENCFF223ZVT/@@download/ENCFF223ZVT.bed.gz	GRCh38			released	antibody characterized with exemption
ENCFF883AYB	bed narrowPeak	conservative idr thresholded peaks	ENCSR189TRZ	ChIP-seq	EFO:0002067	K562	immortalized cell line	adult	female	53 year	Homo sapiens					TCF12-human	ENCAB521XDP	DNA					False	2016-07-08	ENCODE				1, 2							ENCFF044BDY, ENCFF223ZVT, ENCFF304BDR, ENCFF419RSJ	196231	ENCODE Processing Pipeline	2566c03c3201c8842a55f9491c3171de		https://www.encodeproject.org/files/ENCFF883AYB/@@download/ENCFF883AYB.bed.gz	GRCh38			released	antibody characterized with exemption
ENCFF627NVL	bed narrowPeak	peaks	ENCSR189TRZ	ChIP-seq	EFO:0002067	K562	immortalized cell line	adult	female	53 year	Homo sapiens					TCF12-human	ENCAB521XDP	DNA					False	2016-07-08	ENCODE				2							ENCFF051LWI, ENCFF652SID	6612322	ENCODE Processing Pipeline	c94f36c4657842187a9a2e757738c0f2		https://www.encodeproject.org/files/ENCFF627NVL/@@download/ENCFF627NVL.bed.gz	hg19			released	antibody characterized with exemption
ENCFF242IWJ	bed narrowPeak	optimal idr thresholded peaks	ENCSR189TRZ	ChIP-seq	EFO:0002067	K562	immortalized cell line	adult	female	53 year	Homo sapiens					TCF12-human	ENCAB521XDP	DNA					False	2016-07-08	ENCODE				1, 2							ENCFF001TDO, ENCFF436EEZ, ENCFF627NVL, ENCFF777QKF	294099	ENCODE Processing Pipeline	a3a1e5f8f633db2836973205f624314e		https://www.encodeproject.org/files/ENCFF242IWJ/@@download/ENCFF242IWJ.bed.gz	hg19			released	antibody characterized with exemption
ENCFF436EEZ	bed narrowPeak	peaks	ENCSR189TRZ	ChIP-seq	EFO:0002067	K562	immortalized cell line	adult	female	53 year	Homo sapiens					TCF12-human	ENCAB521XDP	DNA					False	2016-07-08	ENCODE				1							ENCFF581ZJL, ENCFF702MHE	6757441	ENCODE Processing Pipeline	43e8a65d9d33f9e5bf8e0dfaccc72e29		https://www.encodeproject.org/files/ENCFF436EEZ/@@download/ENCFF436EEZ.bed.gz	hg19			released	antibody characterized with exemption
ENCFF777QKF	bed narrowPeak	peaks	ENCSR189TRZ	ChIP-seq	EFO:0002067	K562	immortalized cell line	adult	female	53 year	Homo sapiens					TCF12-human	ENCAB521XDP	DNA					False	2016-07-08	ENCODE				1, 2							ENCFF051LWI, ENCFF581ZJL, ENCFF652SID, ENCFF702MHE	7214303	ENCODE Processing Pipeline	38df1b0cb28d70f686b34b3b8802e292		https://www.encodeproject.org/files/ENCFF777QKF/@@download/ENCFF777QKF.bed.gz	hg19			released	antibody characterized with exemption
ENCFF766PSK	bed narrowPeak	conservative idr thresholded peaks	ENCSR189TRZ	ChIP-seq	EFO:0002067	K562	immortalized cell line	adult	female	53 year	Homo sapiens					TCF12-human	ENCAB521XDP	DNA					False	2016-07-08	ENCODE				1, 2							ENCFF001TDO, ENCFF436EEZ, ENCFF627NVL, ENCFF777QKF	198181	ENCODE Processing Pipeline	40eeca92928cbaa227f538cca2e80ea9		https://www.encodeproject.org/files/ENCFF766PSK/@@download/ENCFF766PSK.bed.gz	hg19			released	antibody characterized with exemption
ENCFF501KPU	bed narrowPeak	optimal idr thresholded peaks	ENCSR029LBT	ChIP-seq	EFO:0001187	HepG2	immortalized cell line	child	male	15 year	Homo sapiens					FOXP1-human	ENCAB000BMD	DNA					False	2017-01-27	ENCODE				3, 4							ENCFF001TDO, ENCFF303DTM, ENCFF570HWZ, ENCFF592IDM	172257	ENCODE Processing Pipeline	95e02ff01b0c2f30969d7deb12d46698		https://www.encodeproject.org/files/ENCFF501KPU/@@download/ENCFF501KPU.bed.gz	hg19			released	antibody characterized with exemption
ENCFF303DTM	bed narrowPeak	peaks	ENCSR029LBT	ChIP-seq	EFO:0001187	HepG2	immortalized cell line	child	male	15 year	Homo sapiens					FOXP1-human	ENCAB000BMD	DNA					False	2017-01-27	ENCODE				3							ENCFF449NNE, ENCFF856DSG	6459372	ENCODE Processing Pipeline	cbd2b64e73aa3ab12c57e224265f0f13		https://www.encodeproject.org/files/ENCFF303DTM/@@download/ENCFF303DTM.bed.gz	hg19			released	antibody characterized with exemption
ENCFF592IDM	bed narrowPeak	peaks	ENCSR029LBT	ChIP-seq	EFO:0001187	HepG2	immortalized cell line	child	male	15 year	Homo sapiens					FOXP1-human	ENCAB000BMD	DNA					False	2017-01-27	ENCODE				4							ENCFF449NNE, ENCFF694UQR, ENCFF999EQI	6710482	ENCODE Processing Pipeline	df57d44afb44568d6412519cbe7a8938		https://www.encodeproject.org/files/ENCFF592IDM/@@download/ENCFF592IDM.bed.gz	hg19			released	antibody characterized with exemption
ENCFF570HWZ	bed narrowPeak	peaks	ENCSR029LBT	ChIP-seq	EFO:0001187	HepG2	immortalized cell line	child	male	15 year	Homo sapiens					FOXP1-human	ENCAB000BMD	DNA					False	2017-01-27	ENCODE				3, 4							ENCFF449NNE, ENCFF694UQR, ENCFF856DSG, ENCFF999EQI	7204802	ENCODE Processing Pipeline	fae93b51a8d23616b89da65863190ff6		https://www.encodeproject.org/files/ENCFF570HWZ/@@download/ENCFF570HWZ.bed.gz	hg19			released	antibody characterized with exemption
ENCFF304CJQ	bed narrowPeak	conservative idr thresholded peaks	ENCSR029LBT	ChIP-seq	EFO:0001187	HepG2	immortalized cell line	child	male	15 year	Homo sapiens					FOXP1-human	ENCAB000BMD	DNA					False	2017-01-27	ENCODE				3, 4							ENCFF001TDO, ENCFF303DTM, ENCFF570HWZ, ENCFF592IDM	122869	ENCODE Processing Pipeline	159597b715339937fb8fe5965b5bb23d		https://www.encodeproject.org/files/ENCFF304CJQ/@@download/ENCFF304CJQ.bed.gz	hg19			released	antibody characterized with exemption
ENCFF006GDN	bed narrowPeak	peaks	ENCSR029LBT	ChIP-seq	EFO:0001187	HepG2	immortalized cell line	child	male	15 year	Homo sapiens					FOXP1-human	ENCAB000BMD	DNA					False	2017-01-27	ENCODE				4							ENCFF190EPQ, ENCFF317VSS, ENCFF950AXC	6567644	ENCODE Processing Pipeline	5b5d87719ce17ca1c49a3462cae8ce61		https://www.encodeproject.org/files/ENCFF006GDN/@@download/ENCFF006GDN.bed.gz	GRCh38			released	antibody characterized with exemption
ENCFF670OQN	bed narrowPeak	peaks	ENCSR029LBT	ChIP-seq	EFO:0001187	HepG2	immortalized cell line	child	male	15 year	Homo sapiens					FOXP1-human	ENCAB000BMD	DNA					False	2017-01-27	ENCODE				3							ENCFF190EPQ, ENCFF209IIA	6344896	ENCODE Processing Pipeline	5a1230cb8468fb7736da2c878a01ac9e		https://www.encodeproject.org/files/ENCFF670OQN/@@download/ENCFF670OQN.bed.gz	GRCh38			released	antibody characterized with exemption
ENCFF797QWV	bed narrowPeak	peaks	ENCSR029LBT	ChIP-seq	EFO:0001187	HepG2	immortalized cell line	child	male	15 year	Homo sapiens					FOXP1-human	ENCAB000BMD	DNA					False	2017-01-27	ENCODE				3, 4							ENCFF190EPQ, ENCFF209IIA, ENCFF317VSS, ENCFF950AXC	7177279	ENCODE Processing Pipeline	24c59a369ebee02c23d048800a37cc3e		https://www.encodeproject.org/files/ENCFF797QWV/@@download/ENCFF797QWV.bed.gz	GRCh38			released	antibody characterized with exemption
ENCFF579HZW	bed narrowPeak	conservative idr thresholded peaks	ENCSR029LBT	ChIP-seq	EFO:0001187	HepG2	immortalized cell line	child	male	15 year	Homo sapiens					FOXP1-human	ENCAB000BMD	DNA					False	2017-01-27	ENCODE				3, 4							ENCFF006GDN, ENCFF419RSJ, ENCFF670OQN, ENCFF797QWV	126238	ENCODE Processing Pipeline	4e9f0af8b9b327f1026c8283e90350c0		https://www.encodeproject.org/files/ENCFF579HZW/@@download/ENCFF579HZW.bed.gz	GRCh38			released	antibody characterized with exemption
ENCFF029UJC	bed narrowPeak	optimal idr thresholded peaks	ENCSR029LBT	ChIP-seq	EFO:0001187	HepG2	immortalized cell line	child	male	15 year	Homo sapiens					FOXP1-human	ENCAB000BMD	DNA					False	2017-01-27	ENCODE				3, 4							ENCFF006GDN, ENCFF419RSJ, ENCFF670OQN, ENCFF797QWV	175364	ENCODE Processing Pipeline	fb4b851272fc7628f524eef7f2fafd13		https://www.encodeproject.org/files/ENCFF029UJC/@@download/ENCFF029UJC.bed.gz	GRCh38			released	antibody characterized with exemption
ENCFF905EEB	bed narrowPeak	peaks	ENCSR661AXW	ChIP-seq	EFO:0001182	HEK293	immortalized cell line	embryonic	female	unknown	Homo sapiens					eGFP-ZNF169-human	ENCAB976SGG	DNA				formaldehyde	False	2016-12-19	ENCODE				2							ENCFF837OHG	6820883	ENCODE Processing Pipeline	df6e36fef295ddd98490fb78ccf930c2		https://www.encodeproject.org/files/ENCFF905EEB/@@download/ENCFF905EEB.bed.gz	GRCh38			released
ENCFF629EJP	bed narrowPeak	peaks	ENCSR661AXW	ChIP-seq	EFO:0001182	HEK293	immortalized cell line	embryonic	female	unknown	Homo sapiens					eGFP-ZNF169-human	ENCAB976SGG	DNA				formaldehyde	False	2016-12-19	ENCODE				1, 2							ENCFF459JEN, ENCFF837OHG	7152395	ENCODE Processing Pipeline	0fb583a1a3f2a779723d22147508113a		https://www.encodeproject.org/files/ENCFF629EJP/@@download/ENCFF629EJP.bed.gz	GRCh38			released
ENCFF227DKJ	bed narrowPeak	peaks	ENCSR661AXW	ChIP-seq	EFO:0001182	HEK293	immortalized cell line	embryonic	female	unknown	Homo sapiens					eGFP-ZNF169-human	ENCAB976SGG	DNA				formaldehyde	False	2016-12-19	ENCODE				1							ENCFF459JEN	6558008	ENCODE Processing Pipeline	e57df000c9ef9e689e6aa6fd6d0587f2		https://www.encodeproject.org/files/ENCFF227DKJ/@@download/ENCFF227DKJ.bed.gz	GRCh38			released
ENCFF920LAF	bed narrowPeak	conservative idr thresholded peaks	ENCSR661AXW	ChIP-seq	EFO:0001182	HEK293	immortalized cell line	embryonic	female	unknown	Homo sapiens					eGFP-ZNF169-human	ENCAB976SGG	DNA				formaldehyde	False	2016-12-19	ENCODE				1, 2							ENCFF227DKJ, ENCFF419RSJ, ENCFF629EJP, ENCFF905EEB	40947	ENCODE Processing Pipeline	b42f5b61b84a685ce085772242f3bb2d		https://www.encodeproject.org/files/ENCFF920LAF/@@download/ENCFF920LAF.bed.gz	GRCh38			released
ENCFF236ZPP	bed narrowPeak	optimal idr thresholded peaks	ENCSR661AXW	ChIP-seq	EFO:0001182	HEK293	immortalized cell line	embryonic	female	unknown	Homo sapiens					eGFP-ZNF169-human	ENCAB976SGG	DNA				formaldehyde	False	2016-12-19	ENCODE				1, 2							ENCFF227DKJ, ENCFF419RSJ, ENCFF629EJP, ENCFF905EEB	59884	ENCODE Processing Pipeline	a676121c8fdd32c58e7ac3c8eff94548		https://www.encodeproject.org/files/ENCFF236ZPP/@@download/ENCFF236ZPP.bed.gz	GRCh38			released
ENCFF167FGN	bed narrowPeak	peaks	ENCSR661AXW	ChIP-seq	EFO:0001182	HEK293	immortalized cell line	embryonic	female	unknown	Homo sapiens					eGFP-ZNF169-human	ENCAB976SGG	DNA				formaldehyde	False	2016-12-19	ENCODE				1							ENCFF765AHP	6609936	ENCODE Processing Pipeline	91d9fa671d6d25c25e10d98022bd9926		https://www.encodeproject.org/files/ENCFF167FGN/@@download/ENCFF167FGN.bed.gz	hg19			released
ENCFF547CJU	bed narrowPeak	peaks	ENCSR661AXW	ChIP-seq	EFO:0001182	HEK293	immortalized cell line	embryonic	female	unknown	Homo sapiens					eGFP-ZNF169-human	ENCAB976SGG	DNA				formaldehyde	False	2016-12-19	ENCODE				2							ENCFF371EAK	6818854	ENCODE Processing Pipeline	c8f00a747bb5440770fecf1882eb97d0		https://www.encodeproject.org/files/ENCFF547CJU/@@download/ENCFF547CJU.bed.gz	hg19			released
ENCFF803XKZ	bed narrowPeak	peaks	ENCSR661AXW	ChIP-seq	EFO:0001182	HEK293	immortalized cell line	embryonic	female	unknown	Homo sapiens					eGFP-ZNF169-human	ENCAB976SGG	DNA				formaldehyde	False	2016-12-19	ENCODE				1, 2							ENCFF371EAK, ENCFF765AHP	7145147	ENCODE Processing Pipeline	2b632e018e196001b935219739b4d178		https://www.encodeproject.org/files/ENCFF803XKZ/@@download/ENCFF803XKZ.bed.gz	hg19			released
ENCFF166UNI	bed narrowPeak	conservative idr thresholded peaks	ENCSR661AXW	ChIP-seq	EFO:0001182	HEK293	immortalized cell line	embryonic	female	unknown	Homo sapiens					eGFP-ZNF169-human	ENCAB976SGG	DNA				formaldehyde	False	2016-12-19	ENCODE				1, 2							ENCFF001TDO, ENCFF167FGN, ENCFF547CJU, ENCFF803XKZ	40103	ENCODE Processing Pipeline	f69531bd803f4ff1725487bf28376c23		https://www.encodeproject.org/files/ENCFF166UNI/@@download/ENCFF166UNI.bed.gz	hg19			released
ENCFF520EUT	bed narrowPeak	optimal idr thresholded peaks	ENCSR661AXW	ChIP-seq	EFO:0001182	HEK293	immortalized cell line	embryonic	female	unknown	Homo sapiens					eGFP-ZNF169-human	ENCAB976SGG	DNA				formaldehyde	False	2016-12-19	ENCODE				1, 2							ENCFF001TDO, ENCFF167FGN, ENCFF547CJU, ENCFF803XKZ	58845	ENCODE Processing Pipeline	d7873795b46c607c8403d8f8a40cb204		https://www.encodeproject.org/files/ENCFF520EUT/@@download/ENCFF520EUT.bed.gz	hg19			released
ENCFF017ACO	bed narrowPeak	peaks	ENCSR859JGF	ChIP-seq	EFO:0001187	HepG2	immortalized cell line	child	male	15 year	Homo sapiens					ATM-human	ENCAB219NWE	DNA					False	2017-05-18	ENCODE				1							ENCFF257CJR, ENCFF449NNE	6390407	ENCODE Processing Pipeline	9fed11b9e67d4c9e9b9cc10c2e793218		https://www.encodeproject.org/files/ENCFF017ACO/@@download/ENCFF017ACO.bed.gz	hg19			released	mild to moderate bottlenecking, borderline replicate concordance
ENCFF465OFU	bed narrowPeak	conservative idr thresholded peaks	ENCSR859JGF	ChIP-seq	EFO:0001187	HepG2	immortalized cell line	child	male	15 year	Homo sapiens					ATM-human	ENCAB219NWE	DNA					False	2017-05-18	ENCODE				1, 2							ENCFF001TDO, ENCFF017ACO, ENCFF428ZAR, ENCFF476ETP	5366	ENCODE Processing Pipeline	7513c500abf9b5b4ee4a3204127dd80f		https://www.encodeproject.org/files/ENCFF465OFU/@@download/ENCFF465OFU.bed.gz	hg19			released	mild to moderate bottlenecking, borderline replicate concordance
ENCFF476ETP	bed narrowPeak	peaks	ENCSR859JGF	ChIP-seq	EFO:0001187	HepG2	immortalized cell line	child	male	15 year	Homo sapiens					ATM-human	ENCAB219NWE	DNA					False	2017-05-18	ENCODE				1, 2							ENCFF257CJR, ENCFF449NNE, ENCFF600JYB, ENCFF999EQI	7080946	ENCODE Processing Pipeline	94a0e17187415f2d234b20dbbc39615a		https://www.encodeproject.org/files/ENCFF476ETP/@@download/ENCFF476ETP.bed.gz	hg19			released	mild to moderate bottlenecking, borderline replicate concordance
ENCFF428ZAR	bed narrowPeak	peaks	ENCSR859JGF	ChIP-seq	EFO:0001187	HepG2	immortalized cell line	child	male	15 year	Homo sapiens					ATM-human	ENCAB219NWE	DNA					False	2017-05-18	ENCODE				2							ENCFF600JYB, ENCFF999EQI	5809777	ENCODE Processing Pipeline	e7e31fe469c8d81ed480abecd923c1b5		https://www.encodeproject.org/files/ENCFF428ZAR/@@download/ENCFF428ZAR.bed.gz	hg19			released	mild to moderate bottlenecking, borderline replicate concordance
ENCFF950HDR	bed narrowPeak	optimal idr thresholded peaks	ENCSR859JGF	ChIP-seq	EFO:0001187	HepG2	immortalized cell line	child	male	15 year	Homo sapiens					ATM-human	ENCAB219NWE	DNA					False	2017-05-18	ENCODE				1, 2							ENCFF001TDO, ENCFF017ACO, ENCFF428ZAR, ENCFF476ETP	40652	ENCODE Processing Pipeline	032254b87245bb0691cb552e012826b6		https://www.encodeproject.org/files/ENCFF950HDR/@@download/ENCFF950HDR.bed.gz	hg19			released	mild to moderate bottlenecking, borderline replicate concordance
ENCFF503CED	bed narrowPeak	peaks	ENCSR859JGF	ChIP-seq	EFO:0001187	HepG2	immortalized cell line	child	male	15 year	Homo sapiens					ATM-human	ENCAB219NWE	DNA					False	2017-05-18	ENCODE				2							ENCFF844MJH, ENCFF950AXC	5595480	ENCODE Processing Pipeline	34832d4ccbf88fcbf491564aaf5250b2		https://www.encodeproject.org/files/ENCFF503CED/@@download/ENCFF503CED.bed.gz	GRCh38			released	mild to moderate bottlenecking, borderline replicate concordance
ENCFF922CJA	bed narrowPeak	peaks	ENCSR859JGF	ChIP-seq	EFO:0001187	HepG2	immortalized cell line	child	male	15 year	Homo sapiens					ATM-human	ENCAB219NWE	DNA					False	2017-05-18	ENCODE				1							ENCFF044TWJ, ENCFF190EPQ	6235558	ENCODE Processing Pipeline	17824be73a254f5ba96508bd1f3e64ce		https://www.encodeproject.org/files/ENCFF922CJA/@@download/ENCFF922CJA.bed.gz	GRCh38			released	mild to moderate bottlenecking, borderline replicate concordance
ENCFF389EJE	bed narrowPeak	peaks	ENCSR859JGF	ChIP-seq	EFO:0001187	HepG2	immortalized cell line	child	male	15 year	Homo sapiens					ATM-human	ENCAB219NWE	DNA					False	2017-05-18	ENCODE				1, 2							ENCFF044TWJ, ENCFF190EPQ, ENCFF844MJH, ENCFF950AXC	7013319	ENCODE Processing Pipeline	f703934928f5f187fe4f16bf83d84317		https://www.encodeproject.org/files/ENCFF389EJE/@@download/ENCFF389EJE.bed.gz	GRCh38			released	mild to moderate bottlenecking, borderline replicate concordance
ENCFF902IRY	bed narrowPeak	conservative idr thresholded peaks	ENCSR859JGF	ChIP-seq	EFO:0001187	HepG2	immortalized cell line	child	male	15 year	Homo sapiens					ATM-human	ENCAB219NWE	DNA					False	2017-05-18	ENCODE				1, 2							ENCFF389EJE, ENCFF419RSJ, ENCFF503CED, ENCFF922CJA	7529	ENCODE Processing Pipeline	56f406dc0c23200fe975872a106c0eaf		https://www.encodeproject.org/files/ENCFF902IRY/@@download/ENCFF902IRY.bed.gz	GRCh38			released	mild to moderate bottlenecking, borderline replicate concordance
ENCFF906FVB	bed narrowPeak	optimal idr thresholded peaks	ENCSR859JGF	ChIP-seq	EFO:0001187	HepG2	immortalized cell line	child	male	15 year	Homo sapiens					ATM-human	ENCAB219NWE	DNA					False	2017-05-18	ENCODE				1, 2							ENCFF389EJE, ENCFF419RSJ, ENCFF503CED, ENCFF922CJA	45049	ENCODE Processing Pipeline	9e5c3e723f82f10ab01212a64f58f0bf		https://www.encodeproject.org/files/ENCFF906FVB/@@download/ENCFF906FVB.bed.gz	GRCh38			released	mild to moderate bottlenecking, borderline replicate concordance
ENCFF436LYU	bed narrowPeak	peaks	ENCSR853ADA	ChIP-seq	EFO:0001187	HepG2	immortalized cell line	child	male	15 year	Homo sapiens					NRF1-human	ENCAB000BLM	DNA					False	2016-06-13	ENCODE				1							ENCFF108FPL, ENCFF213IBE, ENCFF850ZDJ	5709650	ENCODE Processing Pipeline	6b343ead7d115e6b752ee6c132f97a7f		https://www.encodeproject.org/files/ENCFF436LYU/@@download/ENCFF436LYU.bed.gz	hg19			released	mild to moderate bottlenecking, moderate library complexity, low read depth	missing mapped reads lengths
ENCFF533OLJ	bed narrowPeak	peaks	ENCSR853ADA	ChIP-seq	EFO:0001187	HepG2	immortalized cell line	child	male	15 year	Homo sapiens					NRF1-human	ENCAB000BLM	DNA					False	2016-06-13	ENCODE				2							ENCFF108FPL, ENCFF674SQJ, ENCFF850ZDJ	6215046	ENCODE Processing Pipeline	68dc3be13a3520b559f5ef82686f09cd		https://www.encodeproject.org/files/ENCFF533OLJ/@@download/ENCFF533OLJ.bed.gz	hg19			released	mild to moderate bottlenecking, moderate library complexity, low read depth	missing mapped reads lengths
ENCFF003GNY	bed narrowPeak	optimal idr thresholded peaks	ENCSR853ADA	ChIP-seq	EFO:0001187	HepG2	immortalized cell line	child	male	15 year	Homo sapiens					NRF1-human	ENCAB000BLM	DNA					False	2016-06-13	ENCODE				1, 2							ENCFF001TDO, ENCFF436LYU, ENCFF518DDL, ENCFF533OLJ	280925	ENCODE Processing Pipeline	c43e409d329170937ef998c5d5e77be0		https://www.encodeproject.org/files/ENCFF003GNY/@@download/ENCFF003GNY.bed.gz	hg19			released	mild to moderate bottlenecking, moderate library complexity, low read depth	missing mapped reads lengths
ENCFF920ITW	bed narrowPeak	conservative idr thresholded peaks	ENCSR853ADA	ChIP-seq	EFO:0001187	HepG2	immortalized cell line	child	male	15 year	Homo sapiens					NRF1-human	ENCAB000BLM	DNA					False	2016-06-13	ENCODE				1, 2							ENCFF001TDO, ENCFF436LYU, ENCFF518DDL, ENCFF533OLJ	253190	ENCODE Processing Pipeline	59925803583637c7f4a1a2696f1d99d4		https://www.encodeproject.org/files/ENCFF920ITW/@@download/ENCFF920ITW.bed.gz	hg19			released	mild to moderate bottlenecking, moderate library complexity, low read depth	missing mapped reads lengths
ENCFF518DDL	bed narrowPeak	peaks	ENCSR853ADA	ChIP-seq	EFO:0001187	HepG2	immortalized cell line	child	male	15 year	Homo sapiens					NRF1-human	ENCAB000BLM	DNA					False	2016-06-13	ENCODE				1, 2							ENCFF108FPL, ENCFF213IBE, ENCFF674SQJ, ENCFF850ZDJ	6541063	ENCODE Processing Pipeline	a8c2d05179a659f50c6e8e735e491216		https://www.encodeproject.org/files/ENCFF518DDL/@@download/ENCFF518DDL.bed.gz	hg19			released	mild to moderate bottlenecking, moderate library complexity, low read depth	missing mapped reads lengths
ENCFF665ZMZ	bed narrowPeak	peaks	ENCSR853ADA	ChIP-seq	EFO:0001187	HepG2	immortalized cell line	child	male	15 year	Homo sapiens					NRF1-human	ENCAB000BLM	DNA					False	2016-06-13	ENCODE				1							ENCFF035HOG, ENCFF626VZO, ENCFF688NWX	5508431	ENCODE Processing Pipeline	3c355f4aaf6175ed9f003d130a1e5d20		https://www.encodeproject.org/files/ENCFF665ZMZ/@@download/ENCFF665ZMZ.bed.gz	GRCh38			released	mild to moderate bottlenecking, moderate library complexity, low read depth	missing mapped reads lengths
ENCFF833JKW	bed narrowPeak	peaks	ENCSR853ADA	ChIP-seq	EFO:0001187	HepG2	immortalized cell line	child	male	15 year	Homo sapiens					NRF1-human	ENCAB000BLM	DNA					False	2016-06-13	ENCODE				2							ENCFF035HOG, ENCFF332KBI, ENCFF626VZO	6000066	ENCODE Processing Pipeline	56101f48ecc8105b53f0362176b94c93		https://www.encodeproject.org/files/ENCFF833JKW/@@download/ENCFF833JKW.bed.gz	GRCh38			released	mild to moderate bottlenecking, moderate library complexity, low read depth	missing mapped reads lengths
ENCFF531ASI	bed narrowPeak	peaks	ENCSR853ADA	ChIP-seq	EFO:0001187	HepG2	immortalized cell line	child	male	15 year	Homo sapiens					NRF1-human	ENCAB000BLM	DNA					False	2016-06-13	ENCODE				1, 2							ENCFF035HOG, ENCFF332KBI, ENCFF626VZO, ENCFF688NWX	6369740	ENCODE Processing Pipeline	e96f6b6a6352a435ddbd6e3721998111		https://www.encodeproject.org/files/ENCFF531ASI/@@download/ENCFF531ASI.bed.gz	GRCh38			released	mild to moderate bottlenecking, moderate library complexity, low read depth	missing mapped reads lengths
ENCFF536CTX	bed narrowPeak	conservative idr thresholded peaks	ENCSR853ADA	ChIP-seq	EFO:0001187	HepG2	immortalized cell line	child	male	15 year	Homo sapiens					NRF1-human	ENCAB000BLM	DNA					False	2016-06-13	ENCODE				1, 2							ENCFF419RSJ, ENCFF531ASI, ENCFF665ZMZ, ENCFF833JKW	260809	ENCODE Processing Pipeline	06707cba16ae5fdbd0b28d177f3e3f2b		https://www.encodeproject.org/files/ENCFF536CTX/@@download/ENCFF536CTX.bed.gz	GRCh38			released	mild to moderate bottlenecking, moderate library complexity, low read depth	missing mapped reads lengths
ENCFF313RFR	bed narrowPeak	optimal idr thresholded peaks	ENCSR853ADA	ChIP-seq	EFO:0001187	HepG2	immortalized cell line	child	male	15 year	Homo sapiens					NRF1-human	ENCAB000BLM	DNA					False	2016-06-13	ENCODE				1, 2							ENCFF419RSJ, ENCFF531ASI, ENCFF665ZMZ, ENCFF833JKW	294539	ENCODE Processing Pipeline	a850261710eb5c1d26bf933271e7be75		https://www.encodeproject.org/files/ENCFF313RFR/@@download/ENCFF313RFR.bed.gz	GRCh38			released	mild to moderate bottlenecking, moderate library complexity, low read depth	missing mapped reads lengths
ENCFF040IUQ	bed narrowPeak	peaks	ENCSR391IWM	ChIP-seq	EFO:0002784	GM12878	immortalized cell line	adult	female	unknown	Homo sapiens					KDM1A-human	ENCAB000AIH	DNA					False	2016-11-24	ENCODE				1, 2							ENCFF035LOI, ENCFF602SNK, ENCFF620EZL, ENCFF736OGN	6543456	ENCODE Processing Pipeline	971a8b923966697255885d2b1e173751		https://www.encodeproject.org/files/ENCFF040IUQ/@@download/ENCFF040IUQ.bed.gz	hg19			released	borderline replicate concordance
ENCFF799KZP	bed narrowPeak	optimal idr thresholded peaks	ENCSR391IWM	ChIP-seq	EFO:0002784	GM12878	immortalized cell line	adult	female	unknown	Homo sapiens					KDM1A-human	ENCAB000AIH	DNA					False	2016-11-24	ENCODE				1, 2							ENCFF035ZHH, ENCFF419RSJ, ENCFF929EYT, ENCFF972IEQ	8931	ENCODE Processing Pipeline	44ff40f3cbbb5942096b3bacc95ae072		https://www.encodeproject.org/files/ENCFF799KZP/@@download/ENCFF799KZP.bed.gz	GRCh38			released	borderline replicate concordance
ENCFF387DEN	bed narrowPeak	peaks	ENCSR391IWM	ChIP-seq	EFO:0002784	GM12878	immortalized cell line	adult	female	unknown	Homo sapiens					KDM1A-human	ENCAB000AIH	DNA					False	2016-11-24	ENCODE				2							ENCFF602SNK, ENCFF620EZL, ENCFF736OGN	5785437	ENCODE Processing Pipeline	7426178d9d90a5cffc9096eb11cdb189		https://www.encodeproject.org/files/ENCFF387DEN/@@download/ENCFF387DEN.bed.gz	hg19			released	borderline replicate concordance
ENCFF929EYT	bed narrowPeak	peaks	ENCSR391IWM	ChIP-seq	EFO:0002784	GM12878	immortalized cell line	adult	female	unknown	Homo sapiens					KDM1A-human	ENCAB000AIH	DNA					False	2016-11-24	ENCODE				2							ENCFF122ZQQ, ENCFF142VHH, ENCFF401XXH	5591359	ENCODE Processing Pipeline	231b960f29a265378a68b595abdcf109		https://www.encodeproject.org/files/ENCFF929EYT/@@download/ENCFF929EYT.bed.gz	GRCh38			released	borderline replicate concordance
ENCFF948QKK	bed narrowPeak	conservative idr thresholded peaks	ENCSR391IWM	ChIP-seq	EFO:0002784	GM12878	immortalized cell line	adult	female	unknown	Homo sapiens					KDM1A-human	ENCAB000AIH	DNA					False	2016-11-24	ENCODE				1, 2							ENCFF001TDO, ENCFF040IUQ, ENCFF385GVM, ENCFF387DEN	5677	ENCODE Processing Pipeline	460b13a7706174d975939eb5429a1ec9		https://www.encodeproject.org/files/ENCFF948QKK/@@download/ENCFF948QKK.bed.gz	hg19			released	borderline replicate concordance
ENCFF996RRT	bed narrowPeak	optimal idr thresholded peaks	ENCSR391IWM	ChIP-seq	EFO:0002784	GM12878	immortalized cell line	adult	female	unknown	Homo sapiens					KDM1A-human	ENCAB000AIH	DNA					False	2016-11-24	ENCODE				1, 2							ENCFF001TDO, ENCFF040IUQ, ENCFF385GVM, ENCFF387DEN	7786	ENCODE Processing Pipeline	c0c13bfd576a47fb42d39c92e9b7f9ea		https://www.encodeproject.org/files/ENCFF996RRT/@@download/ENCFF996RRT.bed.gz	hg19			released	borderline replicate concordance
ENCFF972IEQ	bed narrowPeak	peaks	ENCSR391IWM	ChIP-seq	EFO:0002784	GM12878	immortalized cell line	adult	female	unknown	Homo sapiens					KDM1A-human	ENCAB000AIH	DNA					False	2016-11-24	ENCODE				1, 2							ENCFF122ZQQ, ENCFF142VHH, ENCFF401XXH, ENCFF761QRJ	6354537	ENCODE Processing Pipeline	a8e1283c9ee0e5363a34605d585a3893		https://www.encodeproject.org/files/ENCFF972IEQ/@@download/ENCFF972IEQ.bed.gz	GRCh38			released	borderline replicate concordance
ENCFF385GVM	bed narrowPeak	peaks	ENCSR391IWM	ChIP-seq	EFO:0002784	GM12878	immortalized cell line	adult	female	unknown	Homo sapiens					KDM1A-human	ENCAB000AIH	DNA					False	2016-11-24	ENCODE				1							ENCFF035LOI, ENCFF602SNK, ENCFF620EZL	5640136	ENCODE Processing Pipeline	258a05d2711185bbaddd422ce470a14e		https://www.encodeproject.org/files/ENCFF385GVM/@@download/ENCFF385GVM.bed.gz	hg19			released	borderline replicate concordance
ENCFF035ZHH	bed narrowPeak	peaks	ENCSR391IWM	ChIP-seq	EFO:0002784	GM12878	immortalized cell line	adult	female	unknown	Homo sapiens					KDM1A-human	ENCAB000AIH	DNA					False	2016-11-24	ENCODE				1							ENCFF142VHH, ENCFF401XXH, ENCFF761QRJ	5448509	ENCODE Processing Pipeline	e7ebdddc19305fb3e99ee14a948832ef		https://www.encodeproject.org/files/ENCFF035ZHH/@@download/ENCFF035ZHH.bed.gz	GRCh38			released	borderline replicate concordance
ENCFF355CKA	bed narrowPeak	conservative idr thresholded peaks	ENCSR391IWM	ChIP-seq	EFO:0002784	GM12878	immortalized cell line	adult	female	unknown	Homo sapiens					KDM1A-human	ENCAB000AIH	DNA					False	2016-11-24	ENCODE				1, 2							ENCFF035ZHH, ENCFF419RSJ, ENCFF929EYT, ENCFF972IEQ	6944	ENCODE Processing Pipeline	9298dc4c750503e92cb88121564ea563		https://www.encodeproject.org/files/ENCFF355CKA/@@download/ENCFF355CKA.bed.gz	GRCh38			released	borderline replicate concordance
ENCFF722AOG	bed narrowPeak	peaks	ENCSR322CFO	ChIP-seq	EFO:0002067	K562	immortalized cell line	adult	female	53 year	Homo sapiens					ZEB2-human	ENCAB996GAH	DNA					False	2016-06-14	ENCODE				1							ENCFF500YYZ, ENCFF910IKB	6762980	ENCODE Processing Pipeline	33d4328fe4ff3a472edff81bf8f5d566		https://www.encodeproject.org/files/ENCFF722AOG/@@download/ENCFF722AOG.bed.gz	GRCh38			released
ENCFF155HVK	bed narrowPeak	peaks	ENCSR322CFO	ChIP-seq	EFO:0002067	K562	immortalized cell line	adult	female	53 year	Homo sapiens					ZEB2-human	ENCAB996GAH	DNA					False	2016-06-14	ENCODE				2							ENCFF227IZS, ENCFF717OYW	6948068	ENCODE Processing Pipeline	02fd518818560c28ed20ed98f4c291bd		https://www.encodeproject.org/files/ENCFF155HVK/@@download/ENCFF155HVK.bed.gz	GRCh38			released
ENCFF316ASR	bed narrowPeak	peaks	ENCSR322CFO	ChIP-seq	EFO:0002067	K562	immortalized cell line	adult	female	53 year	Homo sapiens					ZEB2-human	ENCAB996GAH	DNA					False	2016-06-14	ENCODE				1, 2							ENCFF227IZS, ENCFF500YYZ, ENCFF717OYW, ENCFF910IKB	7235161	ENCODE Processing Pipeline	50e19bd44174bb286aa28ae2a15e7b8f		https://www.encodeproject.org/files/ENCFF316ASR/@@download/ENCFF316ASR.bed.gz	GRCh38			released
ENCFF319TPR	bed narrowPeak	conservative idr thresholded peaks	ENCSR322CFO	ChIP-seq	EFO:0002067	K562	immortalized cell line	adult	female	53 year	Homo sapiens					ZEB2-human	ENCAB996GAH	DNA					False	2016-06-14	ENCODE				1, 2							ENCFF155HVK, ENCFF316ASR, ENCFF419RSJ, ENCFF722AOG	308195	ENCODE Processing Pipeline	9cd65cf4f07b83af35770c4a098fd4c6		https://www.encodeproject.org/files/ENCFF319TPR/@@download/ENCFF319TPR.bed.gz	GRCh38			released
ENCFF553KIK	bed narrowPeak	optimal idr thresholded peaks	ENCSR322CFO	ChIP-seq	EFO:0002067	K562	immortalized cell line	adult	female	53 year	Homo sapiens					ZEB2-human	ENCAB996GAH	DNA					False	2016-06-14	ENCODE				1, 2							ENCFF155HVK, ENCFF316ASR, ENCFF419RSJ, ENCFF722AOG	416663	ENCODE Processing Pipeline	a5af5857bfbc3bfc8fea09cb90e67a16		https://www.encodeproject.org/files/ENCFF553KIK/@@download/ENCFF553KIK.bed.gz	GRCh38			released
ENCFF846MNB	bed narrowPeak	peaks	ENCSR322CFO	ChIP-seq	EFO:0002067	K562	immortalized cell line	adult	female	53 year	Homo sapiens					ZEB2-human	ENCAB996GAH	DNA					False	2016-06-14	ENCODE				1, 2							ENCFF051LWI, ENCFF581ZJL, ENCFF666BDF, ENCFF875HFU	7230895	ENCODE Processing Pipeline	7f90af1afbe228c27a92cc79aea4dfc1		https://www.encodeproject.org/files/ENCFF846MNB/@@download/ENCFF846MNB.bed.gz	hg19			released
ENCFF407AOX	bed narrowPeak	optimal idr thresholded peaks	ENCSR322CFO	ChIP-seq	EFO:0002067	K562	immortalized cell line	adult	female	53 year	Homo sapiens					ZEB2-human	ENCAB996GAH	DNA					False	2016-06-14	ENCODE				1, 2							ENCFF001TDO, ENCFF295KFV, ENCFF597MUA, ENCFF846MNB	415569	ENCODE Processing Pipeline	66b1a2d68c92fbeb25faa3e5e7de339a		https://www.encodeproject.org/files/ENCFF407AOX/@@download/ENCFF407AOX.bed.gz	hg19			released
ENCFF597MUA	bed narrowPeak	peaks	ENCSR322CFO	ChIP-seq	EFO:0002067	K562	immortalized cell line	adult	female	53 year	Homo sapiens					ZEB2-human	ENCAB996GAH	DNA					False	2016-06-14	ENCODE				1							ENCFF581ZJL, ENCFF875HFU	6760876	ENCODE Processing Pipeline	1ae57fda98146bd40cef8c7399d85572		https://www.encodeproject.org/files/ENCFF597MUA/@@download/ENCFF597MUA.bed.gz	hg19			released
ENCFF295KFV	bed narrowPeak	peaks	ENCSR322CFO	ChIP-seq	EFO:0002067	K562	immortalized cell line	adult	female	53 year	Homo sapiens					ZEB2-human	ENCAB996GAH	DNA					False	2016-06-14	ENCODE				2							ENCFF051LWI, ENCFF666BDF	6937560	ENCODE Processing Pipeline	b92d3204db03532d0f6a6daf12d76ac8		https://www.encodeproject.org/files/ENCFF295KFV/@@download/ENCFF295KFV.bed.gz	hg19			released
ENCFF568FLE	bed narrowPeak	conservative idr thresholded peaks	ENCSR322CFO	ChIP-seq	EFO:0002067	K562	immortalized cell line	adult	female	53 year	Homo sapiens					ZEB2-human	ENCAB996GAH	DNA					False	2016-06-14	ENCODE				1, 2							ENCFF001TDO, ENCFF295KFV, ENCFF597MUA, ENCFF846MNB	305483	ENCODE Processing Pipeline	0673b3135cd30ac0509e0fc4ec01edb6		https://www.encodeproject.org/files/ENCFF568FLE/@@download/ENCFF568FLE.bed.gz	hg19			released
ENCFF131ZOO	bed narrowPeak	peaks	ENCSR099NCH	ChIP-seq	EFO:0002067	K562	immortalized cell line	adult	female	53 year	Homo sapiens					ZNF24-human	ENCAB860XUX	DNA					False	2016-07-28	ENCODE				1							ENCFF045NGS, ENCFF581ZJL	7152432	ENCODE Processing Pipeline	022b59d0cfcc0164573c320d5b12e414		https://www.encodeproject.org/files/ENCFF131ZOO/@@download/ENCFF131ZOO.bed.gz	hg19			released	low read depth
ENCFF716AIG	bed narrowPeak	peaks	ENCSR099NCH	ChIP-seq	EFO:0002067	K562	immortalized cell line	adult	female	53 year	Homo sapiens					ZNF24-human	ENCAB860XUX	DNA					False	2016-07-28	ENCODE				2							ENCFF051LWI, ENCFF349GIB	7115295	ENCODE Processing Pipeline	e9e72796ae9f43e88c1043dfb722ab1f		https://www.encodeproject.org/files/ENCFF716AIG/@@download/ENCFF716AIG.bed.gz	hg19			released	low read depth
ENCFF877PNB	bed narrowPeak	peaks	ENCSR099NCH	ChIP-seq	EFO:0002067	K562	immortalized cell line	adult	female	53 year	Homo sapiens					ZNF24-human	ENCAB860XUX	DNA					False	2016-07-28	ENCODE				1, 2							ENCFF045NGS, ENCFF051LWI, ENCFF349GIB, ENCFF581ZJL	7258123	ENCODE Processing Pipeline	3b3b1152258dd1fb93fc01cea2dc3b3f		https://www.encodeproject.org/files/ENCFF877PNB/@@download/ENCFF877PNB.bed.gz	hg19			released	low read depth
ENCFF577RMM	bed narrowPeak	peaks	ENCSR099NCH	ChIP-seq	EFO:0002067	K562	immortalized cell line	adult	female	53 year	Homo sapiens					ZNF24-human	ENCAB860XUX	DNA					False	2016-07-28	ENCODE				1							ENCFF109OWW	7091293	ENCODE Processing Pipeline	dc741022ab20d810ebe9b7d004aa9d47		https://www.encodeproject.org/files/ENCFF577RMM/@@download/ENCFF577RMM.bed.gz	GRCh38			released	low read depth
ENCFF420TBJ	bed narrowPeak	peaks	ENCSR099NCH	ChIP-seq	EFO:0002067	K562	immortalized cell line	adult	female	53 year	Homo sapiens					ZNF24-human	ENCAB860XUX	DNA					False	2016-07-28	ENCODE				2							ENCFF205VDU	7063665	ENCODE Processing Pipeline	b2827728db30e54b6aa62dff650655ba		https://www.encodeproject.org/files/ENCFF420TBJ/@@download/ENCFF420TBJ.bed.gz	GRCh38			released	low read depth
ENCFF600USA	bed narrowPeak	peaks	ENCSR099NCH	ChIP-seq	EFO:0002067	K562	immortalized cell line	adult	female	53 year	Homo sapiens					ZNF24-human	ENCAB860XUX	DNA					False	2016-07-28	ENCODE				1, 2							ENCFF109OWW, ENCFF205VDU	7226046	ENCODE Processing Pipeline	ab5c33b904cbeb9e957f8d1a0d50e473		https://www.encodeproject.org/files/ENCFF600USA/@@download/ENCFF600USA.bed.gz	GRCh38			released	low read depth
ENCFF394AJV	bed narrowPeak	conservative idr thresholded peaks	ENCSR099NCH	ChIP-seq	EFO:0002067	K562	immortalized cell line	adult	female	53 year	Homo sapiens					ZNF24-human	ENCAB860XUX	DNA					False	2016-07-28	ENCODE				1, 2							ENCFF419RSJ, ENCFF420TBJ, ENCFF577RMM, ENCFF600USA	443437	ENCODE Processing Pipeline	21c603fc21897479d75361f2740eceef		https://www.encodeproject.org/files/ENCFF394AJV/@@download/ENCFF394AJV.bed.gz	GRCh38			released	low read depth
ENCFF007EEV	bed narrowPeak	optimal idr thresholded peaks	ENCSR099NCH	ChIP-seq	EFO:0002067	K562	immortalized cell line	adult	female	53 year	Homo sapiens					ZNF24-human	ENCAB860XUX	DNA					False	2016-07-28	ENCODE				1, 2							ENCFF419RSJ, ENCFF420TBJ, ENCFF577RMM, ENCFF600USA	489096	ENCODE Processing Pipeline	d9037895850efa7df09bc263f8c6c129		https://www.encodeproject.org/files/ENCFF007EEV/@@download/ENCFF007EEV.bed.gz	GRCh38			released	low read depth
ENCFF015AWN	bed narrowPeak	conservative idr thresholded peaks	ENCSR099NCH	ChIP-seq	EFO:0002067	K562	immortalized cell line	adult	female	53 year	Homo sapiens					ZNF24-human	ENCAB860XUX	DNA					False	2016-07-28	ENCODE				1, 2							ENCFF001TDO, ENCFF131ZOO, ENCFF716AIG, ENCFF877PNB	372398	ENCODE Processing Pipeline	ce33b81aff22f0d83233fef0a6edaa58		https://www.encodeproject.org/files/ENCFF015AWN/@@download/ENCFF015AWN.bed.gz	hg19			released	low read depth
ENCFF973LDQ	bed narrowPeak	optimal idr thresholded peaks	ENCSR099NCH	ChIP-seq	EFO:0002067	K562	immortalized cell line	adult	female	53 year	Homo sapiens					ZNF24-human	ENCAB860XUX	DNA					False	2016-07-28	ENCODE				1, 2							ENCFF001TDO, ENCFF131ZOO, ENCFF716AIG, ENCFF877PNB	405803	ENCODE Processing Pipeline	5aced2d7e389eb5908524ecfd6ae9e02		https://www.encodeproject.org/files/ENCFF973LDQ/@@download/ENCFF973LDQ.bed.gz	hg19			released	low read depth
ENCFF999OAP	bed narrowPeak	peaks	ENCSR727PIC	ChIP-seq	EFO:0001182	HEK293	immortalized cell line	embryonic	female	unknown	Homo sapiens					eGFP-ZNF34-human	ENCAB976SGG	DNA				formaldehyde	False	2017-03-07	ENCODE				1							ENCFF844RRZ	6733580	ENCODE Processing Pipeline	f5d4c06687d465543e8842241d6e3f6c		https://www.encodeproject.org/files/ENCFF999OAP/@@download/ENCFF999OAP.bed.gz	GRCh38			released	mild to moderate bottlenecking, moderate library complexity, inconsistent platforms
ENCFF169BQL	bed narrowPeak	peaks	ENCSR727PIC	ChIP-seq	EFO:0001182	HEK293	immortalized cell line	embryonic	female	unknown	Homo sapiens					eGFP-ZNF34-human	ENCAB976SGG	DNA				formaldehyde	False	2017-03-07	ENCODE				1, 2							ENCFF149UBZ, ENCFF844RRZ	7128160	ENCODE Processing Pipeline	3618bff697c87e7c8fbe0e0a28c58d5c		https://www.encodeproject.org/files/ENCFF169BQL/@@download/ENCFF169BQL.bed.gz	GRCh38			released	mild to moderate bottlenecking, moderate library complexity, inconsistent platforms
ENCFF528WYW	bed narrowPeak	peaks	ENCSR727PIC	ChIP-seq	EFO:0001182	HEK293	immortalized cell line	embryonic	female	unknown	Homo sapiens					eGFP-ZNF34-human	ENCAB976SGG	DNA				formaldehyde	False	2017-03-07	ENCODE				2							ENCFF149UBZ	6482884	ENCODE Processing Pipeline	8923bb6b38972c177d6cd844f29aa204		https://www.encodeproject.org/files/ENCFF528WYW/@@download/ENCFF528WYW.bed.gz	GRCh38			released	mild to moderate bottlenecking, moderate library complexity, inconsistent platforms
ENCFF647BJJ	bed narrowPeak	peaks	ENCSR727PIC	ChIP-seq	EFO:0001182	HEK293	immortalized cell line	embryonic	female	unknown	Homo sapiens					eGFP-ZNF34-human	ENCAB976SGG	DNA				formaldehyde	False	2017-03-07	ENCODE				1							ENCFF171TVX	6743142	ENCODE Processing Pipeline	cad6810dbfb5cab6d05d7e8e1ebc5ce2		https://www.encodeproject.org/files/ENCFF647BJJ/@@download/ENCFF647BJJ.bed.gz	hg19			released	mild to moderate bottlenecking, moderate library complexity, inconsistent platforms
ENCFF123BYP	bed narrowPeak	optimal idr thresholded peaks	ENCSR727PIC	ChIP-seq	EFO:0001182	HEK293	immortalized cell line	embryonic	female	unknown	Homo sapiens					eGFP-ZNF34-human	ENCAB976SGG	DNA				formaldehyde	False	2017-03-07	ENCODE				1, 2							ENCFF169BQL, ENCFF419RSJ, ENCFF528WYW, ENCFF999OAP	181686	ENCODE Processing Pipeline	4145accc238f84aba3f0bafe24e87fbd		https://www.encodeproject.org/files/ENCFF123BYP/@@download/ENCFF123BYP.bed.gz	GRCh38			released	mild to moderate bottlenecking, moderate library complexity, inconsistent platforms
ENCFF827BDM	bed narrowPeak	optimal idr thresholded peaks	ENCSR727PIC	ChIP-seq	EFO:0001182	HEK293	immortalized cell line	embryonic	female	unknown	Homo sapiens					eGFP-ZNF34-human	ENCAB976SGG	DNA				formaldehyde	False	2017-03-07	ENCODE				1, 2							ENCFF001TDO, ENCFF620FTP, ENCFF647BJJ, ENCFF868JZD	179319	ENCODE Processing Pipeline	78db4a8aaa237056c96f17d07110cb75		https://www.encodeproject.org/files/ENCFF827BDM/@@download/ENCFF827BDM.bed.gz	hg19			released	mild to moderate bottlenecking, moderate library complexity, inconsistent platforms
ENCFF620FTP	bed narrowPeak	peaks	ENCSR727PIC	ChIP-seq	EFO:0001182	HEK293	immortalized cell line	embryonic	female	unknown	Homo sapiens					eGFP-ZNF34-human	ENCAB976SGG	DNA				formaldehyde	False	2017-03-07	ENCODE				2							ENCFF652ORT	6482861	ENCODE Processing Pipeline	2cbc937be56cc8aabee3d13b6932cdb1		https://www.encodeproject.org/files/ENCFF620FTP/@@download/ENCFF620FTP.bed.gz	hg19			released	mild to moderate bottlenecking, moderate library complexity, inconsistent platforms
ENCFF868JZD	bed narrowPeak	peaks	ENCSR727PIC	ChIP-seq	EFO:0001182	HEK293	immortalized cell line	embryonic	female	unknown	Homo sapiens					eGFP-ZNF34-human	ENCAB976SGG	DNA				formaldehyde	False	2017-03-07	ENCODE				1, 2							ENCFF171TVX, ENCFF652ORT	7132878	ENCODE Processing Pipeline	d3ec9d49b5c612902f9faf826435b9b0		https://www.encodeproject.org/files/ENCFF868JZD/@@download/ENCFF868JZD.bed.gz	hg19			released	mild to moderate bottlenecking, moderate library complexity, inconsistent platforms
ENCFF838GFD	bed narrowPeak	conservative idr thresholded peaks	ENCSR727PIC	ChIP-seq	EFO:0001182	HEK293	immortalized cell line	embryonic	female	unknown	Homo sapiens					eGFP-ZNF34-human	ENCAB976SGG	DNA				formaldehyde	False	2017-03-07	ENCODE				1, 2							ENCFF169BQL, ENCFF419RSJ, ENCFF528WYW, ENCFF999OAP	174960	ENCODE Processing Pipeline	7e3253c3f0d0e7588732a8f69ee699af		https://www.encodeproject.org/files/ENCFF838GFD/@@download/ENCFF838GFD.bed.gz	GRCh38			released	mild to moderate bottlenecking, moderate library complexity, inconsistent platforms
ENCFF428WDS	bed narrowPeak	conservative idr thresholded peaks	ENCSR727PIC	ChIP-seq	EFO:0001182	HEK293	immortalized cell line	embryonic	female	unknown	Homo sapiens					eGFP-ZNF34-human	ENCAB976SGG	DNA				formaldehyde	False	2017-03-07	ENCODE				1, 2							ENCFF001TDO, ENCFF620FTP, ENCFF647BJJ, ENCFF868JZD	175279	ENCODE Processing Pipeline	18dd710a673a0118d5de73fe9a2cf2d5		https://www.encodeproject.org/files/ENCFF428WDS/@@download/ENCFF428WDS.bed.gz	hg19			released	mild to moderate bottlenecking, moderate library complexity, inconsistent platforms
ENCFF273STT	bed narrowPeak	peaks	ENCSR051OUX	ChIP-seq	EFO:0002067	K562	immortalized cell line	adult	female	53 year	Homo sapiens					NFATC3-human	ENCAB375FHW	DNA					False	2018-01-26	ENCODE				1							ENCFF221GWS, ENCFF910IKB	6882638	ENCODE Processing Pipeline	95d9e23b835d223b8002319dfa025a19		https://www.encodeproject.org/files/ENCFF273STT/@@download/ENCFF273STT.bed.gz	GRCh38			released	mild to moderate bottlenecking	experiment not submitted to GEO	partially characterized antibody
ENCFF262CQY	bed narrowPeak	peaks	ENCSR051OUX	ChIP-seq	EFO:0002067	K562	immortalized cell line	adult	female	53 year	Homo sapiens					NFATC3-human	ENCAB375FHW	DNA					False	2018-01-26	ENCODE				2							ENCFF059NNP, ENCFF227IZS	6668760	ENCODE Processing Pipeline	75b9b66924524bbad3181392d72f648e		https://www.encodeproject.org/files/ENCFF262CQY/@@download/ENCFF262CQY.bed.gz	GRCh38			released	mild to moderate bottlenecking	experiment not submitted to GEO	partially characterized antibody
ENCFF131JCR	bed narrowPeak	peaks	ENCSR051OUX	ChIP-seq	EFO:0002067	K562	immortalized cell line	adult	female	53 year	Homo sapiens					NFATC3-human	ENCAB375FHW	DNA					False	2018-01-26	ENCODE				1, 2							ENCFF059NNP, ENCFF221GWS, ENCFF227IZS, ENCFF910IKB	7214841	ENCODE Processing Pipeline	91ff8fe529d08af471500557a663f4cf		https://www.encodeproject.org/files/ENCFF131JCR/@@download/ENCFF131JCR.bed.gz	GRCh38			released	mild to moderate bottlenecking	experiment not submitted to GEO	partially characterized antibody
ENCFF129NQC	bed narrowPeak	conservative idr thresholded peaks	ENCSR051OUX	ChIP-seq	EFO:0002067	K562	immortalized cell line	adult	female	53 year	Homo sapiens					NFATC3-human	ENCAB375FHW	DNA					False	2018-01-26	ENCODE				1, 2							ENCFF131JCR, ENCFF262CQY, ENCFF273STT, ENCFF419RSJ	183440	ENCODE Processing Pipeline	513309565c8fdd58deeb247622f98cf0		https://www.encodeproject.org/files/ENCFF129NQC/@@download/ENCFF129NQC.bed.gz	GRCh38			released	mild to moderate bottlenecking	experiment not submitted to GEO	partially characterized antibody
ENCFF430JFH	bed narrowPeak	optimal idr thresholded peaks	ENCSR051OUX	ChIP-seq	EFO:0002067	K562	immortalized cell line	adult	female	53 year	Homo sapiens					NFATC3-human	ENCAB375FHW	DNA					False	2018-01-26	ENCODE				1, 2							ENCFF131JCR, ENCFF262CQY, ENCFF273STT, ENCFF419RSJ	244558	ENCODE Processing Pipeline	8ae11d1153b850cad6bdd12c86ca6134		https://www.encodeproject.org/files/ENCFF430JFH/@@download/ENCFF430JFH.bed.gz	GRCh38			released	mild to moderate bottlenecking	experiment not submitted to GEO	partially characterized antibody
ENCFF631AZA	bed narrowPeak	peaks	ENCSR051OUX	ChIP-seq	EFO:0002067	K562	immortalized cell line	adult	female	53 year	Homo sapiens					NFATC3-human	ENCAB375FHW	DNA					False	2018-01-26	ENCODE				1, 2							ENCFF051LWI, ENCFF208FMF, ENCFF421LSY, ENCFF581ZJL	7218198	ENCODE Processing Pipeline	62e7b00cb9cfd781b29facac5ff13921		https://www.encodeproject.org/files/ENCFF631AZA/@@download/ENCFF631AZA.bed.gz	hg19			released	mild to moderate bottlenecking	experiment not submitted to GEO	partially characterized antibody
ENCFF358IAH	bed narrowPeak	conservative idr thresholded peaks	ENCSR051OUX	ChIP-seq	EFO:0002067	K562	immortalized cell line	adult	female	53 year	Homo sapiens					NFATC3-human	ENCAB375FHW	DNA					False	2018-01-26	ENCODE				1, 2							ENCFF001TDO, ENCFF596YYO, ENCFF607MDM, ENCFF631AZA	182711	ENCODE Processing Pipeline	cf93b6843600dbba5a4b9bc2c5f63ad2		https://www.encodeproject.org/files/ENCFF358IAH/@@download/ENCFF358IAH.bed.gz	hg19			released	mild to moderate bottlenecking	experiment not submitted to GEO	partially characterized antibody
ENCFF596YYO	bed narrowPeak	peaks	ENCSR051OUX	ChIP-seq	EFO:0002067	K562	immortalized cell line	adult	female	53 year	Homo sapiens					NFATC3-human	ENCAB375FHW	DNA					False	2018-01-26	ENCODE				2							ENCFF051LWI, ENCFF421LSY	6691760	ENCODE Processing Pipeline	21e99697f4e8c0277093c77dc32879dc		https://www.encodeproject.org/files/ENCFF596YYO/@@download/ENCFF596YYO.bed.gz	hg19			released	mild to moderate bottlenecking	experiment not submitted to GEO	partially characterized antibody
ENCFF607MDM	bed narrowPeak	peaks	ENCSR051OUX	ChIP-seq	EFO:0002067	K562	immortalized cell line	adult	female	53 year	Homo sapiens					NFATC3-human	ENCAB375FHW	DNA					False	2018-01-26	ENCODE				1							ENCFF208FMF, ENCFF581ZJL	6879508	ENCODE Processing Pipeline	745e46fe25c71f7f3cc3aeec874591ee		https://www.encodeproject.org/files/ENCFF607MDM/@@download/ENCFF607MDM.bed.gz	hg19			released	mild to moderate bottlenecking	experiment not submitted to GEO	partially characterized antibody
ENCFF723RSX	bed narrowPeak	optimal idr thresholded peaks	ENCSR051OUX	ChIP-seq	EFO:0002067	K562	immortalized cell line	adult	female	53 year	Homo sapiens					NFATC3-human	ENCAB375FHW	DNA					False	2018-01-26	ENCODE				1, 2							ENCFF001TDO, ENCFF596YYO, ENCFF607MDM, ENCFF631AZA	249584	ENCODE Processing Pipeline	d4f82f8346e6cfaeeea5dffc52df893e		https://www.encodeproject.org/files/ENCFF723RSX/@@download/ENCFF723RSX.bed.gz	hg19			released	mild to moderate bottlenecking	experiment not submitted to GEO	partially characterized antibody
ENCFF458JNP	bed narrowPeak	peaks	ENCSR569XNP	ChIP-seq	EFO:0001203	MCF-7	immortalized cell line	adult	female	69 year	Homo sapiens					FOS-human	ENCAB000AEQ	DNA					False	2016-12-19	ENCODE				1							ENCFF426RDP, ENCFF805LSA	6830691	ENCODE Processing Pipeline	116b5435c8616ca57813c0de5f32e877		https://www.encodeproject.org/files/ENCFF458JNP/@@download/ENCFF458JNP.bed.gz	GRCh38			released		NTR biosample
ENCFF888RBY	bed narrowPeak	peaks	ENCSR569XNP	ChIP-seq	EFO:0001203	MCF-7	immortalized cell line	adult	female	69 year	Homo sapiens					FOS-human	ENCAB000AEQ	DNA					False	2016-12-19	ENCODE				1, 3							ENCFF291AFY, ENCFF426RDP, ENCFF530DVX, ENCFF805LSA	7166647	ENCODE Processing Pipeline	f1549f7377fe82997201a6e758e57426		https://www.encodeproject.org/files/ENCFF888RBY/@@download/ENCFF888RBY.bed.gz	GRCh38			released		NTR biosample
ENCFF673PVH	bed narrowPeak	peaks	ENCSR569XNP	ChIP-seq	EFO:0001203	MCF-7	immortalized cell line	adult	female	69 year	Homo sapiens					FOS-human	ENCAB000AEQ	DNA					False	2016-12-19	ENCODE				3							ENCFF291AFY, ENCFF426RDP, ENCFF530DVX	6936801	ENCODE Processing Pipeline	c18439fb35b747fb7a16a0fbc0d9e270		https://www.encodeproject.org/files/ENCFF673PVH/@@download/ENCFF673PVH.bed.gz	GRCh38			released		NTR biosample
ENCFF890YVJ	bed narrowPeak	conservative idr thresholded peaks	ENCSR569XNP	ChIP-seq	EFO:0001203	MCF-7	immortalized cell line	adult	female	69 year	Homo sapiens					FOS-human	ENCAB000AEQ	DNA					False	2016-12-19	ENCODE				1, 3							ENCFF419RSJ, ENCFF458JNP, ENCFF673PVH, ENCFF888RBY	864656	ENCODE Processing Pipeline	1719fd56d5544b3c3085873573ce3146		https://www.encodeproject.org/files/ENCFF890YVJ/@@download/ENCFF890YVJ.bed.gz	GRCh38			released		NTR biosample
ENCFF170POB	bed narrowPeak	optimal idr thresholded peaks	ENCSR569XNP	ChIP-seq	EFO:0001203	MCF-7	immortalized cell line	adult	female	69 year	Homo sapiens					FOS-human	ENCAB000AEQ	DNA					False	2016-12-19	ENCODE				1, 3							ENCFF419RSJ, ENCFF458JNP, ENCFF673PVH, ENCFF888RBY	1088219	ENCODE Processing Pipeline	baa4cb6d2c9d8677ccdb478e5d87a609		https://www.encodeproject.org/files/ENCFF170POB/@@download/ENCFF170POB.bed.gz	GRCh38			released		NTR biosample
ENCFF965AIZ	bed narrowPeak	optimal idr thresholded peaks	ENCSR569XNP	ChIP-seq	EFO:0001203	MCF-7	immortalized cell line	adult	female	69 year	Homo sapiens					FOS-human	ENCAB000AEQ	DNA					False	2016-12-19	ENCODE				1, 3							ENCFF001TDO, ENCFF124QJZ, ENCFF540SXF, ENCFF834BCC	1138063	ENCODE Processing Pipeline	23514fe2f2689d4cb62e6fe4fc279273		https://www.encodeproject.org/files/ENCFF965AIZ/@@download/ENCFF965AIZ.bed.gz	hg19			released		NTR biosample
ENCFF834BCC	bed narrowPeak	peaks	ENCSR569XNP	ChIP-seq	EFO:0001203	MCF-7	immortalized cell line	adult	female	69 year	Homo sapiens					FOS-human	ENCAB000AEQ	DNA					False	2016-12-19	ENCODE				1							ENCFF583FAG, ENCFF689SLU	6839779	ENCODE Processing Pipeline	450cde9be37115459b7430067e0bb0f7		https://www.encodeproject.org/files/ENCFF834BCC/@@download/ENCFF834BCC.bed.gz	hg19			released		NTR biosample
ENCFF540SXF	bed narrowPeak	peaks	ENCSR569XNP	ChIP-seq	EFO:0001203	MCF-7	immortalized cell line	adult	female	69 year	Homo sapiens					FOS-human	ENCAB000AEQ	DNA					False	2016-12-19	ENCODE				3							ENCFF049MPQ, ENCFF368MQN, ENCFF583FAG	7028129	ENCODE Processing Pipeline	1cda71038095d3810a89b552edaf71ea		https://www.encodeproject.org/files/ENCFF540SXF/@@download/ENCFF540SXF.bed.gz	hg19			released		NTR biosample
ENCFF124QJZ	bed narrowPeak	peaks	ENCSR569XNP	ChIP-seq	EFO:0001203	MCF-7	immortalized cell line	adult	female	69 year	Homo sapiens					FOS-human	ENCAB000AEQ	DNA					False	2016-12-19	ENCODE				1, 3							ENCFF049MPQ, ENCFF368MQN, ENCFF583FAG, ENCFF689SLU	7302620	ENCODE Processing Pipeline	228b172466525f319f673014e1970eca		https://www.encodeproject.org/files/ENCFF124QJZ/@@download/ENCFF124QJZ.bed.gz	hg19			released		NTR biosample
ENCFF663JQC	bed narrowPeak	conservative idr thresholded peaks	ENCSR569XNP	ChIP-seq	EFO:0001203	MCF-7	immortalized cell line	adult	female	69 year	Homo sapiens					FOS-human	ENCAB000AEQ	DNA					False	2016-12-19	ENCODE				1, 3							ENCFF001TDO, ENCFF124QJZ, ENCFF540SXF, ENCFF834BCC	910122	ENCODE Processing Pipeline	063de747d3220b30f9e0759384240117		https://www.encodeproject.org/files/ENCFF663JQC/@@download/ENCFF663JQC.bed.gz	hg19			released		NTR biosample
ENCFF078SOE	bed narrowPeak	peaks	ENCSR016UEH	ChIP-seq	EFO:0002784	GM12878	immortalized cell line	adult	female	unknown	Homo sapiens					TARDBP-human	ENCAB000AUF	DNA		see document	see document		False	2016-11-08	ENCODE				2							ENCFF179SRP, ENCFF423BBH, ENCFF747NOF	5208687	ENCODE Processing Pipeline	2293c9c9d7f2bcd77c62ef6d5d7f285b		https://www.encodeproject.org/files/ENCFF078SOE/@@download/ENCFF078SOE.bed.gz	GRCh38			released	control low read depth, low read depth, borderline replicate concordance
ENCFF043AHC	bed narrowPeak	peaks	ENCSR016UEH	ChIP-seq	EFO:0002784	GM12878	immortalized cell line	adult	female	unknown	Homo sapiens					TARDBP-human	ENCAB000AUF	DNA		see document	see document		False	2016-11-08	ENCODE				1							ENCFF423BBH, ENCFF747NOF, ENCFF963FTZ	5583086	ENCODE Processing Pipeline	ab1002a4e7ee46746e3a73b51162598c		https://www.encodeproject.org/files/ENCFF043AHC/@@download/ENCFF043AHC.bed.gz	GRCh38			released	control low read depth, low read depth, borderline replicate concordance
ENCFF938YLS	bed narrowPeak	peaks	ENCSR016UEH	ChIP-seq	EFO:0002784	GM12878	immortalized cell line	adult	female	unknown	Homo sapiens					TARDBP-human	ENCAB000AUF	DNA		see document	see document		False	2016-11-08	ENCODE				1, 2							ENCFF179SRP, ENCFF423BBH, ENCFF747NOF, ENCFF963FTZ	6275342	ENCODE Processing Pipeline	09cfe5e49e9aaf2ca574d52fdd0e76a9		https://www.encodeproject.org/files/ENCFF938YLS/@@download/ENCFF938YLS.bed.gz	GRCh38			released	control low read depth, low read depth, borderline replicate concordance
ENCFF887EVV	bed narrowPeak	conservative idr thresholded peaks	ENCSR016UEH	ChIP-seq	EFO:0002784	GM12878	immortalized cell line	adult	female	unknown	Homo sapiens					TARDBP-human	ENCAB000AUF	DNA		see document	see document		False	2016-11-08	ENCODE				1, 2							ENCFF043AHC, ENCFF078SOE, ENCFF419RSJ, ENCFF938YLS	99422	ENCODE Processing Pipeline	91f350719c5546757d79d3d69ca54949		https://www.encodeproject.org/files/ENCFF887EVV/@@download/ENCFF887EVV.bed.gz	GRCh38			released	control low read depth, low read depth, borderline replicate concordance
ENCFF871LZM	bed narrowPeak	optimal idr thresholded peaks	ENCSR016UEH	ChIP-seq	EFO:0002784	GM12878	immortalized cell line	adult	female	unknown	Homo sapiens					TARDBP-human	ENCAB000AUF	DNA		see document	see document		False	2016-11-08	ENCODE				1, 2							ENCFF043AHC, ENCFF078SOE, ENCFF419RSJ, ENCFF938YLS	122416	ENCODE Processing Pipeline	18c5363d23846665ae270bf20fd17ce2		https://www.encodeproject.org/files/ENCFF871LZM/@@download/ENCFF871LZM.bed.gz	GRCh38			released	control low read depth, low read depth, borderline replicate concordance
ENCFF168RYI	bed narrowPeak	peaks	ENCSR016UEH	ChIP-seq	EFO:0002784	GM12878	immortalized cell line	adult	female	unknown	Homo sapiens					TARDBP-human	ENCAB000AUF	DNA		see document	see document		False	2016-11-08	ENCODE				2							ENCFF199MDR, ENCFF787RYL, ENCFF991WDT	5497898	ENCODE Processing Pipeline	63382d019e0fde4f49a5993034e60f45		https://www.encodeproject.org/files/ENCFF168RYI/@@download/ENCFF168RYI.bed.gz	hg19			released	control low read depth, low read depth, borderline replicate concordance
ENCFF922UWO	bed narrowPeak	conservative idr thresholded peaks	ENCSR016UEH	ChIP-seq	EFO:0002784	GM12878	immortalized cell line	adult	female	unknown	Homo sapiens					TARDBP-human	ENCAB000AUF	DNA		see document	see document		False	2016-11-08	ENCODE				1, 2							ENCFF001TDO, ENCFF025MTA, ENCFF168RYI, ENCFF500LLP	99146	ENCODE Processing Pipeline	0c72aef876eaf319f80ae883f65aff84		https://www.encodeproject.org/files/ENCFF922UWO/@@download/ENCFF922UWO.bed.gz	hg19			released	control low read depth, low read depth, borderline replicate concordance
ENCFF025MTA	bed narrowPeak	peaks	ENCSR016UEH	ChIP-seq	EFO:0002784	GM12878	immortalized cell line	adult	female	unknown	Homo sapiens					TARDBP-human	ENCAB000AUF	DNA		see document	see document		False	2016-11-08	ENCODE				1							ENCFF598WGZ, ENCFF787RYL, ENCFF991WDT	5657686	ENCODE Processing Pipeline	1332477ed89d41eeebcef99f85c146c5		https://www.encodeproject.org/files/ENCFF025MTA/@@download/ENCFF025MTA.bed.gz	hg19			released	control low read depth, low read depth, borderline replicate concordance
ENCFF500LLP	bed narrowPeak	peaks	ENCSR016UEH	ChIP-seq	EFO:0002784	GM12878	immortalized cell line	adult	female	unknown	Homo sapiens					TARDBP-human	ENCAB000AUF	DNA		see document	see document		False	2016-11-08	ENCODE				1, 2							ENCFF199MDR, ENCFF598WGZ, ENCFF787RYL, ENCFF991WDT	6285494	ENCODE Processing Pipeline	3f89439fe4e35543d97ef489e957a713		https://www.encodeproject.org/files/ENCFF500LLP/@@download/ENCFF500LLP.bed.gz	hg19			released	control low read depth, low read depth, borderline replicate concordance
ENCFF374HJR	bed narrowPeak	optimal idr thresholded peaks	ENCSR016UEH	ChIP-seq	EFO:0002784	GM12878	immortalized cell line	adult	female	unknown	Homo sapiens					TARDBP-human	ENCAB000AUF	DNA		see document	see document		False	2016-11-08	ENCODE				1, 2							ENCFF001TDO, ENCFF025MTA, ENCFF168RYI, ENCFF500LLP	117764	ENCODE Processing Pipeline	aa3bef7e4e1504bc5d0fe6d1cb3b61b9		https://www.encodeproject.org/files/ENCFF374HJR/@@download/ENCFF374HJR.bed.gz	hg19			released	control low read depth, low read depth, borderline replicate concordance
ENCFF001VOX	bed narrowPeak	peaks	ENCSR000FAT	ChIP-seq	EFO:0002067	K562	immortalized cell line	adult	female	53 year	Homo sapiens	interferon alpha				STAT2-human	ENCAB000ALG	DNA		see document	see document		False	2011-10-29	ENCODE												11234	Sherman Weissman, Yale	0e0b41674a2ac38f2a4ddab39d1a3845		https://www.encodeproject.org/files/ENCFF001VOX/@@download/ENCFF001VOX.bed.gz	hg19			archived	control low read depth	missing derived_from, biological replicates with identical biosample	insufficient read length, insufficient read depth
ENCFF002CYF	bed narrowPeak	optimal idr thresholded peaks	ENCSR000FAT	ChIP-seq	EFO:0002067	K562	immortalized cell line	adult	female	53 year	Homo sapiens	interferon alpha				STAT2-human	ENCAB000ALG	DNA		see document	see document		False	2011-10-29	ENCODE												77558	ENCODE Consortium Analysis Working Group	f93fb9e05c31ec08feb48472ef6fddc6		https://www.encodeproject.org/files/ENCFF002CYF/@@download/ENCFF002CYF.bed.gz	hg19			archived	control low read depth	missing derived_from, biological replicates with identical biosample	insufficient read length, insufficient read depth
ENCFF395EZO	bed narrowPeak	peaks	ENCSR000FAT	ChIP-seq	EFO:0002067	K562	immortalized cell line	adult	female	53 year	Homo sapiens	interferon alpha				STAT2-human	ENCAB000ALG	DNA		see document	see document		False	2011-10-29	ENCODE				1							ENCFF650MOB, ENCFF936IVO	2031796	ENCODE Processing Pipeline	044c3443fb18e648aac8a508ae8bf281		https://www.encodeproject.org/files/ENCFF395EZO/@@download/ENCFF395EZO.bed.gz	hg19			released	control low read depth	biological replicates with identical biosample	insufficient read length, insufficient read depth
ENCFF109BMB	bed narrowPeak	peaks	ENCSR000FAT	ChIP-seq	EFO:0002067	K562	immortalized cell line	adult	female	53 year	Homo sapiens	interferon alpha				STAT2-human	ENCAB000ALG	DNA		see document	see document		False	2011-10-29	ENCODE				1							ENCFF615CWW, ENCFF767FSP	2026243	ENCODE Processing Pipeline	354aa2a24bf2870ab9e72ce8652019f2		https://www.encodeproject.org/files/ENCFF109BMB/@@download/ENCFF109BMB.bed.gz	GRCh38			released	control low read depth	biological replicates with identical biosample	insufficient read length, insufficient read depth
ENCFF685JSX	bed narrowPeak	peaks	ENCSR000FAT	ChIP-seq	EFO:0002067	K562	immortalized cell line	adult	female	53 year	Homo sapiens	interferon alpha				STAT2-human	ENCAB000ALG	DNA		see document	see document		False	2011-10-29	ENCODE				1, 2							ENCFF615CWW, ENCFF767FSP, ENCFF940QAP	4460626	ENCODE Processing Pipeline	f844a058057a200a29efd1ff7e223242		https://www.encodeproject.org/files/ENCFF685JSX/@@download/ENCFF685JSX.bed.gz	GRCh38			released	control low read depth	biological replicates with identical biosample	insufficient read length, insufficient read depth
ENCFF608HRC	bed narrowPeak	peaks	ENCSR000FAT	ChIP-seq	EFO:0002067	K562	immortalized cell line	adult	female	53 year	Homo sapiens	interferon alpha				STAT2-human	ENCAB000ALG	DNA		see document	see document		False	2011-10-29	ENCODE				2							ENCFF767FSP, ENCFF940QAP	2972550	ENCODE Processing Pipeline	d9bb3f32a30df8c6c0c1094477d3345e		https://www.encodeproject.org/files/ENCFF608HRC/@@download/ENCFF608HRC.bed.gz	GRCh38			released	control low read depth	biological replicates with identical biosample	insufficient read length, insufficient read depth
ENCFF926XFR	bed narrowPeak	peaks	ENCSR000FAT	ChIP-seq	EFO:0002067	K562	immortalized cell line	adult	female	53 year	Homo sapiens	interferon alpha				STAT2-human	ENCAB000ALG	DNA		see document	see document		False	2011-10-29	ENCODE				2							ENCFF650MOB, ENCFF972AYH	2979768	ENCODE Processing Pipeline	fa285962e1b274aac8605f7db6eeabb4		https://www.encodeproject.org/files/ENCFF926XFR/@@download/ENCFF926XFR.bed.gz	hg19			released	control low read depth	biological replicates with identical biosample	insufficient read length, insufficient read depth
ENCFF054VTQ	bed narrowPeak	peaks	ENCSR000FAT	ChIP-seq	EFO:0002067	K562	immortalized cell line	adult	female	53 year	Homo sapiens	interferon alpha				STAT2-human	ENCAB000ALG	DNA		see document	see document		False	2011-10-29	ENCODE				1, 2							ENCFF650MOB, ENCFF936IVO, ENCFF972AYH	4433602	ENCODE Processing Pipeline	04b7f3a31a6f8ac0178fa69a9d71f62c		https://www.encodeproject.org/files/ENCFF054VTQ/@@download/ENCFF054VTQ.bed.gz	hg19			released	control low read depth	biological replicates with identical biosample	insufficient read length, insufficient read depth
ENCFF204VQS	bed narrowPeak	optimal idr thresholded peaks	ENCSR000FAT	ChIP-seq	EFO:0002067	K562	immortalized cell line	adult	female	53 year	Homo sapiens	interferon alpha				STAT2-human	ENCAB000ALG	DNA		see document	see document		False	2011-10-29	ENCODE				1, 2							ENCFF109BMB, ENCFF419RSJ, ENCFF608HRC, ENCFF685JSX	66160	ENCODE Processing Pipeline	5496fa50897dda446d76e8e279d6aa60		https://www.encodeproject.org/files/ENCFF204VQS/@@download/ENCFF204VQS.bed.gz	GRCh38			released	control low read depth	biological replicates with identical biosample	insufficient read length, insufficient read depth
ENCFF714VIT	bed narrowPeak	optimal idr thresholded peaks	ENCSR000FAT	ChIP-seq	EFO:0002067	K562	immortalized cell line	adult	female	53 year	Homo sapiens	interferon alpha				STAT2-human	ENCAB000ALG	DNA		see document	see document		False	2011-10-29	ENCODE				1, 2							ENCFF001TDO, ENCFF054VTQ, ENCFF395EZO, ENCFF926XFR	66698	ENCODE Processing Pipeline	6941bc52652563547e46896535a4debe		https://www.encodeproject.org/files/ENCFF714VIT/@@download/ENCFF714VIT.bed.gz	hg19			released	control low read depth	biological replicates with identical biosample	insufficient read length, insufficient read depth
ENCFF869FII	bed narrowPeak	peaks	ENCSR115SMW	ChIP-seq	EFO:0002067	K562	immortalized cell line	adult	female	53 year	Homo sapiens					PKNOX1-human	ENCAB000ATJ	DNA					False	2016-06-14	ENCODE				2							ENCFF227IZS, ENCFF494OJC	6941106	ENCODE Processing Pipeline	361afd2fa5e03ad6915e779742d5bfb4		https://www.encodeproject.org/files/ENCFF869FII/@@download/ENCFF869FII.bed.gz	GRCh38			released
ENCFF726HXU	bed narrowPeak	peaks	ENCSR115SMW	ChIP-seq	EFO:0002067	K562	immortalized cell line	adult	female	53 year	Homo sapiens					PKNOX1-human	ENCAB000ATJ	DNA					False	2016-06-14	ENCODE				1, 2							ENCFF227IZS, ENCFF494OJC, ENCFF636IGK, ENCFF910IKB	7031917	ENCODE Processing Pipeline	934fef71495b6b0afc0c97a4ece6b7f5		https://www.encodeproject.org/files/ENCFF726HXU/@@download/ENCFF726HXU.bed.gz	GRCh38			released
ENCFF700WGW	bed narrowPeak	peaks	ENCSR115SMW	ChIP-seq	EFO:0002067	K562	immortalized cell line	adult	female	53 year	Homo sapiens					PKNOX1-human	ENCAB000ATJ	DNA					False	2016-06-14	ENCODE				1							ENCFF636IGK, ENCFF910IKB	7007895	ENCODE Processing Pipeline	7c0956da2de099e0a3f9eccd1c04f481		https://www.encodeproject.org/files/ENCFF700WGW/@@download/ENCFF700WGW.bed.gz	GRCh38			released
ENCFF804ARW	bed narrowPeak	conservative idr thresholded peaks	ENCSR115SMW	ChIP-seq	EFO:0002067	K562	immortalized cell line	adult	female	53 year	Homo sapiens					PKNOX1-human	ENCAB000ATJ	DNA					False	2016-06-14	ENCODE				1, 2							ENCFF419RSJ, ENCFF700WGW, ENCFF726HXU, ENCFF869FII	721962	ENCODE Processing Pipeline	2ee5336f432bfb83f545595ff44fd506		https://www.encodeproject.org/files/ENCFF804ARW/@@download/ENCFF804ARW.bed.gz	GRCh38			released
ENCFF062VBB	bed narrowPeak	optimal idr thresholded peaks	ENCSR115SMW	ChIP-seq	EFO:0002067	K562	immortalized cell line	adult	female	53 year	Homo sapiens					PKNOX1-human	ENCAB000ATJ	DNA					False	2016-06-14	ENCODE				1, 2							ENCFF419RSJ, ENCFF700WGW, ENCFF726HXU, ENCFF869FII	887713	ENCODE Processing Pipeline	bf16b0269116a4fa4b389df05237843a		https://www.encodeproject.org/files/ENCFF062VBB/@@download/ENCFF062VBB.bed.gz	GRCh38			released
ENCFF572VXK	bed narrowPeak	peaks	ENCSR115SMW	ChIP-seq	EFO:0002067	K562	immortalized cell line	adult	female	53 year	Homo sapiens					PKNOX1-human	ENCAB000ATJ	DNA					False	2016-06-14	ENCODE				1							ENCFF394VWK, ENCFF581ZJL	7033899	ENCODE Processing Pipeline	c0d6060bab366f6158b69de0f02afd5e		https://www.encodeproject.org/files/ENCFF572VXK/@@download/ENCFF572VXK.bed.gz	hg19			released
ENCFF279KYF	bed narrowPeak	peaks	ENCSR115SMW	ChIP-seq	EFO:0002067	K562	immortalized cell line	adult	female	53 year	Homo sapiens					PKNOX1-human	ENCAB000ATJ	DNA					False	2016-06-14	ENCODE				2							ENCFF051LWI, ENCFF133FDG	7001273	ENCODE Processing Pipeline	cd2c87ab7d899cbebf90812117c66479		https://www.encodeproject.org/files/ENCFF279KYF/@@download/ENCFF279KYF.bed.gz	hg19			released
ENCFF853VOT	bed narrowPeak	conservative idr thresholded peaks	ENCSR115SMW	ChIP-seq	EFO:0002067	K562	immortalized cell line	adult	female	53 year	Homo sapiens					PKNOX1-human	ENCAB000ATJ	DNA					False	2016-06-14	ENCODE				1, 2							ENCFF001TDO, ENCFF279KYF, ENCFF572VXK, ENCFF967UHQ	716202	ENCODE Processing Pipeline	97d24254d0413d7c4008e40697153a51		https://www.encodeproject.org/files/ENCFF853VOT/@@download/ENCFF853VOT.bed.gz	hg19			released
ENCFF544XKC	bed narrowPeak	optimal idr thresholded peaks	ENCSR115SMW	ChIP-seq	EFO:0002067	K562	immortalized cell line	adult	female	53 year	Homo sapiens					PKNOX1-human	ENCAB000ATJ	DNA					False	2016-06-14	ENCODE				1, 2							ENCFF001TDO, ENCFF279KYF, ENCFF572VXK, ENCFF967UHQ	884225	ENCODE Processing Pipeline	1be1447808c5db1b66e6c0b3f3cf0782		https://www.encodeproject.org/files/ENCFF544XKC/@@download/ENCFF544XKC.bed.gz	hg19			released
ENCFF967UHQ	bed narrowPeak	peaks	ENCSR115SMW	ChIP-seq	EFO:0002067	K562	immortalized cell line	adult	female	53 year	Homo sapiens					PKNOX1-human	ENCAB000ATJ	DNA					False	2016-06-14	ENCODE				1, 2							ENCFF051LWI, ENCFF133FDG, ENCFF394VWK, ENCFF581ZJL	6994917	ENCODE Processing Pipeline	303f660256a14fa67dff0a4001f9a0e7		https://www.encodeproject.org/files/ENCFF967UHQ/@@download/ENCFF967UHQ.bed.gz	hg19			released
ENCFF489KKG	bed narrowPeak	peaks	ENCSR219NRT	ChIP-seq	EFO:0001187	HepG2	immortalized cell line	child	male	15 year	Homo sapiens					GTF2F1-human	ENCAB000AHE	DNA					False	2014-07-07	ENCODE				2							ENCFF817NEK, ENCFF849ALO	4843098	ENCODE Processing Pipeline	80c90deee256f00d680c32793f0ce768		https://www.encodeproject.org/files/ENCFF489KKG/@@download/ENCFF489KKG.bed.gz	hg19			archived	low read length, low read depth
ENCFF155XFE	bed narrowPeak	peaks	ENCSR219NRT	ChIP-seq	EFO:0001187	HepG2	immortalized cell line	child	male	15 year	Homo sapiens					GTF2F1-human	ENCAB000AHE	DNA					False	2014-07-07	ENCODE				3							ENCFF204YCT, ENCFF863VMN	4832799	ENCODE Processing Pipeline	26e2e50b758dfebc9a183319eb245aae		https://www.encodeproject.org/files/ENCFF155XFE/@@download/ENCFF155XFE.bed.gz	hg19			archived	low read length, low read depth
ENCFF138YIB	bed narrowPeak	peaks	ENCSR219NRT	ChIP-seq	EFO:0001187	HepG2	immortalized cell line	child	male	15 year	Homo sapiens					GTF2F1-human	ENCAB000AHE	DNA					False	2014-07-07	ENCODE				2, 3							ENCFF204YCT, ENCFF817NEK, ENCFF849ALO, ENCFF863VMN	6291891	ENCODE Processing Pipeline	a699c503b7e7b12e3f88e65faed3f19e		https://www.encodeproject.org/files/ENCFF138YIB/@@download/ENCFF138YIB.bed.gz	hg19			archived	low read length, low read depth
ENCFF866VOW	bed narrowPeak	peaks	ENCSR219NRT	ChIP-seq	EFO:0001187	HepG2	immortalized cell line	child	male	15 year	Homo sapiens					GTF2F1-human	ENCAB000AHE	DNA					False	2014-07-07	ENCODE				2							ENCFF536CTV, ENCFF705TRN	4557712	ENCODE Processing Pipeline	c7efbf0511b945bb625b868546d56c47		https://www.encodeproject.org/files/ENCFF866VOW/@@download/ENCFF866VOW.bed.gz	GRCh38			released	low read length, low read depth
ENCFF584KLX	bed narrowPeak	peaks	ENCSR219NRT	ChIP-seq	EFO:0001187	HepG2	immortalized cell line	child	male	15 year	Homo sapiens					GTF2F1-human	ENCAB000AHE	DNA					False	2014-07-07	ENCODE				3							ENCFF368FEM, ENCFF511RLN	4627052	ENCODE Processing Pipeline	5b0a60ef73587b9335dfbb605df862cb		https://www.encodeproject.org/files/ENCFF584KLX/@@download/ENCFF584KLX.bed.gz	GRCh38			released	low read length, low read depth
ENCFF825CEG	bed narrowPeak	peaks	ENCSR219NRT	ChIP-seq	EFO:0001187	HepG2	immortalized cell line	child	male	15 year	Homo sapiens					GTF2F1-human	ENCAB000AHE	DNA					False	2014-07-07	ENCODE				2, 3							ENCFF368FEM, ENCFF511RLN, ENCFF536CTV, ENCFF705TRN	6061711	ENCODE Processing Pipeline	1452e8b690caf36eb28fcde8c0f42cf3		https://www.encodeproject.org/files/ENCFF825CEG/@@download/ENCFF825CEG.bed.gz	GRCh38			released	low read length, low read depth
ENCFF377FEJ	bed narrowPeak	conservative idr thresholded peaks	ENCSR219NRT	ChIP-seq	EFO:0001187	HepG2	immortalized cell line	child	male	15 year	Homo sapiens					GTF2F1-human	ENCAB000AHE	DNA					False	2014-07-07	ENCODE				2, 3							ENCFF419RSJ, ENCFF584KLX, ENCFF825CEG, ENCFF866VOW	42693	ENCODE Processing Pipeline	3f9635c61c89c1d9d65251748e30aced		https://www.encodeproject.org/files/ENCFF377FEJ/@@download/ENCFF377FEJ.bed.gz	GRCh38			released	low read length, low read depth
ENCFF876GXQ	bed narrowPeak	optimal idr thresholded peaks	ENCSR219NRT	ChIP-seq	EFO:0001187	HepG2	immortalized cell line	child	male	15 year	Homo sapiens					GTF2F1-human	ENCAB000AHE	DNA					False	2014-07-07	ENCODE				2, 3							ENCFF419RSJ, ENCFF584KLX, ENCFF825CEG, ENCFF866VOW	48748	ENCODE Processing Pipeline	fe59323ab283fa9545532286436fb9d5		https://www.encodeproject.org/files/ENCFF876GXQ/@@download/ENCFF876GXQ.bed.gz	GRCh38			released	low read length, low read depth
ENCFF971ARX	bed narrowPeak	conservative idr thresholded peaks	ENCSR219NRT	ChIP-seq	EFO:0001187	HepG2	immortalized cell line	child	male	15 year	Homo sapiens					GTF2F1-human	ENCAB000AHE	DNA					False	2014-07-07	ENCODE				2, 3							ENCFF001TDO, ENCFF138YIB, ENCFF155XFE, ENCFF489KKG	35521	ENCODE Processing Pipeline	b5288e9bffffe56eee8b6701a4098e78		https://www.encodeproject.org/files/ENCFF971ARX/@@download/ENCFF971ARX.bed.gz	hg19			archived	low read length, low read depth
ENCFF699VTO	bed narrowPeak	optimal idr thresholded peaks	ENCSR219NRT	ChIP-seq	EFO:0001187	HepG2	immortalized cell line	child	male	15 year	Homo sapiens					GTF2F1-human	ENCAB000AHE	DNA					False	2014-07-07	ENCODE				2, 3							ENCFF001TDO, ENCFF138YIB, ENCFF155XFE, ENCFF489KKG	43926	ENCODE Processing Pipeline	9a41d61d15754115a3ad3a8dcc0af86c		https://www.encodeproject.org/files/ENCFF699VTO/@@download/ENCFF699VTO.bed.gz	hg19			archived	low read length, low read depth
ENCFF808UFI	bed narrowPeak	peaks	ENCSR219NRT	ChIP-seq	EFO:0001187	HepG2	immortalized cell line	child	male	15 year	Homo sapiens					GTF2F1-human	ENCAB000AHE	DNA					False	2014-07-07	ENCODE				3							ENCFF204YCT, ENCFF863VMN	4665863	ENCODE Processing Pipeline	05a1d8dc98f7e36fc6dfc4ab0c041781		https://www.encodeproject.org/files/ENCFF808UFI/@@download/ENCFF808UFI.bed.gz	hg19			released	low read length, low read depth
ENCFF694UJI	bed narrowPeak	optimal idr thresholded peaks	ENCSR219NRT	ChIP-seq	EFO:0001187	HepG2	immortalized cell line	child	male	15 year	Homo sapiens					GTF2F1-human	ENCAB000AHE	DNA					False	2014-07-07	ENCODE				2, 3							ENCFF001TDO, ENCFF266NSN, ENCFF401ZKP, ENCFF808UFI	48543	ENCODE Processing Pipeline	8c61a3021ba1648497bcc6c7e1a1d4d7		https://www.encodeproject.org/files/ENCFF694UJI/@@download/ENCFF694UJI.bed.gz	hg19			released	low read length, low read depth
ENCFF401ZKP	bed narrowPeak	peaks	ENCSR219NRT	ChIP-seq	EFO:0001187	HepG2	immortalized cell line	child	male	15 year	Homo sapiens					GTF2F1-human	ENCAB000AHE	DNA					False	2014-07-07	ENCODE				2							ENCFF817NEK, ENCFF849ALO	4606728	ENCODE Processing Pipeline	6fe2713e4cc421da4f8e405aa90ad408		https://www.encodeproject.org/files/ENCFF401ZKP/@@download/ENCFF401ZKP.bed.gz	hg19			released	low read length, low read depth
ENCFF424MNR	bed narrowPeak	conservative idr thresholded peaks	ENCSR219NRT	ChIP-seq	EFO:0001187	HepG2	immortalized cell line	child	male	15 year	Homo sapiens					GTF2F1-human	ENCAB000AHE	DNA					False	2014-07-07	ENCODE				2, 3							ENCFF001TDO, ENCFF266NSN, ENCFF401ZKP, ENCFF808UFI	40155	ENCODE Processing Pipeline	1fb8d0e6c61e5d03665d36f5a9273dc1		https://www.encodeproject.org/files/ENCFF424MNR/@@download/ENCFF424MNR.bed.gz	hg19			released	low read length, low read depth
ENCFF266NSN	bed narrowPeak	peaks	ENCSR219NRT	ChIP-seq	EFO:0001187	HepG2	immortalized cell line	child	male	15 year	Homo sapiens					GTF2F1-human	ENCAB000AHE	DNA					False	2014-07-07	ENCODE				2, 3							ENCFF204YCT, ENCFF817NEK, ENCFF849ALO, ENCFF863VMN	6066309	ENCODE Processing Pipeline	6b00a8742417e0a82687e4309d73f42e		https://www.encodeproject.org/files/ENCFF266NSN/@@download/ENCFF266NSN.bed.gz	hg19			released	low read length, low read depth
ENCFF611EHT	bed narrowPeak	peaks	ENCSR525YFS	ChIP-seq	EFO:0001187	HepG2	immortalized cell line	child	male	15 year	Homo sapiens					ZBTB40-human	ENCAB373DVF	DNA					False	2016-08-01	ENCODE				2							ENCFF190EPQ, ENCFF247NIG, ENCFF950AXC	6585949	ENCODE Processing Pipeline	4345b8b4f4dd6ab0ee1162cffc6ec90f		https://www.encodeproject.org/files/ENCFF611EHT/@@download/ENCFF611EHT.bed.gz	GRCh38			released	antibody characterized with exemption
ENCFF931AZO	bed narrowPeak	peaks	ENCSR525YFS	ChIP-seq	EFO:0001187	HepG2	immortalized cell line	child	male	15 year	Homo sapiens					ZBTB40-human	ENCAB373DVF	DNA					False	2016-08-01	ENCODE				1							ENCFF190EPQ, ENCFF623YND	6068367	ENCODE Processing Pipeline	60835fe0de25fe427dccc4e1a17d8371		https://www.encodeproject.org/files/ENCFF931AZO/@@download/ENCFF931AZO.bed.gz	GRCh38			released	antibody characterized with exemption
ENCFF111GKS	bed narrowPeak	peaks	ENCSR525YFS	ChIP-seq	EFO:0001187	HepG2	immortalized cell line	child	male	15 year	Homo sapiens					ZBTB40-human	ENCAB373DVF	DNA					False	2016-08-01	ENCODE				1, 2							ENCFF190EPQ, ENCFF247NIG, ENCFF623YND, ENCFF950AXC	7187517	ENCODE Processing Pipeline	54ad22694519e359b53ff9ac44b461e3		https://www.encodeproject.org/files/ENCFF111GKS/@@download/ENCFF111GKS.bed.gz	GRCh38			released	antibody characterized with exemption
ENCFF624WDI	bed narrowPeak	optimal idr thresholded peaks	ENCSR525YFS	ChIP-seq	EFO:0001187	HepG2	immortalized cell line	child	male	15 year	Homo sapiens					ZBTB40-human	ENCAB373DVF	DNA					False	2016-08-01	ENCODE				1, 2							ENCFF111GKS, ENCFF419RSJ, ENCFF611EHT, ENCFF931AZO	124452	ENCODE Processing Pipeline	82736767d8142f47b5ec45d2c99c1794		https://www.encodeproject.org/files/ENCFF624WDI/@@download/ENCFF624WDI.bed.gz	GRCh38			released	antibody characterized with exemption
ENCFF916LHV	bed narrowPeak	conservative idr thresholded peaks	ENCSR525YFS	ChIP-seq	EFO:0001187	HepG2	immortalized cell line	child	male	15 year	Homo sapiens					ZBTB40-human	ENCAB373DVF	DNA					False	2016-08-01	ENCODE				1, 2							ENCFF111GKS, ENCFF419RSJ, ENCFF611EHT, ENCFF931AZO	99844	ENCODE Processing Pipeline	b5e55f51a5edf84310268717cd6a8a81		https://www.encodeproject.org/files/ENCFF916LHV/@@download/ENCFF916LHV.bed.gz	GRCh38			released	antibody characterized with exemption
ENCFF741YYS	bed narrowPeak	peaks	ENCSR525YFS	ChIP-seq	EFO:0001187	HepG2	immortalized cell line	child	male	15 year	Homo sapiens					ZBTB40-human	ENCAB373DVF	DNA					False	2016-08-01	ENCODE				2							ENCFF406DSV, ENCFF449NNE, ENCFF999EQI	6571487	ENCODE Processing Pipeline	bc51d18284ca90cbb8fed1c2d29ee50a		https://www.encodeproject.org/files/ENCFF741YYS/@@download/ENCFF741YYS.bed.gz	hg19			released	antibody characterized with exemption
ENCFF598VEK	bed narrowPeak	optimal idr thresholded peaks	ENCSR525YFS	ChIP-seq	EFO:0001187	HepG2	immortalized cell line	child	male	15 year	Homo sapiens					ZBTB40-human	ENCAB373DVF	DNA					False	2016-08-01	ENCODE				1, 2							ENCFF001TDO, ENCFF246GJS, ENCFF741YYS, ENCFF829CKQ	120849	ENCODE Processing Pipeline	caa96ece080332e78a21cb467dfbe8d6		https://www.encodeproject.org/files/ENCFF598VEK/@@download/ENCFF598VEK.bed.gz	hg19			released	antibody characterized with exemption
ENCFF246GJS	bed narrowPeak	peaks	ENCSR525YFS	ChIP-seq	EFO:0001187	HepG2	immortalized cell line	child	male	15 year	Homo sapiens					ZBTB40-human	ENCAB373DVF	DNA					False	2016-08-01	ENCODE				1							ENCFF449NNE, ENCFF560SBN	6036616	ENCODE Processing Pipeline	32f13d6823312b0678e67970d377f590		https://www.encodeproject.org/files/ENCFF246GJS/@@download/ENCFF246GJS.bed.gz	hg19			released	antibody characterized with exemption
ENCFF791BSP	bed narrowPeak	conservative idr thresholded peaks	ENCSR525YFS	ChIP-seq	EFO:0001187	HepG2	immortalized cell line	child	male	15 year	Homo sapiens					ZBTB40-human	ENCAB373DVF	DNA					False	2016-08-01	ENCODE				1, 2							ENCFF001TDO, ENCFF246GJS, ENCFF741YYS, ENCFF829CKQ	94094	ENCODE Processing Pipeline	bbdd61c64cdb88a7cc12567daad73717		https://www.encodeproject.org/files/ENCFF791BSP/@@download/ENCFF791BSP.bed.gz	hg19			released	antibody characterized with exemption
ENCFF829CKQ	bed narrowPeak	peaks	ENCSR525YFS	ChIP-seq	EFO:0001187	HepG2	immortalized cell line	child	male	15 year	Homo sapiens					ZBTB40-human	ENCAB373DVF	DNA					False	2016-08-01	ENCODE				1, 2							ENCFF406DSV, ENCFF449NNE, ENCFF560SBN, ENCFF999EQI	7171347	ENCODE Processing Pipeline	6aeca2eab355c4cb53424d29c311d135		https://www.encodeproject.org/files/ENCFF829CKQ/@@download/ENCFF829CKQ.bed.gz	hg19			released	antibody characterized with exemption
ENCFF916ARR	bed narrowPeak	peaks	ENCSR278JQG	ChIP-seq	EFO:0001187	HepG2	immortalized cell line	child	male	15 year	Homo sapiens					IKZF1-human	ENCAB144WPX	DNA					False	2016-06-14	ENCODE				2							ENCFF303UMK, ENCFF999EQI	6109059	ENCODE Processing Pipeline	6ffc12ddb7cfa214844744dceb9a59c0		https://www.encodeproject.org/files/ENCFF916ARR/@@download/ENCFF916ARR.bed.gz	hg19			released	borderline replicate concordance
ENCFF835OWQ	bed narrowPeak	peaks	ENCSR278JQG	ChIP-seq	EFO:0001187	HepG2	immortalized cell line	child	male	15 year	Homo sapiens					IKZF1-human	ENCAB144WPX	DNA					False	2016-06-14	ENCODE				1, 2							ENCFF303UMK, ENCFF449NNE, ENCFF486FNI, ENCFF999EQI	7061263	ENCODE Processing Pipeline	227cf7a0487ec4ec37724f107abef27d		https://www.encodeproject.org/files/ENCFF835OWQ/@@download/ENCFF835OWQ.bed.gz	hg19			released	borderline replicate concordance
ENCFF157FKT	bed narrowPeak	conservative idr thresholded peaks	ENCSR278JQG	ChIP-seq	EFO:0001187	HepG2	immortalized cell line	child	male	15 year	Homo sapiens					IKZF1-human	ENCAB144WPX	DNA					False	2016-06-14	ENCODE				1, 2							ENCFF001TDO, ENCFF727PSQ, ENCFF835OWQ, ENCFF916ARR	19450	ENCODE Processing Pipeline	bff26e475ea885f04ae02844a972c10a		https://www.encodeproject.org/files/ENCFF157FKT/@@download/ENCFF157FKT.bed.gz	hg19			released	borderline replicate concordance
ENCFF727PSQ	bed narrowPeak	peaks	ENCSR278JQG	ChIP-seq	EFO:0001187	HepG2	immortalized cell line	child	male	15 year	Homo sapiens					IKZF1-human	ENCAB144WPX	DNA					False	2016-06-14	ENCODE				1							ENCFF449NNE, ENCFF486FNI	6123997	ENCODE Processing Pipeline	5c8a819ec0816afec60033107aae642a		https://www.encodeproject.org/files/ENCFF727PSQ/@@download/ENCFF727PSQ.bed.gz	hg19			released	borderline replicate concordance
ENCFF880SXP	bed narrowPeak	optimal idr thresholded peaks	ENCSR278JQG	ChIP-seq	EFO:0001187	HepG2	immortalized cell line	child	male	15 year	Homo sapiens					IKZF1-human	ENCAB144WPX	DNA					False	2016-06-14	ENCODE				1, 2							ENCFF001TDO, ENCFF727PSQ, ENCFF835OWQ, ENCFF916ARR	47660	ENCODE Processing Pipeline	5b7572ab56cf4c0cce401f0880eb3529		https://www.encodeproject.org/files/ENCFF880SXP/@@download/ENCFF880SXP.bed.gz	hg19			released	borderline replicate concordance
ENCFF779ROV	bed narrowPeak	peaks	ENCSR278JQG	ChIP-seq	EFO:0001187	HepG2	immortalized cell line	child	male	15 year	Homo sapiens					IKZF1-human	ENCAB144WPX	DNA					False	2016-06-14	ENCODE				1							ENCFF143LAN, ENCFF190EPQ	5960457	ENCODE Processing Pipeline	4ca6b49cb9713ac1db1c2f211e53658e		https://www.encodeproject.org/files/ENCFF779ROV/@@download/ENCFF779ROV.bed.gz	GRCh38			released	borderline replicate concordance
ENCFF258CRO	bed narrowPeak	peaks	ENCSR278JQG	ChIP-seq	EFO:0001187	HepG2	immortalized cell line	child	male	15 year	Homo sapiens					IKZF1-human	ENCAB144WPX	DNA					False	2016-06-14	ENCODE				1, 2							ENCFF143LAN, ENCFF190EPQ, ENCFF379UJI, ENCFF950AXC	7019155	ENCODE Processing Pipeline	416a2eee19c9fc2aafa6d05e4e03e379		https://www.encodeproject.org/files/ENCFF258CRO/@@download/ENCFF258CRO.bed.gz	GRCh38			released	borderline replicate concordance
ENCFF869XVK	bed narrowPeak	peaks	ENCSR278JQG	ChIP-seq	EFO:0001187	HepG2	immortalized cell line	child	male	15 year	Homo sapiens					IKZF1-human	ENCAB144WPX	DNA					False	2016-06-14	ENCODE				2							ENCFF379UJI, ENCFF950AXC	5963753	ENCODE Processing Pipeline	626fb1fb855f97371a670b6287584085		https://www.encodeproject.org/files/ENCFF869XVK/@@download/ENCFF869XVK.bed.gz	GRCh38			released	borderline replicate concordance
ENCFF969BZA	bed narrowPeak	optimal idr thresholded peaks	ENCSR278JQG	ChIP-seq	EFO:0001187	HepG2	immortalized cell line	child	male	15 year	Homo sapiens					IKZF1-human	ENCAB144WPX	DNA					False	2016-06-14	ENCODE				1, 2							ENCFF258CRO, ENCFF419RSJ, ENCFF779ROV, ENCFF869XVK	54227	ENCODE Processing Pipeline	b654f3e0682bccf4f54a5752be941aca		https://www.encodeproject.org/files/ENCFF969BZA/@@download/ENCFF969BZA.bed.gz	GRCh38			released	borderline replicate concordance
ENCFF632RQY	bed narrowPeak	conservative idr thresholded peaks	ENCSR278JQG	ChIP-seq	EFO:0001187	HepG2	immortalized cell line	child	male	15 year	Homo sapiens					IKZF1-human	ENCAB144WPX	DNA					False	2016-06-14	ENCODE				1, 2							ENCFF258CRO, ENCFF419RSJ, ENCFF779ROV, ENCFF869XVK	23562	ENCODE Processing Pipeline	9c950fa71b220df9cd599f90e1a5d981		https://www.encodeproject.org/files/ENCFF632RQY/@@download/ENCFF632RQY.bed.gz	GRCh38			released	borderline replicate concordance
ENCFF001VMQ	bed narrowPeak	peaks	ENCSR000FAZ	ChIP-seq	EFO:0002067	K562	immortalized cell line	adult	female	53 year	Homo sapiens	interferon alpha				MYC-human	ENCAB000AET	DNA		see document	see document		False	2011-10-29	ENCODE												46587	Sherman Weissman, Yale	4e22d0d1055653b9d9d5d0df8b4aa04d		https://www.encodeproject.org/files/ENCFF001VMQ/@@download/ENCFF001VMQ.bed.gz	hg19			archived	borderline replicate concordance, control low read depth	missing derived_from, biological replicates with identical biosample	insufficient read length, insufficient read depth
ENCFF002CWD	bed narrowPeak	optimal idr thresholded peaks	ENCSR000FAZ	ChIP-seq	EFO:0002067	K562	immortalized cell line	adult	female	53 year	Homo sapiens	interferon alpha				MYC-human	ENCAB000AET	DNA		see document	see document		False	2011-10-29	ENCODE												174210	ENCODE Consortium Analysis Working Group	f2e6a896ed9f1597694b779de3fa7a23		https://www.encodeproject.org/files/ENCFF002CWD/@@download/ENCFF002CWD.bed.gz	hg19			archived	borderline replicate concordance, control low read depth	missing derived_from, biological replicates with identical biosample	insufficient read length, insufficient read depth
ENCFF517GFP	bed narrowPeak	peaks	ENCSR000FAZ	ChIP-seq	EFO:0002067	K562	immortalized cell line	adult	female	53 year	Homo sapiens	interferon alpha				MYC-human	ENCAB000AET	DNA		see document	see document		False	2011-10-29	ENCODE				1							ENCFF650MOB, ENCFF929JOF	3101096	ENCODE Processing Pipeline	e2be7bd7967e11d555813e58abd60384		https://www.encodeproject.org/files/ENCFF517GFP/@@download/ENCFF517GFP.bed.gz	hg19			released	borderline replicate concordance, control low read depth	biological replicates with identical biosample	insufficient read length, insufficient read depth
ENCFF761YWV	bed narrowPeak	peaks	ENCSR000FAZ	ChIP-seq	EFO:0002067	K562	immortalized cell line	adult	female	53 year	Homo sapiens	interferon alpha				MYC-human	ENCAB000AET	DNA		see document	see document		False	2011-10-29	ENCODE				1, 2							ENCFF504AWB, ENCFF650MOB, ENCFF929JOF	4870351	ENCODE Processing Pipeline	c10e60e9a670d181856d800248875a13		https://www.encodeproject.org/files/ENCFF761YWV/@@download/ENCFF761YWV.bed.gz	hg19			released	borderline replicate concordance, control low read depth	biological replicates with identical biosample	insufficient read length, insufficient read depth
ENCFF726YHM	bed narrowPeak	peaks	ENCSR000FAZ	ChIP-seq	EFO:0002067	K562	immortalized cell line	adult	female	53 year	Homo sapiens	interferon alpha				MYC-human	ENCAB000AET	DNA		see document	see document		False	2011-10-29	ENCODE				2							ENCFF504AWB, ENCFF650MOB	3041994	ENCODE Processing Pipeline	1a28c8a592152dca965a48085b9c329b		https://www.encodeproject.org/files/ENCFF726YHM/@@download/ENCFF726YHM.bed.gz	hg19			released	borderline replicate concordance, control low read depth	biological replicates with identical biosample	insufficient read length, insufficient read depth
ENCFF285ILQ	bed narrowPeak	peaks	ENCSR000FAZ	ChIP-seq	EFO:0002067	K562	immortalized cell line	adult	female	53 year	Homo sapiens	interferon alpha				MYC-human	ENCAB000AET	DNA		see document	see document		False	2011-10-29	ENCODE				1							ENCFF439NNR, ENCFF767FSP	3083522	ENCODE Processing Pipeline	6cb236a6472a2e11d1a1b97e285498a4		https://www.encodeproject.org/files/ENCFF285ILQ/@@download/ENCFF285ILQ.bed.gz	GRCh38			released	borderline replicate concordance, control low read depth	biological replicates with identical biosample	insufficient read length, insufficient read depth
ENCFF758MFJ	bed narrowPeak	peaks	ENCSR000FAZ	ChIP-seq	EFO:0002067	K562	immortalized cell line	adult	female	53 year	Homo sapiens	interferon alpha				MYC-human	ENCAB000AET	DNA		see document	see document		False	2011-10-29	ENCODE				2							ENCFF483RLD, ENCFF767FSP	3037268	ENCODE Processing Pipeline	07ec6786ce2da62cd19b240242b92781		https://www.encodeproject.org/files/ENCFF758MFJ/@@download/ENCFF758MFJ.bed.gz	GRCh38			released	borderline replicate concordance, control low read depth	biological replicates with identical biosample	insufficient read length, insufficient read depth
ENCFF051ILG	bed narrowPeak	peaks	ENCSR000FAZ	ChIP-seq	EFO:0002067	K562	immortalized cell line	adult	female	53 year	Homo sapiens	interferon alpha				MYC-human	ENCAB000AET	DNA		see document	see document		False	2011-10-29	ENCODE				1, 2							ENCFF439NNR, ENCFF483RLD, ENCFF767FSP	4839291	ENCODE Processing Pipeline	b3ef4775e7c0c36edb6a4a2c3c8e4e2d		https://www.encodeproject.org/files/ENCFF051ILG/@@download/ENCFF051ILG.bed.gz	GRCh38			released	borderline replicate concordance, control low read depth	biological replicates with identical biosample	insufficient read length, insufficient read depth
ENCFF836PBB	bed narrowPeak	conservative idr thresholded peaks	ENCSR000FAZ	ChIP-seq	EFO:0002067	K562	immortalized cell line	adult	female	53 year	Homo sapiens	interferon alpha				MYC-human	ENCAB000AET	DNA		see document	see document		False	2011-10-29	ENCODE				1, 2							ENCFF001TDO, ENCFF517GFP, ENCFF726YHM, ENCFF761YWV	124991	ENCODE Processing Pipeline	0ef5794ebc84c309d877ac7933d8237d		https://www.encodeproject.org/files/ENCFF836PBB/@@download/ENCFF836PBB.bed.gz	hg19			released	borderline replicate concordance, control low read depth	biological replicates with identical biosample	insufficient read length, insufficient read depth
ENCFF634AYU	bed narrowPeak	optimal idr thresholded peaks	ENCSR000FAZ	ChIP-seq	EFO:0002067	K562	immortalized cell line	adult	female	53 year	Homo sapiens	interferon alpha				MYC-human	ENCAB000AET	DNA		see document	see document		False	2011-10-29	ENCODE				1, 2							ENCFF001TDO, ENCFF517GFP, ENCFF726YHM, ENCFF761YWV	156795	ENCODE Processing Pipeline	730d1f4239612dda93845a2c03f5db0d		https://www.encodeproject.org/files/ENCFF634AYU/@@download/ENCFF634AYU.bed.gz	hg19			released	borderline replicate concordance, control low read depth	biological replicates with identical biosample	insufficient read length, insufficient read depth
ENCFF695KNI	bed narrowPeak	conservative idr thresholded peaks	ENCSR000FAZ	ChIP-seq	EFO:0002067	K562	immortalized cell line	adult	female	53 year	Homo sapiens	interferon alpha				MYC-human	ENCAB000AET	DNA		see document	see document		False	2011-10-29	ENCODE				1, 2							ENCFF051ILG, ENCFF285ILQ, ENCFF419RSJ, ENCFF758MFJ	125693	ENCODE Processing Pipeline	9a50d2ade59b083ac3fe633380293c9a		https://www.encodeproject.org/files/ENCFF695KNI/@@download/ENCFF695KNI.bed.gz	GRCh38			released	borderline replicate concordance, control low read depth	biological replicates with identical biosample	insufficient read length, insufficient read depth
ENCFF700TLG	bed narrowPeak	optimal idr thresholded peaks	ENCSR000FAZ	ChIP-seq	EFO:0002067	K562	immortalized cell line	adult	female	53 year	Homo sapiens	interferon alpha				MYC-human	ENCAB000AET	DNA		see document	see document		False	2011-10-29	ENCODE				1, 2							ENCFF051ILG, ENCFF285ILQ, ENCFF419RSJ, ENCFF758MFJ	158337	ENCODE Processing Pipeline	ff1b2e4c23fa1e538b57ef5f01112acd		https://www.encodeproject.org/files/ENCFF700TLG/@@download/ENCFF700TLG.bed.gz	GRCh38			released	borderline replicate concordance, control low read depth	biological replicates with identical biosample	insufficient read length, insufficient read depth
ENCFF002CNR	bed narrowPeak	optimal idr thresholded peaks	ENCSR000BMF	ChIP-seq	EFO:0003072	SK-N-SH	immortalized cell line	child	female	4 year	Homo sapiens	all-trans-retinoic acid				USF1-human	ENCAB000AMG	DNA		see document	see document		False	2011-07-18	ENCODE												381400	ENCODE Consortium Analysis Working Group	2b841aa96ef5710fd1b227e9c8ab262d		https://www.encodeproject.org/files/ENCFF002CNR/@@download/ENCFF002CNR.bed.gz	hg19			archived	mild to moderate bottlenecking, low read length, moderate library complexity, low read depth	missing derived_from, biological replicates with identical biosample	insufficient read depth
ENCFF196ASP	bed narrowPeak	peaks	ENCSR000BMF	ChIP-seq	EFO:0003072	SK-N-SH	immortalized cell line	child	female	4 year	Homo sapiens	all-trans-retinoic acid				USF1-human	ENCAB000AMG	DNA		see document	see document		False	2011-07-18	ENCODE				1							ENCFF077ITP, ENCFF982TSB	4131555	ENCODE Processing Pipeline	64b7354c7b51619ca6128bf33675c308		https://www.encodeproject.org/files/ENCFF196ASP/@@download/ENCFF196ASP.bed.gz	GRCh38			released	mild to moderate bottlenecking, low read length, moderate library complexity, low read depth	biological replicates with identical biosample	insufficient read depth
ENCFF698NYD	bed narrowPeak	conservative idr thresholded peaks	ENCSR000BMF	ChIP-seq	EFO:0003072	SK-N-SH	immortalized cell line	child	female	4 year	Homo sapiens	all-trans-retinoic acid				USF1-human	ENCAB000AMG	DNA		see document	see document		False	2011-07-18	ENCODE				1, 2							ENCFF077POH, ENCFF196ASP, ENCFF419RSJ, ENCFF849SJE	325464	ENCODE Processing Pipeline	b10d33e4131d510bf72deb4e1bd3c53c		https://www.encodeproject.org/files/ENCFF698NYD/@@download/ENCFF698NYD.bed.gz	GRCh38			released	mild to moderate bottlenecking, low read length, moderate library complexity, low read depth	biological replicates with identical biosample	insufficient read depth
ENCFF849SJE	bed narrowPeak	peaks	ENCSR000BMF	ChIP-seq	EFO:0003072	SK-N-SH	immortalized cell line	child	female	4 year	Homo sapiens	all-trans-retinoic acid				USF1-human	ENCAB000AMG	DNA		see document	see document		False	2011-07-18	ENCODE				1, 2							ENCFF077ITP, ENCFF434GLS, ENCFF982TSB	4692154	ENCODE Processing Pipeline	08f6d8c231bfaed6f2a814d88a853d08		https://www.encodeproject.org/files/ENCFF849SJE/@@download/ENCFF849SJE.bed.gz	GRCh38			released	mild to moderate bottlenecking, low read length, moderate library complexity, low read depth	biological replicates with identical biosample	insufficient read depth
ENCFF077POH	bed narrowPeak	peaks	ENCSR000BMF	ChIP-seq	EFO:0003072	SK-N-SH	immortalized cell line	child	female	4 year	Homo sapiens	all-trans-retinoic acid				USF1-human	ENCAB000AMG	DNA		see document	see document		False	2011-07-18	ENCODE				2							ENCFF077ITP, ENCFF434GLS	2772280	ENCODE Processing Pipeline	c4ee818c7433217824580809180caac3		https://www.encodeproject.org/files/ENCFF077POH/@@download/ENCFF077POH.bed.gz	GRCh38			released	mild to moderate bottlenecking, low read length, moderate library complexity, low read depth	biological replicates with identical biosample	insufficient read depth
ENCFF452RZW	bed narrowPeak	optimal idr thresholded peaks	ENCSR000BMF	ChIP-seq	EFO:0003072	SK-N-SH	immortalized cell line	child	female	4 year	Homo sapiens	all-trans-retinoic acid				USF1-human	ENCAB000AMG	DNA		see document	see document		False	2011-07-18	ENCODE				1, 2							ENCFF077POH, ENCFF196ASP, ENCFF419RSJ, ENCFF849SJE	356838	ENCODE Processing Pipeline	c6cb8b582ad34efa1f898a39c97ba8db		https://www.encodeproject.org/files/ENCFF452RZW/@@download/ENCFF452RZW.bed.gz	GRCh38			released	mild to moderate bottlenecking, low read length, moderate library complexity, low read depth	biological replicates with identical biosample	insufficient read depth
ENCFF872MXG	bed narrowPeak	peaks	ENCSR000BMF	ChIP-seq	EFO:0003072	SK-N-SH	immortalized cell line	child	female	4 year	Homo sapiens	all-trans-retinoic acid				USF1-human	ENCAB000AMG	DNA		see document	see document		False	2011-07-18	ENCODE				2							ENCFF096MNC, ENCFF108EFL	2783118	ENCODE Processing Pipeline	daf430579c8509a224986a7ce42ca662		https://www.encodeproject.org/files/ENCFF872MXG/@@download/ENCFF872MXG.bed.gz	hg19			released	mild to moderate bottlenecking, low read length, moderate library complexity, low read depth	biological replicates with identical biosample	insufficient read depth
ENCFF110YHD	bed narrowPeak	peaks	ENCSR000BMF	ChIP-seq	EFO:0003072	SK-N-SH	immortalized cell line	child	female	4 year	Homo sapiens	all-trans-retinoic acid				USF1-human	ENCAB000AMG	DNA		see document	see document		False	2011-07-18	ENCODE				1, 2							ENCFF096MNC, ENCFF108EFL, ENCFF755XST	4691623	ENCODE Processing Pipeline	d17f6e4a0575394c7ad1dda3c444bea2		https://www.encodeproject.org/files/ENCFF110YHD/@@download/ENCFF110YHD.bed.gz	hg19			released	mild to moderate bottlenecking, low read length, moderate library complexity, low read depth	biological replicates with identical biosample	insufficient read depth
ENCFF481EBP	bed narrowPeak	peaks	ENCSR000BMF	ChIP-seq	EFO:0003072	SK-N-SH	immortalized cell line	child	female	4 year	Homo sapiens	all-trans-retinoic acid				USF1-human	ENCAB000AMG	DNA		see document	see document		False	2011-07-18	ENCODE				1							ENCFF108EFL, ENCFF755XST	4144183	ENCODE Processing Pipeline	6e0e715127161479dd410fa92e2928ea		https://www.encodeproject.org/files/ENCFF481EBP/@@download/ENCFF481EBP.bed.gz	hg19			released	mild to moderate bottlenecking, low read length, moderate library complexity, low read depth	biological replicates with identical biosample	insufficient read depth
ENCFF291WJT	bed narrowPeak	conservative idr thresholded peaks	ENCSR000BMF	ChIP-seq	EFO:0003072	SK-N-SH	immortalized cell line	child	female	4 year	Homo sapiens	all-trans-retinoic acid				USF1-human	ENCAB000AMG	DNA		see document	see document		False	2011-07-18	ENCODE				1, 2							ENCFF001TDO, ENCFF110YHD, ENCFF481EBP, ENCFF872MXG	324784	ENCODE Processing Pipeline	354ff0da2f63ca91d41ee46683ba98ac		https://www.encodeproject.org/files/ENCFF291WJT/@@download/ENCFF291WJT.bed.gz	hg19			released	mild to moderate bottlenecking, low read length, moderate library complexity, low read depth	biological replicates with identical biosample	insufficient read depth
ENCFF588NYF	bed narrowPeak	optimal idr thresholded peaks	ENCSR000BMF	ChIP-seq	EFO:0003072	SK-N-SH	immortalized cell line	child	female	4 year	Homo sapiens	all-trans-retinoic acid				USF1-human	ENCAB000AMG	DNA		see document	see document		False	2011-07-18	ENCODE				1, 2							ENCFF001TDO, ENCFF110YHD, ENCFF481EBP, ENCFF872MXG	359763	ENCODE Processing Pipeline	dd7204e1356625205a7ae66985c33cd6		https://www.encodeproject.org/files/ENCFF588NYF/@@download/ENCFF588NYF.bed.gz	hg19			released	mild to moderate bottlenecking, low read length, moderate library complexity, low read depth	biological replicates with identical biosample	insufficient read depth
ENCFF221YZK	bed narrowPeak	peaks	ENCSR387UWP	ChIP-seq	EFO:0002067	K562	immortalized cell line	adult	female	53 year	Homo sapiens					HDAC1-human	ENCAB508CZJ	DNA					False	2016-06-14	ENCODE				1							ENCFF530XAQ, ENCFF581ZJL	6885176	ENCODE Processing Pipeline	c1e525a49f7412ded1a318d271cfeeda		https://www.encodeproject.org/files/ENCFF221YZK/@@download/ENCFF221YZK.bed.gz	hg19			released	mild to moderate bottlenecking, low read depth
ENCFF873ZUQ	bed narrowPeak	peaks	ENCSR387UWP	ChIP-seq	EFO:0002067	K562	immortalized cell line	adult	female	53 year	Homo sapiens					HDAC1-human	ENCAB508CZJ	DNA					False	2016-06-14	ENCODE				2							ENCFF051LWI, ENCFF233IID	6929067	ENCODE Processing Pipeline	e474c90e1cb307a33e2f01fe1d28d6e2		https://www.encodeproject.org/files/ENCFF873ZUQ/@@download/ENCFF873ZUQ.bed.gz	hg19			released	mild to moderate bottlenecking, low read depth
ENCFF113GBF	bed narrowPeak	peaks	ENCSR387UWP	ChIP-seq	EFO:0002067	K562	immortalized cell line	adult	female	53 year	Homo sapiens					HDAC1-human	ENCAB508CZJ	DNA					False	2016-06-14	ENCODE				1, 2							ENCFF051LWI, ENCFF233IID, ENCFF530XAQ, ENCFF581ZJL	7265651	ENCODE Processing Pipeline	71b3437d73c0c5e183b5f44e7c76ae45		https://www.encodeproject.org/files/ENCFF113GBF/@@download/ENCFF113GBF.bed.gz	hg19			released	mild to moderate bottlenecking, low read depth
ENCFF721IEI	bed narrowPeak	peaks	ENCSR387UWP	ChIP-seq	EFO:0002067	K562	immortalized cell line	adult	female	53 year	Homo sapiens					HDAC1-human	ENCAB508CZJ	DNA					False	2016-06-14	ENCODE				1							ENCFF677JTW, ENCFF910IKB	6896401	ENCODE Processing Pipeline	d7e66e9fb69a79fe7ca8bfb8f141c140		https://www.encodeproject.org/files/ENCFF721IEI/@@download/ENCFF721IEI.bed.gz	GRCh38			released	mild to moderate bottlenecking, low read depth
ENCFF496FSD	bed narrowPeak	peaks	ENCSR387UWP	ChIP-seq	EFO:0002067	K562	immortalized cell line	adult	female	53 year	Homo sapiens					HDAC1-human	ENCAB508CZJ	DNA					False	2016-06-14	ENCODE				2							ENCFF227IZS, ENCFF921IAQ	6919479	ENCODE Processing Pipeline	84950b2e86b94b363dba0e762af5bfe6		https://www.encodeproject.org/files/ENCFF496FSD/@@download/ENCFF496FSD.bed.gz	GRCh38			released	mild to moderate bottlenecking, low read depth
ENCFF513MBZ	bed narrowPeak	peaks	ENCSR387UWP	ChIP-seq	EFO:0002067	K562	immortalized cell line	adult	female	53 year	Homo sapiens					HDAC1-human	ENCAB508CZJ	DNA					False	2016-06-14	ENCODE				1, 2							ENCFF227IZS, ENCFF677JTW, ENCFF910IKB, ENCFF921IAQ	7165764	ENCODE Processing Pipeline	77ed071150e5a7f4fd4c7255cdff21f5		https://www.encodeproject.org/files/ENCFF513MBZ/@@download/ENCFF513MBZ.bed.gz	GRCh38			released	mild to moderate bottlenecking, low read depth
ENCFF410AIK	bed narrowPeak	conservative idr thresholded peaks	ENCSR387UWP	ChIP-seq	EFO:0002067	K562	immortalized cell line	adult	female	53 year	Homo sapiens					HDAC1-human	ENCAB508CZJ	DNA					False	2016-06-14	ENCODE				1, 2							ENCFF419RSJ, ENCFF496FSD, ENCFF513MBZ, ENCFF721IEI	823921	ENCODE Processing Pipeline	ee71e829565cd6295cda45d76c7dd53c		https://www.encodeproject.org/files/ENCFF410AIK/@@download/ENCFF410AIK.bed.gz	GRCh38			released	mild to moderate bottlenecking, low read depth
ENCFF188TBM	bed narrowPeak	optimal idr thresholded peaks	ENCSR387UWP	ChIP-seq	EFO:0002067	K562	immortalized cell line	adult	female	53 year	Homo sapiens					HDAC1-human	ENCAB508CZJ	DNA					False	2016-06-14	ENCODE				1, 2							ENCFF419RSJ, ENCFF496FSD, ENCFF513MBZ, ENCFF721IEI	917615	ENCODE Processing Pipeline	fb05b3614c249aebaa15b71588273a47		https://www.encodeproject.org/files/ENCFF188TBM/@@download/ENCFF188TBM.bed.gz	GRCh38			released	mild to moderate bottlenecking, low read depth
ENCFF925QJY	bed narrowPeak	conservative idr thresholded peaks	ENCSR387UWP	ChIP-seq	EFO:0002067	K562	immortalized cell line	adult	female	53 year	Homo sapiens					HDAC1-human	ENCAB508CZJ	DNA					False	2016-06-14	ENCODE				1, 2							ENCFF001TDO, ENCFF113GBF, ENCFF221YZK, ENCFF873ZUQ	714422	ENCODE Processing Pipeline	317638949f22b9bfc1969222e65adab9		https://www.encodeproject.org/files/ENCFF925QJY/@@download/ENCFF925QJY.bed.gz	hg19			released	mild to moderate bottlenecking, low read depth
ENCFF019ALY	bed narrowPeak	optimal idr thresholded peaks	ENCSR387UWP	ChIP-seq	EFO:0002067	K562	immortalized cell line	adult	female	53 year	Homo sapiens					HDAC1-human	ENCAB508CZJ	DNA					False	2016-06-14	ENCODE				1, 2							ENCFF001TDO, ENCFF113GBF, ENCFF221YZK, ENCFF873ZUQ	807730	ENCODE Processing Pipeline	6e5b27278b7140bede72c439e1f952d4		https://www.encodeproject.org/files/ENCFF019ALY/@@download/ENCFF019ALY.bed.gz	hg19			released	mild to moderate bottlenecking, low read depth
ENCFF029FHZ	bed narrowPeak	peaks	ENCSR903ELW	ChIP-seq	EFO:0001187	HepG2	immortalized cell line	child	male	15 year	Homo sapiens					CREM-human	ENCAB000AAT	DNA					False	2016-08-24	ENCODE				1							ENCFF108FPL, ENCFF322CDL, ENCFF969DYI	6550732	ENCODE Processing Pipeline	5eb05c692477dab690944ae9c11ba30e		https://www.encodeproject.org/files/ENCFF029FHZ/@@download/ENCFF029FHZ.bed.gz	hg19			released	mild to moderate bottlenecking, antibody characterized with exemption	missing mapped reads lengths
ENCFF467KJE	bed narrowPeak	peaks	ENCSR903ELW	ChIP-seq	EFO:0001187	HepG2	immortalized cell line	child	male	15 year	Homo sapiens					CREM-human	ENCAB000AAT	DNA					False	2016-08-24	ENCODE				1, 2							ENCFF108FPL, ENCFF289GAC, ENCFF322CDL, ENCFF969DYI	7184792	ENCODE Processing Pipeline	a9cd10b3dd1e599288116d4e6a43337f		https://www.encodeproject.org/files/ENCFF467KJE/@@download/ENCFF467KJE.bed.gz	hg19			released	mild to moderate bottlenecking, antibody characterized with exemption	missing mapped reads lengths
ENCFF569NVH	bed narrowPeak	conservative idr thresholded peaks	ENCSR903ELW	ChIP-seq	EFO:0001187	HepG2	immortalized cell line	child	male	15 year	Homo sapiens					CREM-human	ENCAB000AAT	DNA					False	2016-08-24	ENCODE				1, 2							ENCFF001TDO, ENCFF029FHZ, ENCFF467KJE, ENCFF997CFJ	456812	ENCODE Processing Pipeline	2e78c2c9365e3cf4b388423b75eb09bd		https://www.encodeproject.org/files/ENCFF569NVH/@@download/ENCFF569NVH.bed.gz	hg19			released	mild to moderate bottlenecking, antibody characterized with exemption	missing mapped reads lengths
ENCFF997CFJ	bed narrowPeak	peaks	ENCSR903ELW	ChIP-seq	EFO:0001187	HepG2	immortalized cell line	child	male	15 year	Homo sapiens					CREM-human	ENCAB000AAT	DNA					False	2016-08-24	ENCODE				2							ENCFF108FPL, ENCFF289GAC, ENCFF969DYI	6903752	ENCODE Processing Pipeline	67fb6eeedc4b1740e5e61448727e6b0a		https://www.encodeproject.org/files/ENCFF997CFJ/@@download/ENCFF997CFJ.bed.gz	hg19			released	mild to moderate bottlenecking, antibody characterized with exemption	missing mapped reads lengths
ENCFF693JHE	bed narrowPeak	optimal idr thresholded peaks	ENCSR903ELW	ChIP-seq	EFO:0001187	HepG2	immortalized cell line	child	male	15 year	Homo sapiens					CREM-human	ENCAB000AAT	DNA					False	2016-08-24	ENCODE				1, 2							ENCFF001TDO, ENCFF029FHZ, ENCFF467KJE, ENCFF997CFJ	519466	ENCODE Processing Pipeline	d6588d01138beb53cf9323ee986d3fd8		https://www.encodeproject.org/files/ENCFF693JHE/@@download/ENCFF693JHE.bed.gz	hg19			released	mild to moderate bottlenecking, antibody characterized with exemption	missing mapped reads lengths
ENCFF856HFW	bed narrowPeak	peaks	ENCSR903ELW	ChIP-seq	EFO:0001187	HepG2	immortalized cell line	child	male	15 year	Homo sapiens					CREM-human	ENCAB000AAT	DNA					False	2016-08-24	ENCODE				2							ENCFF372RRO, ENCFF626VZO, ENCFF731XGM	6764420	ENCODE Processing Pipeline	dc06b8a2004597c8f89e7686ecb5dffb		https://www.encodeproject.org/files/ENCFF856HFW/@@download/ENCFF856HFW.bed.gz	GRCh38			released	mild to moderate bottlenecking, antibody characterized with exemption	missing mapped reads lengths
ENCFF462MIM	bed narrowPeak	peaks	ENCSR903ELW	ChIP-seq	EFO:0001187	HepG2	immortalized cell line	child	male	15 year	Homo sapiens					CREM-human	ENCAB000AAT	DNA					False	2016-08-24	ENCODE				1, 2							ENCFF372RRO, ENCFF626VZO, ENCFF731XGM, ENCFF828CLY	7110231	ENCODE Processing Pipeline	bc66789c59f7078ec5a2e432dbb4832d		https://www.encodeproject.org/files/ENCFF462MIM/@@download/ENCFF462MIM.bed.gz	GRCh38			released	mild to moderate bottlenecking, antibody characterized with exemption	missing mapped reads lengths
ENCFF045YGD	bed narrowPeak	peaks	ENCSR903ELW	ChIP-seq	EFO:0001187	HepG2	immortalized cell line	child	male	15 year	Homo sapiens					CREM-human	ENCAB000AAT	DNA					False	2016-08-24	ENCODE				1							ENCFF372RRO, ENCFF626VZO, ENCFF828CLY	6335624	ENCODE Processing Pipeline	f82d45054ea6c702e4b8714617b88c42		https://www.encodeproject.org/files/ENCFF045YGD/@@download/ENCFF045YGD.bed.gz	GRCh38			released	mild to moderate bottlenecking, antibody characterized with exemption	missing mapped reads lengths
ENCFF916WZZ	bed narrowPeak	conservative idr thresholded peaks	ENCSR903ELW	ChIP-seq	EFO:0001187	HepG2	immortalized cell line	child	male	15 year	Homo sapiens					CREM-human	ENCAB000AAT	DNA					False	2016-08-24	ENCODE				1, 2							ENCFF045YGD, ENCFF419RSJ, ENCFF462MIM, ENCFF856HFW	455826	ENCODE Processing Pipeline	e63d511b662bc4e5aac5ce0799e79296		https://www.encodeproject.org/files/ENCFF916WZZ/@@download/ENCFF916WZZ.bed.gz	GRCh38			released	mild to moderate bottlenecking, antibody characterized with exemption	missing mapped reads lengths
ENCFF290UGF	bed narrowPeak	optimal idr thresholded peaks	ENCSR903ELW	ChIP-seq	EFO:0001187	HepG2	immortalized cell line	child	male	15 year	Homo sapiens					CREM-human	ENCAB000AAT	DNA					False	2016-08-24	ENCODE				1, 2							ENCFF045YGD, ENCFF419RSJ, ENCFF462MIM, ENCFF856HFW	521548	ENCODE Processing Pipeline	78b6b7231fcf761d614cc774047858ce		https://www.encodeproject.org/files/ENCFF290UGF/@@download/ENCFF290UGF.bed.gz	GRCh38			released	mild to moderate bottlenecking, antibody characterized with exemption	missing mapped reads lengths
ENCFF581CAJ	bed narrowPeak	peaks	ENCSR984MDV	ChIP-seq	EFO:0001182	HEK293	immortalized cell line	embryonic	female	unknown	Homo sapiens					eGFP-ZNF24-human	ENCAB976SGG	DNA				formaldehyde	False	2016-10-07	ENCODE				2							ENCFF150NDP	6919299	ENCODE Processing Pipeline	cac769629d17c55af5dcb641f96e5ec3		https://www.encodeproject.org/files/ENCFF581CAJ/@@download/ENCFF581CAJ.bed.gz	hg19			released
ENCFF899PSA	bed narrowPeak	peaks	ENCSR984MDV	ChIP-seq	EFO:0001182	HEK293	immortalized cell line	embryonic	female	unknown	Homo sapiens					eGFP-ZNF24-human	ENCAB976SGG	DNA				formaldehyde	False	2016-10-07	ENCODE				1							ENCFF469URD	6915760	ENCODE Processing Pipeline	1d2d360bff89a4e1e947d5b6dc93a585		https://www.encodeproject.org/files/ENCFF899PSA/@@download/ENCFF899PSA.bed.gz	hg19			released
ENCFF722BQJ	bed narrowPeak	peaks	ENCSR984MDV	ChIP-seq	EFO:0001182	HEK293	immortalized cell line	embryonic	female	unknown	Homo sapiens					eGFP-ZNF24-human	ENCAB976SGG	DNA				formaldehyde	False	2016-10-07	ENCODE				1, 2							ENCFF150NDP, ENCFF469URD	7260444	ENCODE Processing Pipeline	90f95dfd078b243bdb00c7a767c80e1b		https://www.encodeproject.org/files/ENCFF722BQJ/@@download/ENCFF722BQJ.bed.gz	hg19			released
ENCFF998UPD	bed narrowPeak	conservative idr thresholded peaks	ENCSR984MDV	ChIP-seq	EFO:0001182	HEK293	immortalized cell line	embryonic	female	unknown	Homo sapiens					eGFP-ZNF24-human	ENCAB976SGG	DNA				formaldehyde	False	2016-10-07	ENCODE				1, 2							ENCFF001TDO, ENCFF581CAJ, ENCFF722BQJ, ENCFF899PSA	335653	ENCODE Processing Pipeline	c709cd01179f304628c8f84678e69b59		https://www.encodeproject.org/files/ENCFF998UPD/@@download/ENCFF998UPD.bed.gz	hg19			released
ENCFF405RGE	bed narrowPeak	optimal idr thresholded peaks	ENCSR984MDV	ChIP-seq	EFO:0001182	HEK293	immortalized cell line	embryonic	female	unknown	Homo sapiens					eGFP-ZNF24-human	ENCAB976SGG	DNA				formaldehyde	False	2016-10-07	ENCODE				1, 2							ENCFF001TDO, ENCFF581CAJ, ENCFF722BQJ, ENCFF899PSA	404688	ENCODE Processing Pipeline	6f19ceea45043e71e9e58aef27978f87		https://www.encodeproject.org/files/ENCFF405RGE/@@download/ENCFF405RGE.bed.gz	hg19			released
ENCFF750IMH	bed narrowPeak	peaks	ENCSR984MDV	ChIP-seq	EFO:0001182	HEK293	immortalized cell line	embryonic	female	unknown	Homo sapiens					eGFP-ZNF24-human	ENCAB976SGG	DNA				formaldehyde	False	2016-10-07	ENCODE				1							ENCFF193XUN	6840278	ENCODE Processing Pipeline	ee55771e3580dc6d6dc15082be221c6e		https://www.encodeproject.org/files/ENCFF750IMH/@@download/ENCFF750IMH.bed.gz	GRCh38			released
ENCFF188UVM	bed narrowPeak	peaks	ENCSR984MDV	ChIP-seq	EFO:0001182	HEK293	immortalized cell line	embryonic	female	unknown	Homo sapiens					eGFP-ZNF24-human	ENCAB976SGG	DNA				formaldehyde	False	2016-10-07	ENCODE				2							ENCFF703RJE	6866535	ENCODE Processing Pipeline	655e8a82cf823ff53b3b7cf28c891c06		https://www.encodeproject.org/files/ENCFF188UVM/@@download/ENCFF188UVM.bed.gz	GRCh38			released
ENCFF389EVL	bed narrowPeak	peaks	ENCSR984MDV	ChIP-seq	EFO:0001182	HEK293	immortalized cell line	embryonic	female	unknown	Homo sapiens					eGFP-ZNF24-human	ENCAB976SGG	DNA				formaldehyde	False	2016-10-07	ENCODE				1, 2							ENCFF193XUN, ENCFF703RJE	7241604	ENCODE Processing Pipeline	4f997a6762ba2f38c0423220364c1fd5		https://www.encodeproject.org/files/ENCFF389EVL/@@download/ENCFF389EVL.bed.gz	GRCh38			released
ENCFF212GOZ	bed narrowPeak	conservative idr thresholded peaks	ENCSR984MDV	ChIP-seq	EFO:0001182	HEK293	immortalized cell line	embryonic	female	unknown	Homo sapiens					eGFP-ZNF24-human	ENCAB976SGG	DNA				formaldehyde	False	2016-10-07	ENCODE				1, 2							ENCFF188UVM, ENCFF389EVL, ENCFF419RSJ, ENCFF750IMH	336331	ENCODE Processing Pipeline	1308dfc7a513387ace58dba69f0e938f		https://www.encodeproject.org/files/ENCFF212GOZ/@@download/ENCFF212GOZ.bed.gz	GRCh38			released
ENCFF216ALU	bed narrowPeak	optimal idr thresholded peaks	ENCSR984MDV	ChIP-seq	EFO:0001182	HEK293	immortalized cell line	embryonic	female	unknown	Homo sapiens					eGFP-ZNF24-human	ENCAB976SGG	DNA				formaldehyde	False	2016-10-07	ENCODE				1, 2							ENCFF188UVM, ENCFF389EVL, ENCFF419RSJ, ENCFF750IMH	400863	ENCODE Processing Pipeline	798cde0b745a3861018dd240d6ca172c		https://www.encodeproject.org/files/ENCFF216ALU/@@download/ENCFF216ALU.bed.gz	GRCh38			released
ENCFF974FAB	bed narrowPeak	peaks	ENCSR072LQF	ChIP-seq	EFO:0001182	HEK293	immortalized cell line	embryonic	female	unknown	Homo sapiens					eGFP-ZNF76-human	ENCAB976SGG	DNA				formaldehyde	False	2016-10-07	ENCODE				1							ENCFF612XXN	7070245	ENCODE Processing Pipeline	f8cce901b9c38431b8ccb0dd95d11611		https://www.encodeproject.org/files/ENCFF974FAB/@@download/ENCFF974FAB.bed.gz	hg19			released	low read depth, borderline replicate concordance
ENCFF777KBI	bed narrowPeak	peaks	ENCSR072LQF	ChIP-seq	EFO:0001182	HEK293	immortalized cell line	embryonic	female	unknown	Homo sapiens					eGFP-ZNF76-human	ENCAB976SGG	DNA				formaldehyde	False	2016-10-07	ENCODE				2							ENCFF026ZLM	6427556	ENCODE Processing Pipeline	29ed32951ac8dc7a311b56a4a747ac38		https://www.encodeproject.org/files/ENCFF777KBI/@@download/ENCFF777KBI.bed.gz	hg19			released	low read depth, borderline replicate concordance
ENCFF422UYA	bed narrowPeak	peaks	ENCSR072LQF	ChIP-seq	EFO:0001182	HEK293	immortalized cell line	embryonic	female	unknown	Homo sapiens					eGFP-ZNF76-human	ENCAB976SGG	DNA				formaldehyde	False	2016-10-07	ENCODE				1, 2							ENCFF026ZLM, ENCFF612XXN	7197735	ENCODE Processing Pipeline	30e45ea5e139b3cce3bf5f0101f0c75d		https://www.encodeproject.org/files/ENCFF422UYA/@@download/ENCFF422UYA.bed.gz	hg19			released	low read depth, borderline replicate concordance
ENCFF107XYH	bed narrowPeak	conservative idr thresholded peaks	ENCSR072LQF	ChIP-seq	EFO:0001182	HEK293	immortalized cell line	embryonic	female	unknown	Homo sapiens					eGFP-ZNF76-human	ENCAB976SGG	DNA				formaldehyde	False	2016-10-07	ENCODE				1, 2							ENCFF001TDO, ENCFF422UYA, ENCFF777KBI, ENCFF974FAB	250822	ENCODE Processing Pipeline	cf8f0df4e7b4a7de7b18fd416eb708f0		https://www.encodeproject.org/files/ENCFF107XYH/@@download/ENCFF107XYH.bed.gz	hg19			released	low read depth, borderline replicate concordance
ENCFF796MFI	bed narrowPeak	optimal idr thresholded peaks	ENCSR072LQF	ChIP-seq	EFO:0001182	HEK293	immortalized cell line	embryonic	female	unknown	Homo sapiens					eGFP-ZNF76-human	ENCAB976SGG	DNA				formaldehyde	False	2016-10-07	ENCODE				1, 2							ENCFF001TDO, ENCFF422UYA, ENCFF777KBI, ENCFF974FAB	350974	ENCODE Processing Pipeline	f2a7c8c2ffcfcc315ccbabbf05ef0edc		https://www.encodeproject.org/files/ENCFF796MFI/@@download/ENCFF796MFI.bed.gz	hg19			released	low read depth, borderline replicate concordance
ENCFF965WLP	bed narrowPeak	peaks	ENCSR072LQF	ChIP-seq	EFO:0001182	HEK293	immortalized cell line	embryonic	female	unknown	Homo sapiens					eGFP-ZNF76-human	ENCAB976SGG	DNA				formaldehyde	False	2016-10-07	ENCODE				1							ENCFF452KIM	6997730	ENCODE Processing Pipeline	580e12a75ce942696c50ab12e4579181		https://www.encodeproject.org/files/ENCFF965WLP/@@download/ENCFF965WLP.bed.gz	GRCh38			released	low read depth, borderline replicate concordance
ENCFF555DZF	bed narrowPeak	peaks	ENCSR072LQF	ChIP-seq	EFO:0001182	HEK293	immortalized cell line	embryonic	female	unknown	Homo sapiens					eGFP-ZNF76-human	ENCAB976SGG	DNA				formaldehyde	False	2016-10-07	ENCODE				1, 2							ENCFF452KIM, ENCFF478ATT	7151835	ENCODE Processing Pipeline	fde6e036cee8b0a912fe78317af931a0		https://www.encodeproject.org/files/ENCFF555DZF/@@download/ENCFF555DZF.bed.gz	GRCh38			released	low read depth, borderline replicate concordance
ENCFF516NUK	bed narrowPeak	peaks	ENCSR072LQF	ChIP-seq	EFO:0001182	HEK293	immortalized cell line	embryonic	female	unknown	Homo sapiens					eGFP-ZNF76-human	ENCAB976SGG	DNA				formaldehyde	False	2016-10-07	ENCODE				2							ENCFF478ATT	6310624	ENCODE Processing Pipeline	bde7542250ae73c1da53bb3b83839690		https://www.encodeproject.org/files/ENCFF516NUK/@@download/ENCFF516NUK.bed.gz	GRCh38			released	low read depth, borderline replicate concordance
ENCFF183SHS	bed narrowPeak	optimal idr thresholded peaks	ENCSR072LQF	ChIP-seq	EFO:0001182	HEK293	immortalized cell line	embryonic	female	unknown	Homo sapiens					eGFP-ZNF76-human	ENCAB976SGG	DNA				formaldehyde	False	2016-10-07	ENCODE				1, 2							ENCFF419RSJ, ENCFF516NUK, ENCFF555DZF, ENCFF965WLP	246636	ENCODE Processing Pipeline	985f286e1b0b209cec2b845825e1fda8		https://www.encodeproject.org/files/ENCFF183SHS/@@download/ENCFF183SHS.bed.gz	GRCh38			released	low read depth, borderline replicate concordance
ENCFF996NKC	bed narrowPeak	peaks	ENCSR234VCE	ChIP-seq	EFO:0001203	MCF-7	immortalized cell line	adult	female	69 year	Homo sapiens					DPF2-human	ENCAB076EMA	DNA					False	2016-04-22	ENCODE				1							ENCFF024GIB	6359390	ENCODE Processing Pipeline	be127b573c563589eacec5514917a1da		https://www.encodeproject.org/files/ENCFF996NKC/@@download/ENCFF996NKC.bed.gz	GRCh38			released
ENCFF741QHW	bed narrowPeak	peaks	ENCSR234VCE	ChIP-seq	EFO:0001203	MCF-7	immortalized cell line	adult	female	69 year	Homo sapiens					DPF2-human	ENCAB076EMA	DNA					False	2016-04-22	ENCODE				1, 2							ENCFF024GIB, ENCFF411XGJ	7179732	ENCODE Processing Pipeline	a260ed654cff1e2fa8d383ba4d48fb67		https://www.encodeproject.org/files/ENCFF741QHW/@@download/ENCFF741QHW.bed.gz	GRCh38			released
ENCFF875KEV	bed narrowPeak	peaks	ENCSR234VCE	ChIP-seq	EFO:0001203	MCF-7	immortalized cell line	adult	female	69 year	Homo sapiens					DPF2-human	ENCAB076EMA	DNA					False	2016-04-22	ENCODE				2							ENCFF411XGJ	6505883	ENCODE Processing Pipeline	7481e4467c7ddc8ac0ff915398f02618		https://www.encodeproject.org/files/ENCFF875KEV/@@download/ENCFF875KEV.bed.gz	GRCh38			released
ENCFF042AWM	bed narrowPeak	optimal idr thresholded peaks	ENCSR234VCE	ChIP-seq	EFO:0001203	MCF-7	immortalized cell line	adult	female	69 year	Homo sapiens					DPF2-human	ENCAB076EMA	DNA					False	2016-04-22	ENCODE				1, 2							ENCFF419RSJ, ENCFF741QHW, ENCFF875KEV, ENCFF996NKC	400635	ENCODE Processing Pipeline	abd7e68e19df9cdb3ed3c4678190cf34		https://www.encodeproject.org/files/ENCFF042AWM/@@download/ENCFF042AWM.bed.gz	GRCh38			released
ENCFF189LCD	bed narrowPeak	conservative idr thresholded peaks	ENCSR234VCE	ChIP-seq	EFO:0001203	MCF-7	immortalized cell line	adult	female	69 year	Homo sapiens					DPF2-human	ENCAB076EMA	DNA					False	2016-04-22	ENCODE				1, 2							ENCFF419RSJ, ENCFF741QHW, ENCFF875KEV, ENCFF996NKC	274518	ENCODE Processing Pipeline	838355cca63b3bf31b4d1df9c6bfbece		https://www.encodeproject.org/files/ENCFF189LCD/@@download/ENCFF189LCD.bed.gz	GRCh38			released
ENCFF193LNB	bed narrowPeak	peaks	ENCSR234VCE	ChIP-seq	EFO:0001203	MCF-7	immortalized cell line	adult	female	69 year	Homo sapiens					DPF2-human	ENCAB076EMA	DNA					False	2016-04-22	ENCODE				2							ENCFF049MPQ, ENCFF934FGG	6498031	ENCODE Processing Pipeline	11d21fe06c3882b875d79e12c9835779		https://www.encodeproject.org/files/ENCFF193LNB/@@download/ENCFF193LNB.bed.gz	hg19			released
ENCFF812MZB	bed narrowPeak	optimal idr thresholded peaks	ENCSR234VCE	ChIP-seq	EFO:0001203	MCF-7	immortalized cell line	adult	female	69 year	Homo sapiens					DPF2-human	ENCAB076EMA	DNA					False	2016-04-22	ENCODE				1, 2							ENCFF001TDO, ENCFF193LNB, ENCFF546YTN, ENCFF557POD	401448	ENCODE Processing Pipeline	49e790bfe0c4b66b44837cc08eccf03d		https://www.encodeproject.org/files/ENCFF812MZB/@@download/ENCFF812MZB.bed.gz	hg19			released
ENCFF546YTN	bed narrowPeak	peaks	ENCSR234VCE	ChIP-seq	EFO:0001203	MCF-7	immortalized cell line	adult	female	69 year	Homo sapiens					DPF2-human	ENCAB076EMA	DNA					False	2016-04-22	ENCODE				1, 2							ENCFF049MPQ, ENCFF583FAG, ENCFF931KUQ, ENCFF934FGG	7180290	ENCODE Processing Pipeline	6dbbe980548cb580f764bd79ac2a9812		https://www.encodeproject.org/files/ENCFF546YTN/@@download/ENCFF546YTN.bed.gz	hg19			released
ENCFF557POD	bed narrowPeak	peaks	ENCSR234VCE	ChIP-seq	EFO:0001203	MCF-7	immortalized cell line	adult	female	69 year	Homo sapiens					DPF2-human	ENCAB076EMA	DNA					False	2016-04-22	ENCODE				1							ENCFF583FAG, ENCFF931KUQ	6357566	ENCODE Processing Pipeline	42a0cf28f4093b9795357387a02eeeed		https://www.encodeproject.org/files/ENCFF557POD/@@download/ENCFF557POD.bed.gz	hg19			released
ENCFF343BNQ	bed narrowPeak	conservative idr thresholded peaks	ENCSR234VCE	ChIP-seq	EFO:0001203	MCF-7	immortalized cell line	adult	female	69 year	Homo sapiens					DPF2-human	ENCAB076EMA	DNA					False	2016-04-22	ENCODE				1, 2							ENCFF001TDO, ENCFF193LNB, ENCFF546YTN, ENCFF557POD	275476	ENCODE Processing Pipeline	0efbe2086711cc657e42d7b939b0d148		https://www.encodeproject.org/files/ENCFF343BNQ/@@download/ENCFF343BNQ.bed.gz	hg19			released
ENCFF657OOK	bed narrowPeak	peaks	ENCSR552XSN	ChIP-seq	EFO:0002784	GM12878	immortalized cell line	adult	female	unknown	Homo sapiens					MLLT1-human	ENCAB650PBW	DNA					False	2016-08-24	ENCODE				1							ENCFF076TDR, ENCFF941TZZ	6949366	ENCODE Processing Pipeline	0b82578fd9aa8ce31b245ccb03ab8274		https://www.encodeproject.org/files/ENCFF657OOK/@@download/ENCFF657OOK.bed.gz	hg19			released	mild to moderate bottlenecking
ENCFF966NTL	bed narrowPeak	peaks	ENCSR552XSN	ChIP-seq	EFO:0002784	GM12878	immortalized cell line	adult	female	unknown	Homo sapiens					MLLT1-human	ENCAB650PBW	DNA					False	2016-08-24	ENCODE				2							ENCFF069GGB, ENCFF941TZZ	6885626	ENCODE Processing Pipeline	95251238f90a925144754906d4a9c29d		https://www.encodeproject.org/files/ENCFF966NTL/@@download/ENCFF966NTL.bed.gz	hg19			released	mild to moderate bottlenecking
ENCFF942NGM	bed narrowPeak	peaks	ENCSR552XSN	ChIP-seq	EFO:0002784	GM12878	immortalized cell line	adult	female	unknown	Homo sapiens					MLLT1-human	ENCAB650PBW	DNA					False	2016-08-24	ENCODE				1, 2							ENCFF069GGB, ENCFF076TDR, ENCFF941TZZ	7035532	ENCODE Processing Pipeline	b9e98ecd521665b98c679800dc788ac3		https://www.encodeproject.org/files/ENCFF942NGM/@@download/ENCFF942NGM.bed.gz	hg19			released	mild to moderate bottlenecking
ENCFF881VZH	bed narrowPeak	optimal idr thresholded peaks	ENCSR552XSN	ChIP-seq	EFO:0002784	GM12878	immortalized cell line	adult	female	unknown	Homo sapiens					MLLT1-human	ENCAB650PBW	DNA					False	2016-08-24	ENCODE				1, 2							ENCFF001TDO, ENCFF657OOK, ENCFF942NGM, ENCFF966NTL	755519	ENCODE Processing Pipeline	891a679537433a7e0e320f60a84f3079		https://www.encodeproject.org/files/ENCFF881VZH/@@download/ENCFF881VZH.bed.gz	hg19			released	mild to moderate bottlenecking
ENCFF173KPE	bed narrowPeak	conservative idr thresholded peaks	ENCSR552XSN	ChIP-seq	EFO:0002784	GM12878	immortalized cell line	adult	female	unknown	Homo sapiens					MLLT1-human	ENCAB650PBW	DNA					False	2016-08-24	ENCODE				1, 2							ENCFF001TDO, ENCFF657OOK, ENCFF942NGM, ENCFF966NTL	759703	ENCODE Processing Pipeline	7f99322160804166f10ede1034658a12		https://www.encodeproject.org/files/ENCFF173KPE/@@download/ENCFF173KPE.bed.gz	hg19			released	mild to moderate bottlenecking
ENCFF500XME	bed narrowPeak	peaks	ENCSR552XSN	ChIP-seq	EFO:0002784	GM12878	immortalized cell line	adult	female	unknown	Homo sapiens					MLLT1-human	ENCAB650PBW	DNA					False	2016-08-24	ENCODE				1							ENCFF665BYT	6856349	ENCODE Processing Pipeline	59e17e148585e98a623387e1f468f89f		https://www.encodeproject.org/files/ENCFF500XME/@@download/ENCFF500XME.bed.gz	GRCh38			released	mild to moderate bottlenecking
ENCFF916DGH	bed narrowPeak	peaks	ENCSR552XSN	ChIP-seq	EFO:0002784	GM12878	immortalized cell line	adult	female	unknown	Homo sapiens					MLLT1-human	ENCAB650PBW	DNA					False	2016-08-24	ENCODE				1, 2							ENCFF665BYT, ENCFF982QKE	6980732	ENCODE Processing Pipeline	8707ff06b8275b948578d4e725c1cb04		https://www.encodeproject.org/files/ENCFF916DGH/@@download/ENCFF916DGH.bed.gz	GRCh38			released	mild to moderate bottlenecking
ENCFF580PSH	bed narrowPeak	peaks	ENCSR552XSN	ChIP-seq	EFO:0002784	GM12878	immortalized cell line	adult	female	unknown	Homo sapiens					MLLT1-human	ENCAB650PBW	DNA					False	2016-08-24	ENCODE				2							ENCFF982QKE	6721025	ENCODE Processing Pipeline	788a4f8d3b35face5800889ee78d191a		https://www.encodeproject.org/files/ENCFF580PSH/@@download/ENCFF580PSH.bed.gz	GRCh38			released	mild to moderate bottlenecking
ENCFF394FTH	bed narrowPeak	conservative idr thresholded peaks	ENCSR552XSN	ChIP-seq	EFO:0002784	GM12878	immortalized cell line	adult	female	unknown	Homo sapiens					MLLT1-human	ENCAB650PBW	DNA					False	2016-08-24	ENCODE				1, 2							ENCFF419RSJ, ENCFF500XME, ENCFF580PSH, ENCFF916DGH	756337	ENCODE Processing Pipeline	18516e8c315e49429e1051ee4c986e83		https://www.encodeproject.org/files/ENCFF394FTH/@@download/ENCFF394FTH.bed.gz	GRCh38			released	mild to moderate bottlenecking
ENCFF125MEN	bed narrowPeak	optimal idr thresholded peaks	ENCSR552XSN	ChIP-seq	EFO:0002784	GM12878	immortalized cell line	adult	female	unknown	Homo sapiens					MLLT1-human	ENCAB650PBW	DNA					False	2016-08-24	ENCODE				1, 2							ENCFF419RSJ, ENCFF500XME, ENCFF580PSH, ENCFF916DGH	755304	ENCODE Processing Pipeline	2610e6b2eef4a3d55bd50b7413b5f26b		https://www.encodeproject.org/files/ENCFF125MEN/@@download/ENCFF125MEN.bed.gz	GRCh38			released	mild to moderate bottlenecking
ENCFF171UYN	bed narrowPeak	peaks	ENCSR506HXN	ChIP-seq	EFO:0001187	HepG2	immortalized cell line	child	male	15 year	Homo sapiens					TRIM22-human	ENCAB000BNM	DNA					False	2017-01-27	ENCODE				1							ENCFF094YRM, ENCFF449NNE	6090064	ENCODE Processing Pipeline	9d56ef94bfc552c2fe7bc71c368762cb		https://www.encodeproject.org/files/ENCFF171UYN/@@download/ENCFF171UYN.bed.gz	hg19			released	borderline replicate concordance
ENCFF383SFZ	bed narrowPeak	peaks	ENCSR506HXN	ChIP-seq	EFO:0001187	HepG2	immortalized cell line	child	male	15 year	Homo sapiens					TRIM22-human	ENCAB000BNM	DNA					False	2017-01-27	ENCODE				2							ENCFF192DWU, ENCFF999EQI	6208081	ENCODE Processing Pipeline	9209eca9611e254b4ffa882ebf11729a		https://www.encodeproject.org/files/ENCFF383SFZ/@@download/ENCFF383SFZ.bed.gz	hg19			released	borderline replicate concordance
ENCFF289OSX	bed narrowPeak	peaks	ENCSR506HXN	ChIP-seq	EFO:0001187	HepG2	immortalized cell line	child	male	15 year	Homo sapiens					TRIM22-human	ENCAB000BNM	DNA					False	2017-01-27	ENCODE				1, 2							ENCFF094YRM, ENCFF192DWU, ENCFF449NNE, ENCFF999EQI	7117985	ENCODE Processing Pipeline	c1914c5184a832ca42ea5bd1a32e5503		https://www.encodeproject.org/files/ENCFF289OSX/@@download/ENCFF289OSX.bed.gz	hg19			released	borderline replicate concordance
ENCFF985NVN	bed narrowPeak	conservative idr thresholded peaks	ENCSR506HXN	ChIP-seq	EFO:0001187	HepG2	immortalized cell line	child	male	15 year	Homo sapiens					TRIM22-human	ENCAB000BNM	DNA					False	2017-01-27	ENCODE				1, 2							ENCFF001TDO, ENCFF171UYN, ENCFF289OSX, ENCFF383SFZ	18382	ENCODE Processing Pipeline	2de055d5700176ab164c451b5994e541		https://www.encodeproject.org/files/ENCFF985NVN/@@download/ENCFF985NVN.bed.gz	hg19			released	borderline replicate concordance
ENCFF623ALA	bed narrowPeak	optimal idr thresholded peaks	ENCSR506HXN	ChIP-seq	EFO:0001187	HepG2	immortalized cell line	child	male	15 year	Homo sapiens					TRIM22-human	ENCAB000BNM	DNA					False	2017-01-27	ENCODE				1, 2							ENCFF001TDO, ENCFF171UYN, ENCFF289OSX, ENCFF383SFZ	43005	ENCODE Processing Pipeline	4e81358d720dfe33459f0f2bd5d414c3		https://www.encodeproject.org/files/ENCFF623ALA/@@download/ENCFF623ALA.bed.gz	hg19			released	borderline replicate concordance
ENCFF011EBM	bed narrowPeak	peaks	ENCSR506HXN	ChIP-seq	EFO:0001187	HepG2	immortalized cell line	child	male	15 year	Homo sapiens					TRIM22-human	ENCAB000BNM	DNA					False	2017-01-27	ENCODE				1							ENCFF172UCO	5920982	ENCODE Processing Pipeline	c02aa9a6f6b5b1196c01185867866596		https://www.encodeproject.org/files/ENCFF011EBM/@@download/ENCFF011EBM.bed.gz	GRCh38			released	borderline replicate concordance
ENCFF533FED	bed narrowPeak	peaks	ENCSR506HXN	ChIP-seq	EFO:0001187	HepG2	immortalized cell line	child	male	15 year	Homo sapiens					TRIM22-human	ENCAB000BNM	DNA					False	2017-01-27	ENCODE				2							ENCFF107HRF	6040288	ENCODE Processing Pipeline	27f05df3aed57affdfd945a5bb72a1b9		https://www.encodeproject.org/files/ENCFF533FED/@@download/ENCFF533FED.bed.gz	GRCh38			released	borderline replicate concordance
ENCFF748TAZ	bed narrowPeak	peaks	ENCSR506HXN	ChIP-seq	EFO:0001187	HepG2	immortalized cell line	child	male	15 year	Homo sapiens					TRIM22-human	ENCAB000BNM	DNA					False	2017-01-27	ENCODE				1, 2							ENCFF107HRF, ENCFF172UCO	7048991	ENCODE Processing Pipeline	17484698a7ccb95c9fbe7506fa0bce71		https://www.encodeproject.org/files/ENCFF748TAZ/@@download/ENCFF748TAZ.bed.gz	GRCh38			released	borderline replicate concordance
ENCFF840OHH	bed narrowPeak	conservative idr thresholded peaks	ENCSR506HXN	ChIP-seq	EFO:0001187	HepG2	immortalized cell line	child	male	15 year	Homo sapiens					TRIM22-human	ENCAB000BNM	DNA					False	2017-01-27	ENCODE				1, 2							ENCFF011EBM, ENCFF419RSJ, ENCFF533FED, ENCFF748TAZ	22685	ENCODE Processing Pipeline	f376694fd208058f2e7dce2393ae0e2a		https://www.encodeproject.org/files/ENCFF840OHH/@@download/ENCFF840OHH.bed.gz	GRCh38			released	borderline replicate concordance
ENCFF063GDN	bed narrowPeak	optimal idr thresholded peaks	ENCSR506HXN	ChIP-seq	EFO:0001187	HepG2	immortalized cell line	child	male	15 year	Homo sapiens					TRIM22-human	ENCAB000BNM	DNA					False	2017-01-27	ENCODE				1, 2							ENCFF011EBM, ENCFF419RSJ, ENCFF533FED, ENCFF748TAZ	47589	ENCODE Processing Pipeline	26c76c4aff00d0d22fb2f8a2604f0749		https://www.encodeproject.org/files/ENCFF063GDN/@@download/ENCFF063GDN.bed.gz	GRCh38			released	borderline replicate concordance
ENCFF361PJU	bed narrowPeak	peaks	ENCSR737LTZ	ChIP-seq	EFO:0002067	K562	immortalized cell line	adult	female	53 year	Homo sapiens					MYNN-human	ENCAB000BHV	DNA					False	2016-04-01	ENCODE				2							ENCFF023YMB, ENCFF272HDX	6155141	ENCODE Processing Pipeline	1ca260b3cf83a5a8f400fcef7aed5994		https://www.encodeproject.org/files/ENCFF361PJU/@@download/ENCFF361PJU.bed.gz	hg19			released	antibody characterized with exemption, low read depth
ENCFF643XPE	bed narrowPeak	peaks	ENCSR737LTZ	ChIP-seq	EFO:0002067	K562	immortalized cell line	adult	female	53 year	Homo sapiens					MYNN-human	ENCAB000BHV	DNA					False	2016-04-01	ENCODE				1, 2							ENCFF023YMB, ENCFF092ACZ, ENCFF272HDX, ENCFF487NQY	6874904	ENCODE Processing Pipeline	b1cffbbf30f9768d1626b9eb63505d1d		https://www.encodeproject.org/files/ENCFF643XPE/@@download/ENCFF643XPE.bed.gz	hg19			released	antibody characterized with exemption, low read depth
ENCFF004MPD	bed narrowPeak	peaks	ENCSR737LTZ	ChIP-seq	EFO:0002067	K562	immortalized cell line	adult	female	53 year	Homo sapiens					MYNN-human	ENCAB000BHV	DNA					False	2016-04-01	ENCODE				1							ENCFF092ACZ, ENCFF487NQY	5580912	ENCODE Processing Pipeline	4fae6b6b7a4a86df07b748b45c5ba3e8		https://www.encodeproject.org/files/ENCFF004MPD/@@download/ENCFF004MPD.bed.gz	hg19			released	antibody characterized with exemption, low read depth
ENCFF795LBM	bed narrowPeak	conservative idr thresholded peaks	ENCSR737LTZ	ChIP-seq	EFO:0002067	K562	immortalized cell line	adult	female	53 year	Homo sapiens					MYNN-human	ENCAB000BHV	DNA					False	2016-04-01	ENCODE				1, 2							ENCFF001TDO, ENCFF004MPD, ENCFF361PJU, ENCFF643XPE	194174	ENCODE Processing Pipeline	66c01b5058f9c814b2fe9fffa9c308c2		https://www.encodeproject.org/files/ENCFF795LBM/@@download/ENCFF795LBM.bed.gz	hg19			released	antibody characterized with exemption, low read depth
ENCFF583DZD	bed narrowPeak	optimal idr thresholded peaks	ENCSR737LTZ	ChIP-seq	EFO:0002067	K562	immortalized cell line	adult	female	53 year	Homo sapiens					MYNN-human	ENCAB000BHV	DNA					False	2016-04-01	ENCODE				1, 2							ENCFF001TDO, ENCFF004MPD, ENCFF361PJU, ENCFF643XPE	256420	ENCODE Processing Pipeline	6d801259152b94d89a2e782b987fca27		https://www.encodeproject.org/files/ENCFF583DZD/@@download/ENCFF583DZD.bed.gz	hg19			released	antibody characterized with exemption, low read depth
ENCFF012VEN	bed narrowPeak	peaks	ENCSR737LTZ	ChIP-seq	EFO:0002067	K562	immortalized cell line	adult	female	53 year	Homo sapiens					MYNN-human	ENCAB000BHV	DNA					False	2016-04-01	ENCODE				1							ENCFF179DZP, ENCFF285EWB	5575038	ENCODE Processing Pipeline	a0da133bb02c909a59365e9c0fb5b1c6		https://www.encodeproject.org/files/ENCFF012VEN/@@download/ENCFF012VEN.bed.gz	GRCh38			released	antibody characterized with exemption, low read depth
ENCFF616ZNS	bed narrowPeak	peaks	ENCSR737LTZ	ChIP-seq	EFO:0002067	K562	immortalized cell line	adult	female	53 year	Homo sapiens					MYNN-human	ENCAB000BHV	DNA					False	2016-04-01	ENCODE				2							ENCFF022IWG, ENCFF709XAA	6154120	ENCODE Processing Pipeline	401c8e3130f974f39b62190bbd35b252		https://www.encodeproject.org/files/ENCFF616ZNS/@@download/ENCFF616ZNS.bed.gz	GRCh38			released	antibody characterized with exemption, low read depth
ENCFF749TXQ	bed narrowPeak	peaks	ENCSR737LTZ	ChIP-seq	EFO:0002067	K562	immortalized cell line	adult	female	53 year	Homo sapiens					MYNN-human	ENCAB000BHV	DNA					False	2016-04-01	ENCODE				1, 2							ENCFF022IWG, ENCFF179DZP, ENCFF285EWB, ENCFF709XAA	6839954	ENCODE Processing Pipeline	440dd0736e75bd9626047af766d381a7		https://www.encodeproject.org/files/ENCFF749TXQ/@@download/ENCFF749TXQ.bed.gz	GRCh38			released	antibody characterized with exemption, low read depth
ENCFF423GUZ	bed narrowPeak	conservative idr thresholded peaks	ENCSR737LTZ	ChIP-seq	EFO:0002067	K562	immortalized cell line	adult	female	53 year	Homo sapiens					MYNN-human	ENCAB000BHV	DNA					False	2016-04-01	ENCODE				1, 2							ENCFF012VEN, ENCFF419RSJ, ENCFF616ZNS, ENCFF749TXQ	194393	ENCODE Processing Pipeline	2d026b202d227201c41b84d65b209702		https://www.encodeproject.org/files/ENCFF423GUZ/@@download/ENCFF423GUZ.bed.gz	GRCh38			released	antibody characterized with exemption, low read depth
ENCFF272LLG	bed narrowPeak	optimal idr thresholded peaks	ENCSR737LTZ	ChIP-seq	EFO:0002067	K562	immortalized cell line	adult	female	53 year	Homo sapiens					MYNN-human	ENCAB000BHV	DNA					False	2016-04-01	ENCODE				1, 2							ENCFF012VEN, ENCFF419RSJ, ENCFF616ZNS, ENCFF749TXQ	262233	ENCODE Processing Pipeline	ef8ff622f37beebd0ba43150fe879b82		https://www.encodeproject.org/files/ENCFF272LLG/@@download/ENCFF272LLG.bed.gz	GRCh38			released	antibody characterized with exemption, low read depth
ENCFF678AGF	bed narrowPeak	peaks	ENCSR141PZA	ChIP-seq	EFO:0001182	HEK293	immortalized cell line	embryonic	female	unknown	Homo sapiens					eGFP-SP3-human	ENCAB976SGG	DNA				formaldehyde	False	2016-10-07	ENCODE				1							ENCFF923TZZ	7043805	ENCODE Processing Pipeline	e5e28a3c36de2bedfc33769b7541eab9		https://www.encodeproject.org/files/ENCFF678AGF/@@download/ENCFF678AGF.bed.gz	hg19			released
ENCFF476ONF	bed narrowPeak	peaks	ENCSR141PZA	ChIP-seq	EFO:0001182	HEK293	immortalized cell line	embryonic	female	unknown	Homo sapiens					eGFP-SP3-human	ENCAB976SGG	DNA				formaldehyde	False	2016-10-07	ENCODE				2							ENCFF343RSJ	7045249	ENCODE Processing Pipeline	beabafaf330c948155b347c6c3ac2e50		https://www.encodeproject.org/files/ENCFF476ONF/@@download/ENCFF476ONF.bed.gz	hg19			released
ENCFF480EFN	bed narrowPeak	peaks	ENCSR141PZA	ChIP-seq	EFO:0001182	HEK293	immortalized cell line	embryonic	female	unknown	Homo sapiens					eGFP-SP3-human	ENCAB976SGG	DNA				formaldehyde	False	2016-10-07	ENCODE				1, 2							ENCFF343RSJ, ENCFF923TZZ	7234331	ENCODE Processing Pipeline	9bb5e738e636ae4cd2f2a7776675c7cb		https://www.encodeproject.org/files/ENCFF480EFN/@@download/ENCFF480EFN.bed.gz	hg19			released
ENCFF951EFK	bed narrowPeak	conservative idr thresholded peaks	ENCSR141PZA	ChIP-seq	EFO:0001182	HEK293	immortalized cell line	embryonic	female	unknown	Homo sapiens					eGFP-SP3-human	ENCAB976SGG	DNA				formaldehyde	False	2016-10-07	ENCODE				1, 2							ENCFF001TDO, ENCFF476ONF, ENCFF480EFN, ENCFF678AGF	525960	ENCODE Processing Pipeline	97d0ee9af3e6c1f33c17461849554fa8		https://www.encodeproject.org/files/ENCFF951EFK/@@download/ENCFF951EFK.bed.gz	hg19			released
ENCFF732SYV	bed narrowPeak	optimal idr thresholded peaks	ENCSR141PZA	ChIP-seq	EFO:0001182	HEK293	immortalized cell line	embryonic	female	unknown	Homo sapiens					eGFP-SP3-human	ENCAB976SGG	DNA				formaldehyde	False	2016-10-07	ENCODE				1, 2							ENCFF001TDO, ENCFF476ONF, ENCFF480EFN, ENCFF678AGF	547710	ENCODE Processing Pipeline	7a908a7a2e4a13b0fef8a764c1c70d45		https://www.encodeproject.org/files/ENCFF732SYV/@@download/ENCFF732SYV.bed.gz	hg19			released
ENCFF232LVP	bed narrowPeak	peaks	ENCSR141PZA	ChIP-seq	EFO:0001182	HEK293	immortalized cell line	embryonic	female	unknown	Homo sapiens					eGFP-SP3-human	ENCAB976SGG	DNA				formaldehyde	False	2016-10-07	ENCODE				1							ENCFF987ZJY	6963673	ENCODE Processing Pipeline	9f2ebb0d53eb01d7892fc977f841f0bb		https://www.encodeproject.org/files/ENCFF232LVP/@@download/ENCFF232LVP.bed.gz	GRCh38			released
ENCFF332MLK	bed narrowPeak	peaks	ENCSR141PZA	ChIP-seq	EFO:0001182	HEK293	immortalized cell line	embryonic	female	unknown	Homo sapiens					eGFP-SP3-human	ENCAB976SGG	DNA				formaldehyde	False	2016-10-07	ENCODE				2							ENCFF009XYU	6932394	ENCODE Processing Pipeline	3dc13ebddeac043ffa9b6e2984bbc7a2		https://www.encodeproject.org/files/ENCFF332MLK/@@download/ENCFF332MLK.bed.gz	GRCh38			released
ENCFF316AKN	bed narrowPeak	peaks	ENCSR141PZA	ChIP-seq	EFO:0001182	HEK293	immortalized cell line	embryonic	female	unknown	Homo sapiens					eGFP-SP3-human	ENCAB976SGG	DNA				formaldehyde	False	2016-10-07	ENCODE				1, 2							ENCFF009XYU, ENCFF987ZJY	7207366	ENCODE Processing Pipeline	040681e493beeb08d6872ee1e2244e39		https://www.encodeproject.org/files/ENCFF316AKN/@@download/ENCFF316AKN.bed.gz	GRCh38			released
ENCFF087CCO	bed narrowPeak	conservative idr thresholded peaks	ENCSR141PZA	ChIP-seq	EFO:0001182	HEK293	immortalized cell line	embryonic	female	unknown	Homo sapiens					eGFP-SP3-human	ENCAB976SGG	DNA				formaldehyde	False	2016-10-07	ENCODE				1, 2							ENCFF232LVP, ENCFF316AKN, ENCFF332MLK, ENCFF419RSJ	520554	ENCODE Processing Pipeline	eacc736f4b6bdb5545a35fb9d9aeeace		https://www.encodeproject.org/files/ENCFF087CCO/@@download/ENCFF087CCO.bed.gz	GRCh38			released
ENCFF608JPL	bed narrowPeak	optimal idr thresholded peaks	ENCSR141PZA	ChIP-seq	EFO:0001182	HEK293	immortalized cell line	embryonic	female	unknown	Homo sapiens					eGFP-SP3-human	ENCAB976SGG	DNA				formaldehyde	False	2016-10-07	ENCODE				1, 2							ENCFF232LVP, ENCFF316AKN, ENCFF332MLK, ENCFF419RSJ	546422	ENCODE Processing Pipeline	78adfa7e5dfc85d4db6e9fbff228c3b6		https://www.encodeproject.org/files/ENCFF608JPL/@@download/ENCFF608JPL.bed.gz	GRCh38			released
ENCFF758VXC	bed narrowPeak	peaks	ENCSR115BLD	ChIP-seq	EFO:0001187	HepG2	immortalized cell line	child	male	15 year	Homo sapiens					KDM1A-human	ENCAB000AIH	DNA					False	2017-08-12	ENCODE				1, 2							ENCFF165PBN, ENCFF320ABW, ENCFF705NOL, ENCFF837FXP	7089909	ENCODE Processing Pipeline	1b2077996f478dfb112290f806e2c220		https://www.encodeproject.org/files/ENCFF758VXC/@@download/ENCFF758VXC.bed.gz	hg19			released	mild to moderate bottlenecking, low read length
ENCFF568WND	bed narrowPeak	conservative idr thresholded peaks	ENCSR115BLD	ChIP-seq	EFO:0001187	HepG2	immortalized cell line	child	male	15 year	Homo sapiens					KDM1A-human	ENCAB000AIH	DNA					False	2017-08-12	ENCODE				1, 2							ENCFF001TDO, ENCFF566XPO, ENCFF758VXC, ENCFF949QLM	584974	ENCODE Processing Pipeline	2505483c8deaffb10358494843b64b56		https://www.encodeproject.org/files/ENCFF568WND/@@download/ENCFF568WND.bed.gz	hg19			released	mild to moderate bottlenecking, low read length
ENCFF566XPO	bed narrowPeak	peaks	ENCSR115BLD	ChIP-seq	EFO:0001187	HepG2	immortalized cell line	child	male	15 year	Homo sapiens					KDM1A-human	ENCAB000AIH	DNA					False	2017-08-12	ENCODE				2							ENCFF165PBN, ENCFF320ABW, ENCFF705NOL	6937675	ENCODE Processing Pipeline	38d46dcfcd1b64bf533d333e3d2ba03d		https://www.encodeproject.org/files/ENCFF566XPO/@@download/ENCFF566XPO.bed.gz	hg19			released	mild to moderate bottlenecking, low read length
ENCFF613LYW	bed narrowPeak	optimal idr thresholded peaks	ENCSR115BLD	ChIP-seq	EFO:0001187	HepG2	immortalized cell line	child	male	15 year	Homo sapiens					KDM1A-human	ENCAB000AIH	DNA					False	2017-08-12	ENCODE				1, 2							ENCFF001TDO, ENCFF566XPO, ENCFF758VXC, ENCFF949QLM	878411	ENCODE Processing Pipeline	2518fc77293383b885ca5e85d886d5d4		https://www.encodeproject.org/files/ENCFF613LYW/@@download/ENCFF613LYW.bed.gz	hg19			released	mild to moderate bottlenecking, low read length
ENCFF949QLM	bed narrowPeak	peaks	ENCSR115BLD	ChIP-seq	EFO:0001187	HepG2	immortalized cell line	child	male	15 year	Homo sapiens					KDM1A-human	ENCAB000AIH	DNA					False	2017-08-12	ENCODE				1							ENCFF165PBN, ENCFF705NOL, ENCFF837FXP	7128344	ENCODE Processing Pipeline	02a8c5aa305e7707add27f9c004982e2		https://www.encodeproject.org/files/ENCFF949QLM/@@download/ENCFF949QLM.bed.gz	hg19			released	mild to moderate bottlenecking, low read length
ENCFF302CKN	bed narrowPeak	peaks	ENCSR115BLD	ChIP-seq	EFO:0001187	HepG2	immortalized cell line	child	male	15 year	Homo sapiens					KDM1A-human	ENCAB000AIH	DNA					False	2017-08-12	ENCODE				1, 2							ENCFF367ZGL, ENCFF627NWR, ENCFF645CCA, ENCFF943MYJ	7089864	ENCODE Processing Pipeline	fa6280fe8997e8c39b09bf61d4791b7f		https://www.encodeproject.org/files/ENCFF302CKN/@@download/ENCFF302CKN.bed.gz	GRCh38			released	mild to moderate bottlenecking, low read length
ENCFF806NRT	bed narrowPeak	peaks	ENCSR115BLD	ChIP-seq	EFO:0001187	HepG2	immortalized cell line	child	male	15 year	Homo sapiens					KDM1A-human	ENCAB000AIH	DNA					False	2017-08-12	ENCODE				2							ENCFF367ZGL, ENCFF645CCA, ENCFF943MYJ	6916408	ENCODE Processing Pipeline	15758c84e392108ce84e6ef5858d38b3		https://www.encodeproject.org/files/ENCFF806NRT/@@download/ENCFF806NRT.bed.gz	GRCh38			released	mild to moderate bottlenecking, low read length
ENCFF471SQW	bed narrowPeak	peaks	ENCSR115BLD	ChIP-seq	EFO:0001187	HepG2	immortalized cell line	child	male	15 year	Homo sapiens					KDM1A-human	ENCAB000AIH	DNA					False	2017-08-12	ENCODE				1							ENCFF627NWR, ENCFF645CCA, ENCFF943MYJ	7129014	ENCODE Processing Pipeline	b5808e444953a222d7449fac8f1cdf26		https://www.encodeproject.org/files/ENCFF471SQW/@@download/ENCFF471SQW.bed.gz	GRCh38			released	mild to moderate bottlenecking, low read length
ENCFF768FGG	bed narrowPeak	optimal idr thresholded peaks	ENCSR115BLD	ChIP-seq	EFO:0001187	HepG2	immortalized cell line	child	male	15 year	Homo sapiens					KDM1A-human	ENCAB000AIH	DNA					False	2017-08-12	ENCODE				1, 2							ENCFF302CKN, ENCFF419RSJ, ENCFF471SQW, ENCFF806NRT	886138	ENCODE Processing Pipeline	9a80fc862ee8698f9d619a66b7ad1b88		https://www.encodeproject.org/files/ENCFF768FGG/@@download/ENCFF768FGG.bed.gz	GRCh38			released	mild to moderate bottlenecking, low read length
ENCFF222QWW	bed narrowPeak	conservative idr thresholded peaks	ENCSR115BLD	ChIP-seq	EFO:0001187	HepG2	immortalized cell line	child	male	15 year	Homo sapiens					KDM1A-human	ENCAB000AIH	DNA					False	2017-08-12	ENCODE				1, 2							ENCFF302CKN, ENCFF419RSJ, ENCFF471SQW, ENCFF806NRT	583811	ENCODE Processing Pipeline	338ac0ba0f37eae8fe847bdccf1b2a37		https://www.encodeproject.org/files/ENCFF222QWW/@@download/ENCFF222QWW.bed.gz	GRCh38			released	mild to moderate bottlenecking, low read length
ENCFF001VIX	bed narrowPeak	peaks	ENCSR000DNR	ChIP-seq	EFO:0002791	HeLa-S3	immortalized cell line	adult	female	31 year	Homo sapiens					NFYB-human	ENCAB000AJD	DNA		see document	see document		False	2011-10-29	ENCODE												271929	Kevin Struhl, HMS	12edffc71fcd35fbb367b9b3675ee4ca		https://www.encodeproject.org/files/ENCFF001VIX/@@download/ENCFF001VIX.bed.gz	hg19			released	low read length	missing derived_from, biological replicates with identical biosample
ENCFF002CSV	bed narrowPeak	optimal idr thresholded peaks	ENCSR000DNR	ChIP-seq	EFO:0002791	HeLa-S3	immortalized cell line	adult	female	31 year	Homo sapiens					NFYB-human	ENCAB000AJD	DNA		see document	see document		False	2011-10-29	ENCODE												176124	ENCODE Consortium Analysis Working Group	25d644731439a2bfeab2c0fd6d75a7ff		https://www.encodeproject.org/files/ENCFF002CSV/@@download/ENCFF002CSV.bed.gz	hg19			released	low read length	missing derived_from, biological replicates with identical biosample
ENCFF002CLI	bed narrowPeak	optimal idr thresholded peaks	ENCSR000BNT	ChIP-seq	EFO:0001187	HepG2	immortalized cell line	child	male	15 year	Homo sapiens					YY1-human	ENCAB000ANT	DNA		see document	see document		False	2011-07-18	ENCODE												380028	ENCODE Consortium Analysis Working Group	15a512ff508f74ddd63211bb308b1fe5		https://www.encodeproject.org/files/ENCFF002CLI/@@download/ENCFF002CLI.bed.gz	hg19			archived	mild to moderate bottlenecking, low read length, moderate library complexity, low read depth	missing derived_from, biological replicates with identical biosample	insufficient replicate concordance, insufficient read depth
ENCFF947EVC	bed narrowPeak	peaks	ENCSR000BNT	ChIP-seq	EFO:0001187	HepG2	immortalized cell line	child	male	15 year	Homo sapiens					YY1-human	ENCAB000ANT	DNA		see document	see document		False	2011-07-18	ENCODE				1							ENCFF056BXB, ENCFF285LVE	4856937	ENCODE Processing Pipeline	312e72fc35ddcca7942ea92a644f3ce6		https://www.encodeproject.org/files/ENCFF947EVC/@@download/ENCFF947EVC.bed.gz	GRCh38			released	mild to moderate bottlenecking, low read length, moderate library complexity, low read depth	biological replicates with identical biosample	insufficient replicate concordance, insufficient read depth
ENCFF955YEZ	bed narrowPeak	peaks	ENCSR000BNT	ChIP-seq	EFO:0001187	HepG2	immortalized cell line	child	male	15 year	Homo sapiens					YY1-human	ENCAB000ANT	DNA		see document	see document		False	2011-07-18	ENCODE				2							ENCFF285LVE, ENCFF499BAH	4836034	ENCODE Processing Pipeline	f86bb1b3df9b644e5d560070c760ca2e		https://www.encodeproject.org/files/ENCFF955YEZ/@@download/ENCFF955YEZ.bed.gz	GRCh38			released	mild to moderate bottlenecking, low read length, moderate library complexity, low read depth	biological replicates with identical biosample	insufficient replicate concordance, insufficient read depth
ENCFF276RSI	bed narrowPeak	peaks	ENCSR000BNT	ChIP-seq	EFO:0001187	HepG2	immortalized cell line	child	male	15 year	Homo sapiens					YY1-human	ENCAB000ANT	DNA		see document	see document		False	2011-07-18	ENCODE				1, 2							ENCFF056BXB, ENCFF285LVE, ENCFF499BAH	5650380	ENCODE Processing Pipeline	6d7e9fa192c0898180e66279914948f9		https://www.encodeproject.org/files/ENCFF276RSI/@@download/ENCFF276RSI.bed.gz	GRCh38			released	mild to moderate bottlenecking, low read length, moderate library complexity, low read depth	biological replicates with identical biosample	insufficient replicate concordance, insufficient read depth
ENCFF042DUJ	bed narrowPeak	conservative idr thresholded peaks	ENCSR000BNT	ChIP-seq	EFO:0001187	HepG2	immortalized cell line	child	male	15 year	Homo sapiens					YY1-human	ENCAB000ANT	DNA		see document	see document		False	2011-07-18	ENCODE				1, 2							ENCFF276RSI, ENCFF419RSJ, ENCFF947EVC, ENCFF955YEZ	169180	ENCODE Processing Pipeline	e27d3e59130cced68f3a24907ce637b4		https://www.encodeproject.org/files/ENCFF042DUJ/@@download/ENCFF042DUJ.bed.gz	GRCh38			released	mild to moderate bottlenecking, low read length, moderate library complexity, low read depth	biological replicates with identical biosample	insufficient replicate concordance, insufficient read depth
ENCFF177YDT	bed narrowPeak	optimal idr thresholded peaks	ENCSR000BNT	ChIP-seq	EFO:0001187	HepG2	immortalized cell line	child	male	15 year	Homo sapiens					YY1-human	ENCAB000ANT	DNA		see document	see document		False	2011-07-18	ENCODE				1, 2							ENCFF276RSI, ENCFF419RSJ, ENCFF947EVC, ENCFF955YEZ	392410	ENCODE Processing Pipeline	2358169f2f8e6e7fb8d206a097f66e89		https://www.encodeproject.org/files/ENCFF177YDT/@@download/ENCFF177YDT.bed.gz	GRCh38			released	mild to moderate bottlenecking, low read length, moderate library complexity, low read depth	biological replicates with identical biosample	insufficient replicate concordance, insufficient read depth
ENCFF387XCG	bed narrowPeak	peaks	ENCSR000BNT	ChIP-seq	EFO:0001187	HepG2	immortalized cell line	child	male	15 year	Homo sapiens					YY1-human	ENCAB000ANT	DNA		see document	see document		False	2011-07-18	ENCODE				2							ENCFF299WPU, ENCFF346RZT	4836239	ENCODE Processing Pipeline	39c5f3ab0bde123d63d31b60f0c13e36		https://www.encodeproject.org/files/ENCFF387XCG/@@download/ENCFF387XCG.bed.gz	hg19			released	mild to moderate bottlenecking, low read length, moderate library complexity, low read depth	biological replicates with identical biosample	insufficient replicate concordance, insufficient read depth
ENCFF725GND	bed narrowPeak	peaks	ENCSR000BNT	ChIP-seq	EFO:0001187	HepG2	immortalized cell line	child	male	15 year	Homo sapiens					YY1-human	ENCAB000ANT	DNA		see document	see document		False	2011-07-18	ENCODE				1, 2							ENCFF299WPU, ENCFF346RZT, ENCFF925FRM	5656944	ENCODE Processing Pipeline	6ec2c46b4a88c6ee7c6feea621ecdd78		https://www.encodeproject.org/files/ENCFF725GND/@@download/ENCFF725GND.bed.gz	hg19			released	mild to moderate bottlenecking, low read length, moderate library complexity, low read depth	biological replicates with identical biosample	insufficient replicate concordance, insufficient read depth
ENCFF224GWF	bed narrowPeak	peaks	ENCSR000BNT	ChIP-seq	EFO:0001187	HepG2	immortalized cell line	child	male	15 year	Homo sapiens					YY1-human	ENCAB000ANT	DNA		see document	see document		False	2011-07-18	ENCODE				1							ENCFF346RZT, ENCFF925FRM	4818281	ENCODE Processing Pipeline	c31a6a7181a1bd4c06f07cbba3a96d5c		https://www.encodeproject.org/files/ENCFF224GWF/@@download/ENCFF224GWF.bed.gz	hg19			released	mild to moderate bottlenecking, low read length, moderate library complexity, low read depth	biological replicates with identical biosample	insufficient replicate concordance, insufficient read depth
ENCFF858QVH	bed narrowPeak	conservative idr thresholded peaks	ENCSR000BNT	ChIP-seq	EFO:0001187	HepG2	immortalized cell line	child	male	15 year	Homo sapiens					YY1-human	ENCAB000ANT	DNA		see document	see document		False	2011-07-18	ENCODE				1, 2							ENCFF001TDO, ENCFF224GWF, ENCFF387XCG, ENCFF725GND	169762	ENCODE Processing Pipeline	35a25f083c010a87e81e888abf0b775f		https://www.encodeproject.org/files/ENCFF858QVH/@@download/ENCFF858QVH.bed.gz	hg19			released	mild to moderate bottlenecking, low read length, moderate library complexity, low read depth	biological replicates with identical biosample	insufficient replicate concordance, insufficient read depth
ENCFF420KEV	bed narrowPeak	optimal idr thresholded peaks	ENCSR000BNT	ChIP-seq	EFO:0001187	HepG2	immortalized cell line	child	male	15 year	Homo sapiens					YY1-human	ENCAB000ANT	DNA		see document	see document		False	2011-07-18	ENCODE				1, 2							ENCFF001TDO, ENCFF224GWF, ENCFF387XCG, ENCFF725GND	399156	ENCODE Processing Pipeline	88ed7aa67f32ef173648f7033515b4f7		https://www.encodeproject.org/files/ENCFF420KEV/@@download/ENCFF420KEV.bed.gz	hg19			released	mild to moderate bottlenecking, low read length, moderate library complexity, low read depth	biological replicates with identical biosample	insufficient replicate concordance, insufficient read depth
ENCFF750QCA	bed narrowPeak	peaks	ENCSR363XBR	ChIP-seq	EFO:0001182	HEK293	immortalized cell line	embryonic	female	unknown	Homo sapiens					eGFP-ZNF488-human	ENCAB976SGG	DNA				formaldehyde	False	2016-10-07	ENCODE				1							ENCFF824EPV	6442404	ENCODE Processing Pipeline	b2ca1301c63e6ad441c538f7f03310ff		https://www.encodeproject.org/files/ENCFF750QCA/@@download/ENCFF750QCA.bed.gz	hg19			released
ENCFF416SHN	bed narrowPeak	peaks	ENCSR363XBR	ChIP-seq	EFO:0001182	HEK293	immortalized cell line	embryonic	female	unknown	Homo sapiens					eGFP-ZNF488-human	ENCAB976SGG	DNA				formaldehyde	False	2016-10-07	ENCODE				2							ENCFF340ZCE	6501286	ENCODE Processing Pipeline	3a3daee23157037cf71f16a351aed776		https://www.encodeproject.org/files/ENCFF416SHN/@@download/ENCFF416SHN.bed.gz	hg19			released
ENCFF248RLW	bed narrowPeak	peaks	ENCSR363XBR	ChIP-seq	EFO:0001182	HEK293	immortalized cell line	embryonic	female	unknown	Homo sapiens					eGFP-ZNF488-human	ENCAB976SGG	DNA				formaldehyde	False	2016-10-07	ENCODE				1, 2							ENCFF340ZCE, ENCFF824EPV	7002629	ENCODE Processing Pipeline	4d6de498e20c543bafe1bcf821c1deae		https://www.encodeproject.org/files/ENCFF248RLW/@@download/ENCFF248RLW.bed.gz	hg19			released
ENCFF978PTL	bed narrowPeak	conservative idr thresholded peaks	ENCSR363XBR	ChIP-seq	EFO:0001182	HEK293	immortalized cell line	embryonic	female	unknown	Homo sapiens					eGFP-ZNF488-human	ENCAB976SGG	DNA				formaldehyde	False	2016-10-07	ENCODE				1, 2							ENCFF001TDO, ENCFF248RLW, ENCFF416SHN, ENCFF750QCA	45399	ENCODE Processing Pipeline	52dfd9845353fd9f39cc3d7edadd4c50		https://www.encodeproject.org/files/ENCFF978PTL/@@download/ENCFF978PTL.bed.gz	hg19			released
ENCFF010JWV	bed narrowPeak	optimal idr thresholded peaks	ENCSR363XBR	ChIP-seq	EFO:0001182	HEK293	immortalized cell line	embryonic	female	unknown	Homo sapiens					eGFP-ZNF488-human	ENCAB976SGG	DNA				formaldehyde	False	2016-10-07	ENCODE				1, 2							ENCFF001TDO, ENCFF248RLW, ENCFF416SHN, ENCFF750QCA	65094	ENCODE Processing Pipeline	5cad01fa427ee398153aa3cd9bdd4e48		https://www.encodeproject.org/files/ENCFF010JWV/@@download/ENCFF010JWV.bed.gz	hg19			released
ENCFF708QBV	bed narrowPeak	peaks	ENCSR363XBR	ChIP-seq	EFO:0001182	HEK293	immortalized cell line	embryonic	female	unknown	Homo sapiens					eGFP-ZNF488-human	ENCAB976SGG	DNA				formaldehyde	False	2016-10-07	ENCODE				2							ENCFF086BGG	6371780	ENCODE Processing Pipeline	520503182859a71547e8319f8b9be2f0		https://www.encodeproject.org/files/ENCFF708QBV/@@download/ENCFF708QBV.bed.gz	GRCh38			released
ENCFF222CYK	bed narrowPeak	peaks	ENCSR363XBR	ChIP-seq	EFO:0001182	HEK293	immortalized cell line	embryonic	female	unknown	Homo sapiens					eGFP-ZNF488-human	ENCAB976SGG	DNA				formaldehyde	False	2016-10-07	ENCODE				1							ENCFF361WFA	6267690	ENCODE Processing Pipeline	89866b21321afa8855330e423ba4b1a3		https://www.encodeproject.org/files/ENCFF222CYK/@@download/ENCFF222CYK.bed.gz	GRCh38			released
ENCFF040QBG	bed narrowPeak	peaks	ENCSR363XBR	ChIP-seq	EFO:0001182	HEK293	immortalized cell line	embryonic	female	unknown	Homo sapiens					eGFP-ZNF488-human	ENCAB976SGG	DNA				formaldehyde	False	2016-10-07	ENCODE				1, 2							ENCFF086BGG, ENCFF361WFA	6911968	ENCODE Processing Pipeline	76a416d668e5eff8c33df507857cb8f0		https://www.encodeproject.org/files/ENCFF040QBG/@@download/ENCFF040QBG.bed.gz	GRCh38			released
ENCFF699DHT	bed narrowPeak	conservative idr thresholded peaks	ENCSR363XBR	ChIP-seq	EFO:0001182	HEK293	immortalized cell line	embryonic	female	unknown	Homo sapiens					eGFP-ZNF488-human	ENCAB976SGG	DNA				formaldehyde	False	2016-10-07	ENCODE				1, 2							ENCFF040QBG, ENCFF222CYK, ENCFF419RSJ, ENCFF708QBV	47174	ENCODE Processing Pipeline	617ca4b693c42ba4cf5e75973628ba07		https://www.encodeproject.org/files/ENCFF699DHT/@@download/ENCFF699DHT.bed.gz	GRCh38			released
ENCFF684WPJ	bed narrowPeak	optimal idr thresholded peaks	ENCSR363XBR	ChIP-seq	EFO:0001182	HEK293	immortalized cell line	embryonic	female	unknown	Homo sapiens					eGFP-ZNF488-human	ENCAB976SGG	DNA				formaldehyde	False	2016-10-07	ENCODE				1, 2							ENCFF040QBG, ENCFF222CYK, ENCFF419RSJ, ENCFF708QBV	68251	ENCODE Processing Pipeline	f142430b6161320354374e482a706239		https://www.encodeproject.org/files/ENCFF684WPJ/@@download/ENCFF684WPJ.bed.gz	GRCh38			released
ENCFF440AAA	bed narrowPeak	peaks	ENCSR106FRG	ChIP-seq	EFO:0002067	K562	immortalized cell line	adult	female	53 year	Homo sapiens					TAL1-human	ENCAB012ZTC	DNA					False	2016-06-14	ENCODE				1							ENCFF695TZQ, ENCFF910IKB	6578157	ENCODE Processing Pipeline	a1889128d98db837709410a30eb86996		https://www.encodeproject.org/files/ENCFF440AAA/@@download/ENCFF440AAA.bed.gz	GRCh38			released	mild to moderate bottlenecking
ENCFF992YKP	bed narrowPeak	peaks	ENCSR106FRG	ChIP-seq	EFO:0002067	K562	immortalized cell line	adult	female	53 year	Homo sapiens					TAL1-human	ENCAB012ZTC	DNA					False	2016-06-14	ENCODE				2							ENCFF227IZS, ENCFF525CPA	6541996	ENCODE Processing Pipeline	db6221ae776c3ed906185381d4b7036d		https://www.encodeproject.org/files/ENCFF992YKP/@@download/ENCFF992YKP.bed.gz	GRCh38			released	mild to moderate bottlenecking
ENCFF717WWT	bed narrowPeak	peaks	ENCSR106FRG	ChIP-seq	EFO:0002067	K562	immortalized cell line	adult	female	53 year	Homo sapiens					TAL1-human	ENCAB012ZTC	DNA					False	2016-06-14	ENCODE				1, 2							ENCFF227IZS, ENCFF525CPA, ENCFF695TZQ, ENCFF910IKB	7160052	ENCODE Processing Pipeline	5aa9f46949978b816c0f32a06fa1539c		https://www.encodeproject.org/files/ENCFF717WWT/@@download/ENCFF717WWT.bed.gz	GRCh38			released	mild to moderate bottlenecking
ENCFF412EVD	bed narrowPeak	conservative idr thresholded peaks	ENCSR106FRG	ChIP-seq	EFO:0002067	K562	immortalized cell line	adult	female	53 year	Homo sapiens					TAL1-human	ENCAB012ZTC	DNA					False	2016-06-14	ENCODE				1, 2							ENCFF419RSJ, ENCFF440AAA, ENCFF717WWT, ENCFF992YKP	402895	ENCODE Processing Pipeline	7c7740c265c0e8c3f8717c79afaf8e3d		https://www.encodeproject.org/files/ENCFF412EVD/@@download/ENCFF412EVD.bed.gz	GRCh38			released	mild to moderate bottlenecking
ENCFF475LFH	bed narrowPeak	optimal idr thresholded peaks	ENCSR106FRG	ChIP-seq	EFO:0002067	K562	immortalized cell line	adult	female	53 year	Homo sapiens					TAL1-human	ENCAB012ZTC	DNA					False	2016-06-14	ENCODE				1, 2							ENCFF419RSJ, ENCFF440AAA, ENCFF717WWT, ENCFF992YKP	501763	ENCODE Processing Pipeline	57a4f9c69022e7387283f16da692f152		https://www.encodeproject.org/files/ENCFF475LFH/@@download/ENCFF475LFH.bed.gz	GRCh38			released	mild to moderate bottlenecking
ENCFF106RGY	bed narrowPeak	peaks	ENCSR106FRG	ChIP-seq	EFO:0002067	K562	immortalized cell line	adult	female	53 year	Homo sapiens					TAL1-human	ENCAB012ZTC	DNA					False	2016-06-14	ENCODE				2							ENCFF051LWI, ENCFF341UEE	6541828	ENCODE Processing Pipeline	e6f5f66dd80e240ea9a45a7df2ae5940		https://www.encodeproject.org/files/ENCFF106RGY/@@download/ENCFF106RGY.bed.gz	hg19			released	mild to moderate bottlenecking
ENCFF435YKY	bed narrowPeak	peaks	ENCSR106FRG	ChIP-seq	EFO:0002067	K562	immortalized cell line	adult	female	53 year	Homo sapiens					TAL1-human	ENCAB012ZTC	DNA					False	2016-06-14	ENCODE				1, 2							ENCFF051LWI, ENCFF341UEE, ENCFF389WLJ, ENCFF581ZJL	7138907	ENCODE Processing Pipeline	ff67e223112fba5e51c5d05cf2e602ef		https://www.encodeproject.org/files/ENCFF435YKY/@@download/ENCFF435YKY.bed.gz	hg19			released	mild to moderate bottlenecking
ENCFF661CJD	bed narrowPeak	conservative idr thresholded peaks	ENCSR106FRG	ChIP-seq	EFO:0002067	K562	immortalized cell line	adult	female	53 year	Homo sapiens					TAL1-human	ENCAB012ZTC	DNA					False	2016-06-14	ENCODE				1, 2							ENCFF001TDO, ENCFF106RGY, ENCFF435YKY, ENCFF808YAS	395733	ENCODE Processing Pipeline	575cd73c45f4d212b331865809bcc149		https://www.encodeproject.org/files/ENCFF661CJD/@@download/ENCFF661CJD.bed.gz	hg19			released	mild to moderate bottlenecking
ENCFF808YAS	bed narrowPeak	peaks	ENCSR106FRG	ChIP-seq	EFO:0002067	K562	immortalized cell line	adult	female	53 year	Homo sapiens					TAL1-human	ENCAB012ZTC	DNA					False	2016-06-14	ENCODE				1							ENCFF389WLJ, ENCFF581ZJL	6588440	ENCODE Processing Pipeline	b7d7d11be5c02c6de486c7485eeaf585		https://www.encodeproject.org/files/ENCFF808YAS/@@download/ENCFF808YAS.bed.gz	hg19			released	mild to moderate bottlenecking
ENCFF284LRP	bed narrowPeak	optimal idr thresholded peaks	ENCSR106FRG	ChIP-seq	EFO:0002067	K562	immortalized cell line	adult	female	53 year	Homo sapiens					TAL1-human	ENCAB012ZTC	DNA					False	2016-06-14	ENCODE				1, 2							ENCFF001TDO, ENCFF106RGY, ENCFF435YKY, ENCFF808YAS	490842	ENCODE Processing Pipeline	3c526cb3b4923a306e8fa5fbc8fc4dd0		https://www.encodeproject.org/files/ENCFF284LRP/@@download/ENCFF284LRP.bed.gz	hg19			released	mild to moderate bottlenecking
ENCFF502RRE	bed narrowPeak	peaks	ENCSR251OVJ	ChIP-seq	EFO:0002784	GM12878	immortalized cell line	adult	female	unknown	Homo sapiens					SMAD5-human	ENCAB000AAG	DNA					False	2016-02-02	ENCODE				1							ENCFF840IOC, ENCFF927EKA	5696563	ENCODE Processing Pipeline	32f2bd9019aab85b93463fbbde3fa570		https://www.encodeproject.org/files/ENCFF502RRE/@@download/ENCFF502RRE.bed.gz	hg19			released	antibody characterized with exemption, low read depth
ENCFF045XQS	bed narrowPeak	peaks	ENCSR251OVJ	ChIP-seq	EFO:0002784	GM12878	immortalized cell line	adult	female	unknown	Homo sapiens					SMAD5-human	ENCAB000AAG	DNA					False	2016-02-02	ENCODE				2							ENCFF572PHE, ENCFF787RYL	5688990	ENCODE Processing Pipeline	fd1959e570e921880dd6b871081b0054		https://www.encodeproject.org/files/ENCFF045XQS/@@download/ENCFF045XQS.bed.gz	hg19			released	antibody characterized with exemption, low read depth
ENCFF895ECZ	bed narrowPeak	peaks	ENCSR251OVJ	ChIP-seq	EFO:0002784	GM12878	immortalized cell line	adult	female	unknown	Homo sapiens					SMAD5-human	ENCAB000AAG	DNA					False	2016-02-02	ENCODE				1, 2							ENCFF572PHE, ENCFF787RYL, ENCFF840IOC, ENCFF927EKA	6821059	ENCODE Processing Pipeline	47b32aee93bdef1935c73c83718c7dd4		https://www.encodeproject.org/files/ENCFF895ECZ/@@download/ENCFF895ECZ.bed.gz	hg19			released	antibody characterized with exemption, low read depth
ENCFF015IVD	bed narrowPeak	conservative idr thresholded peaks	ENCSR251OVJ	ChIP-seq	EFO:0002784	GM12878	immortalized cell line	adult	female	unknown	Homo sapiens					SMAD5-human	ENCAB000AAG	DNA					False	2016-02-02	ENCODE				1, 2							ENCFF001TDO, ENCFF045XQS, ENCFF502RRE, ENCFF895ECZ	167546	ENCODE Processing Pipeline	a80330cca65530179c7e4f172ee420b1		https://www.encodeproject.org/files/ENCFF015IVD/@@download/ENCFF015IVD.bed.gz	hg19			released	antibody characterized with exemption, low read depth
ENCFF134XDY	bed narrowPeak	optimal idr thresholded peaks	ENCSR251OVJ	ChIP-seq	EFO:0002784	GM12878	immortalized cell line	adult	female	unknown	Homo sapiens					SMAD5-human	ENCAB000AAG	DNA					False	2016-02-02	ENCODE				1, 2							ENCFF001TDO, ENCFF045XQS, ENCFF502RRE, ENCFF895ECZ	206496	ENCODE Processing Pipeline	d8344e811dbec6f17020acdb4a272fc5		https://www.encodeproject.org/files/ENCFF134XDY/@@download/ENCFF134XDY.bed.gz	hg19			released	antibody characterized with exemption, low read depth
ENCFF413GIF	bed narrowPeak	peaks	ENCSR251OVJ	ChIP-seq	EFO:0002784	GM12878	immortalized cell line	adult	female	unknown	Homo sapiens					SMAD5-human	ENCAB000AAG	DNA					False	2016-02-02	ENCODE				2							ENCFF223KCT, ENCFF572PHE	5883774	ENCODE Processing Pipeline	9c5b278573a71d45d07c399a054649bb		https://www.encodeproject.org/files/ENCFF413GIF/@@download/ENCFF413GIF.bed.gz	hg19			archived	antibody characterized with exemption, low read depth
ENCFF794YQY	bed narrowPeak	peaks	ENCSR251OVJ	ChIP-seq	EFO:0002784	GM12878	immortalized cell line	adult	female	unknown	Homo sapiens					SMAD5-human	ENCAB000AAG	DNA					False	2016-02-02	ENCODE				1							ENCFF840IOC, ENCFF927EKA	5902503	ENCODE Processing Pipeline	27f17640ac9d66f593f212a03fe30789		https://www.encodeproject.org/files/ENCFF794YQY/@@download/ENCFF794YQY.bed.gz	hg19			archived	antibody characterized with exemption, low read depth
ENCFF553HHF	bed narrowPeak	peaks	ENCSR251OVJ	ChIP-seq	EFO:0002784	GM12878	immortalized cell line	adult	female	unknown	Homo sapiens					SMAD5-human	ENCAB000AAG	DNA					False	2016-02-02	ENCODE				1, 2							ENCFF223KCT, ENCFF572PHE, ENCFF840IOC, ENCFF927EKA	6948814	ENCODE Processing Pipeline	7c4993ce9212ce866e20b999922e32fa		https://www.encodeproject.org/files/ENCFF553HHF/@@download/ENCFF553HHF.bed.gz	hg19			archived	antibody characterized with exemption, low read depth
ENCFF455PYV	bed narrowPeak	peaks	ENCSR251OVJ	ChIP-seq	EFO:0002784	GM12878	immortalized cell line	adult	female	unknown	Homo sapiens					SMAD5-human	ENCAB000AAG	DNA					False	2016-02-02	ENCODE				2							ENCFF386SPJ, ENCFF747NOF	5633743	ENCODE Processing Pipeline	2187595ea0aa96a6ba5b334a009d2dee		https://www.encodeproject.org/files/ENCFF455PYV/@@download/ENCFF455PYV.bed.gz	GRCh38			released	antibody characterized with exemption, low read depth
ENCFF194XAP	bed narrowPeak	peaks	ENCSR251OVJ	ChIP-seq	EFO:0002784	GM12878	immortalized cell line	adult	female	unknown	Homo sapiens					SMAD5-human	ENCAB000AAG	DNA					False	2016-02-02	ENCODE				1							ENCFF183AOM, ENCFF346SPJ	5762378	ENCODE Processing Pipeline	2a6c137c287268a0a9158b33760653d8		https://www.encodeproject.org/files/ENCFF194XAP/@@download/ENCFF194XAP.bed.gz	GRCh38			released	antibody characterized with exemption, low read depth
ENCFF888OLG	bed narrowPeak	peaks	ENCSR251OVJ	ChIP-seq	EFO:0002784	GM12878	immortalized cell line	adult	female	unknown	Homo sapiens					SMAD5-human	ENCAB000AAG	DNA					False	2016-02-02	ENCODE				1, 2							ENCFF183AOM, ENCFF346SPJ, ENCFF386SPJ, ENCFF747NOF	6803695	ENCODE Processing Pipeline	5080892fa50454524b90ba348018bda7		https://www.encodeproject.org/files/ENCFF888OLG/@@download/ENCFF888OLG.bed.gz	GRCh38			released	antibody characterized with exemption, low read depth
ENCFF891JAX	bed narrowPeak	conservative idr thresholded peaks	ENCSR251OVJ	ChIP-seq	EFO:0002784	GM12878	immortalized cell line	adult	female	unknown	Homo sapiens					SMAD5-human	ENCAB000AAG	DNA					False	2016-02-02	ENCODE				1, 2							ENCFF194XAP, ENCFF419RSJ, ENCFF455PYV, ENCFF888OLG	175231	ENCODE Processing Pipeline	b93efdb933e03fd9cbceb817f50b86f7		https://www.encodeproject.org/files/ENCFF891JAX/@@download/ENCFF891JAX.bed.gz	GRCh38			released	antibody characterized with exemption, low read depth
ENCFF855SJG	bed narrowPeak	optimal idr thresholded peaks	ENCSR251OVJ	ChIP-seq	EFO:0002784	GM12878	immortalized cell line	adult	female	unknown	Homo sapiens					SMAD5-human	ENCAB000AAG	DNA					False	2016-02-02	ENCODE				1, 2							ENCFF194XAP, ENCFF419RSJ, ENCFF455PYV, ENCFF888OLG	213654	ENCODE Processing Pipeline	3a660a224b00c18129ab276553653d1f		https://www.encodeproject.org/files/ENCFF855SJG/@@download/ENCFF855SJG.bed.gz	GRCh38			released	antibody characterized with exemption, low read depth
ENCFF194YJY	bed narrowPeak	conservative idr thresholded peaks	ENCSR251OVJ	ChIP-seq	EFO:0002784	GM12878	immortalized cell line	adult	female	unknown	Homo sapiens					SMAD5-human	ENCAB000AAG	DNA					False	2016-02-02	ENCODE				1, 2							ENCFF001TDO, ENCFF413GIF, ENCFF553HHF, ENCFF794YQY	144623	ENCODE Processing Pipeline	f06e872ab0f8312854eec27f9bac80f4		https://www.encodeproject.org/files/ENCFF194YJY/@@download/ENCFF194YJY.bed.gz	hg19			archived	antibody characterized with exemption, low read depth
ENCFF711TMS	bed narrowPeak	optimal idr thresholded peaks	ENCSR251OVJ	ChIP-seq	EFO:0002784	GM12878	immortalized cell line	adult	female	unknown	Homo sapiens					SMAD5-human	ENCAB000AAG	DNA					False	2016-02-02	ENCODE				1, 2							ENCFF001TDO, ENCFF413GIF, ENCFF553HHF, ENCFF794YQY	173931	ENCODE Processing Pipeline	ab21595564b935d834567abac5d3a9c9		https://www.encodeproject.org/files/ENCFF711TMS/@@download/ENCFF711TMS.bed.gz	hg19			archived	antibody characterized with exemption, low read depth
ENCFF767UEC	bed narrowPeak	peaks	ENCSR217QCK	ChIP-seq	EFO:0001182	HEK293	immortalized cell line	embryonic	female	unknown	Homo sapiens					eGFP-ZNF697-human	ENCAB976SGG	DNA				formaldehyde	False	2016-10-07	ENCODE				2							ENCFF289IND	6084119	ENCODE Processing Pipeline	e1de96b8aea19c3c406a8801326c202e		https://www.encodeproject.org/files/ENCFF767UEC/@@download/ENCFF767UEC.bed.gz	hg19			released	low read depth
ENCFF906VQM	bed narrowPeak	peaks	ENCSR217QCK	ChIP-seq	EFO:0001182	HEK293	immortalized cell line	embryonic	female	unknown	Homo sapiens					eGFP-ZNF697-human	ENCAB976SGG	DNA				formaldehyde	False	2016-10-07	ENCODE				2							ENCFF344DOB	5962974	ENCODE Processing Pipeline	f3bbffd53abeaffacd580fc165b37e93		https://www.encodeproject.org/files/ENCFF906VQM/@@download/ENCFF906VQM.bed.gz	GRCh38			released	low read depth
ENCFF322EMJ	bed narrowPeak	conservative idr thresholded peaks	ENCSR217QCK	ChIP-seq	EFO:0001182	HEK293	immortalized cell line	embryonic	female	unknown	Homo sapiens					eGFP-ZNF697-human	ENCAB976SGG	DNA				formaldehyde	False	2016-10-07	ENCODE				2, 3							ENCFF267XIN, ENCFF419RSJ, ENCFF532RUC, ENCFF906VQM	132296	ENCODE Processing Pipeline	a849413e5611042e211b08f913bfd181		https://www.encodeproject.org/files/ENCFF322EMJ/@@download/ENCFF322EMJ.bed.gz	GRCh38			released	low read depth
ENCFF532RUC	bed narrowPeak	peaks	ENCSR217QCK	ChIP-seq	EFO:0001182	HEK293	immortalized cell line	embryonic	female	unknown	Homo sapiens					eGFP-ZNF697-human	ENCAB976SGG	DNA				formaldehyde	False	2016-10-07	ENCODE				3							ENCFF366ZYM	6072248	ENCODE Processing Pipeline	9b2f3bda3a6bcaf30ff2bc6527715e18		https://www.encodeproject.org/files/ENCFF532RUC/@@download/ENCFF532RUC.bed.gz	GRCh38			released	low read depth
ENCFF267XIN	bed narrowPeak	peaks	ENCSR217QCK	ChIP-seq	EFO:0001182	HEK293	immortalized cell line	embryonic	female	unknown	Homo sapiens					eGFP-ZNF697-human	ENCAB976SGG	DNA				formaldehyde	False	2016-10-07	ENCODE				2, 3							ENCFF344DOB, ENCFF366ZYM	6738871	ENCODE Processing Pipeline	a404250a1ad54bb5a4ad23d35ddf999f		https://www.encodeproject.org/files/ENCFF267XIN/@@download/ENCFF267XIN.bed.gz	GRCh38			released	low read depth
ENCFF119KFD	bed narrowPeak	optimal idr thresholded peaks	ENCSR217QCK	ChIP-seq	EFO:0001182	HEK293	immortalized cell line	embryonic	female	unknown	Homo sapiens					eGFP-ZNF697-human	ENCAB976SGG	DNA				formaldehyde	False	2016-10-07	ENCODE				2, 3							ENCFF267XIN, ENCFF419RSJ, ENCFF532RUC, ENCFF906VQM	137714	ENCODE Processing Pipeline	c90a522367190941785da08ec13319a6		https://www.encodeproject.org/files/ENCFF119KFD/@@download/ENCFF119KFD.bed.gz	GRCh38			released	low read depth
ENCFF224QXN	bed narrowPeak	peaks	ENCSR217QCK	ChIP-seq	EFO:0001182	HEK293	immortalized cell line	embryonic	female	unknown	Homo sapiens					eGFP-ZNF697-human	ENCAB976SGG	DNA				formaldehyde	False	2016-10-07	ENCODE				3							ENCFF860NPU	6071502	ENCODE Processing Pipeline	86e3cdf6aaff294e31b73f91fb54e432		https://www.encodeproject.org/files/ENCFF224QXN/@@download/ENCFF224QXN.bed.gz	hg19			released	low read depth
ENCFF299LMQ	bed narrowPeak	peaks	ENCSR217QCK	ChIP-seq	EFO:0001182	HEK293	immortalized cell line	embryonic	female	unknown	Homo sapiens					eGFP-ZNF697-human	ENCAB976SGG	DNA				formaldehyde	False	2016-10-07	ENCODE				2, 3							ENCFF289IND, ENCFF860NPU	6742015	ENCODE Processing Pipeline	15cef315dd3e33994f455dba9a4101e1		https://www.encodeproject.org/files/ENCFF299LMQ/@@download/ENCFF299LMQ.bed.gz	hg19			released	low read depth
ENCFF753EBJ	bed narrowPeak	optimal idr thresholded peaks	ENCSR217QCK	ChIP-seq	EFO:0001182	HEK293	immortalized cell line	embryonic	female	unknown	Homo sapiens					eGFP-ZNF697-human	ENCAB976SGG	DNA				formaldehyde	False	2016-10-07	ENCODE				2, 3							ENCFF001TDO, ENCFF078NCC, ENCFF224QXN, ENCFF299LMQ	137054	ENCODE Processing Pipeline	94fd9b120d1db7ed4aa7307de329e4ca		https://www.encodeproject.org/files/ENCFF753EBJ/@@download/ENCFF753EBJ.bed.gz	hg19			released	low read depth
ENCFF078NCC	bed narrowPeak	peaks	ENCSR217QCK	ChIP-seq	EFO:0001182	HEK293	immortalized cell line	embryonic	female	unknown	Homo sapiens					eGFP-ZNF697-human	ENCAB976SGG	DNA				formaldehyde	False	2016-10-07	ENCODE				2							ENCFF289IND	5972092	ENCODE Processing Pipeline	c584bf65497f169056ed8557416c4d71		https://www.encodeproject.org/files/ENCFF078NCC/@@download/ENCFF078NCC.bed.gz	hg19			released	low read depth
ENCFF460QAE	bed narrowPeak	conservative idr thresholded peaks	ENCSR217QCK	ChIP-seq	EFO:0001182	HEK293	immortalized cell line	embryonic	female	unknown	Homo sapiens					eGFP-ZNF697-human	ENCAB976SGG	DNA				formaldehyde	False	2016-10-07	ENCODE				2, 3							ENCFF001TDO, ENCFF078NCC, ENCFF224QXN, ENCFF299LMQ	131803	ENCODE Processing Pipeline	616432c01e8bcd8b4487e1803ba7aed0		https://www.encodeproject.org/files/ENCFF460QAE/@@download/ENCFF460QAE.bed.gz	hg19			released	low read depth
ENCFF002CEN	bed narrowPeak	optimal idr thresholded peaks	ENCSR000AQF	ChIP-seq	EFO:0002067	K562	immortalized cell line	adult	female	53 year	Homo sapiens					HDAC1-human	ENCAB649LYF	DNA		see document	see document		False	2012-03-06	ENCODE												274053	ENCODE Consortium Analysis Working Group	f5a3c9dd317402f9b15b3c8a2028839c		https://www.encodeproject.org/files/ENCFF002CEN/@@download/ENCFF002CEN.bed.gz	hg19			archived	low read depth, control low read depth, mild to moderate bottlenecking, low read length, moderate library complexity, inconsistent platforms	missing derived_from, missing raw data in replicate, biological replicates with identical biosample	insufficient replicate concordance
ENCFF445XTX	bed narrowPeak	peaks	ENCSR000AQF	ChIP-seq	EFO:0002067	K562	immortalized cell line	adult	female	53 year	Homo sapiens					HDAC1-human	ENCAB649LYF	DNA		see document	see document		False	2012-03-06	ENCODE				1, 2							ENCFF245PJA, ENCFF552DDV, ENCFF564MCX, ENCFF574XYY	6593091	ENCODE Processing Pipeline	db83c687c4c3371f81aebb89beb9fc56		https://www.encodeproject.org/files/ENCFF445XTX/@@download/ENCFF445XTX.bed.gz	hg19			released	low read depth, control low read depth, mild to moderate bottlenecking, low read length, moderate library complexity, inconsistent platforms	missing raw data in replicate, biological replicates with identical biosample	insufficient replicate concordance
ENCFF624ZMB	bed narrowPeak	peaks	ENCSR000AQF	ChIP-seq	EFO:0002067	K562	immortalized cell line	adult	female	53 year	Homo sapiens					HDAC1-human	ENCAB649LYF	DNA		see document	see document		False	2012-03-06	ENCODE				2							ENCFF245PJA, ENCFF564MCX	4089103	ENCODE Processing Pipeline	ea82d4eed548e69a4de334be39dbb6d8		https://www.encodeproject.org/files/ENCFF624ZMB/@@download/ENCFF624ZMB.bed.gz	hg19			released	low read depth, control low read depth, mild to moderate bottlenecking, low read length, moderate library complexity, inconsistent platforms	missing raw data in replicate, biological replicates with identical biosample	insufficient replicate concordance
ENCFF451XDT	bed narrowPeak	peaks	ENCSR000AQF	ChIP-seq	EFO:0002067	K562	immortalized cell line	adult	female	53 year	Homo sapiens					HDAC1-human	ENCAB649LYF	DNA		see document	see document		False	2012-03-06	ENCODE				1, 2							ENCFF392XRJ, ENCFF619AJU, ENCFF698XSR, ENCFF829HZY	6593181	ENCODE Processing Pipeline	e9e8547d11621019dfdd58c4b2caad82		https://www.encodeproject.org/files/ENCFF451XDT/@@download/ENCFF451XDT.bed.gz	GRCh38			released	low read depth, control low read depth, mild to moderate bottlenecking, low read length, moderate library complexity, inconsistent platforms	missing raw data in replicate, biological replicates with identical biosample	insufficient replicate concordance
ENCFF200WFO	bed narrowPeak	peaks	ENCSR000AQF	ChIP-seq	EFO:0002067	K562	immortalized cell line	adult	female	53 year	Homo sapiens					HDAC1-human	ENCAB649LYF	DNA		see document	see document		False	2012-03-06	ENCODE				1							ENCFF245PJA, ENCFF552DDV, ENCFF574XYY	6262092	ENCODE Processing Pipeline	584d30694373b6331099acf9088ef033		https://www.encodeproject.org/files/ENCFF200WFO/@@download/ENCFF200WFO.bed.gz	hg19			released	low read depth, control low read depth, mild to moderate bottlenecking, low read length, moderate library complexity, inconsistent platforms	missing raw data in replicate, biological replicates with identical biosample	insufficient replicate concordance
ENCFF957IOZ	bed narrowPeak	peaks	ENCSR000AQF	ChIP-seq	EFO:0002067	K562	immortalized cell line	adult	female	53 year	Homo sapiens					HDAC1-human	ENCAB649LYF	DNA		see document	see document		False	2012-03-06	ENCODE				1							ENCFF392XRJ, ENCFF698XSR, ENCFF829HZY	6230662	ENCODE Processing Pipeline	eb2d48e264637a5ff56086279676d4d2		https://www.encodeproject.org/files/ENCFF957IOZ/@@download/ENCFF957IOZ.bed.gz	GRCh38			released	low read depth, control low read depth, mild to moderate bottlenecking, low read length, moderate library complexity, inconsistent platforms	missing raw data in replicate, biological replicates with identical biosample	insufficient replicate concordance
ENCFF186FPQ	bed narrowPeak	peaks	ENCSR000AQF	ChIP-seq	EFO:0002067	K562	immortalized cell line	adult	female	53 year	Homo sapiens					HDAC1-human	ENCAB649LYF	DNA		see document	see document		False	2012-03-06	ENCODE				2							ENCFF619AJU, ENCFF829HZY	4086222	ENCODE Processing Pipeline	0fc4c6ace37489f3bb0a1d61c5be4a3e		https://www.encodeproject.org/files/ENCFF186FPQ/@@download/ENCFF186FPQ.bed.gz	GRCh38			released	low read depth, control low read depth, mild to moderate bottlenecking, low read length, moderate library complexity, inconsistent platforms	missing raw data in replicate, biological replicates with identical biosample	insufficient replicate concordance
ENCFF130EPK	bed narrowPeak	conservative idr thresholded peaks	ENCSR000AQF	ChIP-seq	EFO:0002067	K562	immortalized cell line	adult	female	53 year	Homo sapiens					HDAC1-human	ENCAB649LYF	DNA		see document	see document		False	2012-03-06	ENCODE				1, 2							ENCFF001TDO, ENCFF200WFO, ENCFF445XTX, ENCFF624ZMB	126972	ENCODE Processing Pipeline	9ce02ac022cf18c0759adbb97ecdec78		https://www.encodeproject.org/files/ENCFF130EPK/@@download/ENCFF130EPK.bed.gz	hg19			released	low read depth, control low read depth, mild to moderate bottlenecking, low read length, moderate library complexity, inconsistent platforms	missing raw data in replicate, biological replicates with identical biosample	insufficient replicate concordance
ENCFF357NRL	bed narrowPeak	optimal idr thresholded peaks	ENCSR000AQF	ChIP-seq	EFO:0002067	K562	immortalized cell line	adult	female	53 year	Homo sapiens					HDAC1-human	ENCAB649LYF	DNA		see document	see document		False	2012-03-06	ENCODE				1, 2							ENCFF001TDO, ENCFF200WFO, ENCFF445XTX, ENCFF624ZMB	306918	ENCODE Processing Pipeline	4beb039261783c24cc5bb12c501a81ac		https://www.encodeproject.org/files/ENCFF357NRL/@@download/ENCFF357NRL.bed.gz	hg19			released	low read depth, control low read depth, mild to moderate bottlenecking, low read length, moderate library complexity, inconsistent platforms	missing raw data in replicate, biological replicates with identical biosample	insufficient replicate concordance
ENCFF016MVN	bed narrowPeak	conservative idr thresholded peaks	ENCSR000AQF	ChIP-seq	EFO:0002067	K562	immortalized cell line	adult	female	53 year	Homo sapiens					HDAC1-human	ENCAB649LYF	DNA		see document	see document		False	2012-03-06	ENCODE				1, 2							ENCFF186FPQ, ENCFF419RSJ, ENCFF451XDT, ENCFF957IOZ	128478	ENCODE Processing Pipeline	f23bd1199cbf0d0723eea11d5a0d0e1a		https://www.encodeproject.org/files/ENCFF016MVN/@@download/ENCFF016MVN.bed.gz	GRCh38			released	low read depth, control low read depth, mild to moderate bottlenecking, low read length, moderate library complexity, inconsistent platforms	missing raw data in replicate, biological replicates with identical biosample	insufficient replicate concordance
ENCFF557WXK	bed narrowPeak	optimal idr thresholded peaks	ENCSR000AQF	ChIP-seq	EFO:0002067	K562	immortalized cell line	adult	female	53 year	Homo sapiens					HDAC1-human	ENCAB649LYF	DNA		see document	see document		False	2012-03-06	ENCODE				1, 2							ENCFF186FPQ, ENCFF419RSJ, ENCFF451XDT, ENCFF957IOZ	306909	ENCODE Processing Pipeline	2fd127e707de89023dde25732e1cf762		https://www.encodeproject.org/files/ENCFF557WXK/@@download/ENCFF557WXK.bed.gz	GRCh38			released	low read depth, control low read depth, mild to moderate bottlenecking, low read length, moderate library complexity, inconsistent platforms	missing raw data in replicate, biological replicates with identical biosample	insufficient replicate concordance
ENCFF471IVB	bed narrowPeak	peaks	ENCSR439WAF	ChIP-seq	EFO:0002784	GM12878	immortalized cell line	adult	female	unknown	Homo sapiens					E4F1-human	ENCAB944PGR	DNA					False	2018-01-26	ENCODE				1							ENCFF095GKP, ENCFF941TZZ	6201438	ENCODE Processing Pipeline	14c7c83fca1383b1ca696bb3b1e6943d		https://www.encodeproject.org/files/ENCFF471IVB/@@download/ENCFF471IVB.bed.gz	hg19			released	mild to moderate bottlenecking	experiment not submitted to GEO	partially characterized antibody
ENCFF054XUN	bed narrowPeak	peaks	ENCSR439WAF	ChIP-seq	EFO:0002784	GM12878	immortalized cell line	adult	female	unknown	Homo sapiens					E4F1-human	ENCAB944PGR	DNA					False	2018-01-26	ENCODE				2							ENCFF225FNQ, ENCFF287SKW	6240427	ENCODE Processing Pipeline	b8c9e196eda9c2502b0db38eb8279690		https://www.encodeproject.org/files/ENCFF054XUN/@@download/ENCFF054XUN.bed.gz	hg19			released	mild to moderate bottlenecking	experiment not submitted to GEO	partially characterized antibody
ENCFF717MTX	bed narrowPeak	peaks	ENCSR439WAF	ChIP-seq	EFO:0002784	GM12878	immortalized cell line	adult	female	unknown	Homo sapiens					E4F1-human	ENCAB944PGR	DNA					False	2018-01-26	ENCODE				1, 2							ENCFF095GKP, ENCFF225FNQ, ENCFF287SKW, ENCFF941TZZ	7115395	ENCODE Processing Pipeline	c0892878dfa8c186ac45614c84a16b7b		https://www.encodeproject.org/files/ENCFF717MTX/@@download/ENCFF717MTX.bed.gz	hg19			released	mild to moderate bottlenecking	experiment not submitted to GEO	partially characterized antibody
ENCFF273GJL	bed narrowPeak	conservative idr thresholded peaks	ENCSR439WAF	ChIP-seq	EFO:0002784	GM12878	immortalized cell line	adult	female	unknown	Homo sapiens					E4F1-human	ENCAB944PGR	DNA					False	2018-01-26	ENCODE				1, 2							ENCFF001TDO, ENCFF054XUN, ENCFF471IVB, ENCFF717MTX	80672	ENCODE Processing Pipeline	aeee6f6408a77cc93ed670d82e8f8ddc		https://www.encodeproject.org/files/ENCFF273GJL/@@download/ENCFF273GJL.bed.gz	hg19			released	mild to moderate bottlenecking	experiment not submitted to GEO	partially characterized antibody
ENCFF711OSR	bed narrowPeak	optimal idr thresholded peaks	ENCSR439WAF	ChIP-seq	EFO:0002784	GM12878	immortalized cell line	adult	female	unknown	Homo sapiens					E4F1-human	ENCAB944PGR	DNA					False	2018-01-26	ENCODE				1, 2							ENCFF001TDO, ENCFF054XUN, ENCFF471IVB, ENCFF717MTX	110065	ENCODE Processing Pipeline	f1f2426bc50072ce5eede047ee65a239		https://www.encodeproject.org/files/ENCFF711OSR/@@download/ENCFF711OSR.bed.gz	hg19			released	mild to moderate bottlenecking	experiment not submitted to GEO	partially characterized antibody
ENCFF032QRF	bed narrowPeak	peaks	ENCSR439WAF	ChIP-seq	EFO:0002784	GM12878	immortalized cell line	adult	female	unknown	Homo sapiens					E4F1-human	ENCAB944PGR	DNA					False	2018-01-26	ENCODE				2							ENCFF311VCV, ENCFF574BGV	6105812	ENCODE Processing Pipeline	312cc52fa4610345ef50f87fc1cae0e8		https://www.encodeproject.org/files/ENCFF032QRF/@@download/ENCFF032QRF.bed.gz	GRCh38			released	mild to moderate bottlenecking	experiment not submitted to GEO	partially characterized antibody
ENCFF498UTH	bed narrowPeak	peaks	ENCSR439WAF	ChIP-seq	EFO:0002784	GM12878	immortalized cell line	adult	female	unknown	Homo sapiens					E4F1-human	ENCAB944PGR	DNA					False	2018-01-26	ENCODE				1, 2							ENCFF215GEB, ENCFF311VCV, ENCFF574BGV, ENCFF879YMO	7078020	ENCODE Processing Pipeline	33d06f1b3094c55b4681f18401db1b15		https://www.encodeproject.org/files/ENCFF498UTH/@@download/ENCFF498UTH.bed.gz	GRCh38			released	mild to moderate bottlenecking	experiment not submitted to GEO	partially characterized antibody
ENCFF344ITO	bed narrowPeak	peaks	ENCSR439WAF	ChIP-seq	EFO:0002784	GM12878	immortalized cell line	adult	female	unknown	Homo sapiens					E4F1-human	ENCAB944PGR	DNA					False	2018-01-26	ENCODE				1							ENCFF215GEB, ENCFF879YMO	6027699	ENCODE Processing Pipeline	0db50bc90d4c15119184aada64320838		https://www.encodeproject.org/files/ENCFF344ITO/@@download/ENCFF344ITO.bed.gz	GRCh38			released	mild to moderate bottlenecking	experiment not submitted to GEO	partially characterized antibody
ENCFF394KMU	bed narrowPeak	conservative idr thresholded peaks	ENCSR439WAF	ChIP-seq	EFO:0002784	GM12878	immortalized cell line	adult	female	unknown	Homo sapiens					E4F1-human	ENCAB944PGR	DNA					False	2018-01-26	ENCODE				1, 2							ENCFF032QRF, ENCFF344ITO, ENCFF419RSJ, ENCFF498UTH	83353	ENCODE Processing Pipeline	36f5212bae683bbdfb2245e4f09c506b		https://www.encodeproject.org/files/ENCFF394KMU/@@download/ENCFF394KMU.bed.gz	GRCh38			released	mild to moderate bottlenecking	experiment not submitted to GEO	partially characterized antibody
ENCFF035GFS	bed narrowPeak	optimal idr thresholded peaks	ENCSR439WAF	ChIP-seq	EFO:0002784	GM12878	immortalized cell line	adult	female	unknown	Homo sapiens					E4F1-human	ENCAB944PGR	DNA					False	2018-01-26	ENCODE				1, 2							ENCFF032QRF, ENCFF344ITO, ENCFF419RSJ, ENCFF498UTH	112660	ENCODE Processing Pipeline	ae14215287f40afa26b8176c3213bb81		https://www.encodeproject.org/files/ENCFF035GFS/@@download/ENCFF035GFS.bed.gz	GRCh38			released	mild to moderate bottlenecking	experiment not submitted to GEO	partially characterized antibody
ENCFF273RBL	bed narrowPeak	peaks	ENCSR604VWJ	ChIP-seq	EFO:0001182	HEK293	immortalized cell line	embryonic	female	unknown	Homo sapiens					eGFP-KLF7-human	ENCAB976SGG	DNA				formaldehyde	False	2016-10-07	ENCODE				1							ENCFF120PSC	6840277	ENCODE Processing Pipeline	c9779adadbb60d243f16af4c16ef2c8a		https://www.encodeproject.org/files/ENCFF273RBL/@@download/ENCFF273RBL.bed.gz	hg19			released	borderline replicate concordance
ENCFF325RLP	bed narrowPeak	peaks	ENCSR604VWJ	ChIP-seq	EFO:0001182	HEK293	immortalized cell line	embryonic	female	unknown	Homo sapiens					eGFP-KLF7-human	ENCAB976SGG	DNA				formaldehyde	False	2016-10-07	ENCODE				2							ENCFF213KHA	6866963	ENCODE Processing Pipeline	a8a4448f38f187792e0db020674c2afc		https://www.encodeproject.org/files/ENCFF325RLP/@@download/ENCFF325RLP.bed.gz	hg19			released	borderline replicate concordance
ENCFF331QMN	bed narrowPeak	peaks	ENCSR604VWJ	ChIP-seq	EFO:0001182	HEK293	immortalized cell line	embryonic	female	unknown	Homo sapiens					eGFP-KLF7-human	ENCAB976SGG	DNA				formaldehyde	False	2016-10-07	ENCODE				1, 2							ENCFF120PSC, ENCFF213KHA	7293265	ENCODE Processing Pipeline	067d9c90f7488663aab56f1ef6c326e7		https://www.encodeproject.org/files/ENCFF331QMN/@@download/ENCFF331QMN.bed.gz	hg19			released	borderline replicate concordance
ENCFF257CVI	bed narrowPeak	conservative idr thresholded peaks	ENCSR604VWJ	ChIP-seq	EFO:0001182	HEK293	immortalized cell line	embryonic	female	unknown	Homo sapiens					eGFP-KLF7-human	ENCAB976SGG	DNA				formaldehyde	False	2016-10-07	ENCODE				1, 2							ENCFF001TDO, ENCFF273RBL, ENCFF325RLP, ENCFF331QMN	130285	ENCODE Processing Pipeline	469a7f3033d989a04a9d9220eb695dd6		https://www.encodeproject.org/files/ENCFF257CVI/@@download/ENCFF257CVI.bed.gz	hg19			released	borderline replicate concordance
ENCFF783PLT	bed narrowPeak	optimal idr thresholded peaks	ENCSR604VWJ	ChIP-seq	EFO:0001182	HEK293	immortalized cell line	embryonic	female	unknown	Homo sapiens					eGFP-KLF7-human	ENCAB976SGG	DNA				formaldehyde	False	2016-10-07	ENCODE				1, 2							ENCFF001TDO, ENCFF273RBL, ENCFF325RLP, ENCFF331QMN	238085	ENCODE Processing Pipeline	7303265a2974371b5eeb954064f4155b		https://www.encodeproject.org/files/ENCFF783PLT/@@download/ENCFF783PLT.bed.gz	hg19			released	borderline replicate concordance
ENCFF668XFB	bed narrowPeak	peaks	ENCSR604VWJ	ChIP-seq	EFO:0001182	HEK293	immortalized cell line	embryonic	female	unknown	Homo sapiens					eGFP-KLF7-human	ENCAB976SGG	DNA				formaldehyde	False	2016-10-07	ENCODE				2							ENCFF918HBF	6721961	ENCODE Processing Pipeline	2e5c1251752e0a92653af9932f9b782e		https://www.encodeproject.org/files/ENCFF668XFB/@@download/ENCFF668XFB.bed.gz	GRCh38			released	borderline replicate concordance
ENCFF887MWT	bed narrowPeak	peaks	ENCSR604VWJ	ChIP-seq	EFO:0001182	HEK293	immortalized cell line	embryonic	female	unknown	Homo sapiens					eGFP-KLF7-human	ENCAB976SGG	DNA				formaldehyde	False	2016-10-07	ENCODE				1							ENCFF172UYR	6716325	ENCODE Processing Pipeline	74b66d94141199cec96d92d553ae5c3d		https://www.encodeproject.org/files/ENCFF887MWT/@@download/ENCFF887MWT.bed.gz	GRCh38			released	borderline replicate concordance
ENCFF946UZA	bed narrowPeak	peaks	ENCSR604VWJ	ChIP-seq	EFO:0001182	HEK293	immortalized cell line	embryonic	female	unknown	Homo sapiens					eGFP-KLF7-human	ENCAB976SGG	DNA				formaldehyde	False	2016-10-07	ENCODE				1, 2							ENCFF172UYR, ENCFF918HBF	7267078	ENCODE Processing Pipeline	509a70356dbd3a386f803ec2a45a91bd		https://www.encodeproject.org/files/ENCFF946UZA/@@download/ENCFF946UZA.bed.gz	GRCh38			released	borderline replicate concordance
ENCFF903AMR	bed narrowPeak	optimal idr thresholded peaks	ENCSR604VWJ	ChIP-seq	EFO:0001182	HEK293	immortalized cell line	embryonic	female	unknown	Homo sapiens					eGFP-KLF7-human	ENCAB976SGG	DNA				formaldehyde	False	2016-10-07	ENCODE				1, 2							ENCFF419RSJ, ENCFF668XFB, ENCFF887MWT, ENCFF946UZA	237187	ENCODE Processing Pipeline	f3439e4e437e4f2519a8b7652b939df4		https://www.encodeproject.org/files/ENCFF903AMR/@@download/ENCFF903AMR.bed.gz	GRCh38			released	borderline replicate concordance
ENCFF759SNQ	bed narrowPeak	conservative idr thresholded peaks	ENCSR604VWJ	ChIP-seq	EFO:0001182	HEK293	immortalized cell line	embryonic	female	unknown	Homo sapiens					eGFP-KLF7-human	ENCAB976SGG	DNA				formaldehyde	False	2016-10-07	ENCODE				1, 2							ENCFF419RSJ, ENCFF668XFB, ENCFF887MWT, ENCFF946UZA	133884	ENCODE Processing Pipeline	eb99187db48abb7f653ac085a7902699		https://www.encodeproject.org/files/ENCFF759SNQ/@@download/ENCFF759SNQ.bed.gz	GRCh38			released	borderline replicate concordance
ENCFF002CKA	bed narrowPeak	optimal idr thresholded peaks	ENCSR000BHT	ChIP-seq	EFO:0002791	HeLa-S3	immortalized cell line	adult	female	31 year	Homo sapiens					TAF1-human	ENCAB000ALM	DNA		see document	see document		False	2011-07-18	ENCODE												346694	ENCODE Consortium Analysis Working Group	d2923dff41466751318a0e525898a21d		https://www.encodeproject.org/files/ENCFF002CKA/@@download/ENCFF002CKA.bed.gz	hg19			archived	mild to moderate bottlenecking, low read length, low read depth	missing derived_from, biological replicates with identical biosample	insufficient read depth
ENCFF558HCQ	bed narrowPeak	peaks	ENCSR000BHT	ChIP-seq	EFO:0002791	HeLa-S3	immortalized cell line	adult	female	31 year	Homo sapiens					TAF1-human	ENCAB000ALM	DNA		see document	see document		False	2011-07-18	ENCODE				1							ENCFF044MEQ, ENCFF654DIS	3913119	ENCODE Processing Pipeline	62240f1162f1f1d0eb4f3b039ece7872		https://www.encodeproject.org/files/ENCFF558HCQ/@@download/ENCFF558HCQ.bed.gz	hg19			released	mild to moderate bottlenecking, low read length, low read depth	biological replicates with identical biosample	insufficient read depth
ENCFF570CST	bed narrowPeak	peaks	ENCSR000BHT	ChIP-seq	EFO:0002791	HeLa-S3	immortalized cell line	adult	female	31 year	Homo sapiens					TAF1-human	ENCAB000ALM	DNA		see document	see document		False	2011-07-18	ENCODE				2							ENCFF044MEQ, ENCFF352NJI	3984799	ENCODE Processing Pipeline	69bb711c8f182fb057f23125c2984743		https://www.encodeproject.org/files/ENCFF570CST/@@download/ENCFF570CST.bed.gz	hg19			released	mild to moderate bottlenecking, low read length, low read depth	biological replicates with identical biosample	insufficient read depth
ENCFF533OIU	bed narrowPeak	peaks	ENCSR000BHT	ChIP-seq	EFO:0002791	HeLa-S3	immortalized cell line	adult	female	31 year	Homo sapiens					TAF1-human	ENCAB000ALM	DNA		see document	see document		False	2011-07-18	ENCODE				1, 2							ENCFF044MEQ, ENCFF352NJI, ENCFF654DIS	4988837	ENCODE Processing Pipeline	cd8ee5cf4759c1221517536f34ff0e38		https://www.encodeproject.org/files/ENCFF533OIU/@@download/ENCFF533OIU.bed.gz	hg19			released	mild to moderate bottlenecking, low read length, low read depth	biological replicates with identical biosample	insufficient read depth
ENCFF174BWR	bed narrowPeak	conservative idr thresholded peaks	ENCSR000BHT	ChIP-seq	EFO:0002791	HeLa-S3	immortalized cell line	adult	female	31 year	Homo sapiens					TAF1-human	ENCAB000ALM	DNA		see document	see document		False	2011-07-18	ENCODE				1, 2							ENCFF001TDO, ENCFF533OIU, ENCFF558HCQ, ENCFF570CST	242225	ENCODE Processing Pipeline	44227bb55d9de5c5fe7844d3deada44e		https://www.encodeproject.org/files/ENCFF174BWR/@@download/ENCFF174BWR.bed.gz	hg19			released	mild to moderate bottlenecking, low read length, low read depth	biological replicates with identical biosample	insufficient read depth
ENCFF305QDB	bed narrowPeak	optimal idr thresholded peaks	ENCSR000BHT	ChIP-seq	EFO:0002791	HeLa-S3	immortalized cell line	adult	female	31 year	Homo sapiens					TAF1-human	ENCAB000ALM	DNA		see document	see document		False	2011-07-18	ENCODE				1, 2							ENCFF001TDO, ENCFF533OIU, ENCFF558HCQ, ENCFF570CST	312444	ENCODE Processing Pipeline	212dacefd25c5361bc1b2e5400f36d9c		https://www.encodeproject.org/files/ENCFF305QDB/@@download/ENCFF305QDB.bed.gz	hg19			released	mild to moderate bottlenecking, low read length, low read depth	biological replicates with identical biosample	insufficient read depth
ENCFF160JWE	bed narrowPeak	peaks	ENCSR000BHT	ChIP-seq	EFO:0002791	HeLa-S3	immortalized cell line	adult	female	31 year	Homo sapiens					TAF1-human	ENCAB000ALM	DNA		see document	see document		False	2011-07-18	ENCODE				1, 2							ENCFF202PGY, ENCFF367RFV, ENCFF459LGD	5015990	ENCODE Processing Pipeline	99224ccf37c6aef4c94c1e8301162b7f		https://www.encodeproject.org/files/ENCFF160JWE/@@download/ENCFF160JWE.bed.gz	GRCh38			released	mild to moderate bottlenecking, low read length, low read depth	biological replicates with identical biosample	insufficient read depth
ENCFF427ZET	bed narrowPeak	peaks	ENCSR000BHT	ChIP-seq	EFO:0002791	HeLa-S3	immortalized cell line	adult	female	31 year	Homo sapiens					TAF1-human	ENCAB000ALM	DNA		see document	see document		False	2011-07-18	ENCODE				2							ENCFF202PGY, ENCFF367RFV	3984004	ENCODE Processing Pipeline	5af85c641221c31eb2ba93ab7bbea18b		https://www.encodeproject.org/files/ENCFF427ZET/@@download/ENCFF427ZET.bed.gz	GRCh38			released	mild to moderate bottlenecking, low read length, low read depth	biological replicates with identical biosample	insufficient read depth
ENCFF278XOE	bed narrowPeak	optimal idr thresholded peaks	ENCSR000BHT	ChIP-seq	EFO:0002791	HeLa-S3	immortalized cell line	adult	female	31 year	Homo sapiens					TAF1-human	ENCAB000ALM	DNA		see document	see document		False	2011-07-18	ENCODE				1, 2							ENCFF160JWE, ENCFF419RSJ, ENCFF427ZET, ENCFF609JKB	325860	ENCODE Processing Pipeline	4a65170393f739c541a348f992053dce		https://www.encodeproject.org/files/ENCFF278XOE/@@download/ENCFF278XOE.bed.gz	GRCh38			released	mild to moderate bottlenecking, low read length, low read depth	biological replicates with identical biosample	insufficient read depth
ENCFF609JKB	bed narrowPeak	peaks	ENCSR000BHT	ChIP-seq	EFO:0002791	HeLa-S3	immortalized cell line	adult	female	31 year	Homo sapiens					TAF1-human	ENCAB000ALM	DNA		see document	see document		False	2011-07-18	ENCODE				1							ENCFF202PGY, ENCFF459LGD	3909498	ENCODE Processing Pipeline	4a1b99c931c164ba16dc02b673227430		https://www.encodeproject.org/files/ENCFF609JKB/@@download/ENCFF609JKB.bed.gz	GRCh38			released	mild to moderate bottlenecking, low read length, low read depth	biological replicates with identical biosample	insufficient read depth
ENCFF557UKG	bed narrowPeak	conservative idr thresholded peaks	ENCSR000BHT	ChIP-seq	EFO:0002791	HeLa-S3	immortalized cell line	adult	female	31 year	Homo sapiens					TAF1-human	ENCAB000ALM	DNA		see document	see document		False	2011-07-18	ENCODE				1, 2							ENCFF160JWE, ENCFF419RSJ, ENCFF427ZET, ENCFF609JKB	250716	ENCODE Processing Pipeline	ea319e7d52af70ed2e591ad444d1376a		https://www.encodeproject.org/files/ENCFF557UKG/@@download/ENCFF557UKG.bed.gz	GRCh38			released	mild to moderate bottlenecking, low read length, low read depth	biological replicates with identical biosample	insufficient read depth
ENCFF630SOG	bed narrowPeak	peaks	ENCSR996ESX	ChIP-seq	EFO:0002067	K562	immortalized cell line	adult	female	53 year	Homo sapiens					NFRKB-human	ENCAB194SBI	DNA					False	2018-01-26	ENCODE				1, 2							ENCFF051LWI, ENCFF531EIP, ENCFF581ZJL, ENCFF719VRZ	7165816	ENCODE Processing Pipeline	7b6f951b759382536698cda151ec3666		https://www.encodeproject.org/files/ENCFF630SOG/@@download/ENCFF630SOG.bed.gz	hg19			released	mild to moderate bottlenecking, low read depth	experiment not submitted to GEO	partially characterized antibody
ENCFF139EAR	bed narrowPeak	peaks	ENCSR996ESX	ChIP-seq	EFO:0002067	K562	immortalized cell line	adult	female	53 year	Homo sapiens					NFRKB-human	ENCAB194SBI	DNA					False	2018-01-26	ENCODE				2							ENCFF051LWI, ENCFF531EIP	6591880	ENCODE Processing Pipeline	9325df784d9bedd79174dcf72faeafdf		https://www.encodeproject.org/files/ENCFF139EAR/@@download/ENCFF139EAR.bed.gz	hg19			released	mild to moderate bottlenecking, low read depth	experiment not submitted to GEO	partially characterized antibody
ENCFF220IME	bed narrowPeak	conservative idr thresholded peaks	ENCSR996ESX	ChIP-seq	EFO:0002067	K562	immortalized cell line	adult	female	53 year	Homo sapiens					NFRKB-human	ENCAB194SBI	DNA					False	2018-01-26	ENCODE				1, 2							ENCFF001TDO, ENCFF139EAR, ENCFF630SOG, ENCFF648NVD	112992	ENCODE Processing Pipeline	6c16eb050eb226edb03b2d3307ecdd03		https://www.encodeproject.org/files/ENCFF220IME/@@download/ENCFF220IME.bed.gz	hg19			released	mild to moderate bottlenecking, low read depth	experiment not submitted to GEO	partially characterized antibody
ENCFF648NVD	bed narrowPeak	peaks	ENCSR996ESX	ChIP-seq	EFO:0002067	K562	immortalized cell line	adult	female	53 year	Homo sapiens					NFRKB-human	ENCAB194SBI	DNA					False	2018-01-26	ENCODE				1							ENCFF581ZJL, ENCFF719VRZ	6216410	ENCODE Processing Pipeline	87ad634f7b226f042012f921a2cbbf20		https://www.encodeproject.org/files/ENCFF648NVD/@@download/ENCFF648NVD.bed.gz	hg19			released	mild to moderate bottlenecking, low read depth	experiment not submitted to GEO	partially characterized antibody
ENCFF677OWM	bed narrowPeak	optimal idr thresholded peaks	ENCSR996ESX	ChIP-seq	EFO:0002067	K562	immortalized cell line	adult	female	53 year	Homo sapiens					NFRKB-human	ENCAB194SBI	DNA					False	2018-01-26	ENCODE				1, 2							ENCFF001TDO, ENCFF139EAR, ENCFF630SOG, ENCFF648NVD	149805	ENCODE Processing Pipeline	a3af5e542702471717992287eaae5b71		https://www.encodeproject.org/files/ENCFF677OWM/@@download/ENCFF677OWM.bed.gz	hg19			released	mild to moderate bottlenecking, low read depth	experiment not submitted to GEO	partially characterized antibody
ENCFF932FDI	bed narrowPeak	peaks	ENCSR996ESX	ChIP-seq	EFO:0002067	K562	immortalized cell line	adult	female	53 year	Homo sapiens					NFRKB-human	ENCAB194SBI	DNA					False	2018-01-26	ENCODE				1							ENCFF903TVU, ENCFF910IKB	6212749	ENCODE Processing Pipeline	21b600e0c137e8832ad885f0168c5d30		https://www.encodeproject.org/files/ENCFF932FDI/@@download/ENCFF932FDI.bed.gz	GRCh38			released	mild to moderate bottlenecking, low read depth	experiment not submitted to GEO	partially characterized antibody
ENCFF479SHP	bed narrowPeak	peaks	ENCSR996ESX	ChIP-seq	EFO:0002067	K562	immortalized cell line	adult	female	53 year	Homo sapiens					NFRKB-human	ENCAB194SBI	DNA					False	2018-01-26	ENCODE				2							ENCFF112SEL, ENCFF227IZS	6589704	ENCODE Processing Pipeline	1e81fc52846e2e92f25c6fa35350ad15		https://www.encodeproject.org/files/ENCFF479SHP/@@download/ENCFF479SHP.bed.gz	GRCh38			released	mild to moderate bottlenecking, low read depth	experiment not submitted to GEO	partially characterized antibody
ENCFF500WWL	bed narrowPeak	peaks	ENCSR996ESX	ChIP-seq	EFO:0002067	K562	immortalized cell line	adult	female	53 year	Homo sapiens					NFRKB-human	ENCAB194SBI	DNA					False	2018-01-26	ENCODE				1, 2							ENCFF112SEL, ENCFF227IZS, ENCFF903TVU, ENCFF910IKB	7162057	ENCODE Processing Pipeline	06109ab096430611900779b666679020		https://www.encodeproject.org/files/ENCFF500WWL/@@download/ENCFF500WWL.bed.gz	GRCh38			released	mild to moderate bottlenecking, low read depth	experiment not submitted to GEO	partially characterized antibody
ENCFF847JCH	bed narrowPeak	conservative idr thresholded peaks	ENCSR996ESX	ChIP-seq	EFO:0002067	K562	immortalized cell line	adult	female	53 year	Homo sapiens					NFRKB-human	ENCAB194SBI	DNA					False	2018-01-26	ENCODE				1, 2							ENCFF419RSJ, ENCFF479SHP, ENCFF500WWL, ENCFF932FDI	111826	ENCODE Processing Pipeline	0598671520337ab37267c841df24e401		https://www.encodeproject.org/files/ENCFF847JCH/@@download/ENCFF847JCH.bed.gz	GRCh38			released	mild to moderate bottlenecking, low read depth	experiment not submitted to GEO	partially characterized antibody
ENCFF779KIS	bed narrowPeak	optimal idr thresholded peaks	ENCSR996ESX	ChIP-seq	EFO:0002067	K562	immortalized cell line	adult	female	53 year	Homo sapiens					NFRKB-human	ENCAB194SBI	DNA					False	2018-01-26	ENCODE				1, 2							ENCFF419RSJ, ENCFF479SHP, ENCFF500WWL, ENCFF932FDI	147610	ENCODE Processing Pipeline	ef3e0a027be245d770f97067ee92e74e		https://www.encodeproject.org/files/ENCFF779KIS/@@download/ENCFF779KIS.bed.gz	GRCh38			released	mild to moderate bottlenecking, low read depth	experiment not submitted to GEO	partially characterized antibody
ENCFF738RRZ	bed narrowPeak	peaks	ENCSR210ZYL	ChIP-seq	EFO:0001187	HepG2	immortalized cell line	child	male	15 year	Homo sapiens					NBN-human	ENCAB000BMB	DNA					False	2017-05-18	ENCODE				4							ENCFF449NNE, ENCFF531OJP	6652007	ENCODE Processing Pipeline	61e65fdff9a41b75701c08c2fb0184a3		https://www.encodeproject.org/files/ENCFF738RRZ/@@download/ENCFF738RRZ.bed.gz	hg19			archived	borderline replicate concordance
ENCFF197WCL	bed narrowPeak	peaks	ENCSR210ZYL	ChIP-seq	EFO:0001187	HepG2	immortalized cell line	child	male	15 year	Homo sapiens					NBN-human	ENCAB000BMB	DNA					False	2017-05-18	ENCODE				3							ENCFF407PCP, ENCFF449NNE, ENCFF999EQI	6848013	ENCODE Processing Pipeline	24b41a71b36a58614ef4b674a06586b8		https://www.encodeproject.org/files/ENCFF197WCL/@@download/ENCFF197WCL.bed.gz	hg19			archived	borderline replicate concordance
ENCFF030UIB	bed narrowPeak	peaks	ENCSR210ZYL	ChIP-seq	EFO:0001187	HepG2	immortalized cell line	child	male	15 year	Homo sapiens					NBN-human	ENCAB000BMB	DNA					False	2017-05-18	ENCODE				3, 4							ENCFF407PCP, ENCFF449NNE, ENCFF531OJP, ENCFF999EQI	7301789	ENCODE Processing Pipeline	1e5b83c27b963d772dfc3b9daeea3882		https://www.encodeproject.org/files/ENCFF030UIB/@@download/ENCFF030UIB.bed.gz	hg19			archived	borderline replicate concordance
ENCFF138JAZ	bed narrowPeak	conservative idr thresholded peaks	ENCSR210ZYL	ChIP-seq	EFO:0001187	HepG2	immortalized cell line	child	male	15 year	Homo sapiens					NBN-human	ENCAB000BMB	DNA					False	2017-05-18	ENCODE				3, 4							ENCFF030UIB, ENCFF197WCL, ENCFF738RRZ	22773	ENCODE Processing Pipeline	150019fc40156ccd1d4338814c6322db		https://www.encodeproject.org/files/ENCFF138JAZ/@@download/ENCFF138JAZ.bed.gz	hg19			archived	borderline replicate concordance
[truncated: 14,034 more rows]
